# Supplementary material for: The number of active metabolic pathways is bounded by the number of cellular constraints at maximal metabolic rates
Source: PLoS Comput Biol. 2019 Mar 11;15(3):e1006858. doi: 10.1371/journal.pcbi.1006858 (PMC6428345; doi:10.1371/journal.pcbi.1006858)
Supplement: S1 Source code — All raw data and the Matlab-code used for data analysis can be found in the compressed folder attached to the supplements. (ZIP) [file pcbi.1006858.s005.zip]

Archive with 26 entries (26 files):
- cal_curve.m
- calcGrowth.m
- data_0607_plate1_full.txt
- data_0607_plate2_full.txt
- data_1406_plate1_full.txt
- data_1406_plate2_full.txt
- data_170529_growth1_import.mat
- data_170614_plate_exp_1_import.mat
- data_170619_cal_xls_check_import.mat
- data_170621_plate_exp_2_import.mat
- data_170710_plate_exp_3_import.mat
- data_170713_cal_acetate_import.mat
- data_170718_plate_succ_import.mat
- data_1807_plate_succ_full.txt
- data_2006_plate1_full.txt
- data_2006_plate2_full.txt
- data_analysis_eLife.m
- find_slope_cons.m
- fitGrowth.m
- fitGrowthWindow.m
- fitGrowthWindowSimple.m
- Groeicurve.m
- makePlotsGrowth.m
- makePlotsGrowthSimple.m
- makePlotsGrowthWindow.m
- data_analysis.m
