# Supplementary material for: The number of active metabolic pathways is bounded by the number of cellular constraints at maximal metabolic rates
Source: PLoS Comput Biol. 2019 Mar 11;15(3):e1006858. doi: 10.1371/journal.pcbi.1006858 (PMC6428345; doi:10.1371/journal.pcbi.1006858)
Supplement: S1 Source code — All raw data and the Matlab-code used for data analysis can be found in the compressed folder attached to the supplements. (ZIP) [file pcbi.1006858.s005.zip › cal_curve.m]

function [y0_cal,slope_cal,Rsq] = cal_curve(cal_levels,cal_areas,plotYN,compound)
%cal_curve makes a linear fit for a calibration curve. The origin is not
%automatically set to zero.

Y=cal_areas;
X=[ones(length(cal_levels),1),cal_levels];
B=X\Y;
y0_cal=B(1);
slope_cal=B(2);

yCalc1 = B(1)+B(2)*cal_levels;

Rsq = 1 - sum((Y - yCalc1).^2)/sum((Y - mean(Y)).^2)

if plotYN==true
    figure
    scatter(cal_levels,cal_areas)
    hold on
    plot(cal_levels,yCalc1)
    xlabel('Concentration')
    ylabel('HPLC Area')
    title(strcat('Calibration Curve:',{' '},compound))
end
    


end
