# Supplementary material for: The number of active metabolic pathways is bounded by the number of cellular constraints at maximal metabolic rates
Source: PLoS Comput Biol. 2019 Mar 11;15(3):e1006858. doi: 10.1371/journal.pcbi.1006858 (PMC6428345; doi:10.1371/journal.pcbi.1006858)
Supplement: S1 Source code — All raw data and the Matlab-code used for data analysis can be found in the compressed folder attached to the supplements. (ZIP) [file pcbi.1006858.s005.zip › calcGrowth.m]

function [growthRate] = calcGrowth(Groei,iExp,eExp)

%Groei has columns time OD1 OD2

GroeiInUren=[Groei(:,1)/60,Groei(:,[2 3])];
AverageOD=(Groei(:,2)+Groei(:,3))./2;
logAverageOD=log(AverageOD);

%Leave first few out
Y=logAverageOD(iExp+1:end-eExp);
X=[ones(length(GroeiInUren(iExp+1:end-eExp,1)),1),GroeiInUren(iExp+1:end-eExp,1)];
B=X\Y;
%Yest=B(1)+B(2).*GroeiInUren(:,1);

growthRate=B(2);

end
