# Supplementary material for: The number of active metabolic pathways is bounded by the number of cellular constraints at maximal metabolic rates
Source: PLoS Comput Biol. 2019 Mar 11;15(3):e1006858. doi: 10.1371/journal.pcbi.1006858 (PMC6428345; doi:10.1371/journal.pcbi.1006858)
Supplement: S1 Source code — All raw data and the Matlab-code used for data analysis can be found in the compressed folder attached to the supplements. (ZIP) [file pcbi.1006858.s005.zip › data_0607_plate1_full.txt]

0	37	0.0807	0.0827	0.0832	0.0827	0.083	0.0829	0.0829	0.083	0.0825	0.0834	0.0829	0.0822	0.081	0.0824	0.088	0.0813	0.0825	0.0849	0.0826	0.0817	0.082	0.0826	0.0831	0.0801	0.0802	0.0824	0.0839	0.0836	0.0834	0.083	0.0811	0.0817	0.0821	0.0823	0.0819	0.0804	0.0802	0.0814	0.082	0.0819	0.0813	0.0812	0.0815	0.0822	0.0821	0.0831	0.083	0.0826
5	37	0.0808	0.0829	0.0832	0.0827	0.083	0.0829	0.0827	0.0829	0.0825	0.0835	0.083	0.0823	0.0811	0.0824	0.0878	0.0813	0.0825	0.0849	0.0825	0.0818	0.0821	0.0826	0.0831	0.0803	0.0802	0.0824	0.0839	0.0836	0.0834	0.0831	0.081	0.0818	0.0819	0.0822	0.0819	0.0804	0.0803	0.0814	0.0818	0.082	0.0812	0.0812	0.0813	0.0824	0.0821	0.0836	0.0831	0.0826
10	37	0.0809	0.0828	0.0832	0.0827	0.083	0.0831	0.0829	0.0829	0.0825	0.0835	0.0829	0.0824	0.0811	0.0823	0.0877	0.0811	0.0824	0.0848	0.0827	0.0817	0.0819	0.0827	0.0831	0.0804	0.0802	0.0823	0.0839	0.0837	0.0834	0.083	0.0811	0.0817	0.0818	0.0822	0.0819	0.0805	0.0803	0.0813	0.0818	0.0818	0.0813	0.0812	0.0813	0.0822	0.0821	0.0843	0.0831	0.0825
15	37	0.0809	0.0827	0.0832	0.0828	0.083	0.0828	0.0827	0.0829	0.0825	0.0836	0.0831	0.0824	0.0809	0.0823	0.0874	0.0813	0.0822	0.0851	0.0825	0.0819	0.082	0.0829	0.0831	0.0802	0.0801	0.0822	0.0846	0.0838	0.0832	0.0831	0.0812	0.0818	0.082	0.0822	0.082	0.0804	0.0802	0.0816	0.0816	0.082	0.0811	0.0813	0.0813	0.0822	0.082	0.0843	0.0831	0.0825
20	37	0.0809	0.0828	0.0833	0.0829	0.083	0.0829	0.0829	0.0831	0.0824	0.0835	0.0828	0.0826	0.0808	0.0822	0.0874	0.0816	0.0826	0.0852	0.0826	0.0816	0.0822	0.0825	0.0833	0.0802	0.0802	0.0822	0.0844	0.0835	0.0833	0.0832	0.0813	0.0818	0.0816	0.0824	0.0819	0.0806	0.0801	0.0809	0.0816	0.082	0.0811	0.0813	0.0814	0.0822	0.082	0.0841	0.0831	0.0825
25	37	0.081	0.0831	0.0832	0.0828	0.0831	0.0832	0.0829	0.083	0.0827	0.0835	0.0826	0.0825	0.0809	0.0822	0.0871	0.0812	0.0825	0.0852	0.0827	0.0815	0.0822	0.0826	0.0829	0.0802	0.0802	0.0822	0.0842	0.0838	0.0832	0.0832	0.0809	0.0817	0.0821	0.0823	0.0823	0.0805	0.0802	0.0814	0.0819	0.0819	0.0814	0.0811	0.0814	0.082	0.0819	0.0846	0.083	0.0824
30	37	0.0811	0.0825	0.0827	0.0822	0.0826	0.0825	0.0831	0.0832	0.0824	0.0837	0.0829	0.0826	0.0809	0.082	0.0876	0.0809	0.083	0.0849	0.0823	0.0816	0.0818	0.0826	0.083	0.0803	0.0803	0.0826	0.0845	0.0842	0.0836	0.0835	0.0808	0.0819	0.0817	0.0821	0.0817	0.0805	0.0802	0.0809	0.0814	0.0818	0.0807	0.081	0.0817	0.0821	0.0845	0.0849	0.0834	0.0827
35	37	0.0812	0.0826	0.0829	0.0823	0.0829	0.0829	0.0825	0.0827	0.0821	0.084	0.0828	0.0826	0.0809	0.0816	0.0872	0.0812	0.0821	0.0848	0.0822	0.0813	0.0814	0.0826	0.083	0.0802	0.0804	0.0823	0.0842	0.0838	0.0835	0.0832	0.0806	0.0818	0.0815	0.082	0.0819	0.0806	0.0802	0.081	0.0815	0.0811	0.0805	0.0813	0.0812	0.0823	0.0821	0.0849	0.0831	0.0827
40	37	0.0812	0.0826	0.0829	0.0824	0.0822	0.0836	0.0829	0.0824	0.0822	0.0836	0.0829	0.0826	0.0811	0.0817	0.0868	0.0807	0.0821	0.0848	0.0824	0.0811	0.0817	0.0826	0.0828	0.0803	0.0804	0.0822	0.0842	0.0836	0.0836	0.0833	0.0808	0.0815	0.0817	0.0818	0.082	0.0807	0.0802	0.0809	0.0818	0.0816	0.0807	0.0803	0.0813	0.0824	0.0821	0.0839	0.0832	0.0835
45	37	0.081	0.082	0.0825	0.0827	0.0829	0.0827	0.0828	0.0822	0.0818	0.0837	0.0829	0.0826	0.0809	0.0817	0.0871	0.0807	0.0819	0.0843	0.0822	0.0809	0.0816	0.082	0.0825	0.0803	0.0803	0.0819	0.0839	0.0841	0.0835	0.0829	0.0808	0.0814	0.0816	0.0821	0.0816	0.0806	0.0803	0.0811	0.0858	0.0817	0.0831	0.0809	0.0818	0.0824	0.0822	0.0851	0.0831	0.0832
50	37	0.0811	0.0822	0.0822	0.082	0.0822	0.0824	0.0824	0.0823	0.0819	0.0849	0.0829	0.0827	0.0809	0.0814	0.087	0.0802	0.082	0.0844	0.082	0.0813	0.0814	0.0822	0.0826	0.0803	0.0803	0.0817	0.0835	0.0833	0.0829	0.0828	0.0802	0.0812	0.0815	0.0819	0.0815	0.0806	0.0803	0.0815	0.0818	0.0811	0.082	0.0802	0.0812	0.0821	0.0819	0.0856	0.0833	0.0838
55	37	0.0811	0.082	0.0824	0.0818	0.0819	0.0825	0.0819	0.0822	0.082	0.0846	0.0827	0.0828	0.0811	0.0816	0.0873	0.0803	0.0814	0.084	0.082	0.0812	0.0812	0.0821	0.0826	0.0804	0.0805	0.0821	0.0832	0.0833	0.0831	0.0827	0.0809	0.0811	0.0811	0.0818	0.0815	0.0806	0.0804	0.0815	0.0835	0.0811	0.0804	0.0803	0.0812	0.0821	0.0824	0.0856	0.0832	0.0834
60	37	0.0812	0.0816	0.0819	0.0825	0.0819	0.0821	0.0821	0.0821	0.0815	0.0885	0.0827	0.0827	0.081	0.0813	0.0864	0.0803	0.0814	0.084	0.0815	0.081	0.0815	0.0821	0.0824	0.0805	0.0804	0.0818	0.0845	0.0835	0.083	0.0826	0.0821	0.0809	0.0811	0.0815	0.0813	0.0807	0.0803	0.0837	0.0876	0.0813	0.0831	0.0809	0.0807	0.0819	0.082	0.0845	0.0833	0.0836
65	37	0.0812	0.0824	0.082	0.0817	0.0817	0.0818	0.0817	0.0821	0.0878	0.0867	0.0822	0.0827	0.081	0.0812	0.0865	0.0801	0.0815	0.0839	0.0818	0.0806	0.081	0.082	0.0825	0.0804	0.0805	0.0817	0.0835	0.0832	0.0832	0.0828	0.0833	0.081	0.0809	0.0815	0.0812	0.0807	0.0803	0.0819	0.0847	0.0812	0.0815	0.0818	0.081	0.0819	0.0818	0.0848	0.0833	0.0833
70	37	0.0811	0.0826	0.0818	0.0834	0.0829	0.0815	0.0816	0.0818	0.0894	0.0849	0.0824	0.0826	0.081	0.0812	0.0864	0.0803	0.0814	0.0838	0.0816	0.0808	0.0809	0.0817	0.0822	0.0804	0.0805	0.0819	0.0836	0.0834	0.0828	0.0827	0.0805	0.0806	0.0809	0.0814	0.0811	0.0807	0.0803	0.0888	0.0837	0.0817	0.0814	0.0806	0.081	0.0816	0.0817	0.0843	0.083	0.0843
75	37	0.081	0.0814	0.0818	0.0822	0.0817	0.0817	0.0816	0.0818	0.0874	0.0859	0.082	0.0828	0.0811	0.081	0.0866	0.0807	0.0813	0.0838	0.0814	0.0806	0.0812	0.0816	0.0824	0.0805	0.0805	0.0819	0.0835	0.0833	0.0829	0.0828	0.0806	0.0809	0.0806	0.0813	0.081	0.0808	0.0803	0.0822	0.0881	0.082	0.0837	0.0813	0.0806	0.0815	0.0816	0.0847	0.0833	0.0837
80	37	0.0812	0.0814	0.0819	0.0821	0.0833	0.0821	0.0818	0.0827	0.0905	0.0845	0.0821	0.0828	0.081	0.0812	0.0864	0.08	0.0811	0.0837	0.0814	0.0806	0.0808	0.0817	0.082	0.0804	0.0805	0.0818	0.0837	0.0832	0.083	0.0833	0.0814	0.0808	0.0809	0.0812	0.081	0.0807	0.0803	0.0839	0.0877	0.083	0.0808	0.0808	0.0805	0.0814	0.0816	0.0845	0.0832	0.0827
85	37	0.0812	0.0838	0.0819	0.0814	0.0827	0.0818	0.0813	0.0817	0.0912	0.0952	0.082	0.0827	0.0811	0.0811	0.0863	0.0802	0.0811	0.0836	0.0813	0.0804	0.0807	0.0817	0.0818	0.0804	0.0806	0.0819	0.0836	0.0832	0.0829	0.0828	0.0806	0.0806	0.0806	0.0811	0.0812	0.0807	0.0804	0.0839	0.0818	0.0844	0.083	0.0804	0.0806	0.0814	0.0815	0.084	0.0831	0.0839
90	37	0.0812	0.0822	0.0821	0.0814	0.0852	0.0815	0.0814	0.0819	0.0839	0.1128	0.0819	0.0826	0.0811	0.081	0.0862	0.0798	0.0811	0.0835	0.0813	0.0805	0.0807	0.0815	0.0818	0.0804	0.0806	0.0822	0.0839	0.0833	0.0829	0.0828	0.088	0.0807	0.0809	0.0811	0.0809	0.0808	0.0804	0.0823	0.0835	0.0865	0.0849	0.0808	0.0804	0.0812	0.0815	0.0841	0.0833	0.0837
95	37	0.0814	0.082	0.082	0.0815	0.0829	0.0815	0.0816	0.082	0.0859	0.0934	0.0819	0.0828	0.0812	0.0812	0.0864	0.08	0.0811	0.0836	0.0813	0.0805	0.0805	0.0814	0.0818	0.0804	0.0807	0.0819	0.0836	0.0836	0.0831	0.0828	0.0814	0.0806	0.0808	0.0812	0.0808	0.0807	0.0805	0.0813	0.0864	0.0813	0.0821	0.0807	0.0802	0.0814	0.0814	0.084	0.0828	0.0837
100	37	0.0812	0.0813	0.0819	0.0816	0.0824	0.0815	0.0813	0.0817	0.0814	0.0924	0.0818	0.0829	0.0811	0.0812	0.0866	0.0799	0.081	0.0838	0.0814	0.0803	0.0807	0.0814	0.0816	0.0805	0.0807	0.082	0.0848	0.0835	0.0831	0.0829	0.0817	0.0807	0.0807	0.081	0.0807	0.0807	0.0804	0.0863	0.0854	0.0816	0.0876	0.0837	0.0803	0.0813	0.0814	0.0845	0.0829	0.0827
105	37	0.0813	0.0831	0.082	0.0842	0.0817	0.0813	0.0813	0.0872	0.0821	0.1061	0.0815	0.0826	0.0812	0.081	0.0864	0.0801	0.081	0.0837	0.0812	0.0803	0.0806	0.0812	0.0818	0.0805	0.0808	0.0822	0.0839	0.084	0.0831	0.0829	0.0867	0.0806	0.0806	0.0809	0.0807	0.0807	0.0805	0.0918	0.0854	0.0823	0.0845	0.0859	0.0802	0.081	0.0812	0.0837	0.0828	0.0842
110	37	0.0815	0.0816	0.0817	0.0813	0.082	0.0815	0.0814	0.0916	0.0816	0.1243	0.0816	0.0827	0.0812	0.0809	0.0863	0.0799	0.0809	0.0835	0.0812	0.0802	0.0806	0.0814	0.0817	0.0804	0.0808	0.0821	0.0838	0.0835	0.0832	0.0829	0.0798	0.0803	0.0805	0.081	0.0806	0.0808	0.0805	0.0802	0.0806	0.0808	0.081	0.0814	0.0802	0.0811	0.0814	0.0838	0.0828	0.0833
115	37	0.0813	0.0816	0.0819	0.0822	0.0833	0.0815	0.0814	0.0985	0.081	0.1093	0.0814	0.0828	0.0812	0.081	0.0867	0.0799	0.081	0.0835	0.0812	0.0803	0.0805	0.0811	0.0816	0.0805	0.0809	0.0822	0.0839	0.0835	0.0832	0.083	0.0846	0.0806	0.0806	0.081	0.0805	0.0807	0.0806	0.086	0.0848	0.0844	0.0825	0.0846	0.0801	0.081	0.0811	0.0847	0.0828	0.0834
120	37	0.0813	0.0846	0.0821	0.082	0.0905	0.0816	0.0814	0.0872	0.0812	0.086	0.0815	0.0828	0.0812	0.081	0.0864	0.0801	0.081	0.0836	0.0813	0.0801	0.0805	0.0812	0.0815	0.0805	0.0809	0.0824	0.084	0.0838	0.0832	0.0831	0.0814	0.0805	0.0804	0.0809	0.0807	0.0808	0.0806	0.0845	0.0832	0.0833	0.0848	0.0837	0.0802	0.081	0.0812	0.084	0.0827	0.0832
125	37	0.0816	0.0844	0.082	0.085	0.0869	0.0816	0.0815	0.0921	0.0811	0.0824	0.0818	0.0829	0.0814	0.081	0.0865	0.0799	0.081	0.0836	0.0812	0.0803	0.0806	0.0812	0.0817	0.0806	0.081	0.0824	0.0838	0.0837	0.0835	0.0831	0.0842	0.0806	0.0808	0.0809	0.0808	0.0807	0.0806	0.0869	0.0847	0.0847	0.0874	0.0846	0.08	0.081	0.0812	0.084	0.0826	0.0832
130	37	0.0815	0.0824	0.0823	0.0858	0.0846	0.0814	0.0814	0.0907	0.081	0.085	0.0817	0.0827	0.0814	0.0811	0.0864	0.0799	0.0809	0.0835	0.0812	0.0801	0.0808	0.0812	0.0817	0.0805	0.0811	0.0822	0.0841	0.0838	0.0835	0.0833	0.0859	0.0809	0.0808	0.081	0.0805	0.0808	0.0806	0.0886	0.0856	0.0866	0.0857	0.085	0.0801	0.0809	0.081	0.0836	0.0827	0.0824
135	37	0.0816	0.0823	0.0821	0.0833	0.0823	0.0815	0.0813	0.0979	0.0809	0.1046	0.0815	0.0827	0.0814	0.0811	0.086	0.08	0.0811	0.0836	0.0811	0.0802	0.0805	0.0812	0.0817	0.0805	0.0811	0.0826	0.0842	0.0841	0.0841	0.0835	0.0907	0.0807	0.081	0.0808	0.0807	0.0808	0.0807	0.0858	0.0854	0.0856	0.0847	0.0836	0.08	0.081	0.081	0.0836	0.0826	0.0827
140	37	0.0816	0.0836	0.0819	0.0823	0.0858	0.0816	0.0813	0.0942	0.0809	0.1033	0.0817	0.0826	0.0814	0.081	0.0861	0.0797	0.0809	0.0836	0.081	0.0801	0.0804	0.0812	0.0816	0.0805	0.0811	0.0827	0.0844	0.0839	0.0838	0.0835	0.084	0.0804	0.0812	0.0808	0.0806	0.0807	0.0807	0.0848	0.0887	0.0844	0.0899	0.0833	0.08	0.0809	0.0809	0.0836	0.0825	0.084
145	37	0.0817	0.0815	0.0816	0.0842	0.0909	0.0814	0.081	0.0962	0.081	0.1051	0.0812	0.0828	0.0814	0.0811	0.0863	0.0798	0.081	0.0836	0.081	0.0802	0.0805	0.0812	0.0816	0.0806	0.0812	0.0828	0.0845	0.0851	0.084	0.0835	0.0831	0.0804	0.0806	0.0809	0.0806	0.0808	0.0808	0.0861	0.0915	0.0881	0.0909	0.0826	0.0799	0.0809	0.0809	0.0832	0.0824	0.084
150	37	0.0819	0.0826	0.0817	0.0823	0.0833	0.0813	0.0812	0.0985	0.0809	0.0993	0.0813	0.0827	0.0814	0.081	0.0864	0.0799	0.0808	0.0834	0.081	0.0802	0.0805	0.0811	0.0815	0.0805	0.0811	0.0831	0.0843	0.0841	0.0836	0.0834	0.0818	0.0804	0.0805	0.0808	0.0805	0.0808	0.0808	0.084	0.0869	0.0841	0.085	0.0828	0.0801	0.081	0.0809	0.0838	0.0824	0.0835
155	37	0.0819	0.0815	0.082	0.0819	0.0879	0.0813	0.0812	0.0916	0.0809	0.1227	0.0813	0.0828	0.0814	0.081	0.0862	0.0798	0.081	0.0836	0.0811	0.0802	0.0805	0.0812	0.0816	0.0805	0.0812	0.083	0.0848	0.0843	0.0838	0.0837	0.0803	0.0819	0.0836	0.0809	0.0806	0.0808	0.0807	0.0857	0.0849	0.0826	0.0922	0.0831	0.0799	0.0808	0.0809	0.0836	0.0823	0.0838
160	37	0.0818	0.0814	0.0817	0.0813	0.0834	0.0812	0.0812	0.0864	0.0808	0.1061	0.0813	0.0829	0.0815	0.0811	0.0861	0.0798	0.0811	0.0834	0.081	0.0802	0.0805	0.0812	0.0815	0.0806	0.0812	0.0837	0.0849	0.0844	0.0839	0.0839	0.0796	0.0803	0.0804	0.0809	0.0805	0.0809	0.0809	0.0812	0.084	0.0817	0.0838	0.0799	0.0799	0.0809	0.0809	0.0836	0.0824	0.084
165	37	0.082	0.0825	0.0823	0.0861	0.0823	0.0815	0.0811	0.0977	0.081	0.1071	0.0814	0.0828	0.0815	0.081	0.0862	0.0802	0.0811	0.0835	0.081	0.0801	0.0805	0.0813	0.0815	0.0806	0.0812	0.0832	0.0846	0.0845	0.0841	0.084	0.0824	0.0811	0.0807	0.0809	0.0805	0.0808	0.0808	0.0858	0.0884	0.0852	0.0854	0.0808	0.0799	0.0807	0.0809	0.0835	0.0823	0.0845
170	37	0.0817	0.0816	0.0817	0.0811	0.082	0.0813	0.0811	0.0896	0.0808	0.103	0.0814	0.0828	0.0814	0.0811	0.0864	0.0798	0.0808	0.0836	0.0812	0.0802	0.0804	0.0812	0.0817	0.0806	0.0814	0.0841	0.0845	0.0847	0.0842	0.0839	0.081	0.0806	0.0804	0.0807	0.0805	0.0808	0.081	0.0863	0.0854	0.0846	0.0888	0.0804	0.0799	0.0809	0.0809	0.0839	0.0823	0.0842
175	37	0.0821	0.0825	0.0823	0.0826	0.0872	0.0813	0.0812	0.0864	0.081	0.1042	0.0813	0.0828	0.0815	0.0809	0.086	0.0802	0.0809	0.0834	0.081	0.0801	0.0805	0.0811	0.0815	0.0806	0.0814	0.0833	0.0848	0.0853	0.0843	0.0839	0.0827	0.0807	0.081	0.0808	0.0805	0.0808	0.081	0.0903	0.0871	0.0863	0.0846	0.0823	0.08	0.0808	0.0808	0.0835	0.0821	0.084
180	37	0.0823	0.0828	0.0819	0.0826	0.0826	0.0813	0.0812	0.089	0.081	0.0978	0.0814	0.0829	0.0815	0.0809	0.0861	0.0798	0.0809	0.0834	0.0811	0.0801	0.0805	0.0811	0.0815	0.0805	0.0814	0.0871	0.0859	0.086	0.0846	0.084	0.0811	0.0816	0.0811	0.081	0.0805	0.0809	0.0809	0.0892	0.0886	0.084	0.0902	0.0832	0.0798	0.0807	0.0808	0.0835	0.0822	0.0848
185	37	0.0822	0.0824	0.0829	0.0828	0.0893	0.0814	0.0812	0.098	0.081	0.1059	0.0813	0.0829	0.0815	0.0809	0.0862	0.0798	0.081	0.0835	0.0811	0.0801	0.0805	0.0811	0.0814	0.0806	0.0813	0.0835	0.0851	0.0849	0.0844	0.0842	0.0809	0.0815	0.0813	0.0808	0.0805	0.0809	0.0808	0.0858	0.0987	0.0848	0.0847	0.084	0.0799	0.0808	0.0807	0.0838	0.082	0.0837
190	37	0.082	0.0815	0.0817	0.0813	0.0814	0.0815	0.0811	0.0898	0.081	0.0968	0.0814	0.0829	0.0814	0.081	0.0863	0.0799	0.0809	0.0835	0.081	0.0801	0.0805	0.0813	0.0815	0.0805	0.0813	0.0836	0.085	0.0849	0.0845	0.0844	0.0813	0.0814	0.0808	0.0809	0.0805	0.0808	0.0809	0.0912	0.0869	0.0822	0.0895	0.0821	0.0799	0.0808	0.0807	0.0843	0.082	0.0845
195	37	0.0822	0.0824	0.0817	0.0816	0.0845	0.0814	0.0812	0.0906	0.081	0.0965	0.0814	0.0829	0.0817	0.081	0.0861	0.0799	0.0809	0.0836	0.081	0.0802	0.0805	0.0811	0.0815	0.0805	0.0814	0.0861	0.0856	0.0851	0.0849	0.0844	0.0802	0.0804	0.081	0.0808	0.0805	0.0808	0.0811	0.0859	0.0856	0.0841	0.083	0.0827	0.0799	0.0808	0.0807	0.0838	0.0822	0.0842
200	37	0.0823	0.0818	0.0818	0.0814	0.0814	0.0814	0.0812	0.09	0.0809	0.0918	0.0814	0.0829	0.0816	0.081	0.086	0.0798	0.0808	0.0836	0.081	0.08	0.0804	0.0812	0.0814	0.0805	0.0813	0.0846	0.0853	0.085	0.0849	0.0846	0.0805	0.0803	0.0805	0.0808	0.0804	0.0808	0.081	0.0864	0.0907	0.086	0.0887	0.0813	0.0799	0.0807	0.0807	0.0836	0.0822	0.0839
205	37	0.0823	0.0836	0.0819	0.0816	0.0836	0.0815	0.0812	0.0922	0.081	0.0859	0.0813	0.083	0.0815	0.0811	0.087	0.0797	0.081	0.0835	0.0811	0.0801	0.0804	0.0811	0.0813	0.0805	0.0814	0.0843	0.0855	0.0852	0.0852	0.0847	0.0829	0.0809	0.0818	0.0809	0.0806	0.0809	0.081	0.0944	0.0966	0.0871	0.0871	0.0811	0.0797	0.0807	0.0808	0.0843	0.082	0.0843
210	37	0.0822	0.0812	0.0819	0.0812	0.0821	0.0814	0.081	0.0873	0.0807	0.0829	0.0814	0.0829	0.0818	0.0809	0.0861	0.0797	0.0809	0.0836	0.081	0.08	0.0804	0.0811	0.0815	0.0806	0.0814	0.0851	0.0857	0.0854	0.0851	0.0849	0.0816	0.0805	0.0819	0.0808	0.0805	0.0809	0.0809	0.0846	0.09	0.0829	0.0881	0.0819	0.0799	0.0807	0.0806	0.0834	0.0821	0.0842
215	37	0.0823	0.0815	0.0822	0.0816	0.0872	0.0813	0.081	0.084	0.0809	0.082	0.0814	0.0829	0.0818	0.0811	0.0862	0.0798	0.0807	0.0835	0.081	0.08	0.0804	0.0811	0.0815	0.0804	0.0814	0.0858	0.0863	0.0855	0.0854	0.0848	0.0807	0.0806	0.0808	0.0808	0.0805	0.0808	0.081	0.0981	0.0931	0.0831	0.0879	0.0838	0.0799	0.0807	0.0807	0.0836	0.082	0.084
220	37	0.0826	0.0818	0.0819	0.0824	0.0871	0.0814	0.0811	0.0817	0.0809	0.082	0.0813	0.0828	0.082	0.0808	0.0861	0.0798	0.0809	0.0836	0.0809	0.08	0.0804	0.0811	0.0814	0.0805	0.0814	0.0864	0.086	0.0857	0.0855	0.0851	0.0885	0.0805	0.0806	0.0809	0.0804	0.0809	0.081	0.0865	0.0848	0.0824	0.0883	0.0823	0.0803	0.0807	0.0807	0.0835	0.0819	0.0842
225	37	0.0826	0.0819	0.0816	0.0812	0.0833	0.0813	0.0811	0.0815	0.0808	0.0818	0.0813	0.0831	0.0821	0.0809	0.0862	0.08	0.0808	0.0835	0.0811	0.0801	0.0804	0.0811	0.0814	0.0806	0.0814	0.0848	0.086	0.0858	0.0855	0.085	0.0803	0.0806	0.0807	0.0809	0.0804	0.0809	0.081	0.088	0.0866	0.0819	0.0865	0.0826	0.08	0.0807	0.0806	0.0835	0.082	0.0839
230	37	0.0824	0.082	0.082	0.0813	0.0825	0.0811	0.0813	0.0813	0.0808	0.0818	0.0813	0.083	0.082	0.0811	0.0861	0.0798	0.0812	0.0836	0.0811	0.08	0.0804	0.0811	0.0814	0.0805	0.0815	0.0847	0.0865	0.0859	0.0855	0.0853	0.084	0.081	0.0838	0.0808	0.0805	0.0809	0.081	0.0905	0.0902	0.086	0.0862	0.0828	0.0799	0.0807	0.0805	0.0836	0.0819	0.0833
235	37	0.0825	0.0816	0.082	0.0815	0.0821	0.0813	0.0812	0.0815	0.0809	0.082	0.0814	0.083	0.0822	0.0812	0.0864	0.0798	0.081	0.0835	0.0811	0.0801	0.0805	0.0812	0.0814	0.0806	0.0815	0.0851	0.086	0.0861	0.0857	0.0854	0.0802	0.0806	0.0804	0.0808	0.0805	0.0809	0.081	0.0839	0.0873	0.0838	0.0836	0.0808	0.0799	0.0807	0.0806	0.0838	0.082	0.0846
240	37	0.0827	0.0814	0.0819	0.0814	0.0819	0.0813	0.0811	0.0816	0.0809	0.0821	0.0814	0.083	0.082	0.0809	0.0863	0.0799	0.0807	0.0835	0.081	0.0801	0.0804	0.0811	0.0814	0.0806	0.0815	0.0857	0.0867	0.0864	0.0859	0.0856	0.0827	0.0805	0.0805	0.0809	0.0805	0.0809	0.0811	0.0883	0.0844	0.0831	0.0872	0.0802	0.0798	0.0807	0.0806	0.0837	0.0819	0.0852
245	37	0.082	0.0813	0.0816	0.0824	0.082	0.0814	0.0811	0.0833	0.0809	0.082	0.0813	0.0831	0.0818	0.0809	0.0863	0.0797	0.0808	0.0834	0.081	0.08	0.0804	0.0811	0.0814	0.0806	0.0814	0.0853	0.0864	0.0864	0.0862	0.0861	0.0805	0.0804	0.0806	0.0808	0.0804	0.0809	0.081	0.0862	0.0877	0.0825	0.0875	0.0818	0.0808	0.0807	0.0806	0.0844	0.082	0.0837
250	37	0.0835	0.0813	0.0817	0.0811	0.0857	0.0811	0.0811	0.0821	0.0807	0.0819	0.0812	0.0828	0.0819	0.0809	0.0867	0.0797	0.0808	0.0833	0.081	0.0801	0.0803	0.0811	0.0813	0.0806	0.0814	0.0854	0.0864	0.0866	0.086	0.0857	0.0832	0.0804	0.0806	0.0807	0.0804	0.0809	0.0811	0.0938	0.0941	0.0816	0.0869	0.0822	0.0798	0.0808	0.0805	0.0843	0.0819	0.0842
255	37	0.0838	0.0811	0.0817	0.0812	0.0815	0.0814	0.081	0.0816	0.0808	0.0819	0.0813	0.0831	0.0822	0.0809	0.086	0.0798	0.0808	0.0837	0.081	0.08	0.0804	0.081	0.0813	0.0805	0.0815	0.0855	0.0872	0.0867	0.0866	0.0865	0.0811	0.0809	0.0807	0.0808	0.0804	0.0809	0.0811	0.0929	0.0831	0.0831	0.0839	0.0816	0.0804	0.0807	0.0806	0.0835	0.0819	0.0839
260	37	0.0841	0.0813	0.0817	0.0813	0.0818	0.0813	0.0811	0.082	0.0808	0.082	0.0813	0.0832	0.0822	0.081	0.0861	0.0798	0.0809	0.0836	0.081	0.08	0.0804	0.0811	0.0814	0.0807	0.0816	0.0857	0.0872	0.0869	0.0865	0.0867	0.0839	0.0805	0.0813	0.0809	0.0805	0.081	0.081	0.0863	0.0873	0.0835	0.0823	0.0813	0.08	0.0808	0.0806	0.0837	0.0818	0.0833
265	37	0.0841	0.0814	0.0817	0.0814	0.0836	0.0813	0.0811	0.0817	0.081	0.082	0.0813	0.0831	0.0823	0.0809	0.087	0.0813	0.0813	0.0835	0.081	0.08	0.0804	0.0812	0.0814	0.0806	0.0814	0.0877	0.0872	0.0869	0.0865	0.0866	0.0819	0.0807	0.0807	0.081	0.0804	0.0809	0.0811	0.0865	0.0949	0.0832	0.0903	0.0819	0.0799	0.0807	0.0807	0.0836	0.0818	0.0844
270	37	0.0841	0.0813	0.0817	0.0813	0.0825	0.0813	0.0811	0.0819	0.0809	0.0819	0.0812	0.0831	0.0823	0.0809	0.0867	0.0797	0.0808	0.0835	0.081	0.08	0.0804	0.0811	0.0813	0.0806	0.0815	0.0859	0.0875	0.0873	0.0868	0.0868	0.0828	0.0809	0.0806	0.0807	0.0804	0.0809	0.0811	0.0893	0.0883	0.0809	0.0818	0.0815	0.0798	0.0807	0.0806	0.0836	0.0819	0.0847
275	37	0.082	0.0813	0.0818	0.0817	0.0861	0.0812	0.0809	0.0812	0.0808	0.0818	0.0813	0.083	0.0822	0.0809	0.0866	0.0797	0.0807	0.0834	0.081	0.08	0.0804	0.081	0.0813	0.0807	0.0815	0.0863	0.0875	0.0874	0.0871	0.0868	0.0812	0.0804	0.0806	0.0809	0.0804	0.0809	0.0811	0.0905	0.0846	0.084	0.083	0.0817	0.08	0.0808	0.0806	0.0837	0.0819	0.0844
280	37	0.081	0.0812	0.0815	0.0815	0.0876	0.0814	0.0811	0.0813	0.0809	0.0818	0.0814	0.0831	0.0821	0.0809	0.0865	0.0798	0.081	0.0835	0.081	0.0801	0.0804	0.0811	0.0815	0.0808	0.0814	0.0873	0.0878	0.0876	0.0874	0.0871	0.0821	0.0807	0.0806	0.0808	0.0805	0.081	0.0811	0.0936	0.0873	0.0843	0.0871	0.0819	0.08	0.0809	0.0806	0.0838	0.082	0.0897
285	37	0.0811	0.0815	0.0818	0.0816	0.0816	0.0812	0.0813	0.0813	0.0808	0.0819	0.0815	0.0831	0.0822	0.081	0.0863	0.0797	0.0807	0.0834	0.0811	0.0799	0.0803	0.081	0.0814	0.0807	0.0815	0.0878	0.0881	0.0879	0.0875	0.0871	0.0811	0.0806	0.081	0.0808	0.0804	0.0811	0.0811	0.0893	0.0888	0.0838	0.0872	0.0828	0.08	0.0808	0.0806	0.0836	0.0817	0.0861
290	37	0.0811	0.0818	0.0816	0.0817	0.0922	0.0812	0.0811	0.0813	0.0809	0.0818	0.0814	0.0833	0.0821	0.0809	0.0866	0.0802	0.0809	0.0835	0.081	0.0801	0.0805	0.0811	0.0815	0.0808	0.0815	0.0882	0.0885	0.088	0.0876	0.0875	0.0804	0.0807	0.0805	0.0807	0.0806	0.081	0.0811	0.0894	0.0877	0.0885	0.087	0.0822	0.0801	0.0807	0.0806	0.0836	0.0819	0.0945
295	37	0.081	0.0812	0.0819	0.0813	0.0837	0.0812	0.081	0.0813	0.0808	0.0818	0.0812	0.0831	0.0819	0.0808	0.0862	0.0797	0.0807	0.0835	0.0809	0.08	0.0803	0.0811	0.0814	0.0807	0.0816	0.0877	0.0886	0.0882	0.0879	0.0877	0.081	0.0805	0.0804	0.0808	0.0804	0.081	0.0811	0.084	0.0854	0.0815	0.0875	0.0818	0.0798	0.0807	0.0805	0.0836	0.0817	0.111
300	37	0.0808	0.0833	0.0817	0.0813	0.0881	0.0812	0.0812	0.0816	0.0808	0.082	0.0814	0.0832	0.0822	0.0809	0.0863	0.0797	0.0809	0.0836	0.081	0.08	0.0804	0.0811	0.0814	0.0807	0.0815	0.0873	0.0889	0.089	0.0883	0.0881	0.082	0.0806	0.0808	0.0808	0.0805	0.0811	0.081	0.0952	0.0872	0.088	0.0829	0.0827	0.0799	0.0813	0.0806	0.0836	0.0818	0.1182
305	37	0.0808	0.0816	0.0817	0.0814	0.0818	0.0811	0.0811	0.0812	0.0808	0.0818	0.0813	0.083	0.0822	0.081	0.0864	0.0798	0.0808	0.0835	0.081	0.0801	0.0803	0.0811	0.0813	0.0807	0.0814	0.088	0.089	0.0887	0.0885	0.0883	0.0807	0.0805	0.0805	0.0809	0.0805	0.0809	0.081	0.0851	0.0882	0.0839	0.0854	0.0834	0.0798	0.0806	0.0805	0.0837	0.0817	0.1227
310	37	0.0809	0.082	0.0816	0.0816	0.0822	0.0811	0.081	0.0814	0.0808	0.0819	0.0813	0.0832	0.0829	0.081	0.0858	0.0797	0.0808	0.0836	0.0809	0.0799	0.0803	0.081	0.0814	0.0806	0.0815	0.0885	0.0895	0.0889	0.0886	0.0884	0.0801	0.0805	0.0805	0.0809	0.0806	0.081	0.081	0.0873	0.0863	0.0823	0.0855	0.0824	0.0799	0.0806	0.0805	0.0832	0.0819	0.1277
315	37	0.0809	0.0826	0.0817	0.0818	0.0881	0.0812	0.0812	0.0817	0.0809	0.0819	0.0813	0.0832	0.0828	0.0807	0.0861	0.0797	0.0808	0.0835	0.081	0.0801	0.0804	0.081	0.0814	0.0807	0.0816	0.092	0.0896	0.0891	0.0892	0.0887	0.0894	0.0807	0.0805	0.0808	0.0805	0.081	0.0811	0.0954	0.0869	0.0851	0.0866	0.0857	0.0798	0.0807	0.0806	0.0835	0.0816	0.1279
320	37	0.081	0.0816	0.0816	0.0811	0.0838	0.0812	0.0809	0.0811	0.0806	0.0818	0.0813	0.083	0.0829	0.0809	0.0861	0.0797	0.0808	0.0835	0.081	0.0799	0.0804	0.0811	0.0813	0.0807	0.0817	0.0891	0.0899	0.0896	0.0892	0.0889	0.0797	0.0803	0.0804	0.0808	0.0806	0.081	0.0811	0.0854	0.0911	0.0831	0.0851	0.0809	0.0799	0.0808	0.0805	0.0834	0.0818	0.1316
325	37	0.0812	0.0814	0.0816	0.0814	0.084	0.081	0.0809	0.0811	0.0809	0.0819	0.0813	0.0833	0.0826	0.081	0.0866	0.0798	0.0808	0.0835	0.0809	0.08	0.0805	0.0812	0.0813	0.0807	0.0815	0.0887	0.0899	0.0897	0.0895	0.089	0.0801	0.0804	0.0804	0.0809	0.0804	0.081	0.081	0.0839	0.0855	0.0821	0.0851	0.0803	0.0799	0.0807	0.0806	0.084	0.0818	0.1285
330	37	0.0812	0.0822	0.0816	0.0818	0.0877	0.0811	0.0809	0.0814	0.0808	0.0821	0.0813	0.0832	0.0825	0.0809	0.0861	0.0799	0.0808	0.0834	0.0808	0.08	0.0803	0.0811	0.0814	0.0808	0.0816	0.09	0.0904	0.0899	0.0897	0.0894	0.0822	0.0805	0.081	0.0809	0.0806	0.081	0.081	0.0929	0.0911	0.0836	0.0859	0.082	0.0798	0.0808	0.0807	0.0833	0.0817	0.1312
335	37	0.0812	0.0831	0.0817	0.0819	0.0892	0.0811	0.0812	0.0812	0.0808	0.0818	0.0813	0.0831	0.0826	0.0808	0.0861	0.0797	0.0808	0.0835	0.0811	0.08	0.0804	0.0811	0.0815	0.0807	0.0817	0.0899	0.0908	0.0901	0.0899	0.0896	0.0806	0.0808	0.0819	0.0809	0.0807	0.081	0.0809	0.0938	0.0897	0.0877	0.0903	0.0831	0.0801	0.0807	0.0806	0.0833	0.0817	0.1305
340	37	0.0812	0.0876	0.0816	0.0816	0.0929	0.0812	0.0812	0.0817	0.0808	0.0818	0.0812	0.0832	0.0826	0.0808	0.0862	0.0797	0.0807	0.0836	0.081	0.08	0.0804	0.0812	0.0814	0.0808	0.0817	0.095	0.0908	0.0905	0.0902	0.0898	0.0839	0.0805	0.0806	0.081	0.0809	0.0811	0.081	0.088	0.0894	0.0829	0.0885	0.0835	0.0799	0.0807	0.0807	0.0839	0.0817	0.131
345	37	0.0813	0.0865	0.0817	0.0813	0.0867	0.081	0.081	0.0811	0.0809	0.0816	0.0814	0.083	0.0826	0.081	0.0861	0.0798	0.0807	0.0835	0.081	0.08	0.0804	0.081	0.0814	0.0807	0.0816	0.0917	0.0913	0.0908	0.0902	0.0902	0.0818	0.0805	0.0806	0.0809	0.0805	0.0811	0.081	0.0941	0.0928	0.0848	0.0859	0.084	0.0799	0.0807	0.0806	0.0835	0.0817	0.1229
350	37	0.0812	0.0857	0.0815	0.0825	0.0847	0.0811	0.081	0.0811	0.0806	0.0821	0.0812	0.083	0.0825	0.0809	0.0862	0.0797	0.0807	0.0835	0.081	0.0799	0.0803	0.0811	0.0813	0.0807	0.0814	0.0933	0.091	0.0908	0.0903	0.0903	0.0809	0.0808	0.0805	0.0809	0.0805	0.081	0.0809	0.0917	0.0869	0.0855	0.0898	0.0837	0.0799	0.0808	0.0806	0.0847	0.0818	0.1272
355	37	0.0813	0.0825	0.0817	0.0819	0.0866	0.0809	0.0813	0.0817	0.0807	0.0818	0.0813	0.0831	0.0824	0.0808	0.0863	0.0802	0.0811	0.0835	0.081	0.0801	0.0805	0.081	0.0815	0.0808	0.0813	0.0968	0.0919	0.0912	0.091	0.0905	0.0843	0.0812	0.0806	0.0808	0.0805	0.0811	0.081	0.0973	0.0906	0.0825	0.0845	0.0806	0.081	0.0808	0.0806	0.0836	0.0818	0.1221
360	37	0.0813	0.0828	0.0816	0.0812	0.0874	0.0812	0.081	0.0812	0.0809	0.0819	0.0813	0.0833	0.0821	0.0809	0.0867	0.0797	0.0807	0.0834	0.081	0.0801	0.0804	0.0812	0.0813	0.0808	0.0813	0.096	0.0915	0.0913	0.0913	0.091	0.08	0.0805	0.0807	0.081	0.0806	0.081	0.0811	0.0935	0.0871	0.0827	0.0875	0.0811	0.0799	0.0808	0.0807	0.0845	0.0818	0.1229
365	37	0.0812	0.0812	0.0816	0.0811	0.0822	0.0811	0.0809	0.0811	0.0806	0.0817	0.0812	0.0834	0.0819	0.0808	0.0863	0.0798	0.0807	0.0835	0.0809	0.08	0.0804	0.0811	0.0814	0.0808	0.081	0.1032	0.0921	0.0916	0.0913	0.091	0.0806	0.0804	0.0806	0.0809	0.0805	0.081	0.0809	0.0928	0.0907	0.0839	0.0856	0.0821	0.0799	0.0807	0.0806	0.084	0.0818	0.1269
370	37	0.0815	0.0813	0.0817	0.0812	0.0899	0.081	0.0809	0.0815	0.0809	0.0819	0.0812	0.0834	0.0813	0.0808	0.0863	0.0796	0.0808	0.0834	0.0809	0.0801	0.0804	0.0812	0.0814	0.0809	0.081	0.0953	0.0922	0.0922	0.0917	0.0913	0.0857	0.0804	0.0808	0.081	0.0805	0.081	0.081	0.0903	0.0893	0.0829	0.0857	0.0833	0.0799	0.081	0.0807	0.0844	0.0817	0.1263
375	37	0.0813	0.084	0.0815	0.0812	0.0825	0.0809	0.0809	0.0812	0.0807	0.0818	0.0814	0.0832	0.0821	0.0809	0.0859	0.0798	0.0808	0.0833	0.0809	0.08	0.0804	0.081	0.0814	0.0808	0.0808	0.0963	0.0933	0.0939	0.0923	0.0917	0.0842	0.0808	0.0805	0.0809	0.0806	0.0811	0.0809	0.0896	0.092	0.0823	0.0851	0.0826	0.0799	0.0809	0.0806	0.0833	0.0817	0.1309
380	37	0.0812	0.0882	0.0814	0.0828	0.0951	0.081	0.0809	0.0815	0.0807	0.0817	0.0814	0.0831	0.082	0.0808	0.0857	0.0796	0.0807	0.0834	0.0809	0.0799	0.0803	0.081	0.0814	0.0808	0.0808	0.0947	0.0942	0.0939	0.0922	0.0921	0.0809	0.0804	0.0807	0.0808	0.0807	0.081	0.0809	0.094	0.0895	0.0837	0.0902	0.0831	0.0798	0.0808	0.0805	0.0832	0.0818	0.1239
385	37	0.0814	0.0817	0.0817	0.0813	0.0919	0.0813	0.081	0.0816	0.0808	0.0819	0.0815	0.0833	0.0815	0.081	0.0866	0.0799	0.0809	0.0834	0.0809	0.0802	0.0804	0.0811	0.0815	0.0809	0.0811	0.0994	0.0963	0.0942	0.0927	0.0923	0.0801	0.0806	0.0804	0.081	0.0807	0.0811	0.081	0.0854	0.0873	0.0837	0.0888	0.0825	0.0798	0.0809	0.0805	0.0842	0.0817	0.1282
390	37	0.0814	0.0821	0.0815	0.0812	0.0823	0.081	0.0809	0.0814	0.0807	0.0819	0.0813	0.0832	0.0813	0.0808	0.086	0.0796	0.0808	0.0834	0.081	0.0801	0.0804	0.0811	0.0815	0.0808	0.0808	0.0981	0.0941	0.0979	0.0929	0.0928	0.0856	0.0805	0.0808	0.081	0.0807	0.0812	0.0809	0.0956	0.0908	0.0857	0.0862	0.0835	0.0799	0.0809	0.0807	0.0833	0.0818	0.1319
395	37	0.0814	0.0851	0.0814	0.0813	0.0891	0.0831	0.0808	0.0818	0.0809	0.0818	0.0812	0.0831	0.0814	0.0809	0.0858	0.0796	0.0807	0.0834	0.0811	0.08	0.0804	0.081	0.0813	0.0808	0.081	0.0947	0.0997	0.1001	0.0939	0.0931	0.08	0.0807	0.0808	0.0809	0.0806	0.0811	0.0809	0.0894	0.0889	0.0867	0.0868	0.0835	0.0799	0.0808	0.0806	0.0834	0.0818	0.1314
400	37	0.0813	0.082	0.0818	0.0812	0.0966	0.081	0.0809	0.0816	0.0807	0.0818	0.0813	0.0833	0.0812	0.0808	0.0861	0.0795	0.0808	0.0833	0.0808	0.08	0.0803	0.0811	0.0814	0.0807	0.0808	0.0955	0.097	0.1006	0.0951	0.0947	0.0842	0.0808	0.0821	0.0811	0.0808	0.0811	0.081	0.0873	0.0922	0.0858	0.0896	0.0855	0.08	0.0808	0.0807	0.0834	0.0817	0.1327
405	37	0.0814	0.0847	0.0815	0.0837	0.0864	0.0816	0.0811	0.0813	0.0811	0.082	0.0815	0.0834	0.0811	0.0809	0.0861	0.0796	0.0808	0.0836	0.081	0.08	0.0804	0.0811	0.0815	0.0809	0.0808	0.0938	0.0971	0.1056	0.0963	0.0965	0.081	0.0822	0.081	0.081	0.0809	0.0812	0.081	0.1009	0.0919	0.085	0.092	0.0831	0.0801	0.0809	0.0806	0.0839	0.0819	0.131
410	37	0.0812	0.0818	0.0815	0.0811	0.0815	0.0815	0.0809	0.0813	0.0808	0.082	0.0812	0.0836	0.0811	0.0808	0.0863	0.0798	0.0808	0.0834	0.0809	0.0801	0.0804	0.0812	0.0813	0.0809	0.0807	0.0933	0.0954	0.1017	0.0948	0.0945	0.0803	0.0806	0.0806	0.0811	0.0806	0.0812	0.081	0.0919	0.0885	0.0853	0.0883	0.0832	0.08	0.0809	0.0807	0.0843	0.0817	0.1314
415	37	0.0814	0.0816	0.0816	0.0812	0.0824	0.081	0.0808	0.0815	0.0807	0.0818	0.0813	0.0834	0.0812	0.0808	0.0862	0.0797	0.0808	0.0834	0.0809	0.0801	0.0805	0.0811	0.0815	0.0807	0.0809	0.094	0.0964	0.1154	0.0953	0.1078	0.0819	0.0805	0.0807	0.0812	0.0808	0.0812	0.081	0.0985	0.0905	0.0898	0.0887	0.0844	0.08	0.0809	0.0807	0.0836	0.0818	0.1323
420	37	0.0813	0.082	0.0815	0.0826	0.0882	0.0812	0.0808	0.0813	0.0806	0.082	0.0813	0.0835	0.0812	0.0809	0.0863	0.0796	0.0807	0.0835	0.081	0.08	0.0803	0.0813	0.0814	0.0808	0.0816	0.0938	0.0961	0.121	0.0949	0.0978	0.0805	0.0806	0.0807	0.0811	0.0807	0.081	0.0811	0.0906	0.0926	0.0856	0.0901	0.0826	0.0807	0.0808	0.0807	0.0843	0.0817	0.1325
425	37	0.0814	0.0816	0.0816	0.0841	0.0833	0.0816	0.0809	0.0813	0.0808	0.0818	0.0812	0.0833	0.0812	0.0808	0.0862	0.0796	0.0807	0.0834	0.0809	0.0799	0.0804	0.0811	0.0815	0.0809	0.0821	0.0941	0.0965	0.1224	0.0954	0.1021	0.0821	0.0806	0.0808	0.0811	0.0808	0.0811	0.081	0.0913	0.0917	0.0865	0.0916	0.0833	0.0801	0.0809	0.0808	0.0835	0.0818	0.1341
430	37	0.0812	0.0817	0.0815	0.0822	0.0823	0.081	0.0811	0.0821	0.0807	0.0819	0.0814	0.0835	0.0811	0.0809	0.0867	0.0796	0.0808	0.0833	0.081	0.08	0.0804	0.0811	0.0814	0.0808	0.0807	0.0943	0.0964	0.1108	0.0958	0.1197	0.0821	0.0807	0.0807	0.081	0.0807	0.0811	0.081	0.0891	0.0954	0.0838	0.0884	0.0834	0.08	0.0809	0.0807	0.0845	0.0817	0.1313
435	37	0.0813	0.084	0.0815	0.0822	0.084	0.0819	0.0808	0.0816	0.0808	0.0819	0.0814	0.0834	0.081	0.0808	0.0863	0.0796	0.0807	0.0834	0.0809	0.0801	0.0803	0.0811	0.0814	0.0809	0.0813	0.0948	0.0976	0.1004	0.0963	0.1033	0.0806	0.0807	0.0809	0.0812	0.0809	0.0813	0.0811	0.1006	0.0949	0.0873	0.0893	0.082	0.08	0.0809	0.0809	0.0844	0.0817	0.1318
440	37	0.0811	0.0857	0.0816	0.0845	0.0944	0.0811	0.0809	0.0818	0.0811	0.0818	0.0815	0.0836	0.0811	0.0807	0.0862	0.0796	0.0807	0.0835	0.0811	0.08	0.0804	0.0811	0.0814	0.0809	0.0811	0.0951	0.0983	0.0982	0.0964	0.1128	0.0818	0.0807	0.0812	0.0812	0.0809	0.0812	0.0811	0.0927	0.0925	0.0876	0.0866	0.0818	0.0801	0.0809	0.0808	0.0842	0.0818	0.1339
445	37	0.0812	0.0827	0.0814	0.0828	0.0885	0.0811	0.0809	0.0822	0.0806	0.0818	0.0813	0.0833	0.081	0.0809	0.0863	0.08	0.0807	0.0835	0.081	0.0802	0.0804	0.0812	0.0815	0.0809	0.0807	0.0959	0.0986	0.0968	0.0969	0.0965	0.0851	0.0807	0.0807	0.0812	0.0809	0.0811	0.081	0.0913	0.0971	0.0834	0.0876	0.0814	0.08	0.081	0.0807	0.0843	0.0819	0.1341
450	37	0.0813	0.0829	0.0815	0.0838	0.0865	0.0828	0.0809	0.0834	0.0807	0.0818	0.0814	0.0837	0.0812	0.0808	0.0863	0.0797	0.0808	0.0836	0.081	0.0802	0.0804	0.0812	0.0815	0.0811	0.081	0.0963	0.0988	0.0978	0.0974	0.0973	0.0804	0.0808	0.081	0.0813	0.0809	0.0813	0.0811	0.0998	0.0913	0.0869	0.0867	0.0811	0.0802	0.081	0.0807	0.0842	0.0819	0.1333
455	37	0.0813	0.0829	0.0816	0.084	0.0927	0.0812	0.081	0.0815	0.0808	0.0816	0.0813	0.0833	0.0811	0.0808	0.0864	0.0796	0.0807	0.0834	0.081	0.08	0.0803	0.081	0.0814	0.0808	0.0817	0.0965	0.0992	0.0974	0.0977	0.0977	0.0827	0.0807	0.0819	0.0812	0.0809	0.0811	0.0811	0.0957	0.0936	0.088	0.0902	0.0822	0.0802	0.0815	0.0808	0.0838	0.0818	0.1323
460	37	0.0812	0.0814	0.0816	0.0845	0.0902	0.0811	0.081	0.0827	0.0808	0.0817	0.0813	0.0835	0.0811	0.0808	0.0866	0.0796	0.0808	0.0834	0.0811	0.0801	0.0805	0.0812	0.0815	0.0809	0.0814	0.0968	0.1	0.0976	0.0985	0.0977	0.0844	0.0807	0.081	0.0813	0.0809	0.0812	0.0812	0.0892	0.0927	0.0901	0.093	0.0833	0.0802	0.081	0.0808	0.0846	0.0819	0.1329
465	37	0.0812	0.0834	0.0815	0.0819	0.0884	0.0811	0.081	0.0866	0.081	0.082	0.0813	0.0836	0.0811	0.0808	0.0863	0.0795	0.0807	0.0834	0.081	0.0802	0.0805	0.0812	0.0814	0.0809	0.0817	0.0972	0.1002	0.0981	0.0989	0.0982	0.0809	0.0809	0.0808	0.0813	0.081	0.0812	0.0812	0.098	0.0967	0.0877	0.0922	0.0829	0.0801	0.0811	0.0808	0.0844	0.0818	0.1336
470	37	0.0812	0.0843	0.0813	0.0837	0.0882	0.081	0.0809	0.0819	0.0808	0.0819	0.0812	0.0834	0.0811	0.0808	0.0863	0.0796	0.0807	0.0835	0.081	0.0802	0.0804	0.0813	0.0815	0.0809	0.0818	0.0977	0.1006	0.0985	0.0993	0.0985	0.081	0.0812	0.081	0.0814	0.081	0.0812	0.0812	0.0878	0.0951	0.0869	0.0911	0.0828	0.0803	0.0811	0.0809	0.0843	0.082	0.133
475	37	0.0813	0.0825	0.0814	0.0862	0.0868	0.081	0.0809	0.0825	0.0808	0.0818	0.0813	0.0835	0.0813	0.0808	0.086	0.08	0.0808	0.0835	0.081	0.0801	0.0805	0.0811	0.0815	0.081	0.0821	0.0981	0.1013	0.0993	0.0998	0.0991	0.0815	0.081	0.0811	0.0813	0.0811	0.0812	0.0813	0.097	0.0936	0.0849	0.0884	0.0866	0.0803	0.0813	0.081	0.0836	0.082	0.1334
480	37	0.0813	0.0831	0.0816	0.0872	0.0841	0.081	0.0809	0.0873	0.0813	0.0819	0.0814	0.0836	0.0812	0.0809	0.0868	0.0797	0.0808	0.0834	0.0811	0.0802	0.0805	0.0813	0.0815	0.081	0.0818	0.0985	0.1013	0.0997	0.1004	0.0995	0.0863	0.0811	0.0809	0.0816	0.0811	0.0813	0.0812	0.0951	0.0979	0.0888	0.0894	0.0862	0.0803	0.0811	0.081	0.0848	0.082	0.1328
485	37	0.0812	0.0838	0.0814	0.0836	0.0884	0.0817	0.081	0.0839	0.0812	0.082	0.0813	0.0834	0.0812	0.0808	0.0859	0.0797	0.0807	0.0834	0.081	0.0801	0.0804	0.081	0.0815	0.0808	0.0821	0.0991	0.102	0.1004	0.1008	0.1009	0.0829	0.081	0.081	0.0813	0.081	0.0811	0.0812	0.1029	0.1	0.086	0.0876	0.0867	0.0814	0.0812	0.081	0.0838	0.082	0.1322
490	37	0.0813	0.0829	0.0815	0.082	0.086	0.0813	0.0809	0.0824	0.0808	0.0818	0.0812	0.0834	0.0812	0.0808	0.0861	0.08	0.0808	0.0834	0.081	0.0801	0.0805	0.0811	0.0815	0.0809	0.082	0.0999	0.1028	0.101	0.1008	0.1079	0.0808	0.0809	0.081	0.0814	0.0809	0.0812	0.0811	0.096	0.0935	0.0892	0.0873	0.0849	0.0803	0.0812	0.0811	0.0838	0.082	0.1318
495	37	0.0812	0.0814	0.0815	0.0839	0.0866	0.0809	0.0808	0.0834	0.0808	0.0818	0.0813	0.0833	0.081	0.0809	0.0864	0.0797	0.0807	0.0835	0.081	0.0802	0.0805	0.0812	0.0815	0.0808	0.0817	0.1018	0.1028	0.1012	0.1016	0.1009	0.0808	0.081	0.0811	0.0815	0.0812	0.0811	0.081	0.089	0.0916	0.0873	0.0879	0.0842	0.0803	0.0813	0.081	0.0845	0.082	0.1332
500	37	0.0812	0.0848	0.0817	0.0836	0.0928	0.0816	0.081	0.0866	0.0814	0.0821	0.0815	0.0835	0.081	0.0808	0.0862	0.0796	0.0807	0.0835	0.081	0.0802	0.0806	0.0812	0.0815	0.0809	0.0817	0.1022	0.1035	0.1018	0.1018	0.1015	0.0827	0.081	0.0819	0.0816	0.0811	0.0811	0.0811	0.0958	0.0935	0.0898	0.0914	0.0862	0.0804	0.0813	0.081	0.0847	0.0823	0.1317
505	37	0.0812	0.0825	0.0816	0.0848	0.0863	0.0812	0.081	0.0857	0.0817	0.0818	0.0814	0.0835	0.0811	0.0807	0.0867	0.0797	0.0807	0.0833	0.081	0.0802	0.0805	0.0812	0.0815	0.0809	0.0818	0.103	0.1044	0.103	0.1026	0.1021	0.0826	0.0811	0.0817	0.0816	0.0812	0.0812	0.0811	0.0899	0.0932	0.0861	0.0875	0.0846	0.0805	0.0814	0.0811	0.0848	0.0822	0.1332
510	37	0.0811	0.0853	0.0815	0.0852	0.0895	0.0821	0.0808	0.0833	0.0825	0.0826	0.0814	0.0834	0.081	0.0808	0.0859	0.0797	0.0806	0.0834	0.0809	0.0801	0.0805	0.081	0.0814	0.0808	0.082	0.1035	0.1046	0.1027	0.1028	0.1023	0.0815	0.0812	0.0826	0.0815	0.0812	0.0811	0.0811	0.099	0.0931	0.0893	0.0884	0.0836	0.0804	0.0814	0.0811	0.0839	0.0822	0.1332
515	37	0.0813	0.0846	0.0817	0.0846	0.0944	0.0895	0.081	0.0884	0.0861	0.0818	0.0813	0.0835	0.0812	0.0809	0.0863	0.0798	0.0807	0.0834	0.0811	0.0802	0.0806	0.0812	0.0815	0.0809	0.0819	0.1041	0.1053	0.1075	0.1035	0.1031	0.0812	0.0812	0.0812	0.0817	0.0813	0.0813	0.081	0.1019	0.0963	0.088	0.0928	0.0831	0.0807	0.0814	0.0812	0.0843	0.0821	0.1305
520	37	0.0811	0.0848	0.0814	0.0829	0.0855	0.081	0.0808	0.0829	0.0808	0.0816	0.0812	0.0835	0.0811	0.081	0.0861	0.0797	0.0806	0.0834	0.081	0.0803	0.0805	0.0812	0.0815	0.0808	0.0816	0.1037	0.1056	0.1036	0.1042	0.1033	0.0814	0.0814	0.0811	0.0817	0.0812	0.0811	0.0811	0.0899	0.0956	0.0894	0.0952	0.082	0.0806	0.0816	0.0813	0.0844	0.0822	0.131
525	37	0.0813	0.0822	0.0815	0.0828	0.0901	0.081	0.0809	0.0839	0.081	0.0819	0.0813	0.0836	0.0811	0.0807	0.0863	0.0797	0.0808	0.0834	0.0812	0.0801	0.0806	0.0812	0.0816	0.081	0.0818	0.1039	0.1061	0.104	0.1046	0.1039	0.0816	0.0813	0.0812	0.0817	0.0813	0.0812	0.081	0.0876	0.0921	0.0874	0.0942	0.0816	0.0806	0.0815	0.0813	0.0841	0.0823	0.1323
530	37	0.0812	0.0824	0.0814	0.0814	0.0836	0.0813	0.0809	0.0828	0.0808	0.0818	0.0813	0.0836	0.0811	0.0808	0.0865	0.0798	0.0807	0.0835	0.0811	0.0802	0.0806	0.0813	0.0815	0.081	0.0807	0.1041	0.1083	0.1045	0.105	0.1047	0.0829	0.0811	0.0815	0.0817	0.0813	0.0812	0.0811	0.0936	0.0996	0.0882	0.091	0.0814	0.0807	0.0817	0.0814	0.0848	0.0824	0.1307
535	37	0.0812	0.0833	0.0816	0.0822	0.0858	0.0835	0.0813	0.0887	0.0814	0.0818	0.0814	0.0836	0.0811	0.0808	0.0864	0.0797	0.0807	0.0836	0.0812	0.0802	0.0805	0.0812	0.0816	0.081	0.0806	0.1047	0.1082	0.1051	0.1056	0.1053	0.081	0.0822	0.0816	0.0818	0.0815	0.0813	0.0811	0.091	0.0956	0.092	0.0929	0.0812	0.0807	0.0816	0.0814	0.0848	0.0823	0.128
540	37	0.0811	0.0868	0.0816	0.0835	0.0911	0.0814	0.0811	0.0833	0.0819	0.0819	0.0815	0.0835	0.081	0.0807	0.0863	0.0796	0.0806	0.0835	0.0811	0.0803	0.0806	0.0812	0.0816	0.0809	0.0805	0.1051	0.109	0.1056	0.1063	0.1058	0.0838	0.0815	0.0819	0.0818	0.0815	0.0812	0.0811	0.0976	0.0971	0.0933	0.0898	0.0817	0.0808	0.0816	0.0814	0.0849	0.0824	0.129
545	37	0.0812	0.0822	0.0814	0.0813	0.0867	0.0817	0.0812	0.0884	0.0817	0.0818	0.0814	0.0835	0.0811	0.0808	0.0864	0.0799	0.0807	0.0834	0.0811	0.0805	0.0807	0.0814	0.0816	0.0809	0.0806	0.1051	0.1097	0.1065	0.107	0.1062	0.0827	0.0816	0.0819	0.082	0.0816	0.0812	0.0812	0.1018	0.0963	0.092	0.0875	0.0816	0.0809	0.0817	0.0815	0.0851	0.0825	0.1274
550	37	0.0812	0.0849	0.0814	0.0851	0.0885	0.0814	0.0813	0.0931	0.0837	0.0819	0.0812	0.0835	0.0811	0.0808	0.0863	0.0797	0.0807	0.0834	0.0812	0.0803	0.0807	0.0814	0.0816	0.0809	0.0806	0.1056	0.1098	0.1067	0.1075	0.1072	0.0818	0.082	0.0815	0.082	0.0817	0.0812	0.0809	0.0907	0.1003	0.0936	0.0928	0.0813	0.0808	0.0817	0.0816	0.0853	0.0825	0.13
555	37	0.0812	0.0852	0.0815	0.0828	0.0875	0.0814	0.0811	0.088	0.0824	0.0818	0.0811	0.0836	0.0812	0.0807	0.0865	0.0798	0.0806	0.0834	0.0812	0.0802	0.0807	0.0812	0.0816	0.0809	0.0815	0.1059	0.1106	0.1073	0.1084	0.1074	0.0811	0.0819	0.0817	0.082	0.0816	0.0812	0.0812	0.0961	0.0966	0.093	0.0924	0.0819	0.0809	0.0818	0.0817	0.0846	0.0825	0.1305
560	37	0.0814	0.0853	0.0816	0.0835	0.0917	0.0815	0.0816	0.0879	0.0823	0.0833	0.0814	0.0838	0.0812	0.0807	0.0864	0.0797	0.0808	0.0835	0.0817	0.0803	0.0807	0.0814	0.0816	0.081	0.0807	0.1062	0.1102	0.1081	0.1088	0.1082	0.0815	0.0819	0.0817	0.0822	0.0817	0.0813	0.0809	0.0927	0.101	0.0917	0.093	0.0823	0.081	0.0818	0.0816	0.0854	0.0826	0.1329
565	37	0.081	0.0815	0.0813	0.0814	0.0841	0.0819	0.0811	0.0854	0.0817	0.0821	0.0815	0.0837	0.081	0.0807	0.086	0.0796	0.0807	0.0834	0.0813	0.0804	0.0808	0.0813	0.0817	0.0808	0.0806	0.1062	0.1111	0.1102	0.1094	0.1093	0.0815	0.0821	0.0817	0.0822	0.0819	0.0813	0.0812	0.0991	0.0963	0.0929	0.0923	0.0845	0.0811	0.0819	0.0817	0.085	0.0828	0.1301
570	37	0.0812	0.0814	0.0813	0.0832	0.0866	0.0811	0.0809	0.0856	0.0822	0.0817	0.0813	0.0836	0.0811	0.0808	0.0866	0.0797	0.0807	0.0834	0.0814	0.0803	0.0807	0.0814	0.0816	0.0809	0.0807	0.1071	0.1117	0.1103	0.1118	0.1098	0.0817	0.0818	0.0819	0.0822	0.082	0.0812	0.0812	0.0934	0.1009	0.0915	0.0905	0.0848	0.0812	0.082	0.0819	0.0855	0.0828	0.1298
575	37	0.081	0.0831	0.0815	0.083	0.0889	0.0833	0.081	0.082	0.0807	0.0818	0.0813	0.0835	0.081	0.0808	0.0861	0.0796	0.0807	0.0835	0.0813	0.0804	0.0807	0.0814	0.0817	0.0808	0.0805	0.1071	0.1128	0.1106	0.1119	0.1101	0.0814	0.0819	0.0818	0.0822	0.0818	0.0812	0.0811	0.0876	0.101	0.0926	0.0921	0.0846	0.0812	0.082	0.0818	0.0851	0.0828	0.1312
580	37	0.0811	0.0824	0.0814	0.0821	0.0841	0.0812	0.081	0.0832	0.0812	0.0818	0.0813	0.0836	0.081	0.0807	0.0863	0.0796	0.0807	0.0835	0.0813	0.0804	0.0808	0.0814	0.0816	0.0809	0.0807	0.108	0.1129	0.1113	0.1122	0.111	0.082	0.0819	0.0818	0.0823	0.0819	0.0813	0.0809	0.0984	0.0973	0.0947	0.0946	0.0867	0.0813	0.0821	0.082	0.0852	0.0828	0.1292
585	37	0.0812	0.0811	0.0817	0.082	0.0845	0.0827	0.0811	0.0836	0.0811	0.0819	0.0813	0.0837	0.081	0.0808	0.0869	0.0796	0.0806	0.0833	0.0812	0.0804	0.0808	0.0815	0.0817	0.0808	0.0806	0.1085	0.1129	0.1112	0.1126	0.1111	0.0833	0.0821	0.082	0.0824	0.0821	0.0812	0.0808	0.0992	0.1044	0.0953	0.097	0.0855	0.0813	0.0822	0.082	0.0859	0.083	0.1292
590	37	0.0813	0.0816	0.0816	0.0821	0.0874	0.0811	0.0813	0.0832	0.0811	0.0818	0.0815	0.0836	0.0812	0.0808	0.0863	0.0797	0.0807	0.0834	0.0813	0.0805	0.0808	0.0814	0.0818	0.0808	0.0807	0.1092	0.1147	0.1119	0.1131	0.1135	0.083	0.0822	0.0825	0.0825	0.0822	0.0812	0.0809	0.0939	0.0997	0.0916	0.092	0.0838	0.0814	0.0823	0.0821	0.0852	0.083	0.1223
595	37	0.081	0.0812	0.0813	0.0809	0.0848	0.0811	0.081	0.0816	0.0808	0.0819	0.0812	0.0837	0.0812	0.0807	0.0862	0.0796	0.0808	0.0835	0.0813	0.0806	0.0809	0.0816	0.0817	0.0809	0.0807	0.1092	0.1148	0.1121	0.1133	0.1137	0.0829	0.0821	0.0821	0.0825	0.0822	0.0813	0.0811	0.0937	0.096	0.0945	0.09	0.0833	0.0814	0.0823	0.0822	0.0858	0.0831	0.1291
600	37	0.0811	0.0813	0.0814	0.0812	0.0831	0.0811	0.081	0.083	0.082	0.0818	0.0813	0.0836	0.0811	0.0808	0.0862	0.0796	0.0806	0.0834	0.0815	0.0804	0.0808	0.0815	0.0818	0.081	0.0805	0.1103	0.1154	0.1129	0.1141	0.1142	0.0833	0.0822	0.0824	0.0827	0.0822	0.0812	0.081	0.0944	0.0995	0.0966	0.0974	0.0827	0.0815	0.0824	0.0823	0.0859	0.0831	0.1336
605	37	0.0813	0.0812	0.0815	0.0823	0.084	0.0812	0.0815	0.0902	0.0822	0.0818	0.0812	0.0837	0.0813	0.0811	0.0867	0.0797	0.0806	0.0833	0.0814	0.0806	0.0808	0.0815	0.0818	0.0808	0.0807	0.1104	0.1153	0.114	0.1151	0.1144	0.0819	0.0824	0.0822	0.0827	0.0823	0.0811	0.0808	0.0998	0.1027	0.0908	0.0981	0.0862	0.0818	0.0824	0.0823	0.0864	0.0832	0.1322
610	37	0.0813	0.0814	0.0814	0.0837	0.0898	0.0854	0.0815	0.0864	0.0838	0.0822	0.0811	0.0837	0.0812	0.0807	0.0867	0.0797	0.0807	0.0833	0.0814	0.0806	0.081	0.0815	0.0817	0.0809	0.0807	0.1114	0.1166	0.1149	0.1163	0.1154	0.083	0.0825	0.0827	0.0829	0.0824	0.0812	0.0812	0.1017	0.099	0.097	0.096	0.0886	0.0818	0.0826	0.0824	0.0862	0.0832	0.1338
615	37	0.0812	0.0812	0.0814	0.0811	0.0873	0.0817	0.081	0.0837	0.0809	0.082	0.0811	0.0835	0.0811	0.0809	0.0864	0.0796	0.0807	0.0834	0.0816	0.0804	0.081	0.0816	0.0817	0.081	0.0806	0.1116	0.1171	0.1152	0.1165	0.1158	0.082	0.0824	0.0826	0.083	0.0825	0.0813	0.081	0.092	0.1052	0.0945	0.1	0.0839	0.0818	0.0827	0.0827	0.0864	0.0833	0.1322
620	37	0.0813	0.0811	0.0814	0.0815	0.0832	0.0813	0.081	0.0831	0.0808	0.0818	0.0813	0.0838	0.0812	0.0807	0.0866	0.0797	0.0807	0.0833	0.0814	0.0806	0.0809	0.0817	0.0819	0.0809	0.0807	0.112	0.1163	0.1157	0.1167	0.1169	0.0827	0.0829	0.0827	0.0831	0.0828	0.0812	0.0811	0.1023	0.1072	0.096	0.0945	0.0876	0.082	0.0829	0.0826	0.0866	0.0837	0.1344
625	37	0.0812	0.0811	0.0813	0.0824	0.0852	0.0813	0.081	0.0846	0.0811	0.083	0.0811	0.0838	0.0811	0.0807	0.0862	0.0796	0.0806	0.0833	0.0816	0.0806	0.0811	0.0817	0.0818	0.081	0.0806	0.113	0.1182	0.1168	0.1177	0.1175	0.0832	0.0828	0.0828	0.0832	0.0827	0.0813	0.0809	0.1009	0.1021	0.0921	0.094	0.0875	0.082	0.0829	0.0827	0.0864	0.0836	0.1315
630	37	0.0812	0.0812	0.0814	0.0813	0.087	0.0812	0.0813	0.085	0.0807	0.0818	0.0814	0.0837	0.0811	0.0807	0.0865	0.0796	0.0806	0.0835	0.0814	0.0807	0.081	0.0817	0.082	0.0809	0.0806	0.1137	0.1184	0.1175	0.1186	0.1188	0.0825	0.0829	0.083	0.0833	0.0828	0.0813	0.081	0.1024	0.1051	0.0967	0.1011	0.0859	0.0822	0.0831	0.0829	0.0864	0.0837	0.1343
635	37	0.0811	0.0811	0.0814	0.0815	0.0853	0.0811	0.0811	0.0866	0.0808	0.0844	0.0814	0.0836	0.0812	0.0809	0.0866	0.0799	0.0808	0.0833	0.0816	0.0809	0.081	0.0818	0.082	0.081	0.0808	0.1146	0.1187	0.1171	0.1186	0.1184	0.0826	0.0831	0.083	0.0833	0.0829	0.0813	0.082	0.1041	0.1051	0.0951	0.0979	0.0843	0.0824	0.0833	0.083	0.087	0.0838	0.1315
640	37	0.0811	0.0814	0.0813	0.0812	0.0856	0.0811	0.081	0.0844	0.0808	0.082	0.0815	0.0837	0.081	0.0808	0.0865	0.0797	0.0809	0.0834	0.0815	0.0807	0.0811	0.0818	0.0821	0.0809	0.0807	0.1157	0.1184	0.1169	0.1186	0.1194	0.083	0.0831	0.0831	0.0835	0.0831	0.0812	0.0819	0.1046	0.1068	0.0928	0.0986	0.0928	0.0825	0.0833	0.0832	0.0868	0.084	0.1343
645	37	0.0812	0.0813	0.0814	0.0814	0.0836	0.0821	0.081	0.0827	0.0809	0.0819	0.0812	0.0837	0.0812	0.0808	0.0866	0.0797	0.0806	0.0833	0.0817	0.0808	0.0813	0.0818	0.082	0.081	0.0808	0.1164	0.1192	0.1178	0.1195	0.1196	0.0831	0.0833	0.0832	0.0837	0.0832	0.0814	0.082	0.1013	0.109	0.1016	0.1032	0.0908	0.0825	0.0834	0.0833	0.087	0.0841	0.1309
650	37	0.0811	0.0811	0.0814	0.0819	0.0821	0.0811	0.081	0.0817	0.0808	0.0818	0.0812	0.0836	0.0811	0.0807	0.0863	0.0801	0.0807	0.0834	0.0817	0.0808	0.0812	0.0819	0.0821	0.081	0.0806	0.118	0.1196	0.1186	0.1198	0.1202	0.0834	0.0832	0.0835	0.0838	0.0831	0.0813	0.082	0.0971	0.1078	0.0982	0.0987	0.0884	0.0827	0.0836	0.0835	0.0872	0.0841	0.1291
655	37	0.0813	0.0811	0.0813	0.0812	0.0826	0.0811	0.0809	0.0816	0.0814	0.0816	0.0812	0.0837	0.0812	0.0808	0.0865	0.0796	0.0807	0.0834	0.0818	0.0808	0.0813	0.0819	0.0821	0.0809	0.0808	0.1187	0.1199	0.1195	0.1199	0.121	0.0837	0.0836	0.0836	0.0839	0.0835	0.0813	0.0819	0.1066	0.1036	0.0949	0.1025	0.0854	0.0828	0.0837	0.0836	0.0874	0.0844	0.132
660	37	0.0812	0.0811	0.0813	0.0828	0.0851	0.0812	0.0809	0.0815	0.082	0.082	0.0814	0.0837	0.0812	0.0807	0.0862	0.0795	0.0808	0.0834	0.0817	0.0809	0.0813	0.082	0.0822	0.0808	0.0807	0.12	0.1209	0.1202	0.1206	0.1212	0.083	0.0836	0.0837	0.084	0.0836	0.0812	0.0818	0.1068	0.1029	0.0974	0.098	0.0885	0.0829	0.0838	0.0839	0.0876	0.0844	0.1322
665	37	0.0812	0.0812	0.0813	0.0812	0.0815	0.081	0.081	0.0814	0.0812	0.0817	0.0812	0.0838	0.0811	0.0807	0.0864	0.0797	0.0808	0.0833	0.0818	0.081	0.0814	0.082	0.0822	0.0809	0.0807	0.1201	0.1216	0.1202	0.1216	0.1221	0.0833	0.0838	0.0838	0.0841	0.0837	0.0813	0.082	0.1053	0.109	0.0956	0.1001	0.0911	0.0833	0.0839	0.0838	0.0877	0.0847	0.1331
670	37	0.0813	0.0811	0.0813	0.0811	0.0812	0.081	0.0808	0.0815	0.0813	0.0818	0.0812	0.0837	0.081	0.0808	0.0861	0.0796	0.0807	0.0835	0.0817	0.0811	0.0813	0.082	0.0821	0.0808	0.0806	0.1206	0.1226	0.1214	0.1224	0.1227	0.0831	0.0839	0.0841	0.0844	0.0839	0.0811	0.082	0.0971	0.1056	0.1018	0.1035	0.0885	0.0833	0.0843	0.084	0.0878	0.0848	0.1349
675	37	0.0812	0.081	0.0814	0.0818	0.0859	0.0818	0.0809	0.0832	0.0808	0.0818	0.0813	0.0838	0.081	0.0808	0.0862	0.0797	0.0807	0.0833	0.0819	0.0811	0.0814	0.082	0.0824	0.0808	0.0807	0.1215	0.1235	0.1225	0.1234	0.1227	0.0835	0.0842	0.0839	0.0843	0.084	0.0812	0.082	0.1067	0.1074	0.0921	0.0959	0.0879	0.0835	0.0844	0.0842	0.0882	0.085	0.1056
680	37	0.0814	0.0811	0.0814	0.0816	0.0837	0.0811	0.0808	0.0868	0.0811	0.0821	0.0812	0.0839	0.081	0.0806	0.0861	0.0796	0.0807	0.0834	0.0818	0.0811	0.0814	0.0821	0.0824	0.0809	0.0806	0.1224	0.1243	0.124	0.1246	0.1235	0.0839	0.0844	0.0843	0.0846	0.0841	0.0813	0.082	0.1067	0.1075	0.0966	0.0919	0.0853	0.0838	0.0844	0.0844	0.0884	0.0853	0.1147
685	37	0.0837	0.081	0.0814	0.0829	0.0865	0.0811	0.081	0.0825	0.0808	0.0821	0.0814	0.0842	0.0811	0.0808	0.0866	0.0797	0.0807	0.0833	0.0821	0.0811	0.0815	0.0821	0.0824	0.0809	0.0807	0.1226	0.1251	0.1248	0.1254	0.1246	0.0839	0.0845	0.0843	0.0848	0.0843	0.0813	0.082	0.1089	0.1089	0.097	0.1001	0.0876	0.0839	0.0847	0.0846	0.0886	0.0854	0.1257
690	37	0.0812	0.0816	0.0813	0.0813	0.0877	0.0811	0.0811	0.0818	0.0806	0.0834	0.0813	0.0844	0.0812	0.0807	0.0861	0.0827	0.0807	0.0844	0.082	0.0812	0.0816	0.0823	0.0825	0.0808	0.0807	0.124	0.1262	0.1255	0.1264	0.1265	0.0846	0.0853	0.085	0.085	0.0852	0.0813	0.082	0.1074	0.108	0.1003	0.1029	0.0984	0.0841	0.0849	0.0849	0.0886	0.0855	0.1352
695	37	0.0811	0.081	0.0814	0.0812	0.0836	0.081	0.0809	0.0818	0.0807	0.0818	0.0812	0.0845	0.0811	0.0807	0.0866	0.0797	0.0806	0.0833	0.0821	0.0814	0.0816	0.0823	0.0826	0.0809	0.0806	0.1246	0.1272	0.1266	0.1276	0.127	0.0846	0.0848	0.0849	0.0851	0.0847	0.0813	0.082	0.1086	0.1052	0.098	0.1017	0.0964	0.0843	0.0852	0.0851	0.089	0.0858	0.1337
700	37	0.0812	0.0814	0.0814	0.0837	0.0856	0.0811	0.0812	0.0814	0.0808	0.0819	0.0815	0.0847	0.0812	0.0808	0.0877	0.0796	0.0809	0.0835	0.0823	0.0813	0.0817	0.0823	0.0827	0.0809	0.0806	0.1255	0.1285	0.1281	0.129	0.1285	0.0851	0.0851	0.0854	0.0853	0.085	0.0813	0.082	0.1086	0.1053	0.0999	0.1004	0.0911	0.0846	0.0854	0.0854	0.0891	0.0861	0.1313
705	37	0.0812	0.0813	0.0813	0.0816	0.0834	0.0813	0.081	0.0817	0.0808	0.0818	0.0814	0.0847	0.0812	0.0808	0.0864	0.0797	0.0807	0.0833	0.0822	0.0813	0.0818	0.0824	0.0826	0.0808	0.0807	0.1261	0.129	0.1283	0.1292	0.1294	0.0844	0.0852	0.0853	0.0853	0.0853	0.0812	0.082	0.1036	0.1056	0.0957	0.0944	0.0881	0.0849	0.0855	0.0857	0.0895	0.0863	0.1256
710	37	0.0812	0.0812	0.0813	0.0821	0.0868	0.0813	0.0814	0.0813	0.081	0.0847	0.0814	0.0847	0.0811	0.0809	0.086	0.0801	0.0806	0.0834	0.0822	0.0814	0.0819	0.0825	0.0828	0.0809	0.0806	0.1274	0.13	0.1289	0.1303	0.1302	0.0847	0.086	0.0855	0.0857	0.0853	0.0813	0.0819	0.1068	0.1102	0.0957	0.1001	0.0905	0.085	0.0859	0.0856	0.0898	0.0863	0.1329
715	37	0.0812	0.0811	0.0812	0.0815	0.0851	0.0812	0.0809	0.0839	0.081	0.0818	0.0812	0.0848	0.0811	0.0807	0.0875	0.0801	0.0808	0.0833	0.0823	0.0815	0.0819	0.0825	0.0827	0.0808	0.0806	0.1284	0.1302	0.1303	0.1312	0.131	0.0854	0.0856	0.0856	0.0857	0.0854	0.0812	0.082	0.1052	0.1087	0.1022	0.1058	0.0967	0.0853	0.0861	0.0862	0.09	0.0867	0.1361
720	37	0.0811	0.0812	0.0812	0.0828	0.0868	0.0809	0.0812	0.0823	0.081	0.082	0.0814	0.0848	0.0811	0.0807	0.0861	0.0797	0.0807	0.0833	0.0824	0.0816	0.082	0.0827	0.083	0.0809	0.0807	0.1295	0.132	0.1312	0.132	0.1321	0.0861	0.086	0.0862	0.0861	0.0859	0.0814	0.0819	0.1087	0.1071	0.0984	0.1038	0.0897	0.0857	0.0863	0.0863	0.0901	0.0868	0.1334
725	37	0.0813	0.0813	0.0813	0.0817	0.0867	0.0811	0.0812	0.083	0.0814	0.0821	0.0813	0.0848	0.0811	0.0808	0.0863	0.0796	0.0807	0.0833	0.0825	0.0816	0.082	0.0827	0.083	0.0808	0.0807	0.1301	0.1322	0.1322	0.1333	0.1331	0.0873	0.0864	0.0863	0.0861	0.086	0.0813	0.082	0.1091	0.1039	0.0984	0.0931	0.0925	0.0858	0.0866	0.0866	0.0905	0.0873	0.1275
730	37	0.0811	0.0809	0.0812	0.0818	0.0861	0.0816	0.0811	0.0873	0.0843	0.0819	0.0811	0.0849	0.0811	0.0806	0.0866	0.0795	0.0807	0.0834	0.0826	0.0817	0.0822	0.0829	0.083	0.081	0.0807	0.1309	0.1334	0.1333	0.1347	0.1342	0.0863	0.0862	0.0864	0.0867	0.0862	0.0813	0.0819	0.1117	0.1074	0.0918	0.0966	0.0897	0.0862	0.0868	0.087	0.0908	0.0875	0.1354
735	37	0.0811	0.0809	0.0815	0.0821	0.087	0.0819	0.0814	0.0834	0.084	0.0824	0.0811	0.0848	0.0811	0.0807	0.0866	0.0797	0.0806	0.0833	0.0827	0.0818	0.0822	0.083	0.083	0.081	0.0806	0.1323	0.1341	0.1347	0.1353	0.1353	0.0875	0.0867	0.0866	0.0868	0.0865	0.0814	0.0819	0.1095	0.1021	0.0957	0.0986	0.0913	0.0865	0.0871	0.0872	0.0914	0.0877	0.1259
740	37	0.0812	0.0812	0.0814	0.082	0.0837	0.0813	0.0817	0.0831	0.083	0.0823	0.0816	0.0849	0.0811	0.081	0.0861	0.0795	0.0806	0.0834	0.0828	0.0818	0.0824	0.083	0.0833	0.081	0.0806	0.134	0.136	0.1356	0.1365	0.1364	0.0916	0.087	0.0869	0.0874	0.0869	0.0813	0.082	0.1097	0.1043	0.0946	0.1008	0.0902	0.087	0.0877	0.0876	0.0916	0.0882	0.1283
745	37	0.0811	0.0809	0.0812	0.083	0.0858	0.0812	0.0809	0.0888	0.0888	0.0817	0.0812	0.0847	0.0811	0.0808	0.0861	0.0797	0.0807	0.0834	0.0829	0.082	0.0825	0.083	0.0834	0.081	0.0806	0.1347	0.1373	0.1369	0.1384	0.1375	0.0878	0.0873	0.0872	0.0872	0.0872	0.0814	0.0819	0.113	0.1042	0.0942	0.102	0.1011	0.0874	0.088	0.0878	0.0918	0.0885	0.1352
750	37	0.081	0.081	0.0811	0.0817	0.0867	0.0809	0.0812	0.0853	0.0829	0.082	0.0812	0.0849	0.081	0.0806	0.086	0.0795	0.0807	0.0835	0.083	0.0822	0.0825	0.0832	0.0835	0.0809	0.0806	0.1361	0.1378	0.1374	0.1393	0.1386	0.0874	0.0874	0.0876	0.0878	0.0872	0.0813	0.082	0.1125	0.1052	0.0962	0.0989	0.0976	0.0878	0.0882	0.0885	0.0922	0.0889	0.1343
755	37	0.0812	0.0811	0.0813	0.0818	0.083	0.0811	0.081	0.086	0.081	0.0818	0.0813	0.0851	0.0811	0.0806	0.0859	0.0796	0.0805	0.0833	0.0831	0.0822	0.0825	0.0833	0.0834	0.081	0.0806	0.1377	0.1395	0.1387	0.1406	0.1403	0.0895	0.0876	0.0879	0.0878	0.0876	0.0814	0.082	0.1094	0.0989	0.0894	0.0963	0.0915	0.0882	0.0887	0.0888	0.0924	0.0891	0.12
760	37	0.0812	0.0811	0.0813	0.0812	0.0898	0.0819	0.0811	0.0826	0.0822	0.0819	0.0811	0.085	0.0812	0.0807	0.0863	0.0798	0.0822	0.0835	0.0834	0.0824	0.083	0.0834	0.0835	0.0811	0.0806	0.1385	0.1403	0.1406	0.1419	0.1413	0.0953	0.0895	0.0897	0.0884	0.0883	0.0814	0.082	0.1114	0.1017	0.0929	0.1011	0.0945	0.0886	0.089	0.0892	0.093	0.0896	0.1304
765	37	0.0812	0.081	0.0813	0.0824	0.0851	0.0811	0.0816	0.0836	0.0816	0.0817	0.0814	0.0849	0.0811	0.0808	0.0881	0.0796	0.0806	0.0834	0.0834	0.0825	0.0831	0.0835	0.0838	0.081	0.0806	0.1393	0.1408	0.1415	0.1429	0.1426	0.0974	0.091	0.0893	0.0886	0.0893	0.0813	0.0819	0.1103	0.1003	0.0927	0.1054	0.1071	0.0888	0.0894	0.0895	0.0937	0.09	0.1353
770	37	0.0811	0.081	0.0812	0.0812	0.0869	0.0831	0.0817	0.0819	0.0813	0.0825	0.0812	0.0848	0.0811	0.0807	0.086	0.0795	0.0807	0.0833	0.0834	0.0826	0.083	0.0837	0.0838	0.0809	0.0806	0.1409	0.1425	0.1425	0.1444	0.1438	0.1042	0.0899	0.0895	0.0888	0.0889	0.0814	0.0818	0.1105	0.1027	0.0923	0.1041	0.1029	0.0893	0.0902	0.09	0.0942	0.0903	0.1288
775	37	0.0811	0.0813	0.0812	0.0824	0.0899	0.0817	0.0809	0.0839	0.0828	0.0819	0.0815	0.0851	0.0812	0.0806	0.0859	0.0797	0.0807	0.0834	0.0837	0.0829	0.0832	0.0838	0.0841	0.0809	0.0807	0.1427	0.144	0.144	0.1456	0.1455	0.0954	0.0895	0.0896	0.0891	0.089	0.0813	0.0807	0.0995	0.093	0.0902	0.0896	0.0916	0.0901	0.0904	0.0905	0.0944	0.0908	0.1254
780	37	0.081	0.081	0.0811	0.082	0.0867	0.0807	0.0808	0.0849	0.0816	0.0819	0.0812	0.0851	0.0811	0.0804	0.0856	0.0797	0.0806	0.0833	0.0837	0.0828	0.0833	0.0837	0.084	0.0808	0.0806	0.1432	0.1454	0.1453	0.1472	0.1465	0.0976	0.0901	0.0908	0.0895	0.0893	0.0813	0.0819	0.0946	0.0925	0.0908	0.1035	0.099	0.0905	0.0909	0.0911	0.0947	0.0912	0.1308
785	37	0.081	0.0811	0.0813	0.0811	0.0825	0.0811	0.0808	0.0826	0.0813	0.0826	0.0813	0.0851	0.0811	0.0808	0.086	0.0797	0.0806	0.0834	0.0836	0.0829	0.0834	0.084	0.0843	0.0809	0.0806	0.1452	0.1467	0.1464	0.1484	0.1478	0.0988	0.0904	0.0902	0.09	0.0898	0.0813	0.0819	0.0897	0.0904	0.0908	0.0915	0.0981	0.0912	0.0915	0.0915	0.0954	0.0918	0.1288
790	37	0.0809	0.0809	0.0813	0.0833	0.0947	0.0824	0.0814	0.0881	0.0843	0.0867	0.0812	0.0848	0.081	0.0805	0.0861	0.0798	0.0806	0.0833	0.084	0.083	0.0836	0.0841	0.0845	0.081	0.0806	0.1461	0.1483	0.1483	0.1496	0.1496	0.1035	0.0959	0.0928	0.0905	0.0911	0.0813	0.0819	0.0914	0.0955	0.0918	0.1024	0.1115	0.0916	0.0919	0.0919	0.0956	0.0921	0.1325
795	37	0.0811	0.081	0.0813	0.0811	0.0855	0.0818	0.081	0.0876	0.0808	0.0898	0.0814	0.0849	0.0811	0.0808	0.086	0.0798	0.0814	0.0834	0.0844	0.0833	0.0837	0.0845	0.0846	0.0811	0.0807	0.1481	0.1498	0.1496	0.1511	0.151	0.1037	0.0981	0.0926	0.091	0.0929	0.0815	0.0818	0.0905	0.0919	0.0921	0.0927	0.1048	0.0921	0.0927	0.0924	0.0967	0.0928	0.1243
800	37	0.0812	0.0811	0.0814	0.0842	0.0874	0.0809	0.0811	0.0813	0.0814	0.0874	0.0815	0.0852	0.0811	0.0808	0.086	0.0808	0.0806	0.0834	0.0842	0.0834	0.0841	0.0843	0.0848	0.081	0.0807	0.1495	0.1514	0.1505	0.1531	0.1517	0.1056	0.0949	0.0945	0.0914	0.0926	0.0814	0.0807	0.0908	0.0921	0.0925	0.0934	0.1056	0.0928	0.0933	0.093	0.0968	0.0933	0.1108
805	37	0.081	0.0811	0.0813	0.0838	0.0861	0.0858	0.0817	0.0817	0.0811	0.0868	0.0813	0.085	0.0811	0.0807	0.0862	0.0796	0.0808	0.0835	0.0844	0.0838	0.0841	0.0848	0.0847	0.081	0.0807	0.1514	0.153	0.1521	0.1539	0.1535	0.1036	0.1042	0.0963	0.0926	0.0939	0.0814	0.0818	0.0912	0.0921	0.0932	0.0974	0.0986	0.0937	0.0939	0.0936	0.0981	0.0938	0.0808
810	37	0.081	0.0814	0.0813	0.0828	0.0918	0.084	0.0816	0.0837	0.0807	0.0825	0.0811	0.0849	0.081	0.0807	0.086	0.0796	0.081	0.0832	0.0847	0.0837	0.0843	0.0849	0.0849	0.0811	0.0807	0.1533	0.1539	0.1539	0.1551	0.1553	0.1052	0.1084	0.0979	0.0926	0.0925	0.0816	0.0818	0.0921	0.0929	0.094	0.0942	0.0937	0.0943	0.0946	0.0943	0.0991	0.0945	0.085
815	37	0.0811	0.0812	0.0812	0.0827	0.0916	0.0831	0.0812	0.0814	0.0807	0.0877	0.0814	0.0852	0.0811	0.0807	0.0858	0.0796	0.0811	0.0833	0.0848	0.0841	0.0845	0.0851	0.0852	0.0808	0.0806	0.1543	0.1559	0.1559	0.1569	0.1569	0.1091	0.1066	0.0969	0.0948	0.0952	0.0813	0.0818	0.0929	0.0935	0.0945	0.0938	0.0942	0.095	0.0955	0.0951	0.0996	0.0954	0.0807
820	37	0.0811	0.0811	0.0812	0.0844	0.0862	0.0816	0.0811	0.081	0.0807	0.0866	0.0812	0.0852	0.0811	0.0806	0.0861	0.0797	0.0806	0.0835	0.0849	0.0842	0.0847	0.0851	0.0853	0.0809	0.0807	0.1549	0.1585	0.1567	0.1594	0.159	0.0973	0.095	0.0942	0.0936	0.0929	0.0814	0.0809	0.093	0.094	0.0952	0.094	0.0942	0.0957	0.0963	0.0959	0.0998	0.0961	0.081
825	37	0.0815	0.0811	0.0813	0.0817	0.0896	0.0814	0.081	0.0814	0.0808	0.083	0.0814	0.0852	0.0812	0.0807	0.0859	0.0798	0.0806	0.0853	0.0853	0.0844	0.0849	0.0855	0.0855	0.0809	0.0807	0.1569	0.1598	0.1583	0.1605	0.16	0.0971	0.1003	0.0968	0.0942	0.0941	0.0814	0.0809	0.094	0.0949	0.0957	0.0945	0.0951	0.0966	0.0969	0.0965	0.101	0.0967	0.0857
830	37	0.0814	0.081	0.0813	0.0822	0.0897	0.0822	0.081	0.0814	0.0807	0.0825	0.0815	0.0852	0.0812	0.0807	0.0879	0.08	0.0808	0.0849	0.0856	0.0846	0.0852	0.0858	0.0858	0.0811	0.0806	0.1588	0.1605	0.1606	0.1624	0.161	0.0969	0.1049	0.0976	0.0975	0.1023	0.0814	0.0816	0.0947	0.0954	0.0966	0.0952	0.0959	0.0979	0.0978	0.0974	0.1026	0.0976	0.0953
835	37	0.0816	0.0811	0.0813	0.0852	0.0884	0.0823	0.081	0.0828	0.0809	0.0906	0.0812	0.0852	0.0812	0.0807	0.0866	0.0796	0.0806	0.0834	0.0855	0.0847	0.0854	0.0859	0.0859	0.0811	0.0808	0.1594	0.1624	0.1624	0.1651	0.1645	0.0956	0.1103	0.0975	0.1001	0.1032	0.0815	0.0809	0.0954	0.0963	0.0974	0.0961	0.0967	0.0984	0.0985	0.0982	0.1033	0.0983	0.1036
840	37	0.0816	0.081	0.0814	0.0827	0.0924	0.0855	0.081	0.0837	0.0831	0.095	0.0815	0.0854	0.0812	0.0807	0.087	0.0799	0.0807	0.0834	0.086	0.0851	0.0856	0.0863	0.0862	0.0813	0.0808	0.1619	0.1638	0.1645	0.167	0.1658	0.0961	0.1062	0.1033	0.0994	0.0969	0.0815	0.0811	0.0967	0.0973	0.0984	0.0965	0.0975	0.0992	0.0998	0.0991	0.1043	0.099	0.1172
845	37	0.0812	0.0809	0.0813	0.0844	0.0903	0.083	0.081	0.0843	0.0845	0.0938	0.0815	0.0852	0.0811	0.0807	0.0864	0.0797	0.0807	0.0847	0.0862	0.085	0.0858	0.0864	0.0862	0.0811	0.0807	0.1653	0.1667	0.167	0.1691	0.1681	0.097	0.1119	0.0992	0.0995	0.0962	0.0815	0.0817	0.0974	0.0981	0.0994	0.0979	0.0984	0.1006	0.1008	0.0999	0.1055	0.1	0.1236
850	37	0.081	0.081	0.0812	0.0832	0.0868	0.0809	0.0807	0.082	0.0811	0.0913	0.0813	0.0852	0.081	0.0807	0.0861	0.0802	0.0806	0.0834	0.0863	0.0855	0.0861	0.0867	0.0867	0.081	0.0806	0.1654	0.1676	0.1676	0.1713	0.1707	0.0977	0.1098	0.0998	0.1123	0.1064	0.0814	0.0809	0.0996	0.0984	0.1002	0.0989	0.0993	0.1013	0.1017	0.1011	0.1061	0.1011	0.1251
855	37	0.0813	0.0811	0.0813	0.0845	0.0879	0.0809	0.081	0.0816	0.0814	0.0884	0.0812	0.0851	0.0812	0.0807	0.0867	0.0797	0.0806	0.0832	0.0867	0.0858	0.0865	0.0869	0.087	0.0809	0.0808	0.168	0.1696	0.1686	0.1727	0.172	0.0985	0.103	0.0988	0.1049	0.104	0.0814	0.081	0.1003	0.0995	0.1014	0.0996	0.1009	0.1029	0.1029	0.1023	0.1074	0.1019	0.0959
860	37	0.0812	0.0809	0.0814	0.0868	0.0926	0.081	0.0809	0.0881	0.0809	0.0845	0.0813	0.0853	0.0811	0.0806	0.0861	0.0795	0.0806	0.0836	0.087	0.0861	0.0866	0.0874	0.0874	0.0811	0.0807	0.1693	0.1705	0.1714	0.1744	0.1745	0.0993	0.0999	0.0991	0.0994	0.0992	0.0815	0.0809	0.1005	0.1209	0.1026	0.1008	0.101	0.1037	0.104	0.1035	0.109	0.1027	0.1275
865	37	0.0812	0.0811	0.0814	0.0828	0.0889	0.0812	0.0812	0.0844	0.0816	0.0846	0.0813	0.0854	0.0811	0.0806	0.0862	0.0796	0.0812	0.0847	0.0874	0.0862	0.0871	0.0877	0.0873	0.081	0.0808	0.1711	0.1738	0.1732	0.177	0.1764	0.0994	0.101	0.1003	0.0998	0.0991	0.0816	0.0809	0.1015	0.1017	0.1038	0.1019	0.1024	0.1049	0.1053	0.1048	0.11	0.1041	0.1074
870	37	0.0812	0.0811	0.0813	0.0858	0.0865	0.0815	0.0816	0.0837	0.0813	0.0887	0.0813	0.0852	0.0811	0.0807	0.0861	0.0799	0.0806	0.0836	0.0875	0.0866	0.0874	0.0877	0.0877	0.081	0.0807	0.1732	0.1756	0.1762	0.1794	0.1779	0.1006	0.1018	0.1013	0.1006	0.0997	0.0815	0.0808	0.1035	0.1029	0.1052	0.1032	0.1036	0.1065	0.1064	0.1058	0.1113	0.1049	0.116
875	37	0.0812	0.0811	0.0815	0.0827	0.0874	0.0822	0.0812	0.0814	0.0808	0.0827	0.0815	0.0853	0.0811	0.0806	0.0863	0.0797	0.0807	0.0836	0.088	0.087	0.0877	0.0883	0.0882	0.0809	0.0808	0.1741	0.1785	0.1781	0.1814	0.181	0.1017	0.1021	0.102	0.1018	0.1007	0.0815	0.0808	0.1042	0.1042	0.1063	0.1044	0.105	0.1079	0.1073	0.1071	0.1124	0.106	0.1035
880	37	0.0813	0.0811	0.0814	0.0835	0.0938	0.0836	0.0818	0.0813	0.0812	0.0853	0.0814	0.0853	0.0811	0.0807	0.0867	0.0797	0.0808	0.0836	0.0886	0.0874	0.0881	0.0886	0.0885	0.081	0.0808	0.1774	0.1793	0.1793	0.184	0.1823	0.1026	0.103	0.1027	0.1029	0.1015	0.0814	0.0809	0.1051	0.107	0.1089	0.1058	0.1068	0.1098	0.1091	0.1087	0.1144	0.1072	0.1075
885	37	0.0813	0.0809	0.0814	0.0852	0.089	0.0826	0.0817	0.0813	0.0818	0.0889	0.0813	0.0853	0.0812	0.0806	0.0864	0.08	0.0812	0.0858	0.0889	0.0878	0.0884	0.0889	0.0889	0.081	0.0808	0.179	0.1816	0.1826	0.1857	0.1847	0.1039	0.1039	0.1034	0.1034	0.1022	0.0816	0.0809	0.1066	0.1088	0.1116	0.1252	0.108	0.1116	0.1106	0.11	0.1155	0.1087	0.1206
890	37	0.0812	0.0811	0.0816	0.0822	0.0893	0.0813	0.0808	0.0815	0.0811	0.0911	0.0814	0.0854	0.0811	0.0807	0.0862	0.0799	0.0809	0.0836	0.0891	0.088	0.0889	0.0893	0.0891	0.0809	0.0807	0.1822	0.1834	0.1857	0.1879	0.1867	0.1047	0.1051	0.1044	0.1042	0.103	0.0815	0.0808	0.1077	0.11	0.112	0.1084	0.1099	0.1131	0.1126	0.1114	0.1169	0.1102	0.106
895	37	0.0811	0.0809	0.0813	0.0813	0.089	0.0812	0.081	0.0814	0.0814	0.0984	0.0812	0.0853	0.0811	0.0806	0.0863	0.0797	0.0807	0.0836	0.0893	0.0883	0.0892	0.0898	0.0895	0.0812	0.0807	0.1866	0.1856	0.1872	0.1915	0.19	0.1062	0.106	0.1057	0.1055	0.104	0.0816	0.0808	0.109	0.1109	0.1136	0.1101	0.1108	0.1146	0.114	0.1131	0.1192	0.1117	0.1065
900	37	0.0811	0.0811	0.0813	0.0861	0.0848	0.0825	0.0809	0.0816	0.0823	0.0925	0.0814	0.0854	0.081	0.0811	0.0863	0.0797	0.0816	0.0851	0.0899	0.0889	0.0894	0.0901	0.0903	0.0811	0.0807	0.1879	0.1882	0.1889	0.1917	0.1919	0.1072	0.1071	0.1065	0.1066	0.1051	0.0815	0.0808	0.1088	0.1118	0.1149	0.1114	0.113	0.1171	0.1163	0.1147	0.1206	0.1133	0.0935
905	37	0.0811	0.0812	0.0813	0.0818	0.0906	0.0812	0.0816	0.0846	0.084	0.0926	0.0812	0.0854	0.0812	0.0805	0.086	0.0795	0.0809	0.0835	0.0904	0.0893	0.0903	0.0906	0.0902	0.0811	0.0808	0.1901	0.1913	0.1929	0.1957	0.1956	0.1083	0.1083	0.1077	0.1076	0.1064	0.0815	0.0809	0.1103	0.1131	0.1169	0.1146	0.1164	0.118	0.1177	0.1168	0.1224	0.1148	0.1174
910	37	0.0811	0.0811	0.0812	0.0854	0.0921	0.0828	0.0811	0.089	0.0827	0.0889	0.0814	0.0853	0.0811	0.0808	0.0866	0.0797	0.0806	0.0839	0.091	0.0897	0.0907	0.091	0.091	0.0809	0.0808	0.1922	0.1942	0.1962	0.1988	0.1965	0.1092	0.1097	0.109	0.1087	0.1076	0.0815	0.0808	0.111	0.1145	0.1185	0.1166	0.1179	0.1206	0.1197	0.1188	0.1247	0.1166	0.0947
915	37	0.0812	0.081	0.0816	0.0867	0.0893	0.0839	0.0811	0.0834	0.0808	0.0823	0.0814	0.0856	0.0811	0.0804	0.0863	0.0797	0.0805	0.0838	0.0925	0.0902	0.0911	0.0914	0.0914	0.0811	0.0808	0.1948	0.1958	0.1948	0.2002	0.1991	0.1109	0.1099	0.1102	0.11	0.1081	0.0815	0.0809	0.1124	0.1149	0.1202	0.1184	0.12	0.1228	0.1223	0.1208	0.1265	0.1183	0.0977
920	37	0.0812	0.0809	0.0814	0.083	0.0853	0.0813	0.081	0.0813	0.0811	0.082	0.0814	0.0854	0.081	0.0807	0.086	0.0797	0.0806	0.0839	0.0922	0.0909	0.0916	0.0921	0.0919	0.0811	0.0808	0.1961	0.1966	0.1974	0.2029	0.2024	0.113	0.1113	0.1112	0.1112	0.1097	0.0816	0.0808	0.1129	0.1172	0.1204	0.1191	0.1218	0.1249	0.1247	0.1229	0.1281	0.1203	0.0886
925	37	0.0813	0.081	0.0815	0.0814	0.0884	0.0815	0.0812	0.084	0.0811	0.0892	0.0813	0.0854	0.0811	0.0806	0.0862	0.08	0.0806	0.0836	0.0928	0.0913	0.0922	0.0925	0.0924	0.0811	0.0808	0.1997	0.2021	0.2013	0.2054	0.2054	0.1161	0.1139	0.1132	0.1121	0.1109	0.0817	0.0808	0.1138	0.118	0.1222	0.1217	0.1243	0.1272	0.1261	0.125	0.1306	0.1222	0.0833
930	37	0.0812	0.0811	0.0817	0.0824	0.0885	0.0817	0.0825	0.0819	0.0809	0.0941	0.0815	0.0853	0.0811	0.0806	0.0861	0.0801	0.0807	0.0838	0.0932	0.0922	0.0929	0.0934	0.093	0.0809	0.0808	0.2034	0.2062	0.2055	0.2093	0.2076	0.118	0.1161	0.1162	0.1145	0.1127	0.0815	0.0808	0.1159	0.1203	0.1234	0.123	0.1257	0.1299	0.1293	0.1278	0.1327	0.1239	0.0808
935	37	0.0811	0.0808	0.0813	0.0815	0.0901	0.0811	0.0818	0.0812	0.081	0.0946	0.0812	0.0851	0.0811	0.0805	0.0863	0.0797	0.0815	0.0838	0.094	0.0927	0.0933	0.094	0.0934	0.0811	0.0808	0.2056	0.2074	0.2076	0.2112	0.2106	0.1188	0.1177	0.1178	0.1158	0.1131	0.0815	0.0809	0.1154	0.1206	0.1251	0.1235	0.1268	0.1561	0.1335	0.1308	0.1364	0.1268	0.0806
940	37	0.0811	0.0809	0.0814	0.0819	0.0921	0.0859	0.0822	0.0828	0.0808	0.0963	0.0813	0.0853	0.081	0.0807	0.0864	0.0799	0.0812	0.0835	0.0945	0.0934	0.094	0.0947	0.0943	0.0811	0.0808	0.2106	0.2089	0.2103	0.2158	0.2146	0.1203	0.1197	0.1192	0.1182	0.1167	0.0817	0.0808	0.1184	0.1234	0.1275	0.1259	0.1277	0.1364	0.1366	0.134	0.1407	0.1292	0.0808
945	37	0.0813	0.0809	0.0812	0.0841	0.0867	0.0822	0.0813	0.0816	0.0822	0.085	0.0814	0.085	0.0811	0.0807	0.0863	0.0798	0.0806	0.085	0.0953	0.0939	0.0947	0.0952	0.0946	0.0809	0.0809	0.2112	0.2096	0.2114	0.2171	0.2176	0.1234	0.1227	0.121	0.1204	0.1184	0.0816	0.0807	0.1179	0.1231	0.1272	0.126	0.1289	0.1395	0.1479	0.1355	0.1472	0.1311	0.0807
950	37	0.0813	0.0811	0.0813	0.085	0.0866	0.0817	0.081	0.0823	0.0817	0.0899	0.0814	0.0853	0.0811	0.0806	0.0865	0.0796	0.0806	0.0835	0.0959	0.0949	0.0956	0.0957	0.0954	0.081	0.081	0.2156	0.2156	0.2154	0.2201	0.2212	0.1256	0.1248	0.1235	0.1212	0.1203	0.0816	0.0808	0.1207	0.1235	0.1279	0.1268	0.1295	0.1425	0.1416	0.1406	0.1453	0.1339	0.081
955	37	0.0812	0.0808	0.0814	0.0821	0.0851	0.0821	0.081	0.0839	0.0841	0.0949	0.0813	0.085	0.081	0.0806	0.0863	0.0795	0.0806	0.0836	0.0965	0.0955	0.096	0.0963	0.0958	0.081	0.0808	0.2145	0.2173	0.2194	0.222	0.2235	0.1269	0.1259	0.125	0.1234	0.1221	0.0816	0.0807	0.121	0.1252	0.1297	0.127	0.1301	0.1447	0.1446	0.1412	0.1485	0.1386	0.0813
960	37	0.0811	0.0812	0.0814	0.0842	0.0875	0.0826	0.082	0.0846	0.0815	0.0858	0.0815	0.0853	0.081	0.0805	0.086	0.0798	0.0806	0.0837	0.0978	0.0963	0.0971	0.0976	0.0988	0.0812	0.0808	0.2217	0.2212	0.2234	0.2265	0.2263	0.1279	0.128	0.1264	0.1251	0.1239	0.0817	0.0807	0.1225	0.1264	0.1328	0.1301	0.1325	0.1452	0.147	0.1429	0.1516	0.1399	0.0806
965	37	0.0811	0.0812	0.0812	0.084	0.0847	0.0826	0.0824	0.0849	0.0839	0.0951	0.0813	0.0849	0.0811	0.0807	0.0864	0.0797	0.0806	0.0838	0.0989	0.097	0.0979	0.0982	0.1189	0.081	0.0808	0.2242	0.2254	0.226	0.2294	0.2286	0.1305	0.1293	0.1288	0.1272	0.1255	0.0815	0.0808	0.1248	0.1297	0.1346	0.1335	0.1363	0.148	0.1494	0.1442	0.1532	0.144	0.0806
970	37	0.0811	0.0809	0.0813	0.0828	0.0848	0.082	0.0812	0.0875	0.0839	0.0822	0.0814	0.0851	0.081	0.0806	0.0861	0.0798	0.0806	0.0837	0.0995	0.0981	0.0988	0.0989	0.0975	0.0809	0.0807	0.2291	0.2273	0.229	0.2346	0.2333	0.1299	0.1307	0.1303	0.1283	0.1273	0.0816	0.0807	0.1267	0.1334	0.1386	0.136	0.1391	0.1497	0.1504	0.1482	0.1547	0.1455	0.0806
975	37	0.0814	0.0812	0.0814	0.0883	0.095	0.0837	0.0822	0.085	0.0823	0.0826	0.0815	0.0852	0.0811	0.0807	0.0861	0.0796	0.0806	0.0837	0.0999	0.0987	0.0998	0.0998	0.1035	0.0812	0.0808	0.2319	0.2299	0.2296	0.2388	0.2378	0.1306	0.1326	0.1313	0.1291	0.129	0.0817	0.0808	0.1297	0.1362	0.1409	0.1388	0.1419	0.154	0.1533	0.1518	0.1593	0.1476	0.0809
980	37	0.0811	0.081	0.0812	0.0818	0.0891	0.089	0.0876	0.0931	0.084	0.0881	0.0814	0.0826	0.0811	0.0805	0.0864	0.0795	0.0806	0.0837	0.1008	0.1001	0.1007	0.1011	0.0988	0.0812	0.0808	0.232	0.2336	0.2357	0.2398	0.2392	0.1314	0.1316	0.132	0.1307	0.1309	0.0817	0.0807	0.1337	0.1392	0.1448	0.1424	0.1458	0.1577	0.158	0.1554	0.1622	0.1511	0.081
985	37	0.0812	0.0811	0.0813	0.0839	0.0855	0.0816	0.0831	0.0821	0.0828	0.0829	0.0813	0.0825	0.081	0.0806	0.0862	0.0795	0.0806	0.0836	0.1022	0.1011	0.1016	0.1019	0.1	0.081	0.0808	0.2362	0.2362	0.2392	0.2439	0.2441	0.1355	0.1314	0.1342	0.1319	0.1319	0.0815	0.0807	0.1364	0.1422	0.1468	0.1444	0.1487	0.1627	0.1616	0.1586	0.1656	0.1536	0.0835
990	37	0.0812	0.0812	0.0815	0.0865	0.0878	0.0817	0.0838	0.0875	0.0871	0.1045	0.0816	0.0827	0.081	0.0805	0.0859	0.0796	0.0806	0.0838	0.1034	0.1026	0.1029	0.1029	0.1006	0.0811	0.0809	0.2403	0.2417	0.2435	0.2473	0.2489	0.1386	0.1346	0.1369	0.1348	0.1341	0.0818	0.0807	0.1387	0.1435	0.1495	0.1465	0.1513	0.1661	0.1654	0.1625	0.1698	0.1574	0.0875
995	37	0.0812	0.0812	0.0814	0.0844	0.0866	0.0834	0.0813	0.0829	0.09	0.0949	0.0815	0.0826	0.0812	0.0807	0.0863	0.0797	0.0805	0.0836	0.1047	0.1035	0.1039	0.1044	0.1023	0.0813	0.0809	0.2449	0.2457	0.2455	0.2519	0.2534	0.1406	0.1378	0.139	0.1368	0.136	0.0816	0.0807	0.1408	0.1462	0.1519	0.1495	0.1534	0.1684	0.1687	0.1662	0.1739	0.1607	0.0837
1000	37	0.0812	0.0811	0.0814	0.0826	0.0867	0.0811	0.081	0.0872	0.0856	0.0849	0.0815	0.0827	0.0811	0.0805	0.0862	0.0796	0.0805	0.0851	0.1059	0.1047	0.1052	0.1056	0.1022	0.0811	0.0809	0.245	0.2449	0.2467	0.2532	0.2552	0.1427	0.1412	0.1413	0.1392	0.1394	0.0816	0.0806	0.1434	0.1488	0.1562	0.1526	0.1569	0.1727	0.172	0.1701	0.1782	0.1644	0.0898
1005	37	0.081	0.0815	0.0814	0.0852	0.0858	0.0865	0.081	0.0868	0.0845	0.0881	0.0817	0.0825	0.0809	0.0805	0.086	0.0796	0.0805	0.0837	0.1075	0.1058	0.1064	0.1068	0.1038	0.0812	0.0808	0.2523	0.2537	0.2542	0.2602	0.2593	0.1466	0.144	0.1446	0.1428	0.142	0.0817	0.0805	0.1456	0.1524	0.1605	0.1577	0.1613	0.1781	0.1775	0.1757	0.1827	0.1692	0.0951
1010	37	0.081	0.081	0.0812	0.086	0.0872	0.0814	0.0813	0.0845	0.0895	0.0836	0.0814	0.0824	0.0809	0.0806	0.0863	0.0796	0.0806	0.0836	0.1083	0.1067	0.1071	0.1079	0.1049	0.0811	0.0808	0.2582	0.2559	0.2577	0.2627	0.2624	0.1485	0.146	0.1479	0.1457	0.144	0.0814	0.0805	0.1477	0.1554	0.1638	0.1617	0.1654	0.183	0.1825	0.1795	0.1888	0.1733	0.1289
1015	37	0.0811	0.0811	0.0811	0.0834	0.0856	0.0819	0.0822	0.096	0.0846	0.0836	0.0815	0.0827	0.0808	0.0804	0.0859	0.0795	0.0806	0.0837	0.1106	0.108	0.1091	0.1093	0.1276	0.081	0.0808	0.2604	0.2602	0.2609	0.2687	0.2691	0.1523	0.1491	0.1504	0.1491	0.1468	0.0817	0.0805	0.1513	0.1597	0.168	0.165	0.1692	0.1883	0.1876	0.1844	0.1928	0.1785	0.1056
1020	37	0.0812	0.0809	0.0813	0.081	0.0878	0.0815	0.0817	0.0881	0.0946	0.0832	0.0814	0.0826	0.081	0.0805	0.0862	0.08	0.0806	0.084	0.1123	0.1098	0.1114	0.1112	0.1083	0.0811	0.0808	0.2646	0.2652	0.2644	0.2735	0.2732	0.1562	0.1523	0.1531	0.1516	0.149	0.0817	0.0805	0.1547	0.1631	0.172	0.1683	0.1731	0.1927	0.1916	0.189	0.1984	0.1834	0.1079
1025	37	0.0813	0.0811	0.0813	0.0817	0.0833	0.0813	0.0813	0.0906	0.0841	0.0845	0.0818	0.0826	0.0811	0.0807	0.0861	0.0797	0.0806	0.0837	0.1146	0.113	0.1122	0.1127	0.1104	0.0812	0.0808	0.267	0.2623	0.2657	0.2754	0.2773	0.1593	0.1562	0.1568	0.1551	0.1525	0.0816	0.0806	0.1591	0.1672	0.1756	0.1731	0.1777	0.1986	0.1973	0.1947	0.2037	0.1884	0.0992
1030	37	0.081	0.0812	0.0812	0.0824	0.0862	0.0811	0.0816	0.0867	0.0875	0.0837	0.0819	0.0827	0.081	0.0805	0.0861	0.0796	0.0806	0.0836	0.1163	0.1141	0.1137	0.1141	0.1121	0.0812	0.0808	0.2707	0.2684	0.2703	0.2813	0.2817	0.1617	0.1588	0.1605	0.1576	0.1565	0.0816	0.0807	0.1638	0.1711	0.1807	0.1779	0.1825	0.206	0.204	0.1996	0.2089	0.1937	0.0836
1035	37	0.0811	0.0811	0.0812	0.0824	0.0857	0.0818	0.0833	0.0905	0.0849	0.0837	0.0818	0.0826	0.0809	0.0805	0.086	0.0795	0.0807	0.0837	0.1176	0.1151	0.1163	0.1172	0.1124	0.081	0.0807	0.2786	0.273	0.2731	0.2827	0.2852	0.1648	0.1615	0.1639	0.1607	0.1594	0.0816	0.0806	0.1668	0.1759	0.1861	0.1821	0.1874	0.2109	0.2101	0.2057	0.2151	0.1987	0.0861
1040	37	0.081	0.0812	0.0813	0.0842	0.0839	0.0844	0.0832	0.0845	0.0837	0.0832	0.0819	0.0825	0.0809	0.0805	0.0859	0.0796	0.0807	0.0837	0.1182	0.1162	0.1183	0.1184	0.1146	0.081	0.0807	0.2781	0.2786	0.2809	0.2888	0.2921	0.1689	0.1644	0.1665	0.1639	0.1633	0.0817	0.0806	0.1721	0.1809	0.1912	0.1865	0.1927	0.2181	0.2159	0.212	0.2213	0.2039	0.0811
1045	37	0.0812	0.0815	0.0815	0.0877	0.0889	0.0843	0.0901	0.0922	0.085	0.0838	0.0825	0.0827	0.0811	0.0805	0.0861	0.0796	0.0827	0.0839	0.1205	0.1186	0.1202	0.1206	0.1158	0.0812	0.0808	0.2877	0.2867	0.2883	0.2916	0.2969	0.1723	0.1676	0.1705	0.1672	0.1665	0.0817	0.0807	0.1755	0.1859	0.1962	0.1911	0.1981	0.2245	0.2223	0.218	0.227	0.2088	0.0808
1050	37	0.0812	0.0811	0.0815	0.0847	0.0883	0.083	0.0873	0.0893	0.0812	0.0841	0.0822	0.0828	0.081	0.0805	0.086	0.0796	0.0807	0.0838	0.121	0.1195	0.121	0.1223	0.1177	0.081	0.0807	0.2933	0.2906	0.2901	0.2983	0.2989	0.1759	0.1708	0.1744	0.1703	0.1701	0.0817	0.0806	0.1784	0.1911	0.2037	0.1971	0.2035	0.232	0.229	0.2242	0.2343	0.215	0.0809
1055	37	0.0813	0.081	0.0813	0.0822	0.0861	0.0811	0.084	0.0839	0.0825	0.0835	0.0817	0.0828	0.0812	0.0806	0.0866	0.0797	0.0806	0.0835	0.1218	0.1197	0.1218	0.124	0.1187	0.0813	0.0808	0.2944	0.2907	0.2969	0.3023	0.3086	0.1795	0.1749	0.1769	0.1732	0.1745	0.0817	0.0807	0.1815	0.1971	0.2086	0.2031	0.2099	0.2392	0.2369	0.2321	0.2411	0.2212	0.0835
1060	37	0.0811	0.0811	0.0813	0.0869	0.092	0.084	0.0842	0.0862	0.0829	0.0841	0.082	0.0827	0.081	0.0805	0.0858	0.0796	0.0805	0.0835	0.1223	0.1201	0.1242	0.1259	0.12	0.0811	0.0808	0.3058	0.3014	0.3028	0.3096	0.3139	0.1834	0.1779	0.1798	0.1773	0.1776	0.0818	0.0806	0.1898	0.2032	0.2161	0.211	0.2151	0.2475	0.2445	0.239	0.2485	0.2276	0.0808
1065	37	0.0812	0.0809	0.0814	0.0905	0.0905	0.0819	0.0835	0.083	0.0829	0.0837	0.082	0.0827	0.0811	0.0805	0.0861	0.0795	0.0806	0.0847	0.1241	0.1226	0.1242	0.1271	0.1215	0.0812	0.0808	0.3097	0.3009	0.3062	0.3127	0.3173	0.1873	0.1825	0.1841	0.1799	0.1818	0.0816	0.0807	0.1951	0.2099	0.2221	0.2189	0.221	0.2557	0.2527	0.2469	0.2566	0.2339	0.0817
1070	37	0.0813	0.081	0.0812	0.0827	0.0826	0.0832	0.0814	0.0822	0.0828	0.0844	0.0817	0.0826	0.0811	0.0805	0.0863	0.0796	0.0806	0.084	0.1265	0.1261	0.1272	0.1291	0.1246	0.0812	0.0808	0.322	0.3139	0.3165	0.3214	0.3253	0.1922	0.1854	0.1867	0.1834	0.1837	0.0817	0.0807	0.2004	0.2171	0.2311	0.2248	0.2289	0.264	0.2598	0.2661	0.2645	0.2412	0.0807
1075	37	0.0812	0.081	0.0814	0.0861	0.0863	0.0857	0.0814	0.0849	0.0914	0.0831	0.0819	0.0826	0.0811	0.0804	0.0858	0.0795	0.0806	0.0839	0.1295	0.128	0.1296	0.1317	0.1271	0.0811	0.0807	0.3294	0.3179	0.3191	0.3258	0.3307	0.1978	0.19	0.1917	0.1883	0.1879	0.0817	0.0807	0.2053	0.223	0.2391	0.2333	0.2415	0.2731	0.2695	0.2633	0.2729	0.2493	0.0806
1080	37	0.0812	0.0814	0.0816	0.0861	0.0903	0.0898	0.0829	0.0871	0.0985	0.0837	0.0822	0.0826	0.081	0.0804	0.086	0.0797	0.0805	0.0841	0.131	0.1294	0.1314	0.1328	0.1283	0.0812	0.0807	0.3337	0.3175	0.3279	0.3317	0.3341	0.2019	0.1944	0.1955	0.1911	0.191	0.0816	0.0807	0.2127	0.229	0.2458	0.2389	0.2459	0.282	0.28	0.2716	0.2819	0.256	0.0813
1085	37	0.081	0.0811	0.0814	0.087	0.085	0.0892	0.0828	0.0841	0.0922	0.0835	0.0821	0.0827	0.081	0.0804	0.0866	0.0795	0.0807	0.0856	0.1342	0.1323	0.1333	0.135	0.1414	0.0811	0.0807	0.3461	0.3248	0.3328	0.3384	0.3421	0.208	0.1983	0.2003	0.1955	0.1943	0.0818	0.0806	0.2198	0.2375	0.2532	0.2459	0.2529	0.294	0.2881	0.2822	0.2909	0.2643	0.0806
1090	37	0.0815	0.0813	0.0813	0.0841	0.0836	0.0818	0.0821	0.0829	0.0857	0.0839	0.082	0.0828	0.0812	0.0804	0.0857	0.0796	0.0805	0.0836	0.1366	0.1346	0.1355	0.1367	0.1334	0.0812	0.0809	0.3631	0.3407	0.3392	0.3464	0.3524	0.2131	0.2048	0.2061	0.2015	0.1979	0.0817	0.0807	0.225	0.2443	0.2654	0.2569	0.2633	0.3018	0.2993	0.2917	0.3012	0.2732	0.0808
1095	37	0.0811	0.0812	0.0813	0.0865	0.0841	0.0847	0.0823	0.0827	0.0867	0.0838	0.0818	0.0827	0.081	0.0804	0.0861	0.0799	0.0805	0.0842	0.1389	0.1367	0.1379	0.1389	0.1443	0.0813	0.0806	0.3729	0.3471	0.3452	0.3546	0.3551	0.2178	0.2103	0.2117	0.2059	0.2029	0.0816	0.0807	0.2279	0.249	0.27	0.2635	0.2717	0.3153	0.3083	0.3021	0.3128	0.282	0.0806
1100	37	0.0813	0.0811	0.0812	0.0897	0.0872	0.0824	0.0824	0.0854	0.0858	0.0843	0.0823	0.0827	0.0811	0.0803	0.0856	0.0795	0.0807	0.0838	0.1417	0.1391	0.1421	0.1427	0.1391	0.0811	0.0808	0.3869	0.3541	0.35	0.3579	0.3623	0.2244	0.2165	0.2169	0.2111	0.207	0.0818	0.0807	0.239	0.2621	0.2801	0.2731	0.2812	0.3277	0.3237	0.3158	0.3239	0.2918	0.0808
1105	37	0.0812	0.0812	0.0814	0.0886	0.0876	0.0916	0.0836	0.0881	0.0874	0.0837	0.0826	0.0827	0.0811	0.0804	0.086	0.0797	0.0804	0.0835	0.1436	0.1417	0.1431	0.1452	0.1422	0.0813	0.0806	0.3899	0.3686	0.362	0.3687	0.3719	0.2321	0.2216	0.2213	0.2149	0.2114	0.0816	0.0807	0.2479	0.269	0.2895	0.2831	0.2905	0.3391	0.3353	0.3248	0.3355	0.3015	0.081
1110	37	0.0812	0.0814	0.0813	0.0884	0.0839	0.085	0.0833	0.0858	0.0906	0.0842	0.0822	0.0827	0.081	0.0804	0.0858	0.0798	0.0804	0.0836	0.1467	0.1455	0.1465	0.1482	0.1451	0.0811	0.0806	0.3984	0.3788	0.3702	0.3796	0.3802	0.24	0.229	0.2285	0.2224	0.2166	0.0818	0.0806	0.2542	0.2765	0.3005	0.2943	0.3008	0.3521	0.3465	0.3378	0.3474	0.3117	0.0806
1115	37	0.0812	0.0812	0.0815	0.09	0.0851	0.0827	0.0834	0.085	0.0856	0.0842	0.0829	0.0828	0.0812	0.0805	0.0865	0.0795	0.0805	0.0847	0.1511	0.1484	0.1508	0.1517	0.1486	0.0813	0.0807	0.4147	0.3849	0.3755	0.3845	0.3849	0.2447	0.2319	0.2344	0.2277	0.2217	0.0817	0.0807	0.2624	0.2863	0.3099	0.3016	0.3108	0.3646	0.3568	0.3505	0.36	0.3217	0.0807
1120	37	0.0811	0.081	0.0813	0.0815	0.0827	0.0822	0.0817	0.0842	0.0822	0.0841	0.0819	0.0829	0.081	0.0803	0.0858	0.0795	0.0807	0.0838	0.1545	0.1525	0.154	0.1557	0.1519	0.0812	0.0807	0.4175	0.3949	0.3851	0.3943	0.3945	0.2533	0.2402	0.2426	0.2342	0.2275	0.0818	0.0806	0.272	0.3016	0.3207	0.3124	0.3223	0.3795	0.3728	0.3616	0.374	0.3334	0.0809
1125	37	0.0811	0.081	0.0813	0.0839	0.0847	0.0849	0.0833	0.0833	0.0832	0.0839	0.0819	0.0827	0.0809	0.0802	0.0857	0.0796	0.0807	0.0837	0.1574	0.1564	0.1572	0.1587	0.1554	0.0812	0.0806	0.425	0.4117	0.398	0.4062	0.4027	0.2585	0.2472	0.2477	0.2403	0.2334	0.0817	0.0806	0.2822	0.3109	0.3344	0.3238	0.3331	0.3925	0.3858	0.3765	0.3869	0.3463	0.081
1130
1135
1140
1146	37	0.0868	0.0824	0.0827	0.0827	0.0833	0.096	0.0824	0.0823	0.0838	0.0839	0.0843	0.0823	0.0811	0.0805	0.0869	0.0799	0.0809	0.0837	0.167	0.1654	0.1666	0.1672	0.1605	0.0815	0.0809	0.406	0.4104	0.4221	0.4328	0.441	0.2732	0.2619	0.2626	0.2549	0.2474	0.0816	0.0808	0.2999	0.3317	0.3559	0.3421	0.3517			0.3908	0.4027	0.3615	0.0807
1151	37	0.0812	0.0822	0.082	0.0828	0.0868	0.0831	0.0826	0.0828	0.0846	0.0844	0.0849	0.0823	0.0812	0.0805	0.0869	0.0798	0.0809	0.0837	0.1717	0.1685	0.1702	0.171	0.1642	0.0815	0.0809	0.4115	0.4222	0.4391	0.4472	0.4513	0.2789	0.2658	0.2702	0.2608	0.2515	0.0816	0.0808	0.3037	0.3361	0.3602	0.3455	0.3588			0.4042	0.4153	0.3717	0.0922
1156	37	0.0812	0.0821	0.0818	0.0814	0.0816	0.0858	0.0825	0.0818	0.0842	0.0843	0.0827	0.0822	0.0811	0.0805	0.0866	0.0798	0.0808	0.0837	0.1756	0.1724	0.1746	0.1764	0.1683	0.0814	0.0808	0.4257	0.4386	0.4497	0.4563	0.4589	0.2872	0.2758	0.2793	0.2688	0.259	0.0816	0.0807	0.3103	0.3418	0.3705	0.3608	0.3717			0.4193	0.4311	0.3827	0.0808
1161
1166
1169	37	0.0814	0.0821	0.0819	0.0818	0.0871	0.0862	0.0824	0.0825	0.0848	0.0839	0.0874	0.0824	0.0813	0.0806	0.0856	0.0797	0.081	0.0837	0.1853	0.1838	0.1857	0.1868	0.178	0.0814	0.0809	0.4325	0.4388	0.4559	0.4652	0.4677			0.2939	0.2855	0.2762	0.0815	0.0811	0.3387	0.3756	0.4048	0.3902	0.3938			0.4426	0.4519	0.4046	0.0816
1174	37	0.0813	0.0827	0.0818	0.0816	0.0873	0.0827	0.0826	0.0826	0.0848	0.0837	0.0835	0.0824	0.0812	0.0807	0.0866	0.0801	0.0811	0.0836	0.1903	0.1882	0.1891	0.1903	0.1839	0.0814	0.081	0.4288	0.4552	0.4675	0.4746	0.4805			0.302	0.2939	0.2842	0.0816	0.0811	0.3488	0.3856	0.415	0.3952	0.4069			0.4582	0.4698	0.4195	0.1034
1179	37	0.0811	0.0828	0.0816	0.0866	0.0837	0.083	0.0822	0.0826	0.0849	0.0837	0.0841	0.0821	0.0811	0.0805	0.0854	0.0798	0.0805	0.0843	0.1965	0.1941	0.1946	0.1958	0.1861	0.0813	0.0809	0.4378	0.4623	0.4735	0.4813	0.4893			0.3133	0.3018	0.2924	0.0815	0.081	0.3611	0.3973	0.4257	0.4119	0.4256			0.4785	0.4897	0.4361	0.0943
1184	37	0.0812	0.0826	0.0816	0.0827	0.085	0.0887	0.0824	0.0815	0.0845	0.0835	0.0833	0.0822	0.0812	0.0807	0.0858	0.0796	0.0806	0.0833	0.2038	0.2018	0.201	0.2014	0.1911	0.0812	0.0809	0.4402	0.4588	0.4736	0.4811	0.4911			0.3222	0.3115	0.301	0.0816	0.0811	0.3722	0.4124	0.4463	0.4271	0.4387			0.5005	0.5123	0.4559	0.0857
1189	37	0.0813	0.0826	0.0819	0.0818	0.0854	0.0902	0.0818	0.0824	0.0854	0.0835	0.0839	0.0824	0.0811	0.0807	0.0859	0.0811	0.0811	0.0847	0.2102	0.2073	0.2068	0.2067	0.1992	0.0812	0.081	0.4519	0.4732	0.4862	0.4939	0.5015			0.3337	0.32	0.308	0.0815	0.081	0.3931	0.4363	0.4686	0.4499	0.4658			0.523	0.5347	0.476	0.0932
1194	37	0.0811	0.0825	0.0817	0.0859	0.0867	0.0848	0.0824	0.0828	0.0853	0.0835	0.0835	0.0822	0.0811	0.0806	0.0856	0.0813	0.0804	0.0858	0.2174	0.2152	0.2125	0.2135	0.2022	0.0812	0.0809	0.4728	0.4732	0.4875	0.498	0.508			0.3445	0.331	0.318	0.0815	0.081	0.4056	0.4499	0.4838	0.4715	0.4833			0.5473	0.5572	0.4948	0.0918
1199	37	0.0811	0.0841	0.0815	0.0828	0.082	0.0847	0.0829	0.082	0.0848	0.0838	0.0835	0.0822	0.081	0.0806	0.0857	0.0794	0.0807	0.0853	0.2225	0.2207	0.2201	0.2201	0.209	0.0814	0.0808	0.4728	0.4837	0.5016	0.5103	0.5195			0.3533	0.3408	0.3275	0.0815	0.081	0.424	0.4721	0.5086	0.4836	0.5026			0.5696	0.5809	0.5151	0.0817
1204	37	0.0812	0.083	0.0818	0.0815	0.0817	0.0827	0.0828	0.0823	0.085	0.0842	0.0836	0.0823	0.0812	0.0806	0.0858	0.0798	0.0814	0.0836	0.2307	0.2287	0.2271	0.2271	0.2142	0.0813	0.0809	0.4852	0.494	0.5114	0.5215	0.5301			0.3648	0.3534	0.3387	0.0816	0.081	0.4463	0.4923	0.5302	0.5051	0.5206			0.5918	0.6042	0.5341	0.0808
1209	37	0.0811	0.0824	0.0817	0.0823	0.0816	0.0818	0.0818	0.0821	0.0849	0.0837	0.0829	0.0822	0.0812	0.0806	0.0857	0.0794	0.0806	0.084	0.2397	0.2367	0.2354	0.2369	0.223	0.0812	0.0809	0.5021	0.4954	0.5148	0.5302	0.5376			0.3797	0.3637	0.3504	0.0816	0.081	0.4525	0.5012	0.5398	0.5259	0.5393			0.6161	0.6279	0.555	0.0818
1214	37	0.0811	0.0828	0.0815	0.0817	0.0815	0.0833	0.0826	0.0821	0.0848	0.0842	0.0832	0.0824	0.0811	0.0805	0.0856	0.0797	0.0806	0.0836	0.2474	0.2437	0.2437	0.2434	0.2289	0.0813	0.0808	0.5153	0.5021	0.5215	0.5379	0.5456			0.392	0.3772	0.3603	0.0816	0.081	0.4698	0.5193	0.5573	0.5459	0.5598			0.6384	0.6517	0.5768	0.0809
1219	37	0.0811	0.0827	0.0815	0.0821	0.0839	0.0835	0.0824	0.0824	0.0851	0.0838	0.0832	0.0823	0.081	0.0805	0.0857	0.0796	0.0806	0.0838	0.2566	0.2527	0.2527	0.252	0.2372	0.0814	0.0808	0.5338	0.5097	0.5237	0.5387	0.5473			0.4026	0.3882	0.3718	0.0817	0.0809	0.4868	0.5498	0.5947	0.5702	0.5838			0.6654	0.6762	0.599	0.0806
1224	37	0.0809	0.0833	0.0815	0.0817	0.0815	0.0853	0.0821	0.0818	0.0845	0.0835	0.0832	0.0822	0.0809	0.0805	0.0856	0.08	0.0817	0.0838	0.2632	0.2605	0.2602	0.2596	0.244	0.0813	0.0807	0.529	0.518	0.5369	0.5501	0.5611			0.4169	0.4019	0.3832	0.0816	0.0808	0.505	0.5591	0.6029	0.5914	0.6062			0.6872	0.7024	0.6227	0.0806
1229	37	0.081	0.0831	0.0814	0.0819	0.0817	0.0841	0.0825	0.0822	0.0849	0.0835	0.0835	0.0822	0.0809	0.0804	0.0856	0.0793	0.0806	0.0836	0.2726	0.2697	0.2675	0.2654	0.2503	0.0814	0.0807	0.538	0.5342	0.5545	0.5679	0.5767			0.4301	0.4142	0.3953	0.0816	0.0809	0.533	0.5928	0.6387	0.6155	0.6309			0.7156	0.729	0.6451	0.0806
1234	37	0.0811	0.0827	0.0816	0.0817	0.0823	0.0819	0.0824	0.0819	0.085	0.0834	0.0831	0.0823	0.081	0.0807	0.0856	0.0802	0.0806	0.0838	0.2819	0.2772	0.2766	0.274	0.2594	0.0814	0.0808	0.5491	0.5435	0.5608	0.5778	0.5864			0.4455	0.4275	0.4068	0.0816	0.0809	0.5488	0.6171	0.6583	0.6398	0.6575			0.7434	0.7562	0.6699	0.0806
1239	37	0.081	0.0826	0.0816	0.0824	0.0824	0.0846	0.083	0.082	0.0851	0.0836	0.0839	0.0822	0.081	0.0804	0.0854	0.0794	0.0807	0.0835	0.2927	0.288	0.2875	0.2878	0.2691	0.0814	0.0807	0.58	0.5546	0.5648	0.5779	0.5912			0.4607	0.4436	0.4217	0.0815	0.0808	0.5735	0.6439	0.6931	0.6643	0.6797			0.7689	0.7839	0.6947	0.0806
1244	37	0.081	0.0825	0.0814	0.0812	0.0815	0.0817	0.0816	0.0818	0.0851	0.0836	0.0827	0.0823	0.081	0.0804	0.0858	0.0802	0.0803	0.0841	0.302	0.2967	0.2965	0.2966	0.2772	0.0813	0.0808	0.5908	0.565	0.5748	0.5887	0.5998			0.4762	0.458	0.4333	0.0817	0.081	0.5938	0.6672	0.7142	0.6879	0.7027			0.7943	0.8102	0.7196	0.0806
1249	37
1254	37
1259	37
1264	37
1270	37	0.0804	0.0823	0.0844	0.0815	0.0806	0.0809	0.0846	0.0818	0.0846	0.083	0.1094	0.0817	0.0806	0.0824	0.083	0.0806	0.0793	0.0801			0.3244	0.3205	0.3117	0.0807	0.0803			0.5956	0.5899	0.5882			0.4858	0.4655	0.4449	0.0815	0.0809	0.6427	0.7094	0.7377	0.7155	0.7438						0.0949
1275	37	0.0804	0.0824	0.0847	0.0803	0.0789	0.0785	0.0835	0.0815	0.0844	0.0829	0.1044	0.0815	0.0806	0.0818	0.0846	0.0831	0.0793	0.0821			0.3432	0.3271	0.3115	0.0806	0.0803			0.617	0.6241	0.6194			0.4954	0.4736	0.4545	0.0815	0.0809	0.6613	0.736	0.7663	0.736	0.7561						0.1027
1280	37	0.0804	0.0819	0.0852	0.0806	0.0777	0.0777	0.0835	0.081	0.0841	0.0838	0.1182	0.0814	0.0806	0.082	0.0853	0.0991	0.091	0.0962			0.3554	0.3454	0.3336	0.0805	0.0803			0.6137	0.6253	0.6275			0.5274	0.5026	0.4961	0.0815	0.0809	0.6796	0.7538	0.7928	0.7699	0.7903						0.1145
1285
1290	37	0.0808	0.0837	0.0886	0.1004	0.1036	0.0964	0.0888	0.0859	0.0858	0.087	0.0879	0.082	0.0812	0.083	0.0894	0.0907	0.0974	0.0946			0.3509	0.3472	0.3429	0.0814	0.0808			0.6345	0.6427	0.65			0.5569	0.5287	0.4984	0.0816	0.0808	0.6882	0.7796	0.8378	0.8093	0.8237						0.0804
1295	37	0.0809	0.0846	0.0913	0.1101	0.1147	0.1017	0.0916	0.0869	0.0864	0.0887	0.0899	0.0822	0.0812	0.0835	0.0901	0.0971	0.1069	0.1046			0.3699	0.365	0.3419	0.0817	0.0808			0.6279	0.638	0.6512			0.5743	0.5501	0.5173	0.0818	0.0808	0.7194	0.8134	0.8678	0.8357	0.8516						0.0963
1300	37	0.0809	0.0851	0.0922	0.1169	0.1214	0.1044	0.0913	0.0882	0.0873	0.0882	0.0895	0.0822	0.0812	0.0836	0.0894	0.0972	0.1128	0.1117			0.3853	0.3796	0.3542	0.0816	0.0807			0.6416	0.6534	0.6622			0.5944	0.5706	0.5378	0.0818	0.0808	0.7484	0.8443	0.8997	0.8655	0.8814						0.0994
1305	37	0.0809	0.0856	0.0924	0.115	0.1174	0.1012	0.0911	0.0863	0.0876	0.0877	0.0893	0.0821	0.0813	0.084	0.0892	0.0969	0.1133	0.107			0.4014	0.3949	0.368	0.0815	0.0809			0.6479	0.6632	0.6708			0.6155	0.5944	0.5594	0.0817	0.081	0.7777	0.8745	0.9263	0.8919	0.9059						0.1033
1310	37	0.081	0.085	0.0921	0.1126	0.1141	0.1002	0.0898	0.0866	0.0868	0.0884	0.0882	0.0821	0.0814	0.083	0.0891	0.0968	0.1037	0.1006			0.4173	0.4102	0.3805	0.0816	0.0809			0.6594	0.678	0.687			0.6429	0.6177	0.582	0.0818	0.0809	0.8068	0.9042	0.9546	0.918	0.9317						0.0935
1315
1320
1325
1329	37	0.0831	0.0865	0.0916	0.0962	0.1027	0.1013	0.0971	0.0923	0.0939	0.0944	0.0948	0.0888	0.0815	0.0834	0.0916	0.0891	0.0907	0.0945						0.0831	0.0823								0.6755	0.6503	0.612	0.0819	0.0811			0.9868	0.9575	0.9707						0.1013
1334	37	0.0839	0.0874	0.0923	0.0954	0.1035	0.101	0.0986	0.0946	0.0956	0.0957	0.0973	0.0895	0.0818	0.0833	0.0922	0.0898	0.0916	0.0962						0.0837	0.0823								0.6916	0.6655	0.6282	0.082	0.0811			1.0119	0.9851	0.9957						0.1095
1339	37	0.0842	0.0883	0.0929	0.0983	0.1031	0.1028	0.1013	0.0969	0.0979	0.0974	0.0993	0.0904	0.0819	0.084	0.0929	0.0907	0.0926	0.0974						0.084	0.0822								0.7096	0.6869	0.6489	0.0819	0.0811			1.0374	1.0099	1.0231						0.1254
1344	37	0.0845	0.089	0.0936	0.0981	0.1043	0.1035	0.1018	0.098	0.0989	0.0989	0.1006	0.0911	0.0819	0.0842	0.0934	0.0915	0.0934	0.0982						0.0846	0.0824								0.7356	0.7084	0.6673	0.082	0.0811			1.0579	1.0349	1.0459						0.1117
1349	37	0.0848	0.089	0.0939	0.098	0.1035	0.1042	0.1027	0.0993	0.0997	0.0992	0.1017	0.0916	0.0821	0.0847	0.0934	0.092	0.0944	0.0989						0.0847	0.0823								0.7551	0.7305	0.6903	0.0822	0.0811			1.0834	1.0588	1.0694						0.1134
1354	37	0.0846	0.089	0.0937	0.0986	0.104	0.1039	0.103	0.0991	0.0997	0.1001	0.1016	0.092	0.082	0.084	0.0933	0.0919	0.094	0.0991						0.0849	0.0823								0.7805	0.7538	0.7129	0.0821	0.0811			1.1058	1.0835	1.093						0.0999
1359	37	0.0846	0.089	0.0939	0.0978	0.105	0.104	0.1021	0.0991	0.0998	0.1009	0.1021	0.0922	0.082	0.0843	0.0934	0.092	0.094	0.0988						0.0851	0.0821								0.8034	0.7781	0.7361	0.0822	0.081			1.1254	1.1053	1.1142						0.0901
1364
1369
1374
1380	37	0.0824	0.0864	0.0884	0.0923	0.0946	0.0942	0.0916	0.0891	0.0886	0.0894	0.0905	0.0887	0.0815	0.0827	0.0915	0.0862	0.0877	0.0905						0.084	0.0809											0.0822	0.0805											0.1008
1385	37	0.0825	0.0868	0.0881	0.0918	0.0943	0.0941	0.0912	0.0887	0.0894	0.0892	0.0904	0.0886	0.0815	0.0829	0.0908	0.0861	0.0875	0.0904						0.0837	0.0808											0.0819	0.0805											0.1308
1390	37	0.0826	0.0868	0.0894	0.0913	0.0961	0.0932	0.0918	0.0896	0.089	0.0897	0.0907	0.0887	0.0814	0.0826	0.0908	0.0862	0.0876	0.0905						0.0837	0.0809											0.0819	0.0806											0.1203
1395	37	0.0827	0.0871	0.0881	0.0908	0.095	0.0943	0.092	0.0894	0.0889	0.0897	0.091	0.0888	0.0814	0.0829	0.0908	0.0863	0.0876	0.0906						0.0839	0.0809											0.0819	0.0806											0.1049
1400	37	0.0825	0.087	0.0891	0.0904	0.0953	0.0942	0.0923	0.0891	0.0892	0.0894	0.0907	0.0888	0.0813	0.083	0.091	0.086	0.0876	0.0904						0.0839	0.0808											0.082	0.0805											0.1192
1405	37	0.0826	0.0862	0.0883	0.0905	0.0949	0.0935	0.0921	0.089	0.089	0.0898	0.091	0.0888	0.0813	0.083	0.0912	0.086	0.0877	0.0906						0.0839	0.0808											0.0819	0.0806											0.1279
1410	37	0.0826	0.0879	0.0882	0.0911	0.0961	0.0937	0.0915	0.0889	0.0893	0.089	0.0916	0.0889	0.0814	0.0826	0.0909	0.0864	0.0877	0.0906						0.0842	0.0809											0.082	0.0807											0.1137
1415	37	0.0826	0.0868	0.0883	0.0903	0.0954	0.0942	0.0907	0.0899	0.0886	0.0897	0.091	0.0886	0.0814	0.0829	0.0905	0.0861	0.0874	0.0906						0.0839	0.0809											0.0818	0.0805											0.1019
1420	37	0.0826	0.0865	0.0909	0.0908	0.0944	0.0939	0.0914	0.0901	0.0884	0.0889	0.0909	0.0888	0.0814	0.0828	0.0906	0.0864	0.0878	0.0906						0.0841	0.081											0.0819	0.0806											0.126
1425	37	0.0827	0.0868	0.0884	0.0909	0.0954	0.0944	0.0925	0.0895	0.0892	0.0895	0.0904	0.0887	0.0815	0.0828	0.0911	0.086	0.0876	0.0906						0.084	0.0809											0.0818	0.0807											0.1211
1430	37	0.0826	0.0868	0.0884	0.0912	0.0943	0.0937	0.0926	0.0888	0.0891	0.0898	0.09	0.0886	0.0815	0.0827	0.0906	0.0859	0.0875	0.0903						0.0839	0.0809											0.0817	0.0805											0.1107
1435	37	0.0826	0.0867	0.0909	0.091	0.0951	0.0934	0.0913	0.089	0.0898	0.0896	0.0904	0.0886	0.0814	0.0826	0.0909	0.0861	0.0874	0.0903						0.0839	0.0809											0.0817	0.0806											0.1115
1440	37	0.0826	0.0866	0.0879	0.0909	0.0948	0.0934	0.091	0.0892	0.089	0.0896	0.0906	0.0886	0.0814	0.083	0.0908	0.0862	0.0876	0.0903						0.084	0.0809											0.0825	0.0805											0.1314
1445	37	0.0826	0.0866	0.088	0.0907	0.0945	0.0938	0.0912	0.0888	0.0884	0.0895	0.0912	0.0886	0.0815	0.0827	0.0908	0.0862	0.0875	0.0903						0.0841	0.081											0.0827	0.0806											0.1257
1450	37	0.0826	0.087	0.088	0.0903	0.0943	0.0939	0.0915	0.0888	0.089	0.0893	0.0907	0.0886	0.0816	0.0828	0.0911	0.0863	0.0876	0.0903						0.084	0.0809											0.0826	0.0806											0.1242
1455	37	0.0827	0.0867	0.0878	0.0913	0.0955	0.094	0.0915	0.0891	0.089	0.089	0.091	0.0888	0.0812	0.0826	0.0908	0.0862	0.0874	0.0904						0.084	0.0808											0.0827	0.0804											0.1278
1460	37	0.0827	0.0864	0.088	0.091	0.0958	0.0932	0.0918	0.0883	0.0886	0.089	0.0908	0.0887	0.0815	0.083	0.0903	0.0862	0.0874	0.0902						0.0841	0.0809											0.0827	0.0805											0.1303
1465	37	0.0829	0.0874	0.0886	0.0902	0.0953	0.0937	0.0913	0.089	0.0892	0.0892	0.0906	0.0888	0.0813	0.0825	0.0907	0.0862	0.0874	0.0903						0.0843	0.0808											0.0828	0.0804											0.1249
1470	37	0.0829	0.087	0.0882	0.0907	0.0952	0.0936	0.0929	0.0896	0.0889	0.0905	0.0904	0.0888	0.0815	0.0828	0.0908	0.0863	0.0875	0.0903						0.0842	0.0809											0.0831	0.0806											0.0976
1475	37	0.0828	0.0875	0.0882	0.0911	0.0944	0.0935	0.0917	0.089	0.089	0.0899	0.0907	0.089	0.0814	0.0828	0.0908	0.0864	0.0876	0.0905						0.0844	0.0809											0.0831	0.0806											0.0957
1480	37	0.0827	0.0868	0.0917	0.091	0.0945	0.094	0.0921	0.0897	0.0892	0.0899	0.0908	0.089	0.0813	0.0831	0.0911	0.0864	0.0876	0.0905						0.0845	0.0809											0.0832	0.0806											0.1106
1485	37	0.0829	0.0875	0.0884	0.091	0.0946	0.0939	0.0915	0.0891	0.0887	0.0892	0.091	0.0891	0.0815	0.0829	0.0913	0.0866	0.0879	0.0907						0.0843	0.0809											0.0833	0.0806											0.1308
1490	37	0.0827	0.0866	0.0884	0.0912	0.0949	0.0938	0.0915	0.0895	0.0892	0.0899	0.091	0.0891	0.0815	0.0828	0.0912	0.0864	0.0878	0.0906						0.0841	0.0809											0.0831	0.0805											0.1157
1495	37	0.0828	0.0871	0.0887	0.0911	0.0953	0.0942	0.0918	0.0898	0.0898	0.0894	0.0912	0.0891	0.0814	0.0828	0.0909	0.0866	0.0875	0.0906						0.0841	0.0809											0.0834	0.0805											0.1288
1500	37	0.0828	0.0872	0.0898	0.0908	0.0955	0.0938	0.0922	0.0889	0.0897	0.0902	0.0907	0.089	0.0815	0.0832	0.0905	0.0865	0.0878	0.0905						0.0839	0.0809											0.0833	0.0805											0.1294
1505	37	0.0829	0.0868	0.089	0.091	0.0949	0.0939	0.092	0.0896	0.0894	0.0909	0.0911	0.0892	0.0816	0.083	0.0912	0.0866	0.0878	0.0907						0.0817	0.0809											0.0833	0.0806											0.1322
1510	37	0.0828	0.087	0.0881	0.0904	0.0952	0.0939	0.0922	0.089	0.089	0.0906	0.0906	0.0891	0.0815	0.083	0.0909	0.0865	0.0876	0.0905						0.0815	0.0808											0.0832	0.0806											0.132
1515	37	0.0826	0.0869	0.0925	0.0908	0.0947	0.0937	0.0916	0.0889	0.0893	0.0895	0.0905	0.089	0.0815	0.0832	0.091	0.0866	0.0879	0.0906						0.0817	0.0809											0.0834	0.0805											0.1297
1520	37	0.083	0.0871	0.0885	0.0912	0.095	0.0936	0.0924	0.0892	0.0888	0.09	0.091	0.089	0.0816	0.0831	0.0911	0.0867	0.0879	0.0907						0.0816	0.081											0.0834	0.0807											0.1259
1525	37	0.0829	0.0872	0.0885	0.0909	0.0944	0.0942	0.0918	0.0891	0.0891	0.0895	0.0908	0.089	0.0817	0.083	0.0911	0.0865	0.0877	0.0906						0.0816	0.0809											0.0834	0.0807											0.1302
1530	37	0.0828	0.0867	0.0893	0.0905	0.095	0.094	0.0922	0.0891	0.0893	0.0901	0.0914	0.0893	0.0816	0.083	0.0911	0.0867	0.0879	0.0906						0.0816	0.0809											0.0835	0.0807											0.1275
1535	37	0.0827	0.0865	0.0895	0.0905	0.0945	0.0942	0.0915	0.0896	0.0887	0.0902	0.0906	0.0889	0.0816	0.0829	0.0906	0.0864	0.0878	0.0907						0.0817	0.0809											0.0834	0.0806											0.1269
[truncated: 48 more columns]
