# Supplementary material for: The number of active metabolic pathways is bounded by the number of cellular constraints at maximal metabolic rates
Source: PLoS Comput Biol. 2019 Mar 11;15(3):e1006858. doi: 10.1371/journal.pcbi.1006858 (PMC6428345; doi:10.1371/journal.pcbi.1006858)
Supplement: S1 Source code — All raw data and the Matlab-code used for data analysis can be found in the compressed folder attached to the supplements. (ZIP) [file pcbi.1006858.s005.zip › data_0607_plate2_full.txt]

0	37.1	0.0828	0.0842	0.085	0.0847	0.0836	0.0827	0.0824	0.0834	0.0825	0.0838	0.0837	0.0811	0.0818	0.0835	0.083	0.082	0.0838	0.0827	0.0835	0.0834	0.0821	0.0826	0.0836	0.0811	0.0832	0.0838	0.0857	0.0841	0.0832	0.0836	0.0825	0.0829	0.0829	0.0835	0.083	0.0816	0.0847	0.0872	0.0837	0.089	0.0828	0.0828	0.0836	0.0833	0.083	0.0862	0.0822	0.0817
5	37	0.0827	0.0843	0.0849	0.0846	0.0834	0.0828	0.0826	0.0833	0.0824	0.0837	0.0841	0.0813	0.0822	0.0835	0.0828	0.082	0.0834	0.0828	0.0836	0.0835	0.0823	0.0826	0.0835	0.081	0.0831	0.084	0.0856	0.084	0.083	0.0838	0.0827	0.0828	0.0829	0.0836	0.0831	0.0815	0.0851	0.0897	0.0847	0.0897	0.0828	0.0831	0.0838	0.0838	0.0833	0.0875	0.0824	0.0819
10	37	0.0828	0.0843	0.0849	0.0846	0.0833	0.0827	0.0822	0.0831	0.083	0.0836	0.0838	0.0813	0.0822	0.0836	0.0828	0.0823	0.0833	0.0829	0.0833	0.0833	0.0822	0.0827	0.0836	0.0811	0.0831	0.0841	0.0857	0.0843	0.083	0.0839	0.0825	0.083	0.0829	0.0838	0.0831	0.0815	0.0851	0.0868	0.0864	0.0905	0.0831	0.0834	0.0838	0.0844	0.0838	0.0881	0.0826	0.0823
15	37	0.0828	0.0844	0.0847	0.0848	0.0834	0.0827	0.0824	0.083	0.0824	0.0838	0.0839	0.0815	0.0821	0.0835	0.0829	0.0822	0.0834	0.0826	0.0833	0.0832	0.0822	0.0827	0.0838	0.0811	0.0831	0.0841	0.0858	0.0845	0.083	0.0838	0.0827	0.0831	0.0831	0.0844	0.0832	0.0817	0.0853	0.0844	0.0845	0.0907	0.0828	0.083	0.084	0.0876	0.0836	0.0884	0.0827	0.0822
20	37	0.0826	0.0845	0.0847	0.0846	0.0833	0.0829	0.0822	0.083	0.0824	0.0835	0.0839	0.0814	0.0821	0.0835	0.0826	0.0821	0.0833	0.0827	0.0834	0.0835	0.082	0.0828	0.0835	0.081	0.0831	0.0841	0.0858	0.0843	0.0829	0.0837	0.0829	0.0834	0.0832	0.0841	0.0836	0.0816	0.085	0.0845	0.0845	0.0921	0.0841	0.0832	0.0839	0.0886	0.084	0.0887	0.0828	0.082
25	37	0.0828	0.0844	0.0849	0.0849	0.0834	0.0827	0.0824	0.0834	0.0824	0.0835	0.0836	0.0811	0.0823	0.0839	0.0827	0.0833	0.0838	0.0832	0.0838	0.0832	0.082	0.0826	0.0835	0.0809	0.0832	0.0844	0.0856	0.0846	0.0832	0.084	0.0832	0.0831	0.0834	0.0838	0.0831	0.0814	0.0855	0.0844	0.0858	0.0913	0.0841	0.0836	0.0915	0.0891	0.0834	0.0886	0.0825	0.0819
30	37	0.0828	0.0852	0.085	0.0847	0.0839	0.0834	0.0827	0.0834	0.0825	0.0831	0.083	0.0812	0.0822	0.0839	0.0824	0.0822	0.084	0.0834	0.0838	0.0836	0.0823	0.0828	0.0841	0.0808	0.0832	0.0845	0.0858	0.0846	0.083	0.0839	0.0836	0.0832	0.0829	0.0837	0.083	0.0814	0.085	0.0863	0.0848	0.092	0.0843	0.0949	0.0952	0.0876	0.0837	0.0883	0.0831	0.0819
35	37	0.0827	0.0856	0.0847	0.0848	0.0853	0.0842	0.0823	0.0834	0.0821	0.0836	0.0834	0.0813	0.0821	0.084	0.0831	0.0893	0.0877	0.0862	0.0852	0.0836	0.0824	0.0825	0.0839	0.0809	0.0831	0.0855	0.0876	0.0848	0.0833	0.0842	0.0838	0.083	0.0831	0.0833	0.0833	0.0814	0.085	0.0841	0.084	0.1077	0.1013	0.085	0.09	0.0894	0.0833	0.0881	0.0823	0.082
40	37	0.0827	0.0853	0.0848	0.0876	0.0851	0.0856	0.0822	0.0833	0.0823	0.0845	0.0833	0.0814	0.0822	0.0845	0.0828	0.0823	0.087	0.092	0.0846	0.0837	0.0837	0.0833	0.0844	0.0809	0.0831	0.0852	0.0882	0.0848	0.0832	0.0843	0.0891	0.0829	0.0849	0.0844	0.0831	0.0814	0.0854	0.084	0.0864	0.0939	0.0872	0.1039	0.0962	0.0936	0.0885	0.0887	0.0828	0.082
45	37	0.0829	0.0863	0.0846	0.0848	0.0854	0.083	0.0815	0.0833	0.0829	0.0853	0.0833	0.0813	0.0823	0.0845	0.0829	0.1028	0.0892	0.0968	0.0841	0.0836	0.0834	0.0833	0.0838	0.0809	0.0832	0.0872	0.0911	0.085	0.0834	0.0841	0.0909	0.0826	0.0841	0.0834	0.0829	0.0815	0.085	0.085	0.0924	0.1126	0.0845	0.091	0.0977	0.0975	0.0829	0.0889	0.0822	0.0819
50	37	0.0828	0.0865	0.0842	0.0847	0.0933	0.089	0.0814	0.0828	0.0844	0.0942	0.0835	0.0813	0.0824	0.0843	0.0831	0.0821	0.0995	0.093	0.0879	0.0911	0.0967	0.0831	0.0842	0.081	0.0834	0.0855	0.0864	0.0851	0.0831	0.086	0.1008	0.0858	0.0842	0.0837	0.0828	0.0815	0.0846	0.0842	0.0857	0.0982	0.0825	0.0961	0.1008	0.0961	0.0918	0.094	0.0827	0.0821
55	37	0.0831	0.106	0.0844	0.0891	0.0969	0.0884	0.0815	0.0828	0.0827	0.0865	0.0829	0.0816	0.0825	0.0869	0.0872	0.105	0.1019	0.0997	0.0883	0.0837	0.0841	0.0831	0.0839	0.0812	0.0833	0.0894	0.0937	0.0861	0.0829	0.0858	0.0858	0.0868	0.0821	0.083	0.0822	0.0816	0.0846	0.0859	0.1054	0.1029	0.1062	0.1065	0.1008	0.0899	0.0854	0.0879	0.0818	0.0824
60	37	0.0829	0.0986	0.0841	0.0841	0.101	0.0973	0.0813	0.0825	0.0824	0.0937	0.0829	0.0814	0.0824	0.0833	0.0832	0.085	0.1001	0.1004	0.1025	0.0911	0.0991	0.0891	0.0843	0.0812	0.0832	0.0867	0.0893	0.1057	0.09	0.0841	0.1023	0.0846	0.0898	0.0839	0.0821	0.0815	0.0846	0.0839	0.0857	0.0932	0.103	0.0975	0.1025	0.1028	0.0973	0.0945	0.0832	0.0823
65	37	0.083	0.1032	0.0841	0.084	0.0992	0.0966	0.0813	0.0824	0.082	0.085	0.0827	0.0815	0.0824	0.0848	0.0896	0.0833	0.1042	0.0944	0.1072	0.0898	0.0983	0.0831	0.0836	0.0811	0.0833	0.0938	0.0921	0.0876	0.0864	0.0908	0.0984	0.0867	0.086	0.0827	0.0821	0.0815	0.0845	0.0838	0.0983	0.1138	0.0996	0.102	0.1129	0.1033	0.0908	0.0949	0.0823	0.0823
70	37	0.0828	0.1039	0.0911	0.0841	0.0996	0.0991	0.0811	0.0824	0.0825	0.0839	0.0827	0.0816	0.0824	0.0855	0.0885	0.085	0.105	0.1057	0.1008	0.0983	0.0946	0.084	0.0845	0.0813	0.0831	0.0992	0.1029	0.0842	0.0844	0.0907	0.0897	0.0879	0.0833	0.0829	0.0822	0.0816	0.0843	0.0849	0.0859	0.1184	0.0946	0.1054	0.1133	0.0982	0.0878	0.0907	0.0817	0.0825
75	37	0.0829	0.0971	0.1063	0.0839	0.1033	0.104	0.0809	0.0836	0.0864	0.0924	0.085	0.0816	0.0825	0.0858	0.0843	0.0869	0.1029	0.1067	0.1091	0.0991	0.0991	0.0865	0.0937	0.0814	0.0832	0.0862	0.091	0.112	0.1008	0.1062	0.0913	0.0874	0.0949	0.0835	0.0821	0.0815	0.0845	0.0964	0.0863	0.0965	0.0982	0.1143	0.1018	0.103	0.0924	0.0917	0.0848	0.0826
80	37	0.0828	0.1039	0.093	0.0841	0.1026	0.1016	0.081	0.0821	0.0869	0.089	0.0842	0.0817	0.0823	0.0845	0.0833	0.102	0.103	0.1014	0.1071	0.106	0.104	0.0892	0.0909	0.0814	0.0833	0.0936	0.1053	0.1027	0.0984	0.1065	0.0963	0.0927	0.0906	0.0836	0.0831	0.0817	0.0842	0.0883	0.0964	0.1146	0.1144	0.1108	0.105	0.0969	0.105	0.094	0.0845	0.0824
85	37	0.0829	0.0987	0.0947	0.0858	0.1035	0.0995	0.0809	0.0829	0.0846	0.0886	0.0859	0.0816	0.0823	0.0863	0.0835	0.086	0.1067	0.1089	0.1016	0.1019	0.1059	0.0905	0.099	0.0813	0.0832	0.0985	0.0938	0.0908	0.0984	0.0985	0.1011	0.0885	0.0878	0.0828	0.082	0.0816	0.0842	0.0871	0.0971	0.1034	0.0959	0.1159	0.1121	0.0953	0.0965	0.0994	0.0834	0.0826
90	37	0.0831	0.1022	0.0838	0.0931	0.1041	0.1006	0.081	0.0822	0.085	0.0959	0.0827	0.0815	0.0822	0.0871	0.0825	0.084	0.0953	0.105	0.1078	0.1036	0.1011	0.083	0.0952	0.0814	0.0833	0.0912	0.0997	0.1147	0.0997	0.0848	0.0891	0.088	0.0854	0.0825	0.0819	0.0816	0.0842	0.0842	0.0963	0.1027	0.1032	0.1036	0.1044	0.0944	0.0929	0.1043	0.0826	0.0823
95	37	0.0829	0.1087	0.0836	0.0893	0.1045	0.0998	0.081	0.0826	0.0905	0.0854	0.0827	0.0815	0.0825	0.0843	0.0862	0.091	0.1094	0.1111	0.1093	0.1023	0.1032	0.0936	0.095	0.0815	0.0833	0.0978	0.106	0.1047	0.1014	0.1082	0.0961	0.0895	0.0867	0.0866	0.0823	0.0816	0.0842	0.0848	0.0859	0.116	0.1169	0.1063	0.1102	0.101	0.0927	0.0984	0.0877	0.0826
100	37	0.0831	0.0891	0.0837	0.0904	0.1035	0.1038	0.0809	0.0823	0.084	0.0931	0.0828	0.0815	0.0825	0.0833	0.0876	0.0923	0.1013	0.1039	0.1147	0.1049	0.1018	0.101	0.0928	0.0814	0.0835	0.1026	0.0997	0.1049	0.0988	0.1026	0.1013	0.0908	0.0928	0.0828	0.0822	0.0817	0.0844	0.0832	0.0931	0.1045	0.1157	0.119	0.1066	0.1	0.0953	0.0962	0.0874	0.0825
105	37	0.083	0.086	0.0836	0.0925	0.1056	0.1029	0.0808	0.082	0.0849	0.0989	0.092	0.0816	0.0825	0.0833	0.0825	0.1057	0.1067	0.1069	0.1113	0.1026	0.1069	0.0877	0.097	0.0815	0.0834	0.0941	0.1027	0.1098	0.1038	0.0855	0.0945	0.0878	0.0926	0.0831	0.0818	0.0816	0.0842	0.0835	0.0864	0.11	0.0911	0.0906	0.1049	0.1019	0.092	0.0892	0.0868	0.0826
110	37	0.083	0.1043	0.0834	0.094	0.102	0.1007	0.0807	0.0825	0.0861	0.0923	0.088	0.0817	0.0825	0.0835	0.0829	0.0833	0.1067	0.109	0.1088	0.1043	0.1021	0.0969	0.0924	0.0815	0.0835	0.0961	0.1006	0.1079	0.0996	0.1112	0.1056	0.0852	0.0826	0.0839	0.0818	0.0816	0.0842	0.0864	0.1016	0.106	0.1005	0.1131	0.1047	0.097	0.0953	0.099	0.0824	0.0827
115	37	0.0832	0.1037	0.0837	0.0958	0.1062	0.1	0.0809	0.0846	0.0867	0.0861	0.0833	0.0817	0.0825	0.0844	0.0842	0.1103	0.105	0.1089	0.107	0.1049	0.0943	0.0951	0.0925	0.0815	0.0837	0.1047	0.1104	0.1101	0.1007	0.1083	0.0879	0.0902	0.0895	0.0833	0.0819	0.0817	0.0842	0.0893	0.1067	0.1143	0.1156	0.1213	0.1079	0.1041	0.1025	0.0995	0.0824	0.0826
120	37	0.083	0.0882	0.0835	0.0945	0.1033	0.1008	0.0813	0.0821	0.084	0.0915	0.0913	0.082	0.0824	0.0878	0.0874	0.1097	0.1088	0.1063	0.1084	0.1029	0.1015	0.1017	0.0992	0.0815	0.0834	0.1028	0.0918	0.1134	0.0994	0.0959	0.0958	0.0876	0.092	0.0827	0.0822	0.0819	0.084	0.0838	0.09	0.1129	0.1192	0.0952	0.1131	0.0988	0.0983	0.0991	0.0843	0.0827
125	37	0.083	0.1056	0.0834	0.0985	0.1041	0.1011	0.0809	0.0821	0.0858	0.084	0.0877	0.082	0.0824	0.0891	0.0843	0.0914	0.1061	0.1117	0.1118	0.1	0.1059	0.099	0.0947	0.0815	0.0835	0.0893	0.099	0.1091	0.1027	0.0917	0.1087	0.0881	0.0905	0.0843	0.0819	0.0818	0.0841	0.09	0.0925	0.1145	0.1173	0.0948	0.1077	0.0997	0.0944	0.0949	0.0828	0.0828
130	37	0.0832	0.1088	0.0834	0.0963	0.0939	0.1008	0.081	0.0822	0.0847	0.0841	0.0865	0.0818	0.0826	0.0917	0.0856	0.1195	0.1009	0.1137	0.1149	0.1047	0.1071	0.0931	0.0955	0.0815	0.0836	0.1021	0.094	0.101	0.1022	0.1152	0.0948	0.0897	0.0908	0.0824	0.0818	0.0818	0.0841	0.0874	0.0939	0.116	0.1042	0.0961	0.106	0.1037	0.0969	0.0901	0.0894	0.083
135	37	0.083	0.1069	0.0858	0.1059	0.0979	0.0995	0.0813	0.0831	0.0872	0.0829	0.0831	0.0817	0.0825	0.104	0.0866	0.0997	0.1069	0.1134	0.1136	0.1068	0.1037	0.1013	0.0853	0.0816	0.0834	0.0898	0.1112	0.1089	0.1061	0.1052	0.0862	0.0897	0.0886	0.0881	0.0841	0.0818	0.0839	0.095	0.1066	0.1244	0.1129	0.1185	0.1088	0.1016	0.0985	0.0881	0.083	0.0828
140	37	0.0832	0.1073	0.0833	0.1022	0.1069	0.1035	0.0819	0.082	0.0902	0.0862	0.0914	0.0817	0.0826	0.096	0.0883	0.0848	0.1005	0.1083	0.115	0.1095	0.1018	0.0909	0.0922	0.0817	0.0837	0.0965	0.1087	0.1098	0.1094	0.1094	0.0916	0.0922	0.0904	0.089	0.0838	0.0818	0.0842	0.0838	0.1005	0.1131	0.1046	0.12	0.1057	0.1023	0.0975	0.0966	0.0816	0.0828
145	37	0.0831	0.0883	0.0842	0.1093	0.1078	0.1015	0.0809	0.0819	0.0825	0.0903	0.0845	0.0818	0.0826	0.0827	0.0814	0.0983	0.1075	0.1099	0.1153	0.1066	0.1041	0.0965	0.0928	0.0819	0.0837	0.0854	0.1026	0.1166	0.1074	0.1048	0.0896	0.0939	0.0857	0.0829	0.082	0.0818	0.084	0.0837	0.0877	0.102	0.1053	0.1238	0.1072	0.0998	0.0948	0.1033	0.0825	0.083
150	37	0.0832	0.1084	0.0845	0.1095	0.1078	0.1036	0.0811	0.0821	0.0951	0.0923	0.0836	0.0819	0.0826	0.0824	0.0892	0.0977	0.1077	0.1126	0.1188	0.1119	0.1072	0.1014	0.1028	0.0818	0.0837	0.0935	0.0861	0.1123	0.1066	0.1078	0.093	0.0964	0.0972	0.0965	0.0873	0.0818	0.0841	0.087	0.0967	0.1249	0.1132	0.1215	0.104	0.1053	0.0993	0.1081	0.0881	0.0829
155	37	0.0831	0.1065	0.096	0.1032	0.0977	0.0964	0.0817	0.0831	0.0881	0.0822	0.0827	0.082	0.0825	0.0979	0.0945	0.0966	0.1078	0.1127	0.1066	0.103	0.1035	0.0994	0.0966	0.0819	0.0836	0.1078	0.1114	0.1075	0.1031	0.112	0.0862	0.0908	0.084	0.0836	0.0821	0.0818	0.084	0.1023	0.1155	0.1234	0.1152	0.1215	0.1085	0.1032	0.1003	0.0933	0.0818	0.0831
160	37	0.0833	0.1047	0.0903	0.1027	0.1054	0.1027	0.0808	0.0848	0.0881	0.0841	0.0837	0.0821	0.0826	0.0956	0.0821	0.0873	0.109	0.1151	0.1132	0.106	0.1092	0.1002	0.0974	0.0817	0.0836	0.0843	0.0968	0.1002	0.1014	0.1053	0.0901	0.0973	0.0883	0.083	0.0828	0.0818	0.084	0.0834	0.0883	0.1187	0.1139	0.1202	0.1067	0.1041	0.0968	0.0966	0.0893	0.0828
165	37	0.0833	0.1045	0.1054	0.0906	0.1002	0.1031	0.0811	0.083	0.0853	0.0829	0.0823	0.0821	0.0826	0.0823	0.0813	0.0894	0.0969	0.1163	0.1131	0.1052	0.1037	0.0936	0.1048	0.0816	0.0836	0.0987	0.1048	0.0968	0.1037	0.098	0.0932	0.0831	0.0892	0.0837	0.082	0.0818	0.0842	0.089	0.0979	0.1079	0.1088	0.1207	0.1028	0.1003	0.0905	0.0996	0.081	0.0829
170	37	0.0834	0.1094	0.1091	0.0897	0.0977	0.1	0.081	0.0841	0.089	0.0832	0.0824	0.0821	0.0827	0.0825	0.0858	0.0831	0.1053	0.109	0.1075	0.1043	0.1055	0.1064	0.0932	0.0816	0.0839	0.0884	0.1046	0.1078	0.1027	0.0936	0.0939	0.0983	0.093	0.0919	0.0843	0.0819	0.0841	0.084	0.0968	0.1204	0.1088	0.1177	0.1034	0.1	0.0932	0.0959	0.0854	0.0828
175	37	0.0835	0.1056	0.1081	0.0859	0.0916	0.0982	0.0808	0.0821	0.087	0.0832	0.083	0.0821	0.0827	0.1063	0.0966	0.1039	0.1058	0.1091	0.1061	0.1023	0.1031	0.0922	0.0944	0.0816	0.084	0.1049	0.1065	0.0985	0.1022	0.092	0.0917	0.0855	0.087	0.0845	0.0823	0.0818	0.0842	0.0891	0.1114	0.1254	0.111	0.1172	0.1064	0.1001	0.0909	0.0935	0.0812	0.0828
180	37	0.0834	0.1048	0.1099	0.0848	0.0887	0.0956	0.0808	0.0819	0.0846	0.0838	0.0831	0.082	0.0827	0.0821	0.0836	0.1214	0.1047	0.1051	0.1171	0.1032	0.1016	0.0905	0.0923	0.0818	0.084	0.0883	0.1046	0.1063	0.1036	0.0878	0.0959	0.0861	0.084	0.0904	0.0823	0.0819	0.084	0.0836	0.0936	0.1112	0.1049	0.1004	0.1006	0.1008	0.096	0.0916	0.083	0.083
185	37	0.0832	0.1106	0.1083	0.088	0.0973	0.1004	0.081	0.0821	0.0875	0.0881	0.0851	0.082	0.0827	0.1025	0.1034	0.1087	0.1091	0.1102	0.1144	0.0991	0.091	0.0959	0.0882	0.0819	0.0838	0.0939	0.1105	0.1088	0.0916	0.1034	0.0903	0.0874	0.0825	0.0824	0.0817	0.0818	0.084	0.1041	0.1093	0.1224	0.1133	0.0949	0.1002	0.0971	0.0845	0.0932	0.0812	0.083
190	37	0.0834	0.0996	0.083	0.0906	0.1024	0.0941	0.0807	0.082	0.0825	0.0925	0.0823	0.082	0.0827	0.0823	0.0813	0.0855	0.0995	0.1154	0.1165	0.1027	0.1032	0.0869	0.0943	0.0819	0.0839	0.0938	0.0917	0.0948	0.0917	0.1064	0.0968	0.0886	0.0826	0.0839	0.0817	0.0819	0.084	0.0836	0.0826	0.1084	0.1011	0.1098	0.1044	0.0975	0.093	0.0948	0.0813	0.083
195	37	0.0834	0.107	0.0832	0.0839	0.0926	0.0998	0.0808	0.0819	0.0853	0.0893	0.0833	0.0821	0.0826	0.082	0.0865	0.0906	0.1065	0.1124	0.1121	0.1061	0.103	0.0956	0.0907	0.082	0.0839	0.0979	0.0962	0.0927	0.1038	0.1115	0.0971	0.0838	0.0841	0.0827	0.0819	0.0819	0.0838	0.0853	0.0904	0.1089	0.1054	0.1149	0.11	0.1008	0.0888	0.0878	0.084	0.0832
200	37	0.0834	0.1121	0.0831	0.0831	0.0998	0.1065	0.0814	0.082	0.0883	0.0866	0.0831	0.0821	0.0826	0.0997	0.0831	0.0972	0.1088	0.1098	0.113	0.1099	0.1046	0.0973	0.0945	0.0818	0.0838	0.1034	0.1062	0.1073	0.1036	0.1171	0.1	0.0921	0.0892	0.0837	0.0831	0.0817	0.0837	0.0846	0.0948	0.1097	0.107	0.1145	0.1083	0.0998	0.1012	0.0986	0.0815	0.083
205	37	0.0837	0.1082	0.0844	0.0833	0.097	0.1019	0.0807	0.0819	0.0875	0.0855	0.0864	0.0823	0.0828	0.0823	0.0827	0.1124	0.1101	0.1146	0.1127	0.1057	0.1056	0.0873	0.0973	0.0819	0.0839	0.093	0.1056	0.1109	0.093	0.1138	0.1056	0.0859	0.0851	0.0861	0.082	0.082	0.0841	0.0852	0.1044	0.1249	0.1071	0.1187	0.1025	0.103	0.0912	0.0962	0.0815	0.083
210	37	0.0837	0.1052	0.0906	0.0832	0.1039	0.0998	0.0809	0.0819	0.0884	0.087	0.0833	0.0823	0.0829	0.1005	0.0862	0.1229	0.11	0.1118	0.1141	0.1051	0.1069	0.1037	0.1057	0.0817	0.084	0.1034	0.0917	0.1102	0.0942	0.1037	0.1081	0.0935	0.0941	0.0835	0.0844	0.082	0.084	0.0951	0.1047	0.1139	0.1069	0.1055	0.1012	0.101	0.0949	0.0924	0.0881	0.083
215	37	0.0835	0.1025	0.0835	0.0832	0.0966	0.1003	0.082	0.0818	0.0918	0.0845	0.0824	0.0822	0.0827	0.0817	0.0821	0.1118	0.1101	0.1051	0.1142	0.1053	0.1084	0.0949	0.0944	0.0817	0.0841	0.0923	0.105	0.109	0.0976	0.1082	0.1025	0.0924	0.0914	0.086	0.0878	0.0821	0.0838	0.084	0.0998	0.116	0.114	0.0998	0.1067	0.1008	0.0997	0.0909	0.0883	0.0831
220	37	0.0838	0.1092	0.0943	0.0832	0.0956	0.0999	0.0807	0.082	0.0862	0.0841	0.0843	0.0823	0.0828	0.0962	0.0844	0.0884	0.1097	0.1142	0.1121	0.1035	0.104	0.1069	0.0938	0.0817	0.0842	0.1062	0.1149	0.1008	0.097	0.1095	0.0922	0.0836	0.0838	0.0826	0.0818	0.0819	0.0839	0.0853	0.0951	0.1235	0.1141	0.1066	0.1027	0.0961	0.0919	0.0957	0.0821	0.083
225	37	0.0835	0.1076	0.11	0.0852	0.0894	0.0974	0.0807	0.0822	0.09	0.0828	0.0831	0.0822	0.0829	0.0834	0.1007	0.0944	0.1094	0.1096	0.1074	0.1074	0.1045	0.0901	0.098	0.0818	0.0841	0.1027	0.1007	0.1112	0.0951	0.1071	0.0936	0.0934	0.094	0.0921	0.0837	0.082	0.0839	0.094	0.1137	0.1151	0.1167	0.1039	0.1093	0.1017	0.0918	0.1	0.081	0.083
230	37	0.0835	0.1076	0.1055	0.1016	0.0979	0.1021	0.0823	0.0823	0.091	0.0847	0.0869	0.0821	0.0827	0.1027	0.0812	0.0907	0.11	0.1038	0.1151	0.1067	0.1027	0.102	0.0903	0.0819	0.0839	0.105	0.1022	0.108	0.0977	0.101	0.0973	0.0856	0.0865	0.088	0.085	0.082	0.0839	0.0872	0.1011	0.1131	0.1151	0.1168	0.1085	0.1003	0.0984	0.0958	0.088	0.0831
235	37	0.0835	0.1082	0.1082	0.1023	0.101	0.1022	0.0807	0.0821	0.0888	0.0867	0.0833	0.0821	0.0829	0.0823	0.0847	0.1094	0.1104	0.1079	0.1153	0.1067	0.1086	0.0992	0.0975	0.082	0.0839	0.0958	0.1151	0.1058	0.1031	0.1034	0.0956	0.0928	0.087	0.0839	0.0835	0.082	0.084	0.0867	0.1029	0.1246	0.1191	0.117	0.1039	0.1	0.095	0.0912	0.0842	0.0831
240	37	0.0835	0.1038	0.1075	0.1086	0.0996	0.108	0.0815	0.082	0.0944	0.0888	0.0843	0.0821	0.0828	0.1048	0.0837	0.0851	0.1106	0.1127	0.116	0.1057	0.1066	0.0923	0.1061	0.0819	0.0839	0.0888	0.1137	0.107	0.0989	0.1151	0.0913	0.0978	0.0948	0.0832	0.0826	0.0819	0.084	0.0829	0.1029	0.116	0.1203	0.1184	0.1044	0.1058	0.0987	0.1019	0.0838	0.0831
245	37	0.0837	0.1063	0.1092	0.1079	0.1072	0.1025	0.081	0.082	0.0925	0.0845	0.0837	0.0822	0.0827	0.0822	0.0837	0.1143	0.1065	0.1159	0.1158	0.1063	0.1039	0.1021	0.109	0.0819	0.0841	0.0998	0.1009	0.1143	0.098	0.103	0.0977	0.0962	0.093	0.0885	0.0838	0.082	0.0839	0.0911	0.1012	0.1148	0.1199	0.1092	0.1091	0.1022	0.0939	0.1039	0.0878	0.083
250	37	0.0838	0.1061	0.0988	0.1037	0.0953	0.1	0.0807	0.0819	0.0897	0.088	0.0837	0.0822	0.083	0.094	0.0923	0.0905	0.1077	0.1168	0.1159	0.1049	0.1076	0.0895	0.0974	0.0819	0.0842	0.0949	0.0871	0.1039	0.1085	0.103	0.1077	0.0873	0.0863	0.0832	0.0821	0.0821	0.084	0.0839	0.0961	0.1246	0.1195	0.1109	0.1092	0.098	0.0968	0.0926	0.0848	0.0831
255	37	0.0839	0.11	0.1073	0.0983	0.1011	0.1048	0.0814	0.0821	0.0879	0.0855	0.0852	0.0823	0.0829	0.0851	0.0813	0.0882	0.1091	0.1174	0.1198	0.1107	0.1093	0.1001	0.0924	0.0819	0.0841	0.0899	0.0854	0.0957	0.1064	0.1083	0.1037	0.0976	0.0871	0.0832	0.0819	0.0821	0.0837	0.0861	0.0866	0.104	0.1188	0.1191	0.1086	0.1053	0.0921	0.0999	0.0813	0.0831
260	37	0.0836	0.1104	0.1025	0.1025	0.1037	0.0999	0.0807	0.082	0.0898	0.0877	0.0862	0.0822	0.0829	0.0832	0.0884	0.1167	0.1082	0.1157	0.1187	0.1088	0.1055	0.1043	0.0978	0.0819	0.084	0.1009	0.0971	0.1161	0.1056	0.1169	0.0939	0.0919	0.0872	0.0846	0.0816	0.0819	0.0839	0.0873	0.1112	0.1241	0.1203	0.1117	0.1045	0.1008	0.0979	0.1	0.0874	0.0833
265	37	0.0838	0.1046	0.1066	0.1025	0.1081	0.1062	0.0817	0.0821	0.0948	0.091	0.0847	0.082	0.0829	0.0991	0.0853	0.1011	0.1066	0.1137	0.1189	0.1101	0.1105	0.1031	0.1059	0.082	0.0842	0.0944	0.1033	0.1097	0.1064	0.1048	0.0963	0.0856	0.0954	0.0867	0.0866	0.082	0.084	0.0909	0.1082	0.1127	0.1207	0.115	0.1068	0.0998	0.0972	0.0954	0.0889	0.0833
270	37	0.0839	0.1078	0.099	0.1019	0.096	0.1	0.0809	0.082	0.0907	0.0834	0.0836	0.0821	0.083	0.083	0.0921	0.1206	0.11	0.1124	0.12	0.1071	0.1085	0.091	0.105	0.0821	0.0843	0.1069	0.1161	0.1012	0.1052	0.1077	0.0998	0.0968	0.091	0.0879	0.0852	0.082	0.0839	0.0965	0.104	0.1144	0.1186	0.1112	0.1031	0.0997	0.1023	0.0978	0.0813	0.0833
275	37	0.0838	0.11	0.1098	0.1092	0.1053	0.1011	0.082	0.0819	0.0915	0.0892	0.0895	0.0821	0.0829	0.0896	0.0868	0.1093	0.1108	0.1155	0.1173	0.1069	0.1053	0.0998	0.1049	0.082	0.084	0.0985	0.1107	0.1189	0.1084	0.116	0.1067	0.0945	0.0901	0.0892	0.0851	0.0821	0.0839	0.0875	0.0975	0.1271	0.1175	0.1174	0.1112	0.1061	0.0996	0.0959	0.0872	0.0833
280	37	0.0839	0.1079	0.1015	0.1052	0.0971	0.1048	0.0807	0.082	0.0931	0.0925	0.0906	0.0822	0.0829	0.0912	0.0837	0.0857	0.108	0.1135	0.1142	0.1068	0.1088	0.1068	0.0992	0.0822	0.0842	0.1023	0.0908	0.1064	0.1046	0.097	0.096	0.088	0.085	0.0833	0.0833	0.082	0.0842	0.0892	0.1071	0.1042	0.1172	0.1134	0.1138	0.1019	0.1025	0.099	0.0819	0.0833
285	37	0.0836	0.1065	0.1086	0.1025	0.1062	0.1093	0.0811	0.0819	0.0897	0.0859	0.0833	0.082	0.083	0.0847	0.0884	0.124	0.1093	0.1129	0.1142	0.1065	0.108	0.1032	0.0906	0.0821	0.084	0.1001	0.105	0.1012	0.1046	0.1096	0.0972	0.0861	0.0919	0.0834	0.0853	0.082	0.0841	0.0863	0.1088	0.1183	0.1197	0.1154	0.1063	0.1029	0.0967	0.0947	0.0895	0.0832
290	37	0.0839	0.1095	0.1042	0.1002	0.0947	0.1006	0.0806	0.082	0.0861	0.0824	0.0821	0.0823	0.0829	0.085	0.081	0.0856	0.1082	0.1122	0.1145	0.1073	0.1045	0.0845	0.089	0.0818	0.0841	0.0826	0.1126	0.1185	0.1091	0.1177	0.0986	0.0908	0.0877	0.0833	0.0818	0.0821	0.084	0.0855	0.0995	0.1011	0.1207	0.1209	0.1104	0.0997	0.0955	0.0948	0.0868	0.083
295	37	0.0835	0.1081	0.1085	0.1053	0.0981	0.1021	0.0811	0.0819	0.0884	0.082	0.082	0.0823	0.0831	0.0824	0.0865	0.1265	0.1047	0.1159	0.114	0.1045	0.1052	0.0984	0.0906	0.0818	0.0842	0.0998	0.1032	0.0993	0.1056	0.0936	0.1076	0.082	0.084	0.0824	0.082	0.0821	0.0839	0.0831	0.0911	0.1146	0.1201	0.1195	0.1071	0.1013	0.0938	0.0972	0.0834	0.083
300	37	0.084	0.1116	0.1038	0.1063	0.1062	0.1096	0.0809	0.0822	0.092	0.0822	0.0823	0.0823	0.0829	0.1017	0.086	0.098	0.1066	0.1129	0.1153	0.1064	0.1082	0.1002	0.0918	0.0818	0.0845	0.0924	0.0882	0.1008	0.1051	0.1082	0.1029	0.0891	0.0946	0.084	0.0822	0.0821	0.084	0.0926	0.0998	0.1182	0.1221	0.1203	0.1043	0.1053	0.0962	0.0991	0.0866	0.0831
305	37	0.0839	0.1081	0.1093	0.1079	0.1075	0.1033	0.0808	0.0818	0.0897	0.0823	0.0826	0.082	0.083	0.0846	0.0896	0.0902	0.11	0.111	0.1154	0.1066	0.1072	0.0946	0.0997	0.0818	0.0844	0.1041	0.1064	0.1158	0.1069	0.1126	0.0919	0.0969	0.0913	0.0849	0.0847	0.082	0.0841	0.0967	0.1111	0.1232	0.1223	0.1177	0.1119	0.1012	0.1021	0.102	0.0859	0.083
310	37	0.0838	0.1091	0.1012	0.1088	0.1073	0.1071	0.0808	0.082	0.0873	0.0821	0.0822	0.0821	0.0829	0.0828	0.0821	0.1048	0.1115	0.1103	0.1131	0.1064	0.106	0.0907	0.1003	0.0816	0.0839	0.1014	0.1131	0.1121	0.1028	0.117	0.096	0.0833	0.088	0.0832	0.0833	0.0821	0.084	0.0901	0.106	0.1084	0.1176	0.112	0.1102	0.1009	0.0989	0.0913	0.0853	0.083
315	37	0.0838	0.1084	0.1024	0.0993	0.1062	0.1043	0.0808	0.0821	0.0914	0.0822	0.0825	0.0821	0.083	0.0929	0.0867	0.0915	0.1089	0.1063	0.1185	0.1075	0.1078	0.0971	0.1038	0.0818	0.0839	0.0977	0.1033	0.0954	0.1017	0.0977	0.0986	0.0883	0.0851	0.0826	0.0837	0.0819	0.084	0.0846	0.1043	0.1161	0.1156	0.1111	0.1053	0.1059	0.0968	0.1012	0.0815	0.0831
320	37	0.0838	0.1113	0.1047	0.1016	0.0986	0.1024	0.0811	0.0819	0.0897	0.0821	0.082	0.0822	0.0831	0.0821	0.0811	0.0951	0.1091	0.1081	0.1211	0.1069	0.1043	0.0868	0.0912	0.0818	0.0841	0.0989	0.1121	0.1207	0.1017	0.1081	0.101	0.093	0.0852	0.0829	0.0819	0.0822	0.084	0.0836	0.1001	0.107	0.1179	0.1186	0.1096	0.0998	0.0976	0.0959	0.0822	0.083
325	37	0.084	0.1051	0.1105	0.0878	0.1074	0.1121	0.0812	0.0819	0.0967	0.0821	0.093	0.0823	0.0833	0.0879	0.0842	0.0964	0.1095	0.1101	0.1193	0.1107	0.1045	0.1087	0.1081	0.0817	0.0843	0.0906	0.0859	0.1034	0.098	0.1116	0.1094	0.0853	0.0889	0.0842	0.0874	0.0822	0.0838	0.0886	0.0942	0.1241	0.1093	0.1204	0.1075	0.1023	0.0959	0.1037	0.0883	0.083
330	37	0.0839	0.103	0.1036	0.1028	0.1064	0.1026	0.0822	0.082	0.0963	0.0822	0.096	0.0823	0.0831	0.0826	0.082	0.1128	0.1041	0.11	0.1175	0.112	0.1092	0.1025	0.1096	0.0818	0.0845	0.0952	0.1025	0.1042	0.1014	0.1155	0.1069	0.0863	0.0867	0.0845	0.0858	0.0822	0.084	0.0835	0.0875	0.1017	0.1066	0.1159	0.1106	0.1066	0.0961	0.0937	0.0893	0.0831
335	37	0.0836	0.1004	0.1023	0.1052	0.109	0.1118	0.0807	0.082	0.0968	0.0821	0.0827	0.0821	0.083	0.0868	0.0815	0.0811	0.1099	0.1116	0.1209	0.1133	0.1095	0.1004	0.1099	0.0822	0.0845	0.0902	0.1139	0.1142	0.1073	0.12	0.1061	0.1011	0.0989	0.0936	0.0868	0.0819	0.084	0.0872	0.0966	0.1264	0.1072	0.124	0.111	0.1016	0.1016	0.1098	0.0871	0.0833
340	37	0.0837	0.1077	0.0958	0.1072	0.103	0.1028	0.0818	0.082	0.0933	0.0823	0.0997	0.0821	0.083	0.0825	0.0826	0.1197	0.1119	0.1112	0.1172	0.1094	0.1108	0.1053	0.1004	0.0822	0.0846	0.0993	0.0927	0.0984	0.1103	0.1013	0.1004	0.0953	0.0956	0.0837	0.0858	0.0821	0.0839	0.085	0.0914	0.1012	0.1075	0.1191	0.1127	0.1047	0.1038	0.0974	0.0915	0.0831
345	37	0.0838	0.1124	0.0843	0.1046	0.1002	0.1067	0.0808	0.082	0.0857	0.0822	0.0939	0.0827	0.0832	0.0876	0.0825	0.0903	0.1098	0.1126	0.115	0.1067	0.1077	0.0988	0.093	0.0822	0.0847	0.089	0.0849	0.1148	0.1068	0.0932	0.0985	0.0838	0.0912	0.0834	0.0834	0.0821	0.084	0.0859	0.1035	0.1277	0.1199	0.112	0.105	0.1014	0.0958	0.0963	0.0827	0.0831
350	37	0.0837	0.1063	0.0837	0.1076	0.1031	0.1026	0.083	0.0819	0.0901	0.0822	0.0978	0.082	0.083	0.0831	0.0849	0.1281	0.1089	0.1104	0.1177	0.1068	0.1088	0.1073	0.0961	0.0819	0.0844	0.1043	0.1036	0.1184	0.092	0.1081	0.0994	0.0988	0.0943	0.0876	0.0839	0.082	0.0841	0.0828	0.0933	0.1117	0.1219	0.1136	0.1108	0.1002	0.0986	0.0944	0.0909	0.083
355	37	0.0839	0.1068	0.0845	0.1087	0.1029	0.1091	0.0807	0.082	0.0915	0.0822	0.0912	0.0823	0.0832	0.0879	0.0833	0.0817	0.1069	0.1124	0.1195	0.1061	0.1052	0.0987	0.0961	0.0818	0.0842	0.0879	0.1156	0.0983	0.1067	0.1134	0.0983	0.0912	0.0866	0.087	0.0825	0.0821	0.084	0.0891	0.0879	0.1163	0.117	0.1151	0.108	0.1058	0.0979	0.102	0.0831	0.0831
360	37	0.0838	0.1103	0.0829	0.1065	0.1039	0.1066	0.081	0.0819	0.0936	0.0819	0.0941	0.0824	0.0833	0.0827	0.0818	0.1017	0.1052	0.1125	0.1214	0.1073	0.1095	0.1081	0.1025	0.0817	0.0843	0.1002	0.0982	0.0983	0.105	0.0992	0.0971	0.0929	0.094	0.0871	0.0835	0.0822	0.0841	0.0844	0.1071	0.1269	0.1062	0.1227	0.106	0.1034	0.1047	0.1032	0.0924	0.083
365	37	0.084	0.1099	0.0832	0.1062	0.101	0.1032	0.085	0.0819	0.0928	0.0821	0.1021	0.0824	0.0834	0.0937	0.082	0.1295	0.1098	0.1146	0.1209	0.1086	0.1104	0.1025	0.1043	0.082	0.0842	0.0968	0.1016	0.095	0.1078	0.1051	0.0931	0.0955	0.0855	0.0833	0.0858	0.0821	0.084	0.0924	0.092	0.1162	0.1104	0.1206	0.1129	0.1047	0.0963	0.0977	0.0857	0.0831
370	37	0.0839	0.1006	0.0833	0.1043	0.1032	0.1096	0.0809	0.0819	0.0952	0.082	0.0945	0.0832	0.0832	0.0821	0.0816	0.0962	0.1107	0.1113	0.1205	0.1093	0.1085	0.1027	0.1084	0.0819	0.0843	0.0988	0.1125	0.1231	0.0997	0.1139	0.0939	0.0962	0.0967	0.0844	0.0862	0.0818	0.0841	0.086	0.0999	0.1092	0.1218	0.1229	0.1096	0.1041	0.0955	0.1089	0.0939	0.0833
375	37	0.0839	0.1083	0.0831	0.095	0.0955	0.1044	0.0826	0.0818	0.0852	0.082	0.0948	0.0831	0.0833	0.0827	0.0834	0.1032	0.1073	0.1146	0.1198	0.1073	0.1079	0.0918	0.0925	0.0819	0.0844	0.0892	0.1032	0.1154	0.0938	0.0988	0.0953	0.0852	0.0959	0.0826	0.0849	0.082	0.084	0.0834	0.0847	0.1134	0.1154	0.1156	0.1055	0.1058	0.0944	0.0898	0.0809	0.0831
380	37	0.084	0.1119	0.0831	0.1037	0.1028	0.1065	0.0817	0.0819	0.0924	0.0821	0.0831	0.083	0.0833	0.0944	0.0816	0.0831	0.1057	0.1115	0.1194	0.113	0.1065	0.1021	0.1033	0.0821	0.0848	0.0924	0.0841	0.1126	0.0901	0.1069	0.097	0.0897	0.0866	0.0847	0.0902	0.0822	0.0839	0.0833	0.0954	0.1239	0.1091	0.1104	0.1038	0.1007	0.0999	0.1006	0.0826	0.083
385	37	0.0837	0.1011	0.0831	0.1067	0.1081	0.1083	0.0817	0.0818	0.0946	0.0817	0.0952	0.083	0.0834	0.0864	0.0851	0.1043	0.1099	0.1096	0.1168	0.1133	0.1092	0.1039	0.1029	0.0817	0.0846	0.0989	0.1071	0.1108	0.0997	0.1138	0.0981	0.1014	0.0984	0.0909	0.0851	0.0821	0.0839	0.0852	0.1	0.1246	0.123	0.1111	0.1076	0.1075	0.1008	0.0982	0.0964	0.083
390	37	0.0837	0.1101	0.083	0.1099	0.0978	0.1058	0.0849	0.082	0.0957	0.082	0.0883	0.083	0.0835	0.0831	0.0819	0.0851	0.1096	0.0933	0.117	0.1084	0.1102	0.1053	0.1098	0.0817	0.0846	0.0914	0.1095	0.0964	0.1076	0.1122	0.0986	0.0939	0.0997	0.0896	0.0873	0.0821	0.0842	0.0879	0.0855	0.1062	0.115	0.1152	0.1132	0.1033	0.1001	0.0979	0.0857	0.083
395	37	0.0839	0.1123	0.083	0.106	0.0992	0.1031	0.0805	0.0821	0.0945	0.082	0.1007	0.0833	0.0835	0.092	0.0862	0.0915	0.111	0.1106	0.1157	0.1062	0.1083	0.1002	0.1099	0.0817	0.0847	0.0861	0.0868	0.0987	0.1103	0.0971	0.0977	0.0869	0.084	0.0846	0.0836	0.0823	0.0842	0.0844	0.102	0.1208	0.103	0.122	0.1069	0.1037	0.0978	0.0977	0.0926	0.0828
400	37	0.0839	0.1025	0.0834	0.1065	0.1091	0.1046	0.0821	0.082	0.0945	0.0823	0.102	0.0834	0.0831	0.1006	0.0824	0.0866	0.112	0.1172	0.1175	0.1076	0.1089	0.1043	0.1013	0.082	0.0844	0.1018	0.1059	0.1042	0.1084	0.1123	0.0989	0.1006	0.0996	0.0947	0.0841	0.082	0.0842	0.0935	0.0964	0.1234	0.1168	0.1209	0.1096	0.1015	0.0996	0.1009	0.0843	0.0832
405	37	0.0838	0.1083	0.0829	0.1083	0.092	0.1049	0.0861	0.0818	0.0916	0.0822	0.0884	0.0833	0.0833	0.0853	0.0852	0.0986	0.1072	0.113	0.1127	0.1081	0.1073	0.0969	0.0993	0.0822	0.0845	0.1009	0.1039	0.1171	0.09	0.1094	0.0949	0.089	0.0921	0.0836	0.0822	0.0819	0.0841	0.0879	0.1012	0.1153	0.1191	0.1176	0.1056	0.0986	0.0964	0.1003	0.0881	0.0834
410	37	0.084	0.1095	0.0831	0.1068	0.0916	0.0998	0.0808	0.082	0.0887	0.0822	0.0915	0.0832	0.0832	0.0863	0.0906	0.1097	0.1086	0.1105	0.1096	0.1068	0.104	0.0965	0.1061	0.0824	0.0848	0.1085	0.0957	0.1034	0.0968	0.0986	0.0896	0.0926	0.0902	0.0842	0.0824	0.0822	0.084	0.0928	0.1042	0.1259	0.1214	0.1203	0.105	0.1013	0.0907	0.0927	0.0849	0.083
415	37	0.0839	0.1089	0.0958	0.1067	0.1011	0.1047	0.0846	0.0822	0.0871	0.0821	0.0884	0.0834	0.0833	0.0876	0.087	0.1136	0.1081	0.1147	0.1166	0.1073	0.1068	0.0984	0.1063	0.0817	0.0848	0.1002	0.1075	0.0943	0.101	0.1087	0.0892	0.0852	0.0896	0.0852	0.0817	0.0821	0.0842	0.097	0.0976	0.1029	0.1194	0.1166	0.1075	0.1005	0.0956	0.0989	0.0809	0.0827
420	37	0.0839	0.1122	0.0832	0.1063	0.1035	0.1079	0.0837	0.082	0.0936	0.0822	0.0912	0.0834	0.0835	0.0996	0.0888	0.0941	0.1084	0.114	0.1173	0.1108	0.1101	0.1017	0.0969	0.0816	0.0846	0.1002	0.1174	0.1065	0.1068	0.1081	0.0989	0.0816	0.0849	0.0922	0.0891	0.0821	0.084	0.0907	0.1027	0.1235	0.1158	0.1108	0.107	0.1026	0.1047	0.0995	0.0922	0.0831
425	37	0.0837	0.1088	0.0829	0.1044	0.0991	0.1094	0.0819	0.082	0.0948	0.0821	0.1048	0.0836	0.0836	0.0989	0.0944	0.0929	0.1085	0.1014	0.1166	0.1116	0.1098	0.1023	0.1095	0.0817	0.0844	0.1012	0.1028	0.1083	0.1063	0.112	0.1102	0.0878	0.0887	0.0906	0.0843	0.082	0.0841	0.1003	0.1069	0.1296	0.1058	0.1078	0.1092	0.1041	0.1004	0.098	0.0879	0.083
430	37	0.0836	0.1128	0.0829	0.1117	0.0979	0.107	0.0806	0.0821	0.089	0.0822	0.1064	0.0835	0.0835	0.0991	0.085	0.095	0.1081	0.1133	0.1166	0.1084	0.1083	0.0992	0.1031	0.0817	0.0845	0.0987	0.0963	0.1092	0.1006	0.1095	0.1035	0.0943	0.0961	0.0885	0.0835	0.0821	0.0842	0.0897	0.1025	0.1151	0.1152	0.1191	0.1106	0.1062	0.0937	0.097	0.0821	0.083
435	37	0.0837	0.1099	0.0833	0.1072	0.1046	0.1047	0.0806	0.082	0.0932	0.0823	0.0906	0.0836	0.0834	0.0872	0.0888	0.0892	0.1074	0.1158	0.1156	0.107	0.1071	0.1004	0.1093	0.0821	0.0845	0.0969	0.1081	0.1194	0.0942	0.1049	0.096	0.0905	0.087	0.0894	0.0818	0.082	0.0841	0.083	0.0891	0.115	0.1213	0.1191	0.1054	0.1013	0.0933	0.096	0.086	0.0833
440	37	0.0838	0.1122	0.0831	0.1053	0.1048	0.1074	0.0833	0.0821	0.0897	0.0822	0.0867	0.0837	0.0832	0.0851	0.0865	0.1087	0.1066	0.1051	0.1191	0.1087	0.1085	0.1052	0.1009	0.0822	0.0845	0.1006	0.1173	0.1207	0.0952	0.1104	0.0933	0.0917	0.0872	0.0937	0.085	0.0819	0.0839	0.0908	0.1138	0.1307	0.1214	0.1219	0.1031	0.1065	0.0949	0.0961	0.091	0.0833
445	37	0.0838	0.1114	0.083	0.1081	0.1035	0.1095	0.0823	0.0821	0.0936	0.082	0.1037	0.0835	0.0835	0.083	0.085	0.134	0.1073	0.1135	0.1196	0.1098	0.1095	0.1065	0.0967	0.082	0.0846	0.1027	0.1031	0.1185	0.1012	0.1053	0.096	0.0838	0.0971	0.0936	0.0842	0.0822	0.084	0.0841	0.0945	0.1183	0.1212	0.1183	0.1124	0.1026	0.0956	0.093	0.0922	0.0829
450	37	0.0838	0.1059	0.0839	0.1062	0.1064	0.1134	0.0879	0.0821	0.0968	0.0821	0.0971	0.0837	0.0836	0.0845	0.0948	0.109	0.1094	0.1119	0.122	0.1143	0.1089	0.1088	0.1104	0.0819	0.0848	0.1081	0.0963	0.115	0.1097	0.1124	0.1052	0.0859	0.1002	0.0956	0.0866	0.0822	0.0841	0.0919	0.1127	0.1176	0.1197	0.1091	0.1066	0.1033	0.0983	0.0967	0.0848	0.0829
455	37	0.0839	0.112	0.0832	0.0983	0.0976	0.1085	0.0852	0.0821	0.0916	0.0824	0.0982	0.0837	0.0836	0.0826	0.0883	0.0872	0.1082	0.1155	0.1187	0.1072	0.1093	0.1029	0.1037	0.0817	0.0847	0.0997	0.0974	0.1026	0.1053	0.1021	0.1066	0.093	0.0859	0.0912	0.0882	0.0822	0.0838	0.084	0.0999	0.1278	0.1177	0.1068	0.1057	0.1048	0.0971	0.1039	0.083	0.0828
460	37	0.0837	0.1086	0.083	0.1019	0.1099	0.1046	0.0842	0.082	0.0938	0.0822	0.1087	0.0838	0.0834	0.0849	0.1008	0.1053	0.1079	0.1121	0.1178	0.1084	0.1111	0.1032	0.0969	0.0816	0.0847	0.1081	0.1092	0.1059	0.1021	0.1118	0.0943	0.0861	0.0911	0.0862	0.0847	0.0821	0.084	0.0971	0.1116	0.1297	0.111	0.1108	0.1074	0.1035	0.0996	0.0991	0.0857	0.0831
465	37	0.0838	0.1145	0.0833	0.106	0.1011	0.108	0.0843	0.082	0.0971	0.0822	0.1012	0.0838	0.0833	0.0832	0.0863	0.1062	0.1088	0.1163	0.1173	0.1114	0.1081	0.1064	0.1089	0.0819	0.0846	0.0953	0.1156	0.1042	0.1015	0.1043	0.099	0.0961	0.0944	0.0858	0.0886	0.0821	0.084	0.0896	0.1102	0.1158	0.1065	0.1211	0.1102	0.1024	0.1033	0.0995	0.0888	0.0835
470	37	0.0838	0.1105	0.0829	0.0881	0.1054	0.1103	0.0827	0.0821	0.0926	0.0821	0.1112	0.0837	0.0835	0.0831	0.0908	0.1304	0.1078	0.1169	0.1163	0.112	0.1099	0.104	0.1089	0.0822	0.0847	0.1043	0.1144	0.1058	0.1055	0.1116	0.109	0.087	0.0879	0.0827	0.0878	0.0823	0.0839	0.098	0.1095	0.1233	0.1092	0.1186	0.1103	0.1012	0.1024	0.0912	0.087	0.0828
475	37	0.0839	0.1077	0.083	0.0833	0.107	0.1117	0.0862	0.0822	0.0956	0.0822	0.0914	0.0837	0.0834	0.0837	0.0953	0.1211	0.1093	0.1061	0.1173	0.1081	0.1113	0.1048	0.1019	0.0821	0.0848	0.1073	0.103	0.1056	0.1097	0.1082	0.1021	0.0953	0.0871	0.0945	0.0895	0.0822	0.0839	0.0858	0.1118	0.1308	0.115	0.1244	0.1043	0.1035	0.0998	0.0967	0.0837	0.083
480	37	0.0839	0.1082	0.0832	0.0974	0.0965	0.1022	0.0837	0.0821	0.0841	0.0826	0.1019	0.0838	0.0837	0.0846	0.084	0.132	0.1077	0.1159	0.1149	0.1084	0.1039	0.0992	0.0952	0.0822	0.0848	0.0944	0.1062	0.0995	0.1054	0.1084	0.0895	0.0946	0.0929	0.0866	0.0823	0.0823	0.084	0.0958	0.109	0.1164	0.1191	0.1175	0.11	0.1018	0.0871	0.1007	0.0884	0.0829
485	37	0.0839	0.1138	0.0831	0.1015	0.1078	0.1035	0.0841	0.082	0.0956	0.0822	0.105	0.0838	0.0835	0.0863	0.1002	0.1249	0.1083	0.1154	0.1163	0.1091	0.108	0.1046	0.1113	0.082	0.0848	0.1065	0.1182	0.1162	0.1061	0.1128	0.0989	0.0928	0.0875	0.0919	0.0854	0.0822	0.084	0.0922	0.1073	0.1234	0.12	0.1166	0.108	0.1027	0.0961	0.0949	0.0893	0.0829
490	37	0.0838	0.1081	0.0831	0.0948	0.1054	0.1107	0.0841	0.082	0.0963	0.0822	0.111	0.0839	0.0833	0.0854	0.0874	0.1198	0.1091	0.1065	0.1192	0.1115	0.1105	0.1071	0.109	0.0818	0.0849	0.102	0.1102	0.1205	0.1063	0.1033	0.1098	0.0958	0.0898	0.095	0.0921	0.0823	0.0839	0.094	0.102	0.1302	0.1229	0.1102	0.1121	0.1029	0.0985	0.0969	0.0926	0.0829
495	37	0.0839	0.1137	0.0834	0.1017	0.1063	0.1126	0.0834	0.082	0.0917	0.0822	0.0992	0.0839	0.0835	0.0913	0.0941	0.1242	0.1077	0.1129	0.116	0.1078	0.1097	0.0962	0.0961	0.0819	0.0847	0.1092	0.1078	0.1147	0.106	0.1086	0.0997	0.0827	0.0859	0.0879	0.0833	0.0821	0.0839	0.1006	0.112	0.1169	0.1228	0.1085	0.1062	0.1046	0.0971	0.0982	0.088	0.0833
500	37	0.0839	0.1111	0.083	0.1017	0.101	0.1041	0.0825	0.0821	0.0869	0.0823	0.0967	0.0839	0.0835	0.0979	0.0943	0.1315	0.1081	0.1167	0.1148	0.1071	0.1078	0.1055	0.1096	0.0821	0.0847	0.1019	0.1159	0.1086	0.1015	0.1127	0.0937	0.0885	0.0827	0.0864	0.0838	0.0818	0.084	0.0882	0.111	0.1239	0.1211	0.113	0.1059	0.1028	0.0986	0.1057	0.0816	0.0832
505	37	0.0839	0.112	0.0829	0.094	0.0984	0.1051	0.0842	0.0822	0.093	0.0823	0.0994	0.0838	0.0835	0.101	0.0885	0.1254	0.1071	0.1079	0.1198	0.1081	0.1085	0.1041	0.0926	0.0822	0.0848	0.1067	0.1145	0.1014	0.106	0.1097	0.097	0.096	0.0904	0.0875	0.082	0.0823	0.0841	0.1047	0.1129	0.1306	0.1168	0.1134	0.1086	0.1054	0.0875	0.0897	0.0888	0.0831
510	37	0.084	0.1124	0.0831	0.1019	0.1034	0.1111	0.0818	0.0819	0.0955	0.0824	0.107	0.0839	0.0836	0.1093	0.0989	0.1289	0.1075	0.1134	0.1211	0.1108	0.1055	0.1059	0.1036	0.0823	0.0848	0.1058	0.1079	0.1079	0.1079	0.1133	0.1083	0.0923	0.0882	0.0833	0.0865	0.0822	0.0841	0.0928	0.1089	0.1253	0.1167	0.1203	0.1085	0.1036	0.095	0.0956	0.0823	0.0831
515	37	0.084	0.107	0.083	0.1057	0.1019	0.109	0.081	0.0821	0.0945	0.0823	0.098	0.084	0.0837	0.1023	0.0999	0.1112	0.1067	0.1177	0.1155	0.1074	0.1066	0.1011	0.1106	0.0818	0.085	0.1125	0.1109	0.1025	0.1033	0.1053	0.106	0.0865	0.0895	0.0841	0.089	0.0821	0.0841	0.106	0.1073	0.1148	0.1181	0.1212	0.1112	0.1047	0.1027	0.1044	0.0906	0.0829
520	37	0.084	0.1129	0.0944	0.0859	0.108	0.1057	0.0807	0.082	0.0943	0.0846	0.1089	0.0841	0.0837	0.0935	0.0929	0.1335	0.1086	0.1091	0.1155	0.1085	0.1112	0.1056	0.1018	0.0821	0.085	0.1018	0.1164	0.1146	0.1028	0.1119	0.0983	0.0928	0.0898	0.0852	0.0837	0.0821	0.084	0.0907	0.1052	0.1281	0.1074	0.1209	0.1116	0.1065	0.1012	0.1092	0.0914	0.0829
525	37	0.084	0.1076	0.0836	0.0896	0.1037	0.1103	0.0824	0.082	0.096	0.0822	0.1019	0.0841	0.0836	0.0896	0.0887	0.1145	0.1096	0.1144	0.1189	0.1098	0.1133	0.1087	0.1056	0.0822	0.0849	0.1089	0.1171	0.1199	0.1042	0.1117	0.0988	0.0962	0.0994	0.0929	0.0894	0.0821	0.084	0.0837	0.1089	0.1274	0.1094	0.1245	0.1123	0.1055	0.0917	0.1014	0.093	0.0829
530	37	0.0839	0.1126	0.0841	0.0832	0.1095	0.1104	0.085	0.0821	0.0959	0.0833	0.1094	0.0839	0.0835	0.0893	0.092	0.0984	0.1096	0.1099	0.1183	0.1096	0.1083	0.1086	0.1131	0.0819	0.0848	0.1011	0.1119	0.115	0.1036	0.1102	0.1086	0.0991	0.0896	0.0968	0.0837	0.082	0.0839	0.0955	0.0992	0.1168	0.1151	0.1194	0.1112	0.1066	0.0982	0.0967	0.0966	0.0832
535	37	0.0839	0.1101	0.0852	0.0965	0.1021	0.106	0.0865	0.0821	0.0936	0.083	0.1142	0.0841	0.0835	0.0836	0.087	0.0928	0.1091	0.1174	0.1208	0.1085	0.1094	0.1062	0.1033	0.0818	0.0849	0.1053	0.1002	0.1093	0.1011	0.1159	0.0984	0.0978	0.0907	0.093	0.0855	0.0822	0.0839	0.0905	0.1083	0.1143	0.1214	0.12	0.1088	0.1074	0.1062	0.0992	0.0858	0.0834
540	37	0.084	0.1122	0.0829	0.092	0.1046	0.1134	0.0813	0.082	0.0934	0.0827	0.1013	0.0841	0.0835	0.0838	0.0878	0.0893	0.1093	0.1123	0.1215	0.1081	0.1115	0.1053	0.1079	0.0821	0.0849	0.0978	0.1025	0.1033	0.1017	0.1113	0.0987	0.0926	0.0857	0.092	0.087	0.0823	0.0839	0.0821	0.1118	0.1263	0.1232	0.113	0.107	0.1012	0.0996	0.1003	0.0824	0.0833
545	37	0.0839	0.1143	0.0848	0.1049	0.0942	0.1038	0.0807	0.0821	0.0914	0.0822	0.0944	0.0843	0.0835	0.0917	0.102	0.1278	0.1066	0.1163	0.1196	0.1068	0.1083	0.1032	0.1019	0.082	0.0847	0.1136	0.1148	0.1093	0.1067	0.1135	0.1101	0.087	0.0937	0.0968	0.089	0.0822	0.0839	0.0964	0.1105	0.1286	0.1232	0.1201	0.1088	0.104	0.0947	0.0992	0.0836	0.0828
550	37	0.0839	0.1112	0.0872	0.102	0.1047	0.1091	0.0831	0.0821	0.094	0.0824	0.1011	0.0841	0.0836	0.0855	0.0919	0.1255	0.1089	0.1155	0.1192	0.114	0.114	0.1105	0.1015	0.0821	0.085	0.1034	0.118	0.1077	0.1059	0.1076	0.1043	0.0911	0.0995	0.0962	0.0953	0.0822	0.084	0.0961	0.1073	0.1177	0.1218	0.115	0.1131	0.1029	0.106	0.0957	0.0933	0.0829
555	37	0.0838	0.1117	0.0829	0.083	0.1075	0.1133	0.0864	0.082	0.0942	0.0847	0.0896	0.084	0.0837	0.0847	0.0885	0.1011	0.1092	0.1103	0.1163	0.1113	0.1084	0.1096	0.1101	0.0821	0.085	0.0976	0.1119	0.1197	0.1055	0.1102	0.0936	0.0973	0.0931	0.0865	0.0833	0.0822	0.0842	0.0938	0.1036	0.1073	0.1177	0.1146	0.1097	0.1075	0.1032	0.1047	0.0916	0.083
560	37	0.0841	0.1115	0.0833	0.0984	0.1053	0.1051	0.0806	0.0821	0.0919	0.0825	0.0979	0.0842	0.0835	0.0875	0.0836	0.0903	0.1071	0.1178	0.116	0.1068	0.1096	0.1074	0.1108	0.082	0.0848	0.1099	0.102	0.1135	0.1058	0.1149	0.1065	0.0962	0.0911	0.0852	0.0858	0.0821	0.084	0.0879	0.0929	0.1276	0.1157	0.1135	0.1139	0.1045	0.0977	0.1019	0.0931	0.0832
565	37	0.0841	0.1131	0.0831	0.088	0.1	0.1129	0.0816	0.0821	0.0933	0.0826	0.0995	0.084	0.0835	0.0888	0.0911	0.099	0.1081	0.1122	0.1126	0.109	0.1113	0.1072	0.1038	0.0818	0.0848	0.0889	0.1061	0.1056	0.1065	0.1063	0.1038	0.0911	0.0864	0.0833	0.0837	0.0822	0.084	0.0992	0.1035	0.13	0.1138	0.1188	0.1099	0.1043	0.0993	0.0976	0.0915	0.0833
570	37	0.084	0.1133	0.0832	0.0878	0.1121	0.1061	0.0808	0.082	0.0924	0.0826	0.1056	0.0842	0.0834	0.0879	0.0882	0.1342	0.1083	0.1185	0.1174	0.1098	0.114	0.1114	0.1123	0.0818	0.0848	0.1048	0.104	0.0998	0.1072	0.1078	0.0924	0.0922	0.0904	0.0956	0.0919	0.0819	0.0841	0.0882	0.1034	0.123	0.1046	0.1197	0.113	0.1067	0.104	0.0997	0.0923	0.083
575	37	0.0839	0.1072	0.083	0.0866	0.1104	0.1134	0.0815	0.082	0.0986	0.0829	0.0874	0.084	0.0834	0.0884	0.0947	0.0976	0.1093	0.1129	0.1222	0.1106	0.1127	0.1097	0.1132	0.0819	0.0849	0.104	0.1145	0.1057	0.1092	0.1106	0.1073	0.0885	0.0893	0.0984	0.0924	0.0821	0.0841	0.0886	0.1158	0.1158	0.1107	0.1158	0.111	0.102	0.1031	0.1036	0.0842	0.0833
580	37	0.0841	0.1149	0.083	0.0859	0.0958	0.1052	0.0807	0.0821	0.0896	0.0832	0.1118	0.0841	0.0837	0.0866	0.0886	0.1066	0.1073	0.1174	0.1101	0.1074	0.1115	0.1074	0.1094	0.082	0.0849	0.1023	0.118	0.1015	0.0985	0.1085	0.1009	0.0871	0.0874	0.0876	0.0871	0.0822	0.084	0.0995	0.1088	0.1076	0.1166	0.1216	0.1092	0.1066	0.0885	0.1064	0.0813	0.0832
585	37	0.0839	0.1134	0.0847	0.1058	0.1021	0.1093	0.0808	0.0822	0.0898	0.0824	0.1014	0.0843	0.0837	0.088	0.0933	0.1074	0.1098	0.1165	0.1139	0.1061	0.1059	0.0994	0.0949	0.0822	0.0852	0.1104	0.1166	0.1171	0.1055	0.1133	0.0947	0.0944	0.093	0.0838	0.0837	0.0824	0.0839	0.0962	0.112	0.1185	0.1229	0.1247	0.1091	0.1042	0.0986	0.0905	0.0817	0.0832
590	37	0.0839	0.1116	0.083	0.0968	0.1022	0.1052	0.0824	0.082	0.0925	0.0831	0.1083	0.0842	0.0838	0.0854	0.0902	0.1041	0.1063	0.1162	0.1117	0.1033	0.1093	0.1099	0.115	0.0821	0.085	0.0984	0.113	0.117	0.099	0.1043	0.106	0.0999	0.0887	0.086	0.0834	0.0821	0.0839	0.089	0.1065	0.1218	0.1231	0.1105	0.1022	0.102	0.1062	0.0999	0.0882	0.0828
595	37	0.0839	0.1096	0.0831	0.0963	0.1015	0.1128	0.0806	0.0821	0.0956	0.0823	0.1019	0.084	0.0836	0.0855	0.0929	0.0989	0.1091	0.1133	0.12	0.1106	0.1094	0.1116	0.1122	0.0819	0.0848	0.1097	0.1135	0.1199	0.1073	0.1121	0.1018	0.1037	0.0994	0.0997	0.0913	0.082	0.0839	0.0968	0.1121	0.1303	0.1206	0.1112	0.1109	0.1062	0.1041	0.1056	0.0926	0.0829
600	37	0.0839	0.1144	0.0831	0.1011	0.1102	0.1064	0.0806	0.082	0.0971	0.0848	0.109	0.0838	0.0836	0.0859	0.0907	0.127	0.108	0.1173	0.1201	0.1097	0.1094	0.1072	0.1112	0.0818	0.0846	0.0969	0.1067	0.1144	0.1032	0.1112	0.0997	0.1014	0.0973	0.0937	0.086	0.0822	0.0839	0.0969	0.1008	0.132	0.1151	0.1201	0.1059	0.1057	0.0896	0.1001	0.0908	0.0834
605	37	0.084	0.1107	0.0858	0.0831	0.107	0.1125	0.0815	0.0821	0.0941	0.083	0.1064	0.084	0.0837	0.0884	0.0928	0.0994	0.1084	0.1134	0.1137	0.1043	0.1085	0.1034	0.1056	0.0818	0.0846	0.1109	0.1039	0.1054	0.1102	0.1106	0.1052	0.097	0.089	0.0868	0.0892	0.0821	0.084	0.0856	0.1019	0.1271	0.1093	0.1183	0.11	0.0994	0.0932	0.094	0.0917	0.0832
610	37	0.084	0.1141	0.0831	0.0993	0.1012	0.1094	0.0807	0.0822	0.0902	0.0827	0.1025	0.0839	0.0837	0.0872	0.0909	0.1067	0.1079	0.1152	0.1101	0.0979	0.1081	0.095	0.1025	0.0818	0.0845	0.0966	0.1089	0.0999	0.0972	0.105	0.0893	0.0902	0.0847	0.0899	0.0828	0.082	0.0842	0.1024	0.1125	0.1217	0.1074	0.1214	0.1034	0.1055	0.0984	0.1021	0.0872	0.0832
615	37	0.0839	0.1148	0.0828	0.1008	0.1052	0.1053	0.0806	0.0821	0.0936	0.0876	0.1194	0.0841	0.0836	0.0838	0.0933	0.1106	0.1091	0.1086	0.1153	0.1064	0.1088	0.1061	0.1106	0.0817	0.0844	0.1101	0.1072	0.108	0.0946	0.1072	0.1064	0.092	0.0873	0.0952	0.0851	0.0821	0.0842	0.1046	0.1107	0.1125	0.114	0.1197	0.1074	0.105	0.1069	0.1084	0.0932	0.0835
620	37	0.0839	0.1152	0.0831	0.0927	0.0986	0.1118	0.0822	0.0821	0.0942	0.0848	0.1126	0.0844	0.0836	0.0862	0.0938	0.0982	0.1091	0.1189	0.1183	0.1079	0.1093	0.1088	0.1152	0.082	0.0843	0.1024	0.1061	0.118	0.101	0.1083	0.0972	0.0922	0.087	0.0881	0.0847	0.0822	0.0838	0.0856	0.1115	0.1094	0.1214	0.1145	0.1076	0.1068	0.1027	0.1017	0.0917	0.0828
625	37	0.084	0.1106	0.0836	0.0956	0.1046	0.1108	0.0809	0.0821	0.0959	0.0827	0.0988	0.0842	0.0837	0.0862	0.0911	0.1253	0.1105	0.115	0.1213	0.1061	0.1094	0.1102	0.1152	0.0821	0.0845	0.1097	0.1085	0.1066	0.1002	0.1176	0.0994	0.0928	0.0911	0.0864	0.0872	0.0822	0.0841	0.0926	0.1043	0.1137	0.124	0.1224	0.114	0.1027	0.0927	0.101	0.0837	0.0831
630	37	0.0837	0.1122	0.083	0.104	0.1003	0.1047	0.0806	0.0821	0.0954	0.0821	0.1002	0.084	0.0839	0.0872	0.0965	0.1016	0.1085	0.1191	0.1191	0.1012	0.109	0.1085	0.1067	0.0821	0.0843	0.1138	0.1141	0.0998	0.0972	0.1089	0.1086	0.0846	0.0967	0.0974	0.0854	0.0822	0.0842	0.1102	0.1141	0.1299	0.122	0.1183	0.1072	0.1074	0.0992	0.0987	0.0852	0.0832
635	37	0.0838	0.1034	0.0832	0.0866	0.1114	0.1108	0.0805	0.0819	0.0901	0.0825	0.0846	0.084	0.0838	0.083	0.0827	0.1076	0.1103	0.1187	0.1195	0.1012	0.1102	0.0994	0.113	0.082	0.0843	0.0829	0.0966	0.1192	0.1094	0.1112	0.1063	0.0917	0.0927	0.0894	0.082	0.0821	0.0842	0.0835	0.0886	0.1224	0.1201	0.1245	0.1088	0.1067	0.103	0.0916	0.0847	0.0831
640	37	0.0837	0.1136	0.0995	0.0957	0.1058	0.1058	0.0833	0.082	0.0952	0.0846	0.1064	0.0844	0.0837	0.084	0.0839	0.1013	0.1092	0.1129	0.115	0.1091	0.1152	0.1119	0.1146	0.0818	0.0843	0.1093	0.1117	0.1063	0.1079	0.1095	0.0947	0.1008	0.0923	0.0987	0.0921	0.0823	0.084	0.0846	0.0932	0.1232	0.1244	0.1212	0.1099	0.107	0.0944	0.101	0.0931	0.0833
645	37	0.0838	0.1046	0.0838	0.0842	0.1072	0.1133	0.0815	0.082	0.0957	0.0849	0.0997	0.0844	0.0836	0.0845	0.0879	0.1025	0.1106	0.1197	0.1181	0.1085	0.1151	0.1128	0.1092	0.082	0.0843	0.102	0.1156	0.0995	0.1023	0.1179	0.1087	0.0995	0.0959	0.0878	0.0838	0.0821	0.084	0.0967	0.1083	0.1198	0.1238	0.1153	0.107	0.1023	0.1033	0.1045	0.0939	0.0831
650	37	0.0834	0.1109	0.0839	0.0896	0.1089	0.1082	0.081	0.0822	0.095	0.0823	0.0889	0.0846	0.0836	0.0836	0.0828	0.1274	0.1095	0.1136	0.114	0.104	0.1161	0.1115	0.1106	0.0818	0.0841	0.0891	0.1151	0.1093	0.1063	0.1013	0.0986	0.0919	0.0875	0.0851	0.0909	0.0822	0.0842	0.0843	0.0951	0.1109	0.1231	0.1214	0.1136	0.1071	0.1015	0.1012	0.0826	0.0832
655	37	0.0835	0.1128	0.0829	0.0925	0.1059	0.1108	0.0849	0.0821	0.094	0.0843	0.1049	0.0844	0.0829	0.0968	0.0845	0.0837	0.1101	0.1192	0.115	0.1095	0.1165	0.1126	0.1181	0.0818	0.0842	0.1001	0.1112	0.1163	0.1	0.1081	0.0977	0.088	0.0942	0.0979	0.09	0.0822	0.0841	0.0834	0.1058	0.1086	0.1227	0.1153	0.1105	0.1045	0.0911	0.0949	0.0863	0.0834
660	37	0.0833	0.1095	0.0831	0.1045	0.0989	0.1102	0.0806	0.082	0.0952	0.0883	0.111	0.0843	0.0837	0.1106	0.0981	0.1043	0.109	0.1136	0.1061	0.1021	0.1085	0.1073	0.1132	0.082	0.084	0.1064	0.1092	0.1019	0.1009	0.1112	0.1056	0.0885	0.0969	0.1009	0.0881	0.0821	0.0843	0.1071	0.0996	0.1109	0.1182	0.1219	0.107	0.1068	0.1015	0.1066	0.0841	0.0831
665	37	0.0836	0.1118	0.1032	0.0875	0.1059	0.1059	0.0805	0.082	0.0945	0.0838	0.094	0.0842	0.084	0.1046	0.0921	0.1078	0.1096	0.1193	0.1059	0.0975	0.1091	0.1066	0.1038	0.0819	0.0841	0.11	0.1053	0.1001	0.0926	0.1152	0.1015	0.0929	0.0939	0.0927	0.0865	0.082	0.0842	0.101	0.1134	0.1141	0.1138	0.1206	0.1147	0.0968	0.1006	0.0966	0.0892	0.0828
670	37	0.0835	0.1141	0.0897	0.0934	0.1051	0.1064	0.0804	0.0821	0.0918	0.0838	0.0989	0.0845	0.0839	0.1018	0.098	0.1337	0.1123	0.1169	0.1217	0.1041	0.1121	0.1081	0.1087	0.082	0.084	0.1006	0.1057	0.1214	0.108	0.1096	0.0984	0.0932	0.0935	0.0899	0.0968	0.0821	0.0841	0.0873	0.1152	0.1138	0.1145	0.1205	0.1053	0.1026	0.1005	0.0944	0.0896	0.0829
675	37	0.0834	0.1086	0.0951	0.0971	0.106	0.1071	0.0858	0.0818	0.0953	0.0841	0.1131	0.0845	0.0837	0.1067	0.0968	0.1332	0.1129	0.1192	0.1194	0.1126	0.1142	0.1126	0.1135	0.082	0.0841	0.1057	0.1132	0.1235	0.111	0.111	0.1012	0.0908	0.101	0.0922	0.1007	0.0822	0.084	0.0825	0.0999	0.124	0.122	0.1187	0.1125	0.1034	0.11	0.1058	0.0919	0.0831
680	37	0.0835	0.1078	0.0882	0.0854	0.1032	0.115	0.0808	0.082	0.0889	0.082	0.0998	0.0843	0.0836	0.104	0.0873	0.1004	0.1121	0.1121	0.1137	0.1029	0.1139	0.1	0.1147	0.0818	0.0841	0.0854	0.1096	0.1183	0.1097	0.1093	0.1017	0.0923	0.094	0.0849	0.0835	0.0822	0.0841	0.0833	0.1054	0.1298	0.1226	0.1139	0.0987	0.105	0.098	0.0924	0.0906	0.0833
685	37	0.0836	0.113	0.0843	0.1012	0.1059	0.1122	0.0806	0.0821	0.0929	0.0822	0.1075	0.0843	0.0838	0.1123	0.1131	0.1241	0.1062	0.1203	0.1127	0.0912	0.1091	0.0862	0.1156	0.082	0.084	0.115	0.1126	0.1058	0.1067	0.1098	0.0996	0.0835	0.0871	0.0904	0.0854	0.0823	0.084	0.1071	0.1112	0.1266	0.1216	0.1189	0.1112	0.1049	0.0915	0.0914	0.0883	0.0833
690	37	0.0833	0.1093	0.0833	0.1067	0.093	0.1073	0.0807	0.0819	0.0893	0.0823	0.1015	0.0842	0.0827	0.1033	0.0876	0.1133	0.1077	0.1173	0.1184	0.1071	0.1143	0.1116	0.1186	0.0822	0.0839	0.0861	0.1136	0.0948	0.0925	0.101	0.0984	0.0898	0.0974	0.0921	0.0974	0.0822	0.084	0.0999	0.1076	0.1293	0.1208	0.1185	0.1048	0.1051	0.0911	0.1026	0.0902	0.0832
695	37	0.0834	0.1136	0.0835	0.103	0.1098	0.1043	0.0806	0.0822	0.0889	0.0846	0.1022	0.0847	0.0829	0.0999	0.1007	0.106	0.1094	0.1185	0.1043	0.1019	0.1067	0.0932	0.1126	0.0822	0.084	0.103	0.117	0.1087	0.0999	0.1098	0.1075	0.0895	0.0853	0.0828	0.0829	0.0821	0.084	0.1031	0.1121	0.1315	0.1205	0.1187	0.1125	0.106	0.0936	0.1003	0.0816	0.083
700	37	0.0833	0.1089	0.0853	0.0881	0.1067	0.1064	0.0806	0.0819	0.094	0.0821	0.1131	0.0841	0.0835	0.0858	0.0968	0.1049	0.1117	0.1137	0.1163	0.1095	0.1151	0.11	0.1166	0.0819	0.084	0.1087	0.1191	0.122	0.1063	0.1078	0.0995	0.0921	0.1	0.1049	0.1022	0.0823	0.084	0.0948	0.1099	0.1165	0.1035	0.1103	0.1157	0.1077	0.0958	0.1103	0.0853	0.0831
705	37	0.0835	0.1151	0.0961	0.0875	0.1024	0.1102	0.0805	0.0821	0.0941	0.0822	0.1092	0.0847	0.0837	0.0881	0.108	0.1023	0.113	0.1149	0.1188	0.1058	0.1101	0.1115	0.1149	0.082	0.0842	0.1062	0.119	0.1142	0.1017	0.1095	0.0965	0.0856	0.0881	0.0885	0.0916	0.0824	0.084	0.1071	0.1179	0.1144	0.1098	0.1039	0.0967	0.1072	0.096	0.1038	0.0943	0.0831
710	37	0.0835	0.1112	0.0882	0.0833	0.1053	0.1132	0.0806	0.0822	0.0918	0.0821	0.1079	0.0846	0.0837	0.0902	0.1038	0.1052	0.1105	0.116	0.1111	0.1072	0.1141	0.1131	0.1177	0.0822	0.0842	0.088	0.1126	0.1069	0.1063	0.1084	0.1086	0.0956	0.0975	0.0983	0.0998	0.0822	0.0839	0.0991	0.1181	0.1234	0.1119	0.1162	0.1118	0.1076	0.0956	0.1013	0.0952	0.0831
715	37	0.0834	0.1147	0.0834	0.0886	0.1044	0.1149	0.0806	0.082	0.0903	0.0833	0.108	0.0844	0.0836	0.0958	0.1023	0.0969	0.1105	0.1178	0.114	0.1017	0.1139	0.1099	0.1084	0.0818	0.0838	0.1044	0.1092	0.0961	0.0932	0.1103	0.0915	0.0956	0.091	0.0964	0.0935	0.082	0.084	0.096	0.1173	0.1256	0.1195	0.1083	0.1121	0.1064	0.0954	0.1035	0.0917	0.083
720	37	0.0834	0.1117	0.0828	0.0846	0.1068	0.1109	0.0807	0.0822	0.0942	0.0822	0.0957	0.0846	0.0832	0.0886	0.0921	0.1015	0.1134	0.1197	0.1166	0.1121	0.1156	0.116	0.1118	0.0819	0.084	0.1061	0.1048	0.1121	0.0975	0.1072	0.1091	0.0988	0.0998	0.0963	0.0989	0.0822	0.0841	0.0835	0.1115	0.1311	0.1231	0.1201	0.1051	0.1041	0.0981	0.1076	0.0872	0.0829
725	37	0.0834	0.103	0.085	0.0844	0.112	0.1106	0.0805	0.0821	0.0931	0.0821	0.0976	0.0845	0.0836	0.0978	0.0971	0.1341	0.1144	0.1182	0.1181	0.1041	0.1162	0.1095	0.1163	0.082	0.0841	0.0899	0.1095	0.1165	0.0951	0.1128	0.097	0.1032	0.1001	0.0991	0.101	0.0822	0.084	0.09	0.1115	0.1314	0.1222	0.113	0.1121	0.1024	0.1052	0.1006	0.0862	0.0828
730	37	0.0835	0.1146	0.0896	0.1006	0.0999	0.1113	0.0805	0.0821	0.0895	0.0823	0.1072	0.0844	0.0836	0.1137	0.1089	0.1332	0.1141	0.12	0.1041	0.1045	0.1077	0.1038	0.1021	0.082	0.0842	0.1113	0.1127	0.1106	0.1053	0.1155	0.1101	0.1004	0.0916	0.0951	0.0839	0.0822	0.0839	0.0989	0.1144	0.1317	0.123	0.1151	0.1062	0.0984	0.1035	0.0989	0.0821	0.0829
735	37	0.0834	0.1118	0.0842	0.093	0.106	0.111	0.0804	0.0819	0.092	0.0822	0.1028	0.0846	0.0837	0.0994	0.0882	0.0997	0.1108	0.115	0.112	0.1004	0.1159	0.1048	0.1064	0.082	0.0842	0.1026	0.1078	0.095	0.1067	0.1038	0.091	0.0928	0.088	0.0889	0.0917	0.0821	0.084	0.0945	0.1046	0.1189	0.1117	0.1211	0.1158	0.1039	0.0988	0.0932	0.0833	0.0831
740	37	0.0834	0.1144	0.083	0.0829	0.1081	0.1073	0.0803	0.082	0.0943	0.0824	0.107	0.0845	0.0834	0.0945	0.0871	0.0901	0.1112	0.122	0.116	0.1131	0.119	0.1103	0.1139	0.082	0.0842	0.0927	0.1025	0.1187	0.1082	0.1121	0.1074	0.1031	0.0942	0.1019	0.0993	0.0822	0.0839	0.0902	0.1105	0.1197	0.1131	0.113	0.1063	0.1067	0.096	0.0947	0.0823	0.0831
745	37	0.0832	0.1131	0.0837	0.0953	0.1036	0.1064	0.0805	0.082	0.0917	0.0822	0.1003	0.0846	0.0829	0.0877	0.0924	0.1145	0.1141	0.1124	0.108	0.1036	0.1131	0.1091	0.1039	0.082	0.084	0.1035	0.1018	0.0944	0.1047	0.1097	0.0968	0.0924	0.0851	0.0933	0.0832	0.0821	0.084	0.0828	0.1104	0.1182	0.1137	0.1131	0.1101	0.0991	0.0962	0.1035	0.0831	0.0831
750	37	0.0826	0.1124	0.0828	0.0851	0.1093	0.1143	0.0806	0.0821	0.0843	0.0823	0.0848	0.0847	0.0828	0.088	0.0889	0.0918	0.1133	0.1216	0.1084	0.0921	0.104	0.098	0.0903	0.0823	0.0839	0.0929	0.1126	0.0981	0.1016	0.1131	0.0889	0.0863	0.0857	0.088	0.0883	0.0821	0.0842	0.0897	0.1041	0.1212	0.1092	0.1163	0.1092	0.1063	0.0973	0.0929	0.085	0.0832
755	37	0.0828	0.1107	0.0838	0.083	0.1077	0.1138	0.0805	0.0833	0.0939	0.0821	0.1078	0.0843	0.0829	0.0883	0.0924	0.0945	0.1121	0.1225	0.1245	0.1136	0.1175	0.1073	0.1113	0.0821	0.0839	0.107	0.1115	0.1208	0.1068	0.1156	0.1082	0.0963	0.1025	0.095	0.0912	0.0821	0.084	0.0905	0.0972	0.1155	0.1054	0.119	0.1005	0.1086	0.0904	0.0957	0.0947	0.0829
760	37	0.0834	0.1132	0.0834	0.0892	0.1134	0.1128	0.0804	0.0829	0.0923	0.0825	0.102	0.0843	0.0828	0.0936	0.1001	0.1264	0.1158	0.1207	0.1135	0.1021	0.1181	0.1088	0.1188	0.0825	0.0841	0.0836	0.109	0.0992	0.096	0.1103	0.0937	0.0924	0.0978	0.101	0.0976	0.0824	0.084	0.0934	0.1125	0.1071	0.1063	0.1107	0.1126	0.1091	0.1001	0.1019	0.0926	0.0831
765	37	0.0833	0.1122	0.0834	0.0914	0.1014	0.1141	0.0806	0.0824	0.092	0.0827	0.1013	0.0845	0.0828	0.0937	0.0933	0.1059	0.1152	0.1159	0.1159	0.1071	0.1164	0.1121	0.1216	0.0828	0.0842	0.1039	0.1081	0.0902	0.0942	0.109	0.1059	0.0891	0.0949	0.0877	0.0997	0.0824	0.084	0.0959	0.1013	0.1069	0.1101	0.1124	0.1025	0.1071	0.0998	0.1071	0.0936	0.0832
770	37	0.0833	0.1116	0.0843	0.0906	0.1101	0.1117	0.0803	0.0818	0.092	0.0834	0.0921	0.0843	0.0829	0.0882	0.0912	0.0931	0.1112	0.1234	0.1178	0.1002	0.1126	0.0993	0.112	0.0824	0.084	0.0935	0.1127	0.1169	0.1059	0.0986	0.0956	0.0856	0.0925	0.0873	0.0875	0.0821	0.084	0.0827	0.1091	0.1065	0.1167	0.1124	0.1097	0.1047	0.1007	0.1015	0.0977	0.0832
775	37	0.0833	0.1108	0.0829	0.0999	0.1074	0.1103	0.0804	0.082	0.0935	0.0829	0.1023	0.0842	0.0828	0.0909	0.0968	0.1083	0.1115	0.1137	0.1193	0.0924	0.1106	0.109	0.1047	0.0822	0.0839	0.0933	0.1128	0.098	0.0996	0.1086	0.1006	0.083	0.0893	0.099	0.0913	0.082	0.0839	0.0863	0.1001	0.1058	0.1218	0.1085	0.1071	0.1078	0.0907	0.0968	0.0961	0.0831
780	37	0.0827	0.1121	0.0829	0.083	0.106	0.1085	0.0807	0.0821	0.0969	0.0828	0.0978	0.0843	0.0827	0.0885	0.0897	0.0885	0.1142	0.1161	0.1203	0.1081	0.1187	0.1049	0.1137	0.0826	0.084	0.0964	0.1136	0.0903	0.1013	0.1115	0.1041	0.0957	0.0965	0.0988	0.0919	0.0821	0.084	0.0926	0.1068	0.1065	0.1228	0.118	0.1164	0.1026	0.1007	0.0968	0.0964	0.0829
785	37	0.0828	0.1101	0.083	0.0981	0.0973	0.104	0.0805	0.082	0.089	0.0833	0.0844	0.0843	0.0827	0.0903	0.0962	0.1155	0.1125	0.1242	0.1181	0.0966	0.1123	0.1037	0.1177	0.0822	0.084	0.0963	0.1148	0.1173	0.1006	0.0999	0.0976	0.0864	0.0904	0.0857	0.0888	0.0821	0.084	0.0984	0.1017	0.1078	0.1136	0.1159	0.1068	0.1008	0.1077	0.1026	0.0919	0.083
790	37	0.0831	0.1124	0.0881	0.0997	0.1064	0.105	0.0805	0.0834	0.0937	0.0884	0.1116	0.0844	0.0825	0.1045	0.1175	0.1212	0.1141	0.1191	0.1009	0.0928	0.0956	0.102	0.0951	0.0821	0.0841	0.1158	0.1197	0.1043	0.0854	0.1115	0.1051	0.0912	0.0954	0.0974	0.0974	0.082	0.0839	0.109	0.1221	0.1176	0.1171	0.1125	0.1101	0.1056	0.1015	0.0997	0.0932	0.0832
795	37	0.0831	0.1087	0.0846	0.0961	0.1063	0.1062	0.0804	0.082	0.0945	0.0838	0.109	0.0847	0.0827	0.0917	0.1008	0.0977	0.1149	0.1159	0.0922	0.1001	0.1064	0.1043	0.1117	0.0824	0.0841	0.0984	0.1026	0.0928	0.0874	0.0976	0.0946	0.088	0.0899	0.0847	0.0837	0.0824	0.084	0.0829	0.1056	0.1104	0.104	0.1095	0.1089	0.1069	0.0979	0.1059	0.0935	0.0829
800	37	0.083	0.1127	0.0852	0.0974	0.1078	0.1078	0.0804	0.0821	0.092	0.0856	0.1139	0.0849	0.0829	0.0988	0.1034	0.1124	0.1113	0.118	0.0927	0.0929	0.0915	0.1033	0.1025	0.0827	0.0841	0.0919	0.1057	0.101	0.0927	0.1074	0.1011	0.0899	0.0863	0.0894	0.0916	0.0822	0.0841	0.0909	0.1144	0.1139	0.1076	0.1128	0.1088	0.1072	0.0909	0.0987	0.0976	0.0829
805	37	0.0829	0.1135	0.0859	0.0882	0.1062	0.1072	0.0807	0.0854	0.0909	0.0835	0.0993	0.0849	0.0829	0.1013	0.1046	0.1317	0.1151	0.1254	0.0938	0.0935	0.0944	0.0944	0.0933	0.0827	0.084	0.1053	0.1065	0.1174	0.0927	0.1074	0.0887	0.0925	0.0884	0.0914	0.0941	0.0822	0.0841	0.0973	0.107	0.119	0.1147	0.1026	0.1117	0.1075	0.0945	0.0991	0.0963	0.083
810	37	0.0829	0.111	0.0883	0.0931	0.1039	0.1101	0.0807	0.0857	0.0915	0.0934	0.107	0.0845	0.0829	0.1046	0.1065	0.1129	0.1156	0.1232	0.0942	0.094	0.1026	0.1116	0.0977	0.0826	0.084	0.104	0.1084	0.0967	0.0867	0.1082	0.1076	0.0982	0.0929	0.0904	0.0886	0.0821	0.084	0.1019	0.1143	0.1205	0.1196	0.1061	0.1021	0.105	0.1003	0.0951	0.0969	0.0833
815	37	0.0825	0.1086	0.0835	0.0934	0.1044	0.1111	0.0806	0.0842	0.0959	0.0984	0.1076	0.0845	0.0826	0.1076	0.1135	0.0997	0.1177	0.1165	0.0952	0.0946	0.0959	0.1094	0.102	0.0826	0.084	0.085	0.1076	0.0931	0.0924	0.0971	0.0907	0.0988	0.0912	0.0974	0.0871	0.0821	0.084	0.1016	0.1109	0.1201	0.1107	0.1136	0.1101	0.1038	0.1056	0.0957	0.0986	0.0831
820	37	0.0829	0.1105	0.1018	0.0829	0.1092	0.1122	0.0808	0.0886	0.0983	0.089	0.1037	0.0846	0.0826	0.1058	0.1129	0.1074	0.1158	0.119	0.0954	0.095	0.1009	0.0985	0.1013	0.0826	0.0842	0.1083	0.1132	0.116	0.0993	0.1142	0.1082	0.1022	0.0961	0.095	0.0989	0.0822	0.0841	0.0832	0.1193	0.1233	0.111	0.1074	0.1091	0.1035	0.1032	0.0997	0.0938	0.083
825	37	0.0827	0.1128	0.0954	0.0866	0.1076	0.1128	0.0808	0.0833	0.0932	0.0844	0.1028	0.0848	0.0828	0.1014	0.1063	0.0976	0.1172	0.12	0.0961	0.0957	0.0935	0.1037	0.0957	0.0829	0.0842	0.1094	0.1152	0.1158	0.0909	0.0993	0.0937	0.0902	0.0975	0.0943	0.0893	0.0823	0.0841	0.0887	0.1028	0.1197	0.0958	0.1133	0.1116	0.1032	0.0989	0.1032	0.0878	0.0828
830	37
835	37
840	37
845	37
850	37
854	37	0.083	0.0826	0.1026	0.1121	0.085	0.1042	0.1058	0.1074	0.105	0.0814	0.0881	0.0833	0.0843	0.1049	0.1055	0.0928	0.0822	0.0817	0.0954	0.0905	0.0959	0.0836	0.0839	0.0831	0.0833	0.1561	0.1543	0.1539	0.1517	0.1533	0.0983	0.096	0.0932	0.0927	0.1194	0.0836	0.0839	0.0942	0.0879	0.0954	0.0901	0.0906	0.094	0.0907	0.1229	0.1744	0.1663	0.0826
859	37	0.0828	0.0904	0.0832	0.1003	0.0817	0.109	0.096	0.0943	0.0858	0.0817	0.082	0.0833	0.0847	0.105	0.1003	0.1059	0.1067	0.1024	0.0843	0.0843	0.083	0.0889	0.083	0.0831	0.0833	0.1576	0.1581	0.156	0.1521	0.1537	0.0982	0.1069	0.0929	0.0929	0.0946	0.0839	0.0837	0.1078	0.1122	0.1037	0.0865	0.0852	0.0935	0.0906	0.0885	0.088	0.0881	0.0826
864	37	0.0828	0.0922	0.0876	0.0817	0.0817	0.104	0.0935	0.0837	0.0826	0.0972	0.0891	0.0834	0.0844	0.1019	0.1053	0.1059	0.1033	0.0963	0.0859	0.097	0.0865	0.0848	0.0881	0.0832	0.0835	0.1589	0.1581	0.1566	0.1527	0.1532	0.099	0.0996	0.0936	0.0935	0.095	0.0839	0.0836	0.1104	0.1078	0.1022	0.0843	0.0855	0.0944	0.0912	0.089	0.089	0.0887	0.0824
869	37	0.0828	0.0899	0.0949	0.0818	0.0818	0.0998	0.087	0.0834	0.0812	0.1034	0.0827	0.0833	0.084	0.0983	0.1036	0.106	0.103	0.1001	0.0845	0.0935	0.083	0.0859	0.0846	0.0831	0.0832	0.1592	0.1595	0.1563	0.1532	0.1548	0.0999	0.0992	0.0941	0.0944	0.0958	0.0838	0.0836	0.1121	0.1075	0.1021	0.085	0.0858	0.095	0.0916	0.089	0.0892	0.0892	0.0824
874	37	0.0829	0.0882	0.0925	0.0821	0.082	0.101	0.0927	0.0837	0.0811	0.0992	0.0878	0.0833	0.0845	0.1039	0.1033	0.1068	0.1109	0.1043	0.0926	0.0976	0.0886	0.0988	0.0843	0.0831	0.0833	0.1588	0.157	0.1546	0.1518	0.155	0.1002	0.0986	0.0991	0.0956	0.0966	0.0839	0.0837	0.1082	0.1094	0.1061	0.0917	0.0863	0.0962	0.0923	0.0899	0.09	0.0898	0.0827
879	37	0.0828	0.1003	0.0884	0.082	0.0819	0.1021	0.0971	0.0835	0.0812	0.0962	0.0873	0.0833	0.0841	0.1046	0.1068	0.1055	0.1071	0.1009	0.09	0.0887	0.0846	0.0906	0.0867	0.0831	0.0832	0.1601	0.1583	0.1569	0.1545	0.1568	0.1015	0.0994	0.1027	0.0957	0.0971	0.0838	0.0837	0.1102	0.1086	0.105	0.0983	0.0892	0.097	0.093	0.0905	0.0907	0.0947	0.0828
884	37	0.0828	0.096	0.0861	0.082	0.0819	0.1031	0.0856	0.0836	0.0814	0.0929	0.0818	0.0834	0.084	0.1073	0.1043	0.1065	0.1095	0.1005	0.0858	0.0904	0.0841	0.0852	0.0833	0.0831	0.0831	0.1578	0.1581	0.1569	0.1551	0.157	0.1034	0.0997	0.1062	0.0969	0.0978	0.0839	0.0837	0.1097	0.108	0.1046	0.0947	0.0866	0.0976	0.0939	0.0912	0.0911	0.0909	0.0826
889	37	0.083	0.0866	0.0853	0.0818	0.082	0.0961	0.0847	0.0835	0.0812	0.0862	0.0819	0.0834	0.084	0.102	0.1026	0.1078	0.1083	0.099	0.0855	0.0843	0.0838	0.0845	0.0832	0.0832	0.083	0.1599	0.1608	0.1577	0.1546	0.1564	0.1038	0.1007	0.1224	0.0982	0.0989	0.0839	0.0836	0.1086	0.1112	0.1045	0.0854	0.0894	0.0982	0.0945	0.0922	0.0917	0.0913	0.0828
894	37	0.0829	0.0883	0.0891	0.0816	0.082	0.1017	0.0868	0.0835	0.0812	0.0991	0.0832	0.0834	0.0839	0.1036	0.1038	0.1066	0.1084	0.1004	0.0884	0.1002	0.0906	0.0881	0.0861	0.0833	0.083	0.1633	0.1629	0.1595	0.1581	0.1601	0.1053	0.1092	0.0994	0.0988	0.0994	0.0844	0.0835	0.11	0.1094	0.1041	0.086	0.0876	0.0985	0.0979	0.0953	0.0923	0.1	0.0828
899	37	0.083	0.086	0.0887	0.0817	0.0821	0.1029	0.097	0.0838	0.0812	0.0968	0.0893	0.0833	0.0841	0.1025	0.104	0.1037	0.1057	0.1018	0.0952	0.099	0.0928	0.1007	0.098	0.0833	0.0831	0.1623	0.1656	0.1607	0.16	0.1605	0.1061	0.1147	0.1008	0.0993	0.1007	0.0843	0.0836	0.1147	0.1078	0.106	0.0916	0.092	0.0998	0.0966	0.1296	0.0934	0.11	0.0828
904	37	0.0831	0.0867	0.0886	0.0817	0.0819	0.1023	0.0901	0.0836	0.0812	0.0981	0.0859	0.0834	0.0839	0.1007	0.1048	0.1071	0.1098	0.1006	0.0883	0.0992	0.0847	0.0972	0.087	0.0833	0.0831	0.1642	0.1665	0.1639	0.1624	0.1633	0.1071	0.1117	0.1012	0.1007	0.1012	0.0844	0.0835	0.114	0.1111	0.1026	0.0924	0.0901	0.1002	0.1216	0.1371	0.0941	0.1059	0.0828
909	37	0.0831	0.091	0.0887	0.0818	0.0821	0.1028	0.091	0.0838	0.0813	0.0965	0.0893	0.0834	0.0842	0.1018	0.1067	0.1054	0.1064	0.1035	0.0994	0.1057	0.0915	0.106	0.094	0.0832	0.0831	0.1657	0.1658	0.1644	0.1614	0.1657	0.1081	0.1167	0.1025	0.1014	0.1021	0.0846	0.0837	0.1148	0.1082	0.1054	0.0984	0.0908	0.1019	0.1231	0.1265	0.0954	0.1261	0.083
914	37	0.083	0.0923	0.0869	0.0819	0.082	0.1053	0.0945	0.0835	0.0814	0.0936	0.0905	0.0833	0.0843	0.1041	0.102	0.1076	0.1099	0.1051	0.1042	0.1066	0.0927	0.0865	0.0871	0.0831	0.0832	0.1671	0.1671	0.1673	0.1656	0.1673	0.1092	0.1157	0.1034	0.1024	0.1034	0.0842	0.0838	0.1169	0.1065	0.1044	0.0978	0.1022	0.1029	0.1227	0.1402	0.0962	0.129	0.083
919	37	0.0831	0.0883	0.0852	0.0818	0.0821	0.1031	0.1015	0.0837	0.0814	0.0943	0.0904	0.0835	0.084	0.1029	0.1061	0.1063	0.1085	0.1028	0.1054	0.1031	0.0912	0.0925	0.0869	0.0833	0.083	0.1688	0.1683	0.1675	0.1664	0.1673	0.1101	0.1094	0.1045	0.103	0.1037	0.0841	0.0837	0.1153	0.1102	0.1054	0.0916	0.0914	0.1034	0.0999	0.1365	0.097	0.1314	0.0829
924	37	0.083	0.0895	0.0868	0.0816	0.0822	0.1048	0.0888	0.0836	0.0814	0.0976	0.0859	0.0834	0.0843	0.1051	0.1045	0.1069	0.1074	0.1048	0.0946	0.101	0.0999	0.0978	0.0868	0.0833	0.0832	0.1702	0.17	0.1693	0.1666	0.1684	0.1112	0.1118	0.1056	0.1038	0.105	0.084	0.0838	0.1143	0.1127	0.1014	0.0919	0.0949	0.1047	0.1012	0.1278	0.1051	0.134	0.083
929	37	0.0831	0.1023	0.0935	0.0818	0.0821	0.101	0.0975	0.0836	0.0815	0.0899	0.0999	0.0833	0.0843	0.1079	0.1078	0.1075	0.1067	0.1048	0.1075	0.107	0.1017	0.1133	0.1011	0.0833	0.0832	0.1744	0.1736	0.1705	0.1691	0.1725	0.1122	0.1113	0.1069	0.1071	0.1061	0.0839	0.0838	0.1147	0.1094	0.1057	0.1043	0.0999	0.1061	0.1112	0.1282	0.1059	0.1349	0.0831
934	37	0.0832	0.0893	0.0863	0.0818	0.0824	0.1007	0.0853	0.0838	0.0813	0.0889	0.0822	0.0833	0.0842	0.1074	0.104	0.1052	0.1049	0.0962	0.0875	0.0878	0.0855	0.0862	0.0854	0.0832	0.0832	0.172	0.176	0.1724	0.1714	0.1732	0.1132	0.1191	0.108	0.1083	0.1067	0.0841	0.0839	0.1146	0.1048	0.0946	0.0878	0.0884	0.1077	0.1039	0.0989	0.0998	0.0972	0.0829
939	37	0.0831	0.095	0.09	0.0818	0.0824	0.102	0.0949	0.0838	0.0814	0.0985	0.0848	0.0832	0.0842	0.1058	0.1046	0.1075	0.1072	0.1015	0.1051	0.1137	0.1058	0.1114	0.0981	0.0832	0.0832	0.1763	0.1773	0.1741	0.1737	0.1755	0.1142	0.113	0.1097	0.1093	0.1104	0.0839	0.084	0.109	0.1101	0.1065	0.0888	0.096	0.1092	0.1048	0.0996	0.1011	0.1118	0.0828
944	37	0.0832	0.0959	0.0956	0.0821	0.0824	0.1015	0.0871	0.0838	0.0814	0.0869	0.0822	0.0833	0.084	0.1027	0.1031	0.1048	0.1083	0.1014	0.0946	0.0974	0.0871	0.0915	0.0853	0.083	0.0832	0.1791	0.1778	0.1765	0.1748	0.1786	0.1157	0.115	0.1109	0.1102	0.1114	0.0839	0.0839	0.1092	0.1112	0.1001	0.089	0.091	0.1106	0.1061	0.101	0.1023	0.0996	0.083
949	37	0.0834	0.0904	0.0855	0.0819	0.0822	0.1015	0.0913	0.0837	0.0815	0.0946	0.0835	0.0834	0.0843	0.1046	0.1055	0.107	0.1062	0.1032	0.1018	0.1088	0.1118	0.1143	0.0935	0.0833	0.0832	0.1815	0.1807	0.178	0.1773	0.1793	0.1173	0.1277	0.1122	0.1111	0.1122	0.0841	0.0839	0.1021	0.1102	0.1028	0.0956	0.0913	0.1112	0.1071	0.1019	0.1031	0.1004	0.0827
954	37	0.0832	0.0957	0.0898	0.0818	0.0823	0.1037	0.1044	0.0836	0.0814	0.0971	0.0933	0.0833	0.084	0.1046	0.1072	0.1063	0.1067	0.1049	0.1126	0.1154	0.1139	0.1102	0.1078	0.0833	0.0832	0.1844	0.1833	0.1808	0.1796	0.1815	0.1187	0.1273	0.1155	0.1132	0.1138	0.0841	0.0838	0.0909	0.1172	0.106	0.1036	0.1061	0.113	0.1085	0.1032	0.104	0.1011	0.0827
959	37	0.0832	0.0959	0.0887	0.0821	0.0823	0.1047	0.1063	0.0839	0.0814	0.0887	0.0933	0.0836	0.0845	0.1039	0.1018	0.1061	0.1101	0.1066	0.1154	0.1169	0.1122	0.1123	0.1135	0.0833	0.0832	0.1887	0.1867	0.183	0.181	0.1842	0.1202	0.119	0.1182	0.1148	0.1157	0.084	0.0838	0.0899	0.1091	0.1084	0.107	0.1086	0.1136	0.1109	0.1051	0.1061	0.1025	0.083
964	37	0.0831	0.0858	0.0857	0.0818	0.0823	0.1034	0.1057	0.0837	0.0815	0.0944	0.0956	0.0849	0.0843	0.1021	0.1068	0.1083	0.1061	0.103	0.1128	0.1173	0.1112	0.1135	0.112	0.0833	0.0832	0.1893	0.1879	0.1855	0.184	0.1862	0.1218	0.1265	0.1187	0.1159	0.1175	0.0841	0.0837	0.0902	0.1108	0.0966	0.0934	0.0976	0.1155	0.1126	0.1065	0.1079	0.1037	0.0826
969	37	0.0831	0.0848	0.0895	0.082	0.0824	0.0976	0.0914	0.0839	0.0817	0.0861	0.0914	0.0851	0.0842	0.1022	0.1043	0.1055	0.1062	0.1057	0.1123	0.1138	0.1115	0.1148	0.1047	0.0834	0.0833	0.1907	0.1896	0.1879	0.1858	0.187	0.1235	0.1237	0.1203	0.1175	0.1195	0.0841	0.084	0.0907	0.1021	0.0933	0.0972	0.0952	0.1169	0.1132	0.1079	0.1104	0.1054	0.0829
974	37	0.0833	0.0874	0.0856	0.0819	0.0822	0.103	0.0948	0.0837	0.0817	0.097	0.083	0.085	0.0843	0.1049	0.104	0.1065	0.1114	0.1075	0.1128	0.1175	0.1148	0.112	0.109	0.0831	0.0833	0.1948	0.1928	0.1925	0.1881	0.1901	0.1251	0.1252	0.1224	0.1197	0.1212	0.0839	0.0842	0.0916	0.0911	0.1054	0.1076	0.1014	0.1179	0.1152	0.1093	0.114	0.1069	0.0826
979	37	0.083	0.0844	0.0886	0.0819	0.0824	0.0985	0.0969	0.0839	0.0818	0.0989	0.0943	0.0851	0.0842	0.1038	0.1064	0.1062	0.1085	0.1016	0.1174	0.1171	0.1152	0.1173	0.1145	0.0834	0.0833	0.1971	0.197	0.1959	0.1901	0.1921	0.1264	0.1264	0.1247	0.1216	0.1242	0.0842	0.084	0.0917	0.0917	0.0962	0.0969	0.1017	0.1202	0.1466	0.111	0.1131	0.1081	0.0829
984	37	0.083	0.0887	0.094	0.0818	0.0822	0.1015	0.0961	0.084	0.0816	0.0933	0.089	0.0851	0.0843	0.1045	0.1054	0.1074	0.1083	0.1042	0.1131	0.1151	0.1141	0.1105	0.1033	0.0833	0.0834	0.1998	0.2	0.1995	0.1943	0.1962	0.1289	0.1277	0.1256	0.1232	0.1258	0.0839	0.0844	0.092	0.092	0.0952	0.0958	0.1042	0.1213	0.1184	0.1128	0.1145	0.1093	0.083
989	37	0.0831	0.0948	0.0846	0.082	0.0824	0.0958	0.0871	0.0837	0.0817	0.0891	0.0835	0.0848	0.0843	0.1045	0.1043	0.1078	0.1044	0.1032	0.1085	0.118	0.1025	0.1085	0.0998	0.0833	0.0832	0.2037	0.2027	0.1976	0.1944	0.1979	0.1307	0.1281	0.1288	0.126	0.1273	0.084	0.0831	0.0934	0.0935	0.0954	0.1017	0.1042	0.1235	0.1206	0.1145	0.1164	0.1107	0.0828
994	37	0.0831	0.0929	0.089	0.082	0.0824	0.1018	0.091	0.0842	0.0818	0.0925	0.0839	0.0849	0.0844	0.104	0.1017	0.1073	0.109	0.1031	0.118	0.09	0.1154	0.0941	0.1121	0.0834	0.0834	0.2048	0.2001	0.199	0.1974	0.1991	0.1325	0.1299	0.1312	0.1269	0.1281	0.0839	0.0859	0.0942	0.0942	0.0991	0.1025	0.1059	0.1265	0.1226	0.1183	0.1174	0.1127	0.0828
999	37	0.0832	0.0954	0.0878	0.082	0.0824	0.1054	0.0903	0.084	0.0817	0.0971	0.093	0.0851	0.0844	0.1014	0.1041	0.1064	0.1105	0.1049	0.0922	0.091	0.1128	0.0952	0.1131	0.0833	0.0834	0.2077	0.2041	0.2024	0.1996	0.2007	0.1349	0.1324	0.1317	0.1296	0.1296	0.084	0.086	0.095	0.0945	0.0965	0.0991	0.1044	0.1318	0.1255	0.1197	0.1199	0.1141	0.0829
1004	37	0.083	0.0867	0.0834	0.0821	0.0825	0.1025	0.0988	0.0841	0.0817	0.0946	0.0892	0.0852	0.0843	0.0986	0.0995	0.1083	0.1087	0.1091	0.0931	0.0915	0.1081	0.0917	0.1153	0.0833	0.0834	0.2109	0.2079	0.2041	0.2019	0.203	0.1369	0.1337	0.1332	0.1323	0.1322	0.084	0.0862	0.0958	0.0957	0.0969	0.0964	0.106	0.1352	0.1288	0.1231	0.1219	0.1164	0.083
1009	37	0.0831	0.0821	0.0832	0.0822	0.0826	0.1037	0.0963	0.0841	0.082	0.0937	0.084	0.0852	0.0843	0.0961	0.1022	0.1046	0.1092	0.1048	0.0936	0.0918	0.096	0.0906	0.1191	0.0832	0.0833	0.2138	0.2092	0.2074	0.2052	0.2061	0.1394	0.1349	0.1366	0.1346	0.1343	0.0838	0.0863	0.0964	0.0965	0.0977	0.0991	0.1067	0.1384	0.1313	0.1258	0.1269	0.1182	0.083
1014	37	0.0832	0.0826	0.0869	0.0821	0.0826	0.1044	0.096	0.084	0.082	0.0954	0.0956	0.0852	0.0844	0.1019	0.1027	0.1071	0.1081	0.1069	0.0937	0.0924	0.0912	0.0911	0.1087	0.0833	0.0834	0.2157	0.213	0.2137	0.2093	0.2097	0.1409	0.1376	0.1383	0.1365	0.1365	0.084	0.0865	0.0971	0.0975	0.0986	0.0966	0.1076	0.1433	0.1337	0.1314	0.1283	0.1216	0.0843
1019	37	0.0831	0.0832	0.0836	0.0821	0.0825	0.1016	0.0904	0.0841	0.082	0.0925	0.0902	0.0853	0.0845	0.0941	0.104	0.1061	0.1114	0.1045	0.0946	0.0929	0.0915	0.0915	0.1102	0.0833	0.0834	0.2156	0.2117	0.2099	0.2096	0.2101	0.1433	0.1357	0.1399	0.1382	0.1371	0.084	0.0863	0.098	0.0984	0.0995	0.0977	0.1084	0.1432	0.1374	0.1316	0.1294	0.1241	0.083
1024	37	0.083	0.0828	0.0835	0.0821	0.0824	0.1038	0.0941	0.0841	0.0819	0.0971	0.0899	0.0853	0.0844	0.0999	0.1036	0.107	0.1097	0.107	0.0951	0.0933	0.0923	0.092	0.1115	0.0833	0.0833	0.2234	0.217	0.2139	0.2135	0.2128	0.1457	0.1388	0.1402	0.1407	0.1392	0.084	0.0863	0.0993	0.0991	0.1008	0.0987	0.1093	0.1503	0.1405	0.1368	0.1344	0.127	0.0831
1029	37	0.0831	0.0857	0.0895	0.082	0.0825	0.1034	0.0954	0.0841	0.0818	0.088	0.0859	0.085	0.0843	0.1004	0.1015	0.1067	0.1078	0.1024	0.0956	0.0943	0.0929	0.0926	0.1115	0.0833	0.0833	0.2243	0.22	0.2189	0.2152	0.2157	0.1478	0.1425	0.1399	0.1422	0.1381	0.0839	0.0862	0.0997	0.0993	0.1013	0.0995	0.1095	0.1454	0.1419	0.1409	0.1373	0.1304	0.0829
1034	37	0.0833	0.0961	0.105	0.0822	0.0825	0.105	0.1053	0.0887	0.0826	0.0969	0.0994	0.0851	0.0846	0.1054	0.1068	0.1071	0.1088	0.1049	0.0963	0.0949	0.0932	0.0932	0.0917	0.0832	0.0835	0.2295	0.2248	0.2183	0.2175	0.2183	0.1512	0.1473	0.1429	0.1439	0.1409	0.0839	0.0865	0.1006	0.1002	0.1023	0.1009	0.1114	0.1462	0.148	0.1378	0.1397	0.1328	0.0831
1039	37	0.0833	0.0824	0.0863	0.0821	0.0824	0.1056	0.1054	0.0844	0.082	0.101	0.0882	0.0853	0.0845	0.1057	0.1065	0.1078	0.1069	0.1023	0.0974	0.0957	0.0944	0.094	0.1098	0.0833	0.0835	0.2319	0.2289	0.2244	0.2216	0.2223	0.1537	0.1474	0.1462	0.1441	0.1435	0.084	0.0866	0.1023	0.1015	0.1033	0.102	0.113	0.1488	0.1569	0.1422	0.1428	0.1346	0.0858
1044	37	0.0831	0.0904	0.1022	0.0823	0.0826	0.1038	0.1012	0.0848	0.0821	0.0991	0.0926	0.0853	0.0845	0.1028	0.1054	0.1066	0.1042	0.1068	0.0981	0.0969	0.1203	0.0946	0.0973	0.0833	0.0833	0.2378	0.2358	0.2292	0.2257	0.2263	0.1583	0.1517	0.1489	0.1428	0.1462	0.0841	0.0867	0.1022	0.102	0.104	0.103	0.1135	0.1496	0.1563	0.1435	0.1472	0.1374	0.0837
1049	37	0.0833	0.0825	0.0844	0.0822	0.0825	0.1042	0.0961	0.084	0.0821	0.0929	0.1023	0.0852	0.0844	0.0998	0.1018	0.1074	0.1108	0.1038	0.0992	0.0981	0.0959	0.0956	0.0957	0.0833	0.0833	0.2437	0.2373	0.2307	0.2263	0.2257	0.1613	0.1539	0.1559	0.15	0.1472	0.0839	0.0864	0.1058	0.1057	0.1073	0.1054	0.1147	0.1568	0.1531	0.1505	0.1512	0.142	0.0831
1054	37	0.0835	0.0822	0.0836	0.0821	0.0824	0.1022	0.0936	0.084	0.0821	0.0865	0.0862	0.0853	0.0844	0.1002	0.1037	0.1049	0.1034	0.1021	0.0997	0.0988	0.0964	0.0959	0.0938	0.0833	0.0833	0.2455	0.2381	0.2335	0.2303	0.2311	0.1665	0.1565	0.1559	0.1528	0.1498	0.084	0.0865	0.1055	0.1052	0.1063	0.1054	0.1147	0.1605	0.1582	0.1559	0.1524	0.1424	0.0829
1059	37	0.0833	0.0822	0.0845	0.0823	0.0825	0.1047	0.0928	0.0842	0.0823	0.086	0.0872	0.0853	0.0843	0.1023	0.1036	0.1076	0.1076	0.1017	0.1009	0.0996	0.0969	0.0967	0.0947	0.0833	0.0834	0.25	0.2412	0.2348	0.2322	0.2325	0.1717	0.1586	0.1594	0.1527	0.1541	0.084	0.0868	0.106	0.106	0.107	0.106	0.1159	0.1654	0.1646	0.1563	0.1547	0.146	0.0832
1064	37	0.0837	0.0867	0.0906	0.0823	0.0825	0.1022	0.0886	0.0841	0.0822	0.0837	0.0926	0.0853	0.0846	0.1004	0.1037	0.1038	0.1082	0.1023	0.1019	0.1009	0.0985	0.0978	0.0954	0.0832	0.0835	0.2601	0.2459	0.2416	0.2368	0.2374	0.1741	0.1598	0.1622	0.1559	0.1562	0.084	0.0867	0.1091	0.1085	0.1095	0.1085	0.1181	0.1714	0.1721	0.1572	0.1587	0.1486	0.0833
1069	37	0.0836	0.0848	0.0888	0.0823	0.0825	0.1029	0.1005	0.0842	0.0829	0.0929	0.0974	0.085	0.0846	0.1068	0.105	0.1082	0.1061	0.1075	0.1029	0.1018	0.0989	0.0987	0.0958	0.0832	0.0834	0.265	0.2498	0.245	0.24	0.2403	0.1787	0.1641	0.1636	0.1575	0.1597	0.0839	0.0869	0.1086	0.1081	0.1096	0.1089	0.1202	0.1743	0.1738	0.1625	0.1642	0.1522	0.0846
1074	37	0.0838	0.0823	0.0836	0.0822	0.0824	0.1046	0.0957	0.0841	0.0822	0.0874	0.0864	0.0851	0.0846	0.1013	0.1037	0.1054	0.1045	0.1056	0.1038	0.1026	0.1003	0.0998	0.0968	0.0833	0.0836	0.2758	0.2619	0.2509	0.2474	0.2457	0.1837	0.1662	0.168	0.162	0.1626	0.0839	0.0868	0.1109	0.1103	0.1115	0.1113	0.1224	0.1771	0.1763	0.167	0.1682	0.1562	0.0834
1079	37	0.0838	0.0868	0.0835	0.0821	0.0825	0.1042	0.0933	0.0841	0.0822	0.0857	0.0868	0.0852	0.0844	0.0987	0.1008	0.1084	0.1077	0.105	0.1056	0.1039	0.1016	0.1008	0.0978	0.0833	0.0834	0.2804	0.2618	0.2551	0.2499	0.2474	0.1871	0.1692	0.1751	0.1655	0.1663	0.0838	0.0872	0.1128	0.1116	0.1122	0.1122	0.1233	0.1839	0.1803	0.1707	0.1719	0.1598	0.0831
1084	37	0.0838	0.0838	0.0836	0.082	0.0823	0.1021	0.0904	0.0841	0.0822	0.0832	0.0883	0.0852	0.0847	0.0962	0.1008	0.1028	0.1073	0.1043	0.1081	0.106	0.1023	0.1021	0.0987	0.0834	0.0832	0.2849	0.2665	0.2594	0.2576	0.2542	0.1918	0.175	0.178	0.1688	0.1707	0.0839	0.087	0.1141	0.1124	0.1144	0.1135	0.1231	0.1879	0.1866	0.1768	0.1741	0.1614	0.0832
1089	37	0.084	0.0834	0.0841	0.0823	0.0825	0.0954	0.0881	0.0842	0.0823	0.0832	0.0909	0.0851	0.0846	0.091	0.1006	0.1082	0.1078	0.104	0.1098	0.1078	0.1038	0.1028	0.0994	0.0833	0.0852	0.283	0.2714	0.2638	0.2626	0.2589	0.1966	0.1789	0.1811	0.1728	0.1753	0.0839	0.087	0.1195	0.1148	0.1161	0.115	0.124	0.1931	0.1927	0.1828	0.1792	0.1664	0.0831
1094	37	0.0834	0.0825	0.0836	0.0822	0.0826	0.1033	0.0903	0.0843	0.0822	0.0852	0.0896	0.0853	0.0848	0.0861	0.0974	0.1048	0.1076	0.1065	0.111	0.1098	0.1045	0.1043	0.1002	0.0835	0.0853	0.2904	0.2753	0.268	0.2639	0.2625	0.2035	0.1846	0.1873	0.1766	0.1801	0.0839	0.0871	0.1205	0.1183	0.118	0.117	0.127	0.2011	0.1986	0.1877	0.1831	0.1692	0.0831
1099	37	0.0832	0.0828	0.0839	0.0823	0.0825	0.1029	0.0926	0.0842	0.0824	0.0839	0.0934	0.0855	0.0847	0.1026	0.1017	0.1079	0.1075	0.1096	0.1128	0.1119	0.106	0.1063	0.1012	0.0833	0.0852	0.3022	0.2802	0.2732	0.2683	0.2655	0.2072	0.2091	0.1883	0.1798	0.1837	0.084	0.0871	0.1237	0.1247	0.1216	0.1198	0.1271	0.2048	0.2026	0.1909	0.1882	0.1742	0.0831
1104	37	0.0834	0.0824	0.0838	0.0822	0.0825	0.1027	0.0884	0.0842	0.0823	0.0826	0.089	0.0856	0.0845	0.0934	0.1018	0.1078	0.1091	0.1055	0.1142	0.1134	0.1076	0.1091	0.1031	0.0833	0.0852	0.3045	0.2858	0.2769	0.2739	0.2724	0.2126	0.1945	0.1926	0.1853	0.187	0.084	0.0872	0.1268	0.1265	0.1267	0.1229	0.1281	0.2114	0.2103	0.1946	0.1941	0.179	0.0831
1109	37	0.0833	0.0823	0.0838	0.0822	0.0823	0.1052	0.0941	0.0841	0.0822	0.0828	0.0903	0.0888	0.0847	0.1031	0.1018	0.1042	0.1054	0.1063	0.1168	0.1149	0.1097	0.1103	0.1039	0.0832	0.0854	0.3104	0.2909	0.2839	0.2803	0.2789	0.219	0.1999	0.1986	0.1886	0.1901	0.084	0.0874	0.1309	0.1312	0.1335	0.1355	0.1305	0.2161	0.2152	0.2008	0.1992	0.1841	0.0831
1114	37	0.0833	0.0828	0.0839	0.0824	0.0826	0.1035	0.097	0.0843	0.0823	0.0828	0.089	0.0857	0.0847	0.1021	0.1044	0.1079	0.1067	0.1073	0.1199	0.1188	0.112	0.1129	0.105	0.0833	0.0854	0.3205	0.2986	0.2915	0.2834	0.2809	0.2262	0.2032	0.2048	0.1936	0.1932	0.0838	0.0874	0.1342	0.137	0.134	0.154	0.1372	0.2202	0.221	0.2072	0.2055	0.1898	0.0832
1119	37	0.0834	0.0824	0.0838	0.0822	0.0825	0.1049	0.0944	0.0842	0.0823	0.083	0.0968	0.0855	0.0847	0.1064	0.1069	0.1063	0.1084	0.1042	0.1207	0.1206	0.1135	0.1147	0.1063	0.0834	0.0856	0.3298	0.3071	0.2965	0.2908	0.2871	0.2312	0.2255	0.209	0.1978	0.1993	0.0841	0.0876	0.1318	0.137	0.134	0.1338	0.1393	0.2265	0.225	0.2113	0.2136	0.1943	0.0832
1124	37	0.0831	0.0844	0.0846	0.0822	0.0823	0.0939	0.0926	0.0841	0.0823	0.1012	0.088	0.0854	0.0847	0.1023	0.1013	0.106	0.1071	0.1021	0.1233	0.1231	0.1155	0.116	0.1079	0.0834	0.0853	0.336	0.3112	0.3008	0.2947	0.2909	0.238	0.2173	0.2156	0.2034	0.2028	0.0839	0.0873	0.1344	0.136	0.1332	0.1317	0.1426	0.2349	0.2323	0.2186	0.2172	0.1997	0.0829
1129	37	0.0832	0.084	0.0855	0.0822	0.0824	0.1052	0.1044	0.084	0.0824	0.0827	0.1019	0.0854	0.0845	0.1019	0.1035	0.1077	0.1087	0.1105	0.1252	0.1258	0.1185	0.1182	0.1096	0.0834	0.0856	0.343	0.3209	0.3088	0.3017	0.2983	0.2443	0.223	0.2218	0.2088	0.2106	0.084	0.0875	0.1357	0.1369	0.1364	0.1353	0.1459	0.2436	0.2404	0.2269	0.2243	0.2045	0.0831
1134	37	0.0832	0.0878	0.0836	0.0823	0.0823	0.0968	0.0972	0.0841	0.0822	0.0873	0.0983	0.0855	0.085	0.1016	0.1076	0.107	0.1037	0.1051	0.1302	0.1289	0.1211	0.1197	0.1122	0.0835	0.0855	0.3513	0.3348	0.3247	0.3106	0.3062	0.2526	0.2305	0.228	0.215	0.216	0.084	0.0874	0.1459	0.1402	0.1388	0.1364	0.1479	0.2509	0.2525	0.2346	0.23	0.211	0.0834
1139	37	0.0833	0.0826	0.0836	0.0823	0.0825	0.1035	0.0981	0.0842	0.0823	0.0924	0.106	0.0881	0.0851	0.1003	0.1033	0.1064	0.1089	0.1099	0.1301	0.1309	0.1236	0.1228	0.1161	0.0831	0.0858	0.3576	0.3414	0.3278	0.316	0.3123	0.2599	0.2381	0.236	0.2213	0.2222	0.0841	0.0875	0.1432	0.1358	0.1387	0.1389	0.148	0.2591	0.2601	0.2441	0.239	0.2191	0.0833
1144	37	0.0833	0.0821	0.0877	0.0819	0.0822	0.0993	0.0971	0.0842	0.0821	0.0824	0.1059	0.0856	0.085	0.1014	0.1059	0.1072	0.1131	0.1117	0.1296	0.1326	0.1275	0.1271	0.1183	0.0831	0.0858	0.3654	0.3465	0.3344	0.3237	0.3197	0.2691	0.2449	0.2418	0.2275	0.2286	0.0839	0.0875	0.1423	0.1412	0.1406	0.1395	0.151	0.2692	0.2684	0.2534	0.2459	0.2266	0.0831
1149	37
1154	37	0.0835	0.0831	0.0847	0.0823	0.0825	0.1051	0.1036	0.0845	0.0821	0.0825	0.1017	0.0833	0.0853	0.1013	0.1076	0.1024	0.1057	0.1003	0.1334	0.1332	0.1315	0.1424	0.121	0.0833	0.0859	0.366	0.3546	0.3496	0.3442	0.3403	0.2853	0.2559	0.2559	0.2365	0.2391	0.0838	0.0875	0.145	0.1471	0.1473	0.1457	0.1537	0.2857	0.2834	0.2655	0.2602	0.2366	0.083
1159	37	0.0832	0.082	0.0836	0.0822	0.0822	0.0908	0.0981	0.0842	0.0821	0.0854	0.0862	0.0858	0.0853	0.1005	0.1026	0.1043	0.1054	0.1025	0.1336	0.1342	0.1375	0.1455	0.1223	0.0834	0.0857	0.3847	0.3685	0.3618	0.3517	0.3476	0.288	0.2603	0.2597	0.2434	0.2455	0.084	0.0876	0.1467	0.1459	0.1482	0.1482	0.1553	0.2914	0.29	0.2719	0.2663	0.2442	0.083
1164	37	0.0835	0.0823	0.0834	0.0821	0.0822	0.101	0.0883	0.0841	0.0821	0.0826	0.0827	0.086	0.0852	0.1011	0.1042	0.1081	0.1022	0.1015	0.1333	0.1369	0.1401	0.1451	0.1261	0.0832	0.0858	0.3936	0.3752	0.3677	0.3618	0.3561	0.2936	0.2678	0.2671	0.25	0.25	0.084	0.0877	0.1482	0.1517	0.1511	0.1509	0.1581	0.3022	0.3033	0.2839	0.2775	0.2539	0.0831
1169	37	0.084	0.0823	0.0836	0.082	0.0824	0.1032	0.0864	0.0841	0.0823	0.0833	0.0828	0.0862	0.0853	0.1061	0.1019	0.1045	0.1007	0.0988	0.1446	0.1457	0.1382	0.145	0.126	0.0832	0.086	0.3914	0.3676	0.3645	0.3565	0.3529	0.3078	0.276	0.2773	0.2585	0.2605	0.0841	0.0877	0.1574	0.1651	0.1593	0.1576	0.1624	0.3139	0.3154	0.2957	0.29	0.2645	0.0831
1174	37	0.0839	0.0822	0.0835	0.0823	0.0824	0.0978	0.0866	0.0843	0.0823	0.0826	0.0921	0.0837	0.0854	0.1028	0.106	0.1054	0.1059	0.1049	0.1432	0.1447	0.1417	0.1512	0.1283	0.0833	0.0861	0.4026	0.382	0.377	0.3698	0.3647	0.3168	0.2845	0.2851	0.2641	0.2679	0.084	0.0877	0.1717	0.1646	0.1602	0.1638	0.1658	0.326	0.3282	0.3076	0.2988	0.2736	0.0833
1179	37	0.085	0.082	0.0833	0.082	0.0823	0.1035	0.0991	0.084	0.0821	0.0823	0.0911	0.0862	0.0855	0.1036	0.1031	0.1082	0.104	0.1046	0.1458	0.1476	0.1436	0.1518	0.1306	0.0834	0.0862	0.4148	0.3929	0.388	0.3837	0.3766	0.3278	0.2921	0.2931	0.2755	0.2751	0.084	0.0881	0.1727	0.1679	0.1676	0.1689	0.1727	0.3403	0.3409	0.3193	0.3117	0.2833	0.0831
1184	37	0.0852	0.0824	0.0833	0.0821	0.0824	0.1026	0.0945	0.084	0.0822	0.0828	0.0912	0.0846	0.0854	0.1037	0.1042	0.1055	0.1044	0.1014	0.149	0.1507	0.1445	0.1543	0.1341	0.0833	0.0862	0.4247	0.4006	0.3982	0.3915	0.3866	0.3381	0.3051	0.3029	0.2846	0.2849	0.084	0.0881	0.1737	0.1708	0.1737	0.174	0.1765	0.3527	0.3526	0.3315	0.3245	0.2938	0.0831
1189	37	0.085	0.0824	0.0835	0.0821	0.0823	0.0989	0.0909	0.0842	0.0823	0.0829	0.0922	0.0844	0.0854	0.1039	0.1061	0.105	0.1044	0.1036	0.1533	0.1559	0.1469	0.1554	0.136	0.0832	0.0861	0.4321	0.4103	0.4068	0.3993	0.3949	0.3502	0.3051	0.3139	0.294	0.2924	0.0839	0.088	0.1783	0.1768	0.176	0.1789	0.1802	0.3668	0.3681	0.3447	0.3357	0.3052	0.0831
1194	37	0.085	0.0825	0.0834	0.0823	0.0825	0.1004	0.0952	0.0843	0.0822	0.0827	0.0895	0.0847	0.0855	0.103	0.102	0.1058	0.1022	0.1037	0.1573	0.1598	0.152	0.1605	0.1409	0.0831	0.0862	0.4489	0.4224	0.4167	0.4096	0.4036	0.3627	0.3213	0.326	0.3022	0.3021	0.0841	0.088	0.1828	0.1774	0.1803	0.1776	0.1863	0.3787	0.3818	0.3558	0.3473	0.3148	0.083
1199	37	0.085	0.0823	0.0834	0.0821	0.0825	0.1003	0.0908	0.0843	0.0821	0.0825	0.0923	0.0847	0.0858	0.1044	0.1062	0.1051	0.1054	0.1057	0.1625	0.1635	0.1516	0.1609	0.145	0.0833	0.0862	0.4583	0.4294	0.4238	0.4176	0.4133	0.3755	0.3276	0.3348	0.3117	0.3124	0.0838	0.0881	0.1841	0.1867	0.1851	0.1811	0.1923	0.3939	0.3958	0.3734	0.3618	0.3263	0.0831
1204	37	0.0851	0.0823	0.0832	0.0821	0.0823	0.0995	0.0935	0.0842	0.0821	0.0825	0.0867	0.0851	0.0856	0.1049	0.1002	0.1072	0.1037	0.1009	0.1646	0.1678	0.1576	0.1703	0.1463	0.0831	0.0862	0.4656	0.4392	0.4345	0.4279	0.4211	0.3886	0.3501	0.3466	0.3203	0.3215	0.084	0.0882	0.1823	0.1916	0.1901	0.188	0.1928	0.4108	0.4134	0.3856	0.3752	0.339	0.083
1209	37	0.0849	0.0821	0.0833	0.0821	0.0821	0.1012	0.0985	0.0842	0.082	0.0823	0.0977	0.0851	0.0855	0.1063	0.1054	0.1055	0.1043	0.1028	0.1674	0.1666	0.1628	0.1718	0.1497	0.0831	0.0863	0.4697	0.4469	0.442	0.4328	0.4314	0.4035	0.3578	0.3579	0.3297	0.3311	0.084	0.088	0.1888	0.1935	0.1891	0.1951	0.1975	0.4298	0.4319	0.4021	0.3928	0.3527	0.083
1214	37	0.0852	0.0824	0.0835	0.0821	0.0824	0.1004	0.0951	0.0843	0.0822	0.0849	0.1066	0.0853	0.0856	0.1038	0.1081	0.1052	0.1036	0.1047	0.1653	0.1694	0.1663	0.1757	0.1488	0.0831	0.0865	0.4694	0.462	0.4549	0.4447	0.4386	0.4136	0.3661	0.3684	0.3411	0.3407	0.0841	0.0882	0.1887	0.1976	0.2027	0.1978	0.198	0.4411	0.4444	0.4171	0.4047	0.3662	0.0832
1219	37	0.085	0.0823	0.0834	0.0823	0.0823	0.0883	0.1011	0.0842	0.0821	0.0824	0.1038	0.0854	0.0858	0.1006	0.1002	0.1071	0.1057	0.1042	0.1784	0.1759	0.1733	0.1831	0.1508	0.083	0.086	0.4763	0.4619	0.463	0.4509	0.447	0.4361	0.382	0.3856	0.3531	0.3507	0.084	0.0878	0.1997	0.201	0.2065	0.2049	0.2086	0.4667	0.4644	0.4349	0.4191	0.3796	0.0831
1224	37	0.0849	0.0821	0.0833	0.0819	0.0821	0.0833	0.0909	0.0843	0.0819	0.0856	0.1015	0.0854	0.0858	0.1039	0.1042	0.108	0.1046	0.106	0.1817	0.1847	0.1745	0.1857	0.1555	0.0831	0.0863	0.466	0.4595	0.4562	0.4521	0.4524	0.4477	0.3879	0.3927	0.3632	0.3629	0.084	0.088	0.2047	0.2093	0.2123	0.2142	0.2121	0.4795	0.4802	0.4489	0.4361	0.3928	0.0833
1229	37	0.0848	0.0822	0.0833	0.0819	0.0823	0.1031	0.0956	0.0841	0.0821	0.0823	0.0953	0.0855	0.0861	0.1065	0.1023	0.1065	0.1049	0.1066	0.1843	0.1888	0.1779	0.1885	0.1627	0.0832	0.0865	0.4739	0.4659	0.4636	0.4593	0.4585	0.4643	0.402	0.4046	0.3751	0.3746	0.0841	0.0882	0.2119	0.2163	0.2201	0.2172	0.2166	0.4962	0.4991	0.466	0.454	0.4103	0.0833
1234	37	0.0847	0.0822	0.0834	0.082	0.0823	0.1031	0.1085	0.0842	0.0821	0.0828	0.1046	0.0856	0.0859	0.1061	0.1062	0.106	0.1087	0.1063	0.1896	0.1947	0.1812	0.1925	0.164	0.0831	0.0865	0.479	0.4721	0.4679	0.4624	0.4613	0.4847	0.4183	0.4217	0.3863	0.3871	0.0841	0.0884	0.2134	0.2233	0.2244	0.2245	0.2237	0.5157	0.5218	0.4857	0.4703	0.4253	0.0832
1239	37	0.0847	0.0821	0.0832	0.0822	0.0822	0.0897	0.1006	0.0841	0.0821	0.0838	0.0987	0.086	0.0859	0.0991	0.1027	0.1053	0.1131	0.1114	0.1939	0.2014	0.1859	0.1949	0.1681	0.0832	0.0864	0.4763	0.4668	0.4691	0.4665	0.4635	0.5055	0.435	0.4361	0.4004	0.4017	0.0841	0.0884	0.2217	0.2265	0.2308	0.2304	0.2303	0.535	0.5447	0.5059	0.4876	0.4417	0.0832
1244	37	0.0827	0.0822	0.0832	0.082	0.0822	0.0822	0.0973	0.0855	0.082	0.0842	0.0946	0.0889	0.086	0.0997	0.1029	0.1054	0.1122	0.1069	0.2007	0.2074	0.1918	0.2043	0.1719	0.0832	0.0859	0.4745	0.4728	0.4704	0.4686	0.4687	0.5253	0.4549	0.4505	0.4167	0.4171	0.0842	0.088	0.2314	0.2327	0.2342	0.2405	0.2408	0.5593	0.5697	0.5302	0.5096	0.4587	0.0835
1249	37	0.0822	0.082	0.0833	0.0822	0.0823	0.0823	0.093	0.0852	0.0822	0.0835	0.1019	0.0875	0.0848	0.1011	0.1065	0.108	0.1056	0.1034	0.2061	0.2113	0.1996	0.2085	0.1768	0.0831	0.0862	0.4707	0.4699	0.4673	0.4705	0.4709	0.5467	0.4737	0.4656	0.4281	0.4286	0.0841	0.085	0.2344	0.2397	0.2437	0.2471	0.2456	0.581	0.5847	0.5494	0.5298	0.4736	0.0833
1254	37	0.0826	0.0823	0.0834	0.0822	0.0822	0.0822	0.0917	0.0856	0.082	0.09	0.1034	0.0885	0.085	0.1008	0.0972	0.1048	0.1096	0.1069	0.2136	0.2198	0.2059	0.2166	0.1782	0.0834	0.0864	0.4833	0.4798	0.4781	0.48	0.4835	0.5701	0.4971	0.4856	0.4442	0.4457	0.0842	0.0843	0.2388	0.2453	0.2492	0.2552	0.2515	0.6101	0.6149	0.5736	0.5527	0.4939	0.0832
1259	37	0.0823	0.0821	0.0834	0.082	0.0823	0.0821	0.1001	0.0855	0.0822	0.0898	0.0985	0.0888	0.0845	0.1047	0.1004	0.1059	0.1084	0.1071	0.2192	0.2261	0.2146	0.2221	0.1807	0.0833	0.0866	0.4886	0.4835	0.4815	0.4847	0.4847	0.5882	0.5108	0.5012	0.4646	0.4627	0.0841	0.0843	0.2499	0.2525	0.2572	0.2659	0.2599	0.6349	0.6428	0.5995	0.5746	0.5159	0.0833
1264	37	0.0827	0.0823	0.0838	0.0822	0.0827	0.0832	0.0993	0.0857	0.083	0.0864	0.0951	0.0896	0.0845	0.0997	0.1016	0.1081	0.1031	0.1038	0.226	0.2343	0.221	0.2281	0.1892	0.0834	0.0868	0.4922	0.4905	0.487	0.4918	0.4929	0.6099	0.5312	0.5239	0.4784	0.4787	0.084	0.0841	0.2607	0.2588	0.2647	0.2722	0.2698	0.6598	0.6664	0.6238	0.6019	0.5359	0.0832
1269	37	0.0824	0.082	0.0832	0.0819	0.0927	0.0854	0.1035	0.0854	0.0836	0.0849	0.1032	0.0897	0.0846	0.1015	0.1064	0.1075	0.1037	0.106	0.2339	0.2425	0.2292	0.2346	0.1934	0.0833	0.0866	0.4968	0.4946	0.4922	0.4974	0.4987	0.6355	0.5522	0.5442	0.4928	0.4938	0.0842	0.0841	0.2659	0.2705	0.2762	0.2824	0.2777	0.691	0.6939	0.6505	0.6245	0.5595	0.0832
1274	37	0.0828	0.0823	0.0833	0.0822	0.0824	0.082	0.0858	0.0861	0.0834	0.0883	0.0926	0.0898	0.0848	0.1016	0.1014	0.1054	0.1083	0.1058	0.2444	0.2534	0.2412	0.246	0.1995	0.0831	0.0862	0.4905	0.4848	0.4809	0.4892	0.4934	0.6602	0.5714	0.5709	0.52	0.5144	0.0841	0.0841	0.2829	0.2917	0.2956	0.2947	0.2895	0.7215	0.7273	0.6826	0.6538	0.5849	0.0832
1279	37	0.0823	0.082	0.0833	0.082	0.0824	0.0883	0.0923	0.086	0.0837	0.0862	0.0884	0.0919	0.0847	0.1029	0.1044	0.1069	0.1039	0.1025	0.2513	0.2611	0.2468	0.2529	0.2064	0.0831	0.086	0.516	0.5078	0.5081	0.5133	0.5151	0.6797	0.5933	0.5895	0.5332	0.5308	0.0842	0.084	0.2853	0.2927	0.2964	0.2991	0.2955	0.7463	0.7498	0.7074	0.6794	0.608	0.083
1284	37	0.0822	0.0819	0.0833	0.0821	0.0823	0.0982	0.0918	0.0858	0.0832	0.0883	0.0931	0.0901	0.0848	0.1033	0.1085	0.1075	0.1053	0.1088	0.2599	0.2704	0.2553	0.2584	0.2155	0.0833	0.0866	0.5188	0.5139	0.5117	0.5171	0.5195	0.7113	0.624	0.6173	0.5616	0.555	0.084	0.0842	0.2945	0.2985	0.3065	0.3124	0.3074	0.7781	0.7829	0.7379	0.7112	0.6344	0.0832
1289	37	0.0825	0.0821	0.0835	0.0822	0.0824	0.0823	0.0849	0.0863	0.0831	0.0875	0.0888	0.0903	0.0846	0.1035	0.1025	0.1075	0.1026	0.1031	0.2695	0.2812	0.2643	0.2703	0.2232	0.0832	0.0864	0.5205	0.5189	0.5213	0.5219	0.5256	0.742	0.654	0.651	0.5861	0.5776	0.0841	0.0841	0.3	0.3089	0.3143	0.3247	0.3171	0.8087	0.8104	0.7653	0.739	0.6605	0.0832
1294	37
1299	37
1304	37
1307	37	0.0823	0.0825	0.0838	0.084	0.0844	0.0829	0.0825	0.0846	0.083	0.0852	0.0944	0.1008	0.0849	0.1085	0.1037	0.0963	0.0809	0.0858	0.2982	0.3097	0.2883	0.2834	0.2405	0.084	0.0864	0.5012	0.5017	0.5133	0.4875	0.486	0.7892	0.7411	0.7688	0.7118	0.6403	0.0835	0.0841	0.3575	0.358	0.4156	0.4249	0.3867			0.907	0.8819	0.8234	0.0831
1312	37	0.0823	0.0823	0.0837	0.0832	0.0833	0.0822	0.0878	0.0843	0.0831	0.0846	0.1033	0.1012	0.0851	0.1061	0.1062	0.1047	0.0915	0.1019	0.2989	0.3103	0.2968	0.2896	0.2462	0.0844	0.0865	0.5152	0.5115	0.505	0.4957	0.4997	0.8175	0.7267	0.7241	0.6604	0.6512	0.0835	0.0843	0.3268	0.3384	0.3415	0.3543	0.3362			0.8245	0.7968	0.785	0.0835
1317	37	0.0823	0.0822	0.0837	0.0834	0.0834	0.1056	0.0821	0.0852	0.0828	0.0928	0.0995	0.1026	0.085	0.108	0.1075	0.1078	0.1044	0.1059	0.31	0.3227	0.3045	0.2977	0.2552	0.0843	0.0862	0.5234	0.5171	0.5149	0.5026	0.5055	0.8317	0.7421	0.7347	0.67	0.6614	0.0833	0.0843	0.343	0.3448	0.3554	0.378	0.3541			0.8486	0.822	0.8143	0.0831
1322	37	0.0822	0.0822	0.0837	0.0831	0.0833	0.0821	0.082	0.0845	0.0836	0.0841	0.1058	0.1003	0.0851	0.1081	0.1062	0.1077	0.1043	0.1058	0.3197	0.3319	0.3119	0.3074	0.2629	0.084	0.086	0.5393	0.5258	0.5287	0.5198	0.5215	0.8443	0.7591	0.748	0.6851	0.6779	0.0835	0.0841	0.3494	0.3628	0.3729	0.3862	0.3596			0.8735	0.8458	0.8277	0.083
1327	37	0.0821	0.0819	0.0836	0.0832	0.0832	0.0821	0.0819	0.0837	0.0832	0.1058	0.1012	0.1001	0.0853	0.1029	0.1007	0.1056	0.1015	0.1072	0.3308	0.3429	0.3239	0.3183	0.2727	0.084	0.0857	0.5484	0.5325	0.5378	0.5305	0.5313	0.8671	0.7803	0.769	0.704	0.7324	0.0835	0.084	0.3645	0.3805	0.3903	0.3986	0.3742			0.9	0.8728	0.8555	0.0831
1332	37	0.0819	0.0821	0.0836	0.083	0.0832	0.082	0.0819	0.0849	0.0834	0.0842	0.0996	0.0999	0.0853	0.1055	0.1062	0.1068	0.1027	0.105	0.3438	0.3588	0.3399	0.3324	0.2828	0.085	0.0855	0.5553	0.5467	0.5465	0.5382	0.5423	0.8971	0.8105	0.7993	0.7354	0.7274	0.0836	0.0844	0.376	0.3883	0.398	0.416	0.3906			0.9281	0.9001	0.8831	0.083
1337	37	0.0824	0.0823	0.0838	0.0832	0.0839	0.0822	0.082	0.0849	0.0837	0.1043	0.0929	0.0999	0.0852	0.108	0.1017	0.1086	0.1034	0.1063	0.3523	0.3708	0.3528	0.3432	0.2915	0.0844	0.0856	0.5702	0.5628	0.5607	0.549	0.5535	0.9253	0.8404	0.8319	0.7636	0.7551	0.0833	0.0841	0.3854	0.403	0.4083	0.4252	0.4054			0.9596	0.9332	0.9147	0.0832
1342	37	0.0824	0.0824	0.0838	0.0829	0.0829	0.0822	0.0848	0.0841	0.083	0.085	0.0975	0.0988	0.0852	0.1095	0.1062	0.1054	0.1054	0.1092	0.3738	0.3907	0.3698	0.3603	0.3051	0.0844	0.0861	0.5644	0.5644	0.5594	0.5456	0.5471	0.9542	0.8735	0.8637	0.7911	0.784	0.0833	0.084	0.4107	0.4254	0.4326	0.4421	0.4239			0.9934	0.967	0.9448	0.0831
1347	37	0.0822	0.0823	0.0837	0.0828	0.0837	0.0822	0.0819	0.0839	0.0835	0.1028	0.0882	0.0995	0.0854	0.1086	0.1063	0.1077	0.1059	0.1036	0.385	0.4038	0.3808	0.3708	0.3182	0.0837	0.0859	0.5823	0.5792	0.5716	0.5534	0.5549	0.9806	0.9042	0.8937	0.8202	0.8117	0.0834	0.0839	0.4265	0.4407	0.4473	0.4527	0.4351			1.021	0.9949	0.972	0.0832
1352	37	0.0822	0.082	0.0837	0.0834	0.0835	0.082	0.0821	0.0846	0.0828	0.084	0.0966	0.099	0.0852	0.105	0.1035	0.1087	0.1024	0.1062	0.4029	0.4238	0.3986	0.3886	0.3326	0.0852	0.0854	0.5891	0.5887	0.5796	0.5651	0.564	1.0051	0.9307	0.9214	0.8458	0.8362	0.0836	0.0843	0.4498	0.4624	0.4665	0.4747	0.4532			1.0484	1.025	1.0013	0.0831
1357	37	0.0818	0.082	0.0836	0.0822	0.0831	0.082	0.0828	0.0841	0.0829	0.0925	0.0925	0.0989	0.0853	0.1057	0.1028	0.1042	0.1035	0.1073	0.4223	0.4426	0.4155	0.4051	0.3469	0.0851	0.0856	0.5942	0.5911	0.5864	0.5781	0.573	1.0245	0.9558	0.9492	0.8728	0.8641	0.0833	0.0843	0.4648	0.4846	0.4864	0.5003	0.4793			1.0759	1.054	1.0266	0.0831
1362	37	0.0823	0.0822	0.0835	0.0825	0.083	0.0821	0.0887	0.085	0.0831	0.0847	0.101	0.099	0.0851	0.1074	0.1032	0.1071	0.1112	0.109	0.4397	0.4623	0.4379	0.4249	0.3599	0.0842	0.0854	0.595	0.5954	0.5926	0.5842	0.5854	1.0467	0.9828	0.9774	0.9048	0.8928	0.0832	0.0841	0.489	0.5058	0.5105	0.5235	0.5024			1.099	1.0806	1.0563	0.0831
1367	37	0.0823	0.0823	0.0838	0.083	0.0838	0.0821	0.0827	0.0842	0.0831	0.0978	0.093	0.0995	0.0855	0.1071	0.1051	0.1063	0.1059	0.1044	0.4572	0.4786	0.4575	0.4441	0.3716	0.0837	0.0859	0.6038	0.6018	0.607	0.5947	0.592	1.0683	1.0089	1.0026	0.9327	0.9223	0.0832	0.0842	0.5353	0.5427	0.5344	0.5394	0.5147			1.1209	1.1062	1.082	0.0832
1372	37	0.082	0.0822	0.0837	0.083	0.0834	0.0821	0.0821	0.0838	0.083	0.1001	0.0942	0.0997	0.0855	0.105	0.1056	0.1065	0.1054	0.1072	0.4793	0.5037	0.4725	0.4651	0.3832	0.0844	0.0862	0.6141	0.6158	0.6113	0.6013	0.605	1.0887	1.0306	1.0269	0.9619	0.9503	0.0832	0.0842	0.5699	0.5804	0.5752	0.5678	0.5344			1.1414	1.1294	1.1062	0.0832
1377	37	0.082	0.0821	0.0836	0.083	0.0837	0.1053	0.0826	0.0849	0.0823	0.0919	0.0918	0.0991	0.0855	0.1057	0.1017	0.1073	0.1066	0.1056	0.5049	0.5308	0.5055	0.4925	0.4017	0.0842	0.0861	0.6138	0.6174	0.6193	0.6161	0.6118	1.1072	1.0518	1.0473	0.9857	0.9762	0.0833	0.0841	0.5903	0.595	0.5954	0.5945	0.5651			1.1592	1.1494	1.1323	0.0833
1382	37	0.082	0.0823	0.0839	0.0828	0.0833	0.0821	0.0817	0.085	0.0825	0.0955	0.1038	0.0993	0.0853	0.1073	0.1077	0.1059	0.1039	0.1057	0.5304	0.5572	0.5279	0.5097	0.4147	0.0841	0.0859	0.6266	0.6261	0.6403	0.6278	0.6256	1.1253	1.0716	1.0673	1.0098	1.0015	0.0832	0.0843	0.6019	0.6138	0.609	0.6176	0.5805			1.1759	1.1696	1.1366	0.0834
1387	37	0.0818	0.0821	0.0836	0.0826	0.0834	0.0821	0.0816	0.0844	0.0825	0.084	0.1018	0.0992	0.0853	0.1033	0.1032	0.1058	0.1062	0.1052	0.5513	0.5815	0.5519	0.533	0.4378	0.0841	0.0855	0.6389	0.634	0.6435	0.636	0.6321	1.1423	1.0839	1.0862	1.0316	1.0241	0.0833	0.0843	0.6093	0.6379	0.6349	0.6551	0.6024			1.1917	1.1858	1.1552	0.0832
1392	37	0.0824	0.0824	0.0838	0.0828	0.0834	0.0821	0.0818	0.0848	0.0834	0.0977	0.0955	0.0989	0.0853	0.1063	0.1075	0.1067	0.1039	0.1065	0.5853	0.62	0.5772	0.5607	0.4581	0.0843	0.0853	0.642	0.6427	0.6498	0.6467	0.6472	1.1607	1.1043	1.105	1.0548	1.0469	0.0837	0.0841	0.6484	0.6803	0.6703	0.6856	0.6363			1.2081	1.2024	1.1948	0.0832
1397	37	0.0823	0.0823	0.0838	0.0829	0.0835	0.0822	0.0822	0.0837	0.0835	0.0944	0.0894	0.0993	0.0855	0.1081	0.1057	0.1073	0.1087	0.1072	0.626	0.6552	0.6158	0.5923	0.4817	0.0842	0.086	0.6603	0.6504	0.657	0.6572	0.6538	1.1774	1.1271	1.1215	1.0744	1.0664	0.0832	0.0837	0.6802	0.7098	0.7117	0.7284	0.6787			1.2217	1.2172	1.1718	0.0833
1402	37	0.0822	0.0821	0.0837	0.0824	0.0835	0.0822	0.0818	0.0839	0.0825	0.0875	0.088	0.0989	0.0853	0.1098	0.1012	0.1067	0.1068	0.1068	0.6448	0.6733	0.6255	0.6122	0.4972	0.0842	0.0858	0.6645	0.6595	0.6673	0.6706	0.6688	1.191	1.1425	1.1403	1.093	1.0862	0.0851	0.0843	0.7037	0.7333	0.7287	0.7477	0.6943			1.2334	1.2303	1.1725	0.0831
1407	37	0.082	0.0822	0.0839	0.0826	0.0834	0.0822	0.0818	0.0841	0.0828	0.0931	0.0906	0.099	0.0853	0.1095	0.1093	0.107	0.1065	0.1053	0.666	0.6997	0.6547	0.6416	0.5182	0.0843	0.0856	0.6728	0.6734	0.6732	0.6741	0.6762	1.2058	1.1578	1.1568	1.113	1.1069	0.0851	0.0842	0.7468	0.7713	0.7702	0.7848	0.7255			1.246	1.2441	1.1878	0.0833
1412	37	0.0823	0.0821	0.0836	0.083	0.0832	0.0821	0.0815	0.084	0.0827	0.0983	0.0882	0.0991	0.0853	0.1078	0.1073	0.1064	0.1063	0.1086	0.6922	0.7222	0.686	0.6693	0.5433	0.0841	0.0854	0.6815	0.678	0.6848	0.6873	0.6923	1.2204	1.1733	1.1718	1.1286	1.1243	0.0852	0.0843	0.7792	0.8025	0.8009	0.8138	0.7484			1.2648	1.2618	1.2012	0.0833
1417	37
1422	37
1427	37
1430	37	0.0827	0.0825	0.0833	0.0836	0.0832	0.087	0.0821	0.0842	0.0823	0.0844	0.0854	0.0971	0.1067	0.105	0.0988	0.0933			0.753	0.7798	0.739	0.7257	0.584	0.0839	0.0861	0.6878	0.6788	0.6836	0.6833	0.6816			1.1753	1.1369	1.1326	0.0854	0.084	0.819	0.8827	0.8571	0.8622	0.8139			1.2901	1.299	1.2177	0.0844
1435	37	0.0824	0.0822	0.083	0.0827	0.0829	0.0822	0.0823	0.0851	0.0823	0.0838	0.0863	0.096	0.0854	0.1088	0.1028	0.1056			0.7835	0.8092	0.761	0.7425	0.5987	0.0834	0.0863	0.7136	0.6913	0.7023	0.7075	0.7013			1.1974	1.1594	1.1555	0.0856	0.0843	0.8623	0.9286	0.8973	0.9126	0.8605			1.2972	1.3025	1.2308	0.0845
1440	37	0.0824	0.0823	0.0831	0.0829	0.0834	0.0822	0.0843	0.0846	0.0826	0.0956	0.0849	0.0989	0.0856	0.1073	0.1049	0.1048			0.8089	0.8438	0.7845	0.7655	0.613	0.0829	0.0865	0.7299	0.7075	0.7198	0.7268	0.7156			1.2062	1.1703	1.1681	0.0858	0.0845	0.8827	0.9211	0.9168	0.9309	0.8838			1.3002	1.308	1.2492	0.0841
1445	37	0.0822	0.0824	0.0834	0.0844	0.0832	0.0822	0.0847	0.0857	0.0826	0.0955	0.0981	0.0946	0.0856	0.1005	0.0997	0.0979			0.825	0.8495	0.8012	0.7835	0.6377	0.0828	0.0862	0.7376	0.7193	0.7271	0.7304	0.7229			1.2126	1.1797	1.1781	0.0857	0.0844	0.9063	0.9453	0.9426	0.9535	0.9003			1.3023	1.3116	1.258	0.0838
1450	37	0.0824	0.0824	0.0833	0.0833	0.0838	0.0873	0.0849	0.0852	0.0823	0.0909	0.0826	0.0948	0.0865	0.0998	0.1037	0.1			0.8417	0.8678	0.8193	0.805	0.6601	0.0827	0.0871	0.7551	0.7457	0.7459	0.7491	0.7381			1.2202	1.1899	1.1889	0.0859	0.0846	0.926	0.9637	0.9625	0.976	0.9148			1.3064	1.3166	1.2643	0.0838
1455	37	0.0821	0.0823	0.0832	0.0843	0.0839	0.0823	0.0843	0.0854	0.0825	0.0829	0.0835	0.0967	0.0863	0.1065	0.1067	0.1011			0.8564	0.8838	0.8303	0.8228	0.6821	0.0825	0.0861	0.7553	0.744	0.7562	0.7524	0.7431			1.2263	1.1956	1.1971	0.0857	0.0848	0.9378	0.9854	0.977	0.9919	0.9301			1.3063	1.3189	1.2684	0.0839
1460	37	0.0828	0.0823	0.0832	0.0834	0.0832	0.0823	0.0842	0.0847	0.0826	0.0838	0.0818	0.1264	0.0866	0.0988	0.1047	0.1072			0.878	0.9074	0.8491	0.8456	0.7099	0.0819	0.086	0.7566	0.7495	0.7572	0.7596	0.7538			1.2399	1.2029	1.2044	0.0858	0.0848	0.9584	0.9923	0.9947	1.0074	0.9562			1.3072	1.3214	1.2787	0.0838
1465	37	0.0827	0.0824	0.0833	0.0838	0.0834	0.084	0.0845	0.0843	0.0828	0.084	0.0833	0.0955	0.0869	0.0989	0.1004	0.105			0.8994	0.9247	0.8667	0.8696	0.7274	0.0823	0.0858	0.791	0.7829	0.7889	0.7929	0.7764			1.2605	1.224	1.2279	0.0862	0.0848	0.9812	1.0333	1.0128	1.0257	0.9864			1.3093	1.324	1.2866	0.0839
1470	37	0.0827	0.0824	0.0833	0.0834	0.0833	0.0829	0.0843	0.0855	0.0823	0.0838	0.0866	0.0975	0.0889	0.1072	0.102	0.1028			0.9113	0.9452	0.8882	0.8861	0.7526	0.0822	0.0859	0.806	0.7975	0.7984	0.7996	0.7847			1.2672	1.2395	1.2498	0.0859	0.0851	1.0009	1.0246	1.0257	1.0391	1.0043			1.3105	1.3254	1.2912	0.084
1475	37	0.0832	0.0825	0.0834	0.0835	0.0833	0.0824	0.0846	0.0852	0.0823	0.0831	0.0839	0.0972	0.0867	0.1052	0.1056	0.1015			0.9267	0.9653	0.9124	0.9045	0.7788	0.0823	0.0861	0.8252	0.8188	0.8177	0.8158	0.7946			1.2726	1.2594	1.2709	0.0859	0.0852	1.0174	1.0444	1.0427	1.0544	1.018			1.3101	1.3259	1.2948	0.0839
1480	37	0.0833	0.0823	0.0853	0.0837	0.0831	0.0822	0.0841	0.0851	0.0823	0.0832	0.0867	0.0974	0.0868	0.1091	0.1022	0.1054			0.9459	0.9878	0.9323	0.9262	0.805	0.0821	0.0864	0.8429	0.8408	0.8342	0.8256	0.8074			1.2822	1.2764	1.2821	0.0857	0.0852	1.0346	1.0711	1.0634	1.0731	1.0363			1.3116	1.3266	1.2976	0.0838
1485	37	0.0834	0.0823	0.0833	0.0834	0.0838	0.0823	0.0846	0.0846	0.0828	0.0835	0.0816	0.0979	0.0866	0.1033	0.1058	0.1035			0.96	1.003	0.9495	0.9467	0.8304	0.0823	0.0863	0.8552	0.8534	0.8471	0.8379	0.8195			1.291	1.2833	1.2887	0.0859	0.0854	1.0508	1.0721	1.0762	1.0942	1.0536			1.3123	1.328	1.3018	0.0841
1490	37	0.0837	0.0825	0.0834	0.0836	0.0836	0.093	0.0846	0.0852	0.0829	0.0831	0.0816	0.098	0.0866	0.1054	0.1032	0.1021			0.9852	1.0318	0.9723	0.9695	0.8554	0.0824	0.086	0.8616	0.8567	0.8495	0.8456	0.8303			1.296	1.2886	1.2919	0.0858	0.0849	1.0852	1.0959	1.0986	1.1166	1.0753			1.3147	1.3304	1.3041	0.0841
1495	37	0.0836	0.0825	0.0834	0.0834	0.1114	0.0839	0.0848	0.0854	0.0825	0.0836	0.0987	0.0992	0.0866	0.1104	0.1087	0.1043			0.9787	1.0306	0.9774	0.9771	0.8865	0.0825	0.0845	0.8573	0.8645	0.8539	0.8485	0.8383			1.2954	1.2867	1.2897	0.0857	0.0849	1.0763	1.101	1.102	1.1182	1.0801			1.3167	1.33	1.3048	0.084
1500	37	0.0838	0.0824	0.0833	0.083	0.085	0.0823	0.0848	0.0843	0.0822	0.0832	0.0846	0.1023	0.0867	0.1087	0.1058	0.1085			1.0114	1.055	0.9963	0.9957	0.9122	0.0824	0.0847	0.8815	0.8824	0.8643	0.8613	0.8489			1.2975	1.2884	1.2907	0.0857	0.0865	1.0954	1.1251	1.126	1.1432	1.109			1.3158	1.3315	1.3077	0.0838
1505	37
1510	37
1515	37
1520	37
1525	37
1530	37
1535	37
1540	37
1545	37
1550	37
1555	37
1560	37
1565	37
1570	37	0.0843	0.0911	0.0919	0.0899	0.0839	0.0906	0.0915	0.0942	0.089	0.0905	0.0896	0.103	0.1099	0.1033	0.1018	0.095					1.0634	1.0614	0.9608	0.0829	0.087			0.8581	0.8605	0.8677			1.2988	1.2785	1.2834	0.0853	0.0881			1.1633	1.1781	1.1538			1.314	1.3308	1.3082	0.0936
1575	37	0.085	0.0912	0.0919	0.09	0.0836	0.0906	0.0924	0.0939	0.089	0.0905	0.0896	0.1032	0.0892	0.0952	0.1077	0.0991					1.0779	1.0768	0.9888	0.0829	0.0867			0.892	0.8888	0.8863			1.2997	1.2837	1.2889	0.085	0.0881			1.191	1.1939	1.1684			1.3126	1.3299	1.3074	0.0936
1580	37	0.0848	0.0911	0.0919	0.0899	0.0844	0.0905	0.0923	0.0938	0.089	0.0904	0.0894	0.1028	0.0892	0.1075	0.0973	0.0999					1.1014	1.1004	1.0164	0.0829	0.0868			0.9059	0.9018	0.9008			1.3001	1.2834	1.2886	0.0848	0.088			1.1945	1.1998	1.1753			1.3132	1.3302	1.3081	0.0935
1585	37	0.0844	0.0911	0.0919	0.0898	0.0838	0.0904	0.0923	0.0939	0.0889	0.0904	0.0892	0.1026	0.0886	0.1031	0.099	0.1042					1.1208	1.1194	1.0369	0.083	0.0865			0.9237	0.9229	0.9228			1.3005	1.282	1.2875	0.0824	0.0908			1.2096	1.2143	1.1855			1.3115	1.3289	1.3072	0.0935
1590	37	0.0844	0.0912	0.0919	0.09	0.0835	0.0906	0.0923	0.094	0.089	0.0905	0.0894	0.1028	0.0889	0.0907	0.1091	0.1029					1.1421	1.1428	1.0659	0.0831	0.083			0.9391	0.9375	0.9363			1.302	1.2825	1.2878	0.0824	0.0925			1.2059	1.2197	1.2089			1.3121	1.3298	1.3158	0.0935
1595	37	0.0845	0.091	0.0919	0.0898	0.0833	0.0903	0.0922	0.094	0.0888	0.0903	0.0892	0.1029	0.0891	0.0913	0.105	0.1049					1.1571	1.1579	1.0843	0.0831	0.0833			0.9552	0.9568	0.9564			1.3025	1.2864	1.2879	0.0824	0.0908			1.2112	1.2312	1.2117			1.3108	1.3283	1.3071	0.0934
1600	37	0.0844	0.0911	0.0918	0.09	0.0848	0.0904	0.0924	0.0942	0.0889	0.0904	0.0893	0.1037	0.0886	0.0968	0.105	0.0994					1.176	1.1763	1.1079	0.0831	0.0863			0.9734	0.9737	0.9745			1.304	1.2893	1.3377	0.0826	0.0904			1.1986	1.2303	1.2307			1.3104	1.3288	1.3092	0.0934
1605	37	0.0844	0.0911	0.0919	0.0899	0.084	0.0905	0.0924	0.0942	0.0889	0.0903	0.0892	0.104	0.0886	0.1027	0.1095	0.1066					1.1972	1.1986	1.1283	0.083	0.0873			0.9893	0.9903	0.9905			1.3047	1.2911	1.2951	0.0825	0.0897			1.1975	1.2292	1.2149			1.3118	1.3299	1.3091	0.0935
1610	37	0.0843	0.0911	0.092	0.0899	0.0835	0.0904	0.0925	0.0942	0.089	0.0901	0.0893	0.1039	0.0887	0.1008	0.1104	0.1083					1.2121	1.2134	1.1421	0.0831	0.0861			1.0136	1.0121	1.0102			1.3063	1.2928	1.2973	0.0825	0.0903			1.1985	1.229	1.2131			1.3112	1.33	1.3095	0.0933
1615	37	0.0838	0.091	0.0919	0.0899	0.0834	0.0904	0.0924	0.094	0.0889	0.0902	0.0892	0.1037	0.0882	0.108	0.1055	0.1044					1.2218	1.2233	1.1573	0.0829	0.0864			1.0217	1.0216	1.0191			1.3078	1.2939	1.3004	0.0825	0.0895			1.1988	1.2295	1.2163			1.3106	1.3308	1.3112	0.0935
1620	37	0.0838	0.091	0.0919	0.0898	0.0836	0.0905	0.0924	0.094	0.0889	0.0901	0.0892	0.1039	0.088	0.0888	0.0838	0.0934					1.2303	1.2326	1.1719	0.083	0.1082			1.0366	1.0387	1.0335			1.3095	1.2959	1.3008	0.0824	0.0892			1.1988	1.2286	1.2339			1.3104	1.331	1.3114	0.0935
1625	37	0.0841	0.091	0.0919	0.0899	0.0835	0.0905	0.0924	0.0941	0.0888	0.0902	0.0892	0.104	0.0884	0.1011	0.0849	0.0988					1.237	1.2398	1.1852	0.0828	0.0864			1.0491	1.0506	1.0472			1.3108	1.2977	1.3047	0.0825	0.09			1.202	1.2293	1.2182			1.3101	1.3311	1.3119	0.0934
1630	37	0.0839	0.091	0.0919	0.0899	0.0835	0.0904	0.0924	0.0942	0.0889	0.0902	0.0892	0.1038	0.088	0.1042	0.1097	0.0911					1.243	1.2453	1.2025	0.0829	0.0838			1.0654	1.0662	1.0624			1.3117	1.2996	1.3051	0.0826	0.0893			1.2036	1.2295	1.2194			1.3101	1.3312	1.3125	0.0935
1635	37	0.0839	0.091	0.0919	0.0899	0.0833	0.0904	0.0922	0.094	0.0889	0.0902	0.0891	0.1042	0.0881	0.1112	0.108	0.1079					1.2489	1.2514	1.2171	0.083	0.0861			1.0848	1.0826	1.079			1.3133	1.3012	1.3062	0.0826	0.0896			1.2089	1.2287	1.2134			1.3101	1.3311	1.3123	0.0934
1640	37	0.0839	0.091	0.092	0.0899	0.0841	0.0904	0.092	0.0942	0.089	0.0901	0.0892	0.1043	0.0882	0.1014	0.0978	0.0994					1.2534	1.2568	1.2253	0.0831	0.086			1.091	1.0912	1.0905			1.3149	1.3031	1.3085	0.0826	0.0898			1.2028	1.2295	1.2158			1.3106	1.3315	1.313	0.0934
1645	37	0.0843	0.0911	0.092	0.0899	0.0834	0.0903	0.0922	0.0943	0.0891	0.0901	0.0893	0.1042	0.0885	0.1048	0.0832	0.105					1.2587	1.2629	1.2381	0.0828	0.0858			1.1039	1.1048	1.1062			1.3165	1.3054	1.311	0.0825	0.09			1.2169	1.2314	1.2156			1.3105	1.3327	1.3154	0.0935
1650	37	0.0841	0.0909	0.0919	0.0898	0.0836	0.0904	0.092	0.0941	0.0889	0.0901	0.0892	0.1045	0.0886	0.1036	0.1068	0.0964					1.2613	1.2657	1.2405	0.0831	0.0855			1.1195	1.1216	1.1204			1.3168	1.3069	1.3125	0.0827	0.0899			1.2278	1.2466	1.215			1.31	1.3322	1.3142	0.0934
1655	37	0.0838	0.0909	0.092	0.0898	0.0833	0.0903	0.0921	0.0942	0.089	0.09	0.0892	0.1057	0.0881	0.1085	0.086	0.1003					1.2662	1.2708	1.2471	0.0831	0.0836			1.1288	1.1303	1.1309			1.3187	1.3087	1.3139	0.0825	0.0892			1.2339	1.2546	1.2162			1.3099	1.3325	1.3157	0.0935
1660	37	0.0839	0.091	0.0921	0.09	0.0839	0.0905	0.0922	0.0943	0.089	0.0902	0.0893	0.1055	0.0881	0.1111	0.1056	0.1011					1.2705	1.2751	1.2537	0.0829	0.0858			1.1441	1.1454	1.1457			1.3205	1.3114	1.3169	0.0826	0.0894			1.2351	1.2601	1.2309			1.3102	1.3337	1.3174	0.0934
1665	37	0.0839	0.091	0.092	0.0899	0.0839	0.0904	0.092	0.0941	0.089	0.0902	0.0891	0.106	0.0882	0.1015	0.088	0.0979					1.2738	1.2782	1.2574	0.083	0.0836			1.1521	1.1552	1.1532			1.3211	1.3132	1.3186	0.0826	0.0895			1.243	1.2628	1.2424			1.3094	1.3332	1.3161	0.0935
1670	37	0.0837	0.091	0.092	0.0899	0.0839	0.0904	0.0919	0.0941	0.0889	0.0902	0.0893	0.1129	0.0883	0.111	0.0831	0.0896					1.2773	1.2826	1.2624	0.0831	0.0835			1.1675	1.1679	1.1657			1.3232	1.3147	1.3208	0.0825	0.0894			1.2408	1.2659	1.2483			1.3097	1.3344	1.3179	0.0935
1675	37	0.0841	0.0911	0.0919	0.0897	0.0837	0.0904	0.0919	0.094	0.0889	0.0902	0.0893	0.1066	0.0887	0.1	0.0925	0.0856					1.2796	1.2854	1.2676	0.0832	0.084			1.181	1.1839	1.1787			1.323	1.3161	1.3218	0.0826	0.0898			1.2435	1.2697	1.252			1.3097	1.3334	1.3178	0.0933
1680	37	0.084	0.091	0.092	0.0898	0.0838	0.0905	0.0919	0.0941	0.0889	0.0902	0.0893	0.1072	0.0885	0.0852	0.0984	0.0805					1.2897	1.2882	1.2695	0.0831	0.0837			1.1855	1.1904	1.191			1.3236	1.3186	1.3249	0.0826	0.0896			1.2469	1.2717	1.2552			1.3105	1.3346	1.3197	0.0935
1685	37	0.0838	0.0911	0.0919	0.0899	0.0841	0.0903	0.0918	0.0941	0.089	0.0902	0.0894	0.1073	0.0883	0.0825	0.0835	0.0883					1.3007	1.2915	1.2744	0.083	0.0837			1.1848	1.1921	1.1976			1.3249	1.3199	1.3266	0.0825	0.0893			1.2664	1.2755	1.2589			1.3095	1.3356	1.3195	0.0934
1690	37	0.0842	0.091	0.0919	0.0898	0.084	0.0904	0.0918	0.0941	0.0889	0.0902	0.0893	0.1078	0.0887	0.1018	0.0995	0.0915					1.3034	1.2937	1.2781	0.0831	0.0838			1.1877	1.1947	1.203			1.3259	1.322	1.3282	0.0825	0.0899			1.2532	1.2778	1.2604			1.3094	1.3355	1.3213	0.0935
1695	37	0.0839	0.091	0.0919	0.0899	0.0836	0.0904	0.0919	0.0941	0.0889	0.0902	0.0893	0.1081	0.0881	0.11	0.0837	0.099					1.3047	1.3089	1.2814	0.083	0.0834			1.1875	1.1939	1.2023			1.3263	1.3237	1.3304	0.0825	0.0888			1.2561	1.2811	1.2645			1.3094	1.3364	1.3226	0.0933
1700	37	0.0842	0.0909	0.092	0.0898	0.0837	0.0903	0.0919	0.0941	0.089	0.0901	0.0892	0.108	0.0887	0.1114	0.0834	0.0855					1.3059	1.3142	1.2847	0.0829	0.0838			1.1883	1.1955	1.2015			1.3269	1.3257	1.3324	0.0826	0.089			1.2593	1.2834	1.267			1.3089	1.3371	1.3243	0.0934
1705	37	0.0838	0.0911	0.092	0.0898	0.0837	0.0904	0.0917	0.0941	0.089	0.09	0.0893	0.1084	0.0886	0.0913	0.0879	0.1019					1.3076	1.3173	1.2877	0.0831	0.0832			1.1852	1.1905	1.2008			1.3274	1.3267	1.3342	0.0826	0.0883			1.2617	1.2866	1.2705			1.3101	1.3389	1.3258	0.0934
1710	37	0.0841	0.091	0.0919	0.0899	0.0839	0.0904	0.0918	0.0941	0.0889	0.0901	0.0893	0.1087	0.0883	0.0965	0.09	0.1003					1.3083	1.318	1.2906	0.083	0.0836			1.184	1.191	1.202			1.3283	1.3289	1.3358	0.0826	0.0886			1.2643	1.2889	1.2719			1.3104	1.3393	1.3256	0.0934
1715	37	0.0846	0.0909	0.0918	0.0897	0.0831	0.0904	0.0917	0.0941	0.0889	0.0901	0.0894	0.1086	0.0889	0.0921	0.0843	0.1025					1.3089	1.3195	1.2924	0.0831	0.084			1.1809	1.1878	1.2002			1.3279	1.33	1.3379	0.0825	0.089			1.2686	1.2916	1.2754			1.3107	1.3408	1.3267	0.0933
1720	37	0.0842	0.091	0.0919	0.0899	0.0836	0.0904	0.0916	0.094	0.089	0.09	0.0893	0.1091	0.0887	0.0826	0.0865	0.0809					1.31	1.321	1.2956	0.0832	0.084			1.1809	1.1898	1.1985			1.3287	1.3322	1.3395	0.0827	0.0888			1.2713	1.2946	1.2773			1.3103	1.3417	1.3273	0.0934
1725	37	0.0843	0.0909	0.0919	0.0898	0.0835	0.0905	0.0916	0.0942	0.0889	0.09	0.0893	0.1097	0.0885	0.0947	0.0916	0.084					1.3107	1.3214	1.2971	0.0831	0.0837			1.179	1.1872	1.1976			1.3285	1.3324	1.3414	0.0827	0.0884			1.2719	1.296	1.28			1.3098	1.3414	1.3275	0.0932
1730	37	0.0844	0.091	0.0919	0.09	0.0836	0.0904	0.0916	0.0942	0.0888	0.0901	0.0893	0.1096	0.0888	0.0874	0.0838	0.0809					1.3111	1.322	1.3009	0.0832	0.0839			1.1765	1.1849	1.1947			1.3286	1.3346	1.3433	0.0826	0.0885			1.2752	1.2987	1.2826			1.3108	1.3426	1.3295	0.0933
1735	37	0.0843	0.091	0.092	0.0898	0.0848	0.0905	0.0917	0.0941	0.0888	0.0901	0.0893	0.1097	0.0887	0.0825	0.0833	0.0942					1.3113	1.3223	1.3032	0.0832	0.0836			1.1755	1.1826	1.1945			1.3285	1.3364	1.3452	0.0825	0.0882			1.2773	1.3015	1.2869			1.3103	1.3403	1.3299	0.0933
1740	37	0.0841	0.0911	0.092	0.0899	0.0834	0.0904	0.0919	0.0943	0.089	0.0901	0.0892	0.1097	0.0888	0.0825	0.0854	0.0838					1.3128	1.3234	1.3028	0.083	0.0838			1.1753	1.1829	1.1925			1.3285	1.3376	1.3468	0.0827	0.0885			1.2807	1.3041	1.2874			1.311	1.34	1.3303	0.0933
1745	37	0.0841	0.091	0.092	0.0898	0.0836	0.0905	0.0916	0.0941	0.0889	0.09	0.0894	0.1099	0.0884	0.0824	0.089	0.084					1.3139	1.3241	1.3059	0.0831	0.0836			1.1768	1.1834	1.1931			1.3286	1.3397	1.3486	0.0826	0.0883			1.2879	1.307	1.2888			1.3108	1.3398	1.3316	0.0933
1750	37	0.0841	0.0909	0.0919	0.0898	0.0831	0.0905	0.0916	0.0942	0.0888	0.0899	0.0893	0.1101	0.0884	0.0976	0.0834	0.0952					1.3137	1.3243	1.3169	0.0831	0.0836			1.1755	1.181	1.1918			1.3283	1.3402	1.3499	0.0826	0.0879			1.295	1.3075	1.2911			1.3109	1.3394	1.3331	0.0933
1755	37	0.084	0.091	0.0921	0.0899	0.0838	0.0903	0.0916	0.0941	0.0889	0.0899	0.0892	0.1104	0.0884	0.095	0.0834	0.086					1.3142	1.3248	1.3182	0.0831	0.0834			1.1742	1.1802	1.1899			1.3273	1.3414	1.3513	0.0827	0.0878			1.2873	1.3099	1.3048			1.311	1.3387	1.3326	0.0932
1760	37	0.0842	0.091	0.0919	0.0898	0.0842	0.0905	0.0916	0.0942	0.0888	0.0901	0.0893	0.1105	0.0889	0.0823	0.0963	0.1076					1.3143	1.3252	1.3194	0.0832	0.0835			1.1729	1.1804	1.1902			1.3271	1.3434	1.353	0.0827	0.088			1.288	1.3123	1.2947			1.3108	1.3384	1.3317	0.0932
1765	37	0.084	0.091	0.0919	0.0897	0.0838	0.0903	0.0915	0.094	0.089	0.0908	0.0893	0.1111	0.0884	0.082	0.0836	0.0907					1.3165	1.3256	1.3209	0.0831	0.0834			1.1718	1.18	1.1892			1.3225	1.3439	1.355	0.0827	0.0879			1.2894	1.3138	1.2954			1.3102	1.3368	1.3301	0.0932
1770	37	0.0837	0.091	0.0919	0.0897	0.0834	0.0904	0.0916	0.0941	0.0888	0.0907	0.0892	0.1104	0.0884	0.0823	0.0945	0.1033					1.3307	1.3269	1.3217	0.0832	0.0836			1.1591	1.1707	1.1849			1.3226	1.3445	1.3565	0.0827	0.0879			1.292	1.3163	1.2983			1.3097	1.3362	1.3291	0.0932
1775	37	0.0842	0.091	0.092	0.0899	0.0834	0.0905	0.0916	0.0942	0.0889	0.0909	0.0894	0.1108	0.0885	0.0849	0.0954	0.0851					1.3332	1.3269	1.3206	0.0832	0.0837			1.1683	1.1766	1.1865			1.3231	1.3463	1.3566	0.0827	0.0883			1.2926	1.3176	1.2994			1.3103	1.3346	1.3274	0.0933
1780	37	0.0843	0.0909	0.0919	0.0898	0.0833	0.0903	0.0916	0.0942	0.0888	0.0908	0.0893	0.1111	0.0887	0.0967	0.101	0.0871					1.3346	1.3281	1.3221	0.0832	0.0837			1.1689	1.1787	1.1876			1.3232	1.3481	1.359	0.0827	0.0884			1.2952	1.3195	1.3009			1.3091	1.3329	1.326	0.0932
1785	37	0.084	0.0909	0.092	0.0898	0.0832	0.0904	0.0917	0.0941	0.0889	0.0908	0.0892	0.1116	0.0882	0.086	0.0836	0.0812					1.3354	1.3277	1.322	0.083	0.0838			1.1659	1.174	1.185			1.3237	1.3491	1.3599	0.0828	0.0881			1.295	1.3279	1.3025			1.3088	1.3302	1.3248	0.0934
1790	37	0.0843	0.091	0.0919	0.0899	0.0842	0.0904	0.0916	0.0942	0.0889	0.0909	0.0894	0.1114	0.0885	0.0827	0.0837	0.0848					1.3356	1.3286	1.3218	0.0831	0.0836			1.1653	1.1736	1.1835			1.3235	1.3496	1.3615	0.0827	0.0881			1.2957	1.3209	1.3041			1.3064	1.3274	1.323	0.0932
1795	37	0.084	0.0908	0.0919	0.0897	0.0831	0.0904	0.0914	0.0942	0.0888	0.0908	0.0893	0.1144	0.0884	0.0826	0.0832	0.082					1.3361	1.3393	1.3213	0.083	0.0836			1.164	1.1723	1.1828			1.3235	1.35	1.3631	0.0826	0.0881			1.2966	1.3211	1.3106			1.3034	1.3275	1.3221	0.0933
1800	37	0.0841	0.0909	0.0921	0.0899	0.0837	0.0904	0.0915	0.0943	0.0889	0.0909	0.0893	0.1124	0.0884	0.0976	0.084	0.0854					1.3364	1.3435	1.3223	0.0833	0.0836			1.168	1.1778	1.1867			1.3246	1.3515	1.3642	0.0829	0.0881			1.2997	1.3235	1.3071			1.303	1.3282	1.3215	0.0932
1805	37	0.084	0.0909	0.092	0.0897	0.0843	0.0904	0.0914	0.0942	0.0889	0.0909	0.0893	0.1125	0.0883	0.0835	0.0996	0.0995					1.3372	1.344	1.3222	0.0833	0.0836			1.1653	1.1748	1.1836			1.3248	1.3523	1.3666	0.0828	0.088			1.3003	1.326	1.3084			1.3047	1.3275	1.3201	0.0932
1810	37	0.084	0.0909	0.0919	0.0897	0.0831	0.0904	0.0915	0.0941	0.0888	0.0908	0.0893	0.1127	0.0883	0.0837	0.0833	0.0812					1.34	1.3444	1.3228	0.0833	0.0835			1.159	1.1702	1.1806			1.3251	1.353	1.3674	0.0827	0.0879			1.3044	1.3279	1.3084			1.3064	1.3283	1.3195	0.0932
1815	37	0.0843	0.091	0.0918	0.0898	0.0836	0.0904	0.0914	0.0941	0.0888	0.0908	0.0893	0.1133	0.0886	0.0869	0.0852	0.0961					1.3398	1.3446	1.3239	0.0832	0.0839			1.1636	1.1732	1.1832			1.3265	1.3544	1.3692	0.0828	0.0886			1.3058	1.3318	1.3109			1.3057	1.327	1.3179	0.0932
1820	37	0.0841	0.0909	0.0918	0.0898	0.0833	0.0904	0.0913	0.0943	0.0888	0.0909	0.0893	0.1131	0.0886	0.0934	0.091	0.0808					1.3408	1.3451	1.3233	0.0831	0.0837			1.1598	1.1693	1.1794			1.3269	1.3547	1.3707	0.0827	0.0884			1.3082	1.3333	1.3116			1.3072	1.3278	1.3173	0.0933
1825	37	0.0843	0.0911	0.0919	0.0898	0.0834	0.0905	0.0915	0.0944	0.089	0.0909	0.0895	0.1138	0.0887	0.0825	0.0928	0.081					1.3418	1.345	1.323	0.0833	0.0837			1.1585	1.1686	1.1789			1.328	1.3541	1.3723	0.0828	0.0882			1.3104	1.3351	1.3163			1.3071	1.3275	1.3165	0.0933
1830	37	0.0843	0.0908	0.0918	0.0896	0.0838	0.0903	0.0913	0.0939	0.0888	0.0907	0.0893	0.117	0.0887	0.0844	0.091	0.081					1.343	1.3445	1.3231	0.0832	0.0837			1.1587	1.169	1.1792			1.3293	1.356	1.3726	0.0827	0.0881			1.3144	1.3367	1.3179			1.3081	1.327	1.3147	0.0932
1835	37	0.0846	0.0909	0.0918	0.0898	0.0836	0.0904	0.0913	0.0942	0.0889	0.0909	0.0893	0.1591	0.089	0.0827	0.0844	0.082					1.3443	1.3455	1.3246	0.0831	0.084			1.1591	1.1668	1.1794			1.3311	1.3581	1.3738	0.0828	0.0887			1.3199	1.339	1.3223			1.3107	1.3262	1.3138	0.0932
1840	37	0.0842	0.091	0.0919	0.0899	0.0832	0.0905	0.0915	0.0942	0.0889	0.0909	0.0894	0.1194	0.0886	0.0824	0.0845	0.0859					1.3453	1.3469	1.3348	0.0832	0.0839			1.1615	1.1698	1.18			1.3313	1.359	1.3745	0.0828	0.0884			1.3242	1.3415	1.3263			1.3193	1.3269	1.3117	0.0932
1845	37	0.0842	0.091	0.0919	0.0897	0.0837	0.0905	0.0915	0.0942	0.0889	0.0909	0.0895	0.1151	0.0884	0.0824	0.0852	0.0813					1.3463	1.3469	1.3352	0.0831	0.0835			1.1576	1.1681	1.1792			1.3324	1.3589	1.3753	0.0828	0.088			1.3249	1.3428	1.3308			1.3226	1.3271	1.3096	0.0931
1850	37	0.0841	0.091	0.0919	0.0897	0.0835	0.0904	0.0914	0.0942	0.0889	0.0909	0.0893	0.1152	0.0884	0.0827	0.0849	0.0832					1.3469	1.3477	1.3365	0.0832	0.0837			1.1541	1.163	1.1761			1.3338	1.3603	1.3762	0.0828	0.088			1.3249	1.3459	1.3324			1.3248	1.3271	1.3086	0.0931
1855	37	0.0841	0.091	0.092	0.0899	0.0831	0.0904	0.0913	0.0941	0.0889	0.091	0.0894	0.1159	0.0884	0.0898	0.0834	0.0812					1.3473	1.3467	1.3346	0.0831	0.0834			1.1554	1.1643	1.1752			1.3353	1.3611	1.3762	0.0827	0.0878			1.3266	1.3502	1.3329			1.3252	1.3277	1.307	0.0931
1860	37	0.084	0.091	0.0919	0.0899	0.0833	0.0904	0.0915	0.0941	0.0887	0.0908	0.0895	0.1171	0.0884	0.0937	0.0849	0.0859					1.3487	1.3474	1.3339	0.0832	0.0836			1.1549	1.1678	1.1781			1.3367	1.3627	1.3769	0.0828	0.0879			1.3274	1.3542	1.3327			1.3258	1.3353	1.3051	0.0931
1865	37	0.084	0.091	0.092	0.0898	0.0833	0.0906	0.0915	0.0943	0.0889	0.0908	0.0894	0.1173	0.0883	0.0904	0.0901	0.0813					1.3504	1.3481	1.3343	0.0833	0.0836			1.1557	1.1661	1.1776			1.3382	1.3637	1.3785	0.0827	0.0879			1.3284	1.3572	1.3334			1.3263	1.339	1.3037	0.0932
1870	37	0.0844	0.0909	0.0918	0.0897	0.0835	0.0903	0.0914	0.0942	0.0888	0.0908	0.0894	0.1178	0.089	0.0825	0.0835	0.0811					1.3493	1.3482	1.3332	0.0832	0.0838			1.153	1.1641	1.1742			1.3382	1.3633	1.3796	0.0828	0.0884			1.3344	1.3589	1.3343			1.3256	1.3401	1.3018	0.0931
1875	37	0.0843	0.0909	0.0918	0.0898	0.0832	0.0903	0.0913	0.0943	0.0888	0.091	0.0894	0.118	0.0889	0.0831	0.0843	0.086					1.3518	1.3485	1.3331	0.0832	0.0838			1.1517	1.1618	1.1739			1.3407	1.3648	1.3779	0.0828	0.0885			1.3352	1.3597	1.3386			1.3262	1.3416	1.2991	0.0932
1880	37	0.0844	0.0911	0.092	0.0899	0.0832	0.0906	0.0916	0.0944	0.089	0.0909	0.0895	0.1182	0.0888	0.0826	0.0837	0.0854					1.353	1.3488	1.3323	0.0832	0.0839			1.1515	1.1628	1.1745			1.3414	1.3656	1.3782	0.0829	0.0884			1.3347	1.3605	1.3418			1.3262	1.3412	1.2967	0.0932
1885	37	0.0842	0.0909	0.092	0.0898	0.0839	0.0903	0.0915	0.0944	0.0889	0.0908	0.0896	0.1182	0.0886	0.0824	0.0837	0.093					1.3527	1.3494	1.3316	0.0832	0.0836			1.1503	1.162	1.173			1.3431	1.3664	1.3788	0.0829	0.0881			1.3338	1.3613	1.3419			1.3269	1.3412	1.2945	0.0932
1890	37	0.0842	0.091	0.0919	0.0898	0.0841	0.0904	0.0913	0.0942	0.0888	0.0908	0.0893	0.1184	0.0885	0.0827	0.0874	0.0874					1.3529	1.3507	1.3319	0.0833	0.0836			1.1418	1.1561	1.1688			1.3448	1.3666	1.3802	0.0828	0.0879			1.3338	1.3637	1.3419			1.3258	1.3406	1.295	0.0932
1895	37	0.0844	0.0908	0.0917	0.0898	0.0841	0.0903	0.0912	0.0941	0.0887	0.0908	0.0895	0.1188	0.0887	0.1026	0.0838	0.0813					1.3543	1.3493	1.3309	0.0834	0.0841			1.1472	1.1589	1.1712			1.3459	1.3682	1.3788	0.0828	0.0881			1.3322	1.3685	1.3406			1.3259	1.34	1.3002	0.0933
1900	37	0.0843	0.091	0.0918	0.0897	0.0837	0.0905	0.0914	0.0942	0.0888	0.0909	0.0894	0.1196	0.0889	0.0862	0.102	0.082					1.3554	1.3504	1.3318	0.0833	0.0837			1.153	1.1651	1.1756			1.3485	1.367	1.3807	0.0828	0.0883			1.3329	1.3701	1.3409			1.3262	1.3401	1.3039	0.0931
1905	37	0.0846	0.091	0.092	0.0896	0.0832	0.0903	0.0915	0.0943	0.0889	0.0909	0.0895	0.1286	0.0891	0.0828	0.0837	0.1042					1.3568	1.3512	1.3305	0.0833	0.0842			1.1504	1.1626	1.1739			1.3508	1.3678	1.3766	0.0829	0.0887			1.3318	1.3694	1.3391			1.3262	1.3388	1.3027	0.0932
1910	37	0.0846	0.0908	0.0919	0.0898	0.0838	0.0904	0.0913	0.0942	0.0888	0.091	0.0895	0.1202	0.089	0.1261	0.0841	0.0859					1.357	1.3514	1.3307	0.0833	0.0841			1.1471	1.1575	1.1697			1.352	1.3723	1.3753	0.0829	0.0889			1.3313	1.3691	1.3383			1.3269	1.3388	1.3021	0.0931
1915	37	0.0844	0.091	0.0919	0.0898	0.0831	0.0904	0.0915	0.0942	0.0888	0.0908	0.0895	0.1219	0.0888	0.0826	0.0866	0.0866					1.3567	1.3521	1.3304	0.0832	0.0841			1.1438	1.1558	1.1689			1.3528	1.3666	1.3776	0.0828	0.0886			1.33	1.3687	1.3372			1.3252	1.3375	1.3009	0.0931
1920	37	0.0842	0.0909	0.0918	0.0898	0.0832	0.0903	0.0914	0.0943	0.0888	0.0907	0.0894	0.1217	0.0885	0.0826	0.0905	0.0953					1.3582	1.3533	1.3297	0.0832	0.0838			1.1409	1.1536	1.1677			1.3541	1.3659	1.3729	0.0828	0.0883			1.3288	1.3681	1.3361			1.3266	1.3383	1.2998	0.0932
1925	37	0.0841	0.0909	0.0919	0.0898	0.0838	0.0903	0.0914	0.0943	0.0889	0.0907	0.0895	0.1211	0.0887	0.113	0.0839	0.0811					1.3592	1.353	1.3299	0.0833	0.084			1.1339	1.1479	1.1645			1.3562	1.366	1.373	0.083	0.0884			1.3283	1.3676	1.3368			1.3267	1.3376	1.2996	0.0931
1930	37	0.0845	0.091	0.0918	0.0899	0.084	0.0904	0.0916	0.0944	0.0888	0.0909	0.0896	0.1229	0.0892	0.0826	0.0838	0.0936					1.3625	1.3531	1.3293	0.0832	0.084			1.1424	1.1547	1.1677			1.3568	1.3659	1.3715	0.083	0.0887			1.3274	1.366	1.3343			1.3267	1.3374	1.2989	0.0931
1935	37	0.0844	0.091	0.0918	0.0898	0.0837	0.0904	0.0914	0.0942	0.0889	0.0909	0.0896	0.1281	0.0889	0.0847	0.0954	0.0813					1.3603	1.3538	1.3286	0.0834	0.084			1.1413	1.1525	1.1701			1.3585	1.3662	1.3711	0.0829	0.0884			1.3271	1.3656	1.3331			1.3272	1.3377	1.2985	0.0931
1940	37	0.0844	0.0909	0.0918	0.0897	0.0828	0.0903	0.0914	0.0943	0.0887	0.0908	0.0898	0.1224	0.0889	0.0845	0.1072	0.0849					1.3605	1.3537	1.3291	0.0833	0.0843			1.1468	1.1596	1.1699			1.3598	1.3668	1.3698	0.083	0.0889			1.3265	1.3654	1.3322			1.3272	1.3368	1.2996	0.0931
1945	37	0.0844	0.0909	0.0919	0.0897	0.0837	0.0905	0.0915	0.0945	0.0889	0.0909	0.0898	0.123	0.089	0.0846	0.0864	0.1047					1.3618	1.3549	1.3285	0.0831	0.0841			1.1397	1.1534	1.1673			1.3606	1.3663	1.3694	0.0829	0.0887			1.3259	1.3641	1.3313			1.3275	1.337	1.2993	0.0931
1950	37	0.0845	0.091	0.0918	0.0896	0.0833	0.0904	0.0914	0.0943	0.0888	0.0909	0.0897	0.1299	0.0891	0.0838	0.0846	0.0816					1.3649	1.3564	1.3273	0.0834	0.0841			1.1429	1.1563	1.1687			1.3627	1.3674	1.3685	0.0829	0.0887			1.3255	1.3637	1.3306			1.3271	1.3364	1.2977	0.0931
1955	37	0.0847	0.091	0.092	0.0898	0.0833	0.0905	0.0913	0.0943	0.089	0.091	0.0898	0.1224	0.089	0.083	0.0849	0.0866					1.3652	1.3566	1.3279	0.0835	0.0842			1.1354	1.1495	1.1624			1.3704	1.3668	1.3693	0.0829	0.0887			1.3247	1.3627	1.3296			1.3275	1.337	1.3004	0.093
1960	37	0.0846	0.091	0.0918	0.0898	0.0843	0.0904	0.0914	0.0942	0.0888	0.0909	0.0898	0.1228	0.089	0.083	0.0846	0.1029					1.3689	1.3564	1.3273	0.0834	0.0841			1.1397	1.1528	1.1648			1.3767	1.367	1.3674	0.0828	0.0886			1.3251	1.3619	1.3285			1.3281	1.3361	1.3003	0.093
1965	37	0.0843	0.0909	0.0918	0.0897	0.0838	0.0903	0.0913	0.0943	0.0888	0.0908	0.0899	0.1237	0.0889	0.083	0.0847	0.1003					1.3649	1.3566	1.3275	0.0834	0.084			1.1352	1.15	1.1627			1.3776	1.3674	1.3673	0.0829	0.0885			1.3239	1.362	1.3272			1.3276	1.3369	1.3009	0.0931
1970	37	0.0844	0.091	0.0919	0.0898	0.0837	0.0904	0.0913	0.0942	0.0889	0.0909	0.0898	0.123	0.0889	0.0827	0.0846	0.0813					1.3655	1.3566	1.3267	0.0834	0.0841			1.1346	1.149	1.1611			1.379	1.3678	1.3662	0.0829	0.0886			1.3235	1.3613	1.3269			1.3279	1.3362	1.3002	0.093
1975	37	0.0841	0.091	0.0918	0.0896	0.0838	0.0904	0.0912	0.0941	0.0888	0.0908	0.0898	0.1234	0.0885	0.0871	0.0865	0.1048					1.3657	1.355	1.3249	0.0833	0.0838			1.1326	1.1479	1.1602			1.3795	1.3687	1.3654	0.0829	0.0881			1.3227	1.3603	1.3259			1.328	1.3359	1.2992	0.093
1980	37	0.0845	0.0911	0.0919	0.0899	0.0838	0.0904	0.0914	0.0944	0.0889	0.091	0.09	0.1655	0.0907	0.083	0.1017	0.1001					1.3644	1.3552	1.325	0.0832	0.0841			1.1354	1.1508	1.1641			1.38	1.3685	1.3646	0.0829	0.0888			1.3223	1.36	1.3257			1.3287	1.3355	1.2985	0.0931
1985	37	0.0844	0.0909	0.0918	0.0897	0.084	0.0904	0.0913	0.0943	0.0889	0.0909	0.0899	0.1245	0.0889	0.0839	0.0846	0.1033					1.3651	1.3551	1.3247	0.0834	0.0842			1.1365	1.1497	1.1614			1.381	1.369	1.3633	0.083	0.0886			1.322	1.3599	1.3246			1.329	1.3358	1.2975	0.0931
1990	37	0.0845	0.0909	0.0918	0.0898	0.0828	0.0904	0.0913	0.0944	0.0889	0.0909	0.0899	0.1238	0.089	0.0829	0.084	0.0818					1.3662	1.3538	1.3239	0.0834	0.0842			1.1336	1.1492	1.1613			1.3808	1.3705	1.3637	0.0829	0.0887			1.3204	1.3591	1.3238			1.3298	1.3348	1.2968	0.0931
1995	37	0.0842	0.091	0.0919	0.0898	0.0833	0.0905	0.0915	0.0943	0.0889	0.0909	0.0902	0.1266	0.0887	0.0846	0.0853	0.0816					1.3645	1.3544	1.3236	0.0832	0.0839			1.1328	1.1482	1.1601			1.3814	1.3806	1.3629	0.0829	0.0883			1.3198	1.359	1.3234			1.3306	1.3355	1.2958	0.0931
2000	37	0.0843	0.0908	0.0917	0.0897	0.0837	0.0904	0.0913	0.0943	0.0887	0.0907	0.0903	0.1563	0.1048	0.0908	0.0874	0.1028					1.3638	1.3542	1.323	0.0831	0.084			1.1294	1.1443	1.1573			1.3825	1.3846	1.3634	0.0829	0.0885			1.3195	1.3576	1.3227			1.3328	1.3348	1.2949	0.0931
2005	37	0.084	0.091	0.092	0.0897	0.083	0.0905	0.0914	0.0944	0.0888	0.0908	0.0902	0.1244	0.0885	0.083	0.093	0.0816					1.3641	1.3538	1.3228	0.0833	0.0837			1.133	1.1479	1.1599			1.3835	1.3834	1.3627	0.0829	0.0879			1.3188	1.3574	1.3224			1.3337	1.3333	1.2936	0.093
2010	37	0.0843	0.0909	0.0919	0.0898	0.0837	0.0904	0.0914	0.0944	0.0889	0.0908	0.0902	0.1391	0.0887	0.0832	0.0843	0.0817					1.365	1.3533	1.3223	0.0834	0.0837			1.1312	1.1463	1.1595			1.3842	1.3835	1.3643	0.0829	0.0882			1.3183	1.3572	1.3215			1.3354	1.3338	1.2925	0.093
2015	37	0.0844	0.0911	0.092	0.0899	0.0837	0.0905	0.0916	0.0945	0.089	0.0909	0.0904	0.1242	0.0889	0.0831	0.0849	0.0836					1.3642	1.3534	1.3223	0.0832	0.084			1.1318	1.1475	1.1589			1.3856	1.3822	1.3726	0.0831	0.0886			1.3176	1.3569	1.3212			1.3355	1.3364	1.2923	0.0931
2020	37	0.0843	0.0909	0.0918	0.0897	0.0836	0.0904	0.0914	0.0942	0.0889	0.0908	0.0903	0.1241	0.0887	0.083	0.0848	0.083					1.3631	1.3524	1.3207	0.0833	0.0839			1.1257	1.1418	1.1558			1.386	1.3834	1.3739	0.083	0.0883			1.3161	1.3561	1.3205			1.3367	1.3356	1.2936	0.0931
2025	37	0.0842	0.0911	0.092	0.0898	0.0839	0.0904	0.0914	0.0943	0.0889	0.0909	0.0903	0.1507	0.0888	0.0831	0.0845	0.1					1.3625	1.3574	1.3204	0.0834	0.084			1.1273	1.1438	1.158			1.3867	1.3824	1.3734	0.083	0.0883			1.3153	1.3556	1.3193			1.3368	1.3368	1.2896	0.0931
2030	37	0.0841	0.0909	0.0919	0.0897	0.0837	0.0903	0.0915	0.0943	0.0889	0.0908	0.0904	0.1331	0.0887	0.083	0.0841	0.0991					1.3621	1.352	1.3193	0.0833	0.0838			1.1246	1.1404	1.1551			1.3875	1.3827	1.3727	0.0829	0.0882			1.315	1.3548	1.3196			1.3381	1.3367	1.2884	0.0931
2035	37	0.0844	0.0909	0.0918	0.0898	0.084	0.0904	0.0912	0.0942	0.0889	0.0909	0.0903	0.2176	0.0889	0.0832	0.0988	0.0893					1.3626	1.3518	1.3197	0.0831	0.084			1.1271	1.1423	1.1555			1.3889	1.3828	1.3719	0.083	0.0884			1.3147	1.3548	1.3183			1.3384	1.3375	1.2877	0.093
2040	37	0.0845	0.0911	0.0918	0.0898	0.0833	0.0904	0.0912	0.0942	0.089	0.0909	0.0903	0.125	0.0888	0.0833	0.0839	0.0919					1.3621	1.3502	1.3178	0.0834	0.084			1.1229	1.1401	1.1543			1.3898	1.3826	1.3708	0.083	0.0884			1.3134	1.3541	1.3181			1.3391	1.3381	1.2862	0.0931
2045	37	0.0842	0.091	0.0918	0.0898	0.0831	0.0906	0.0914	0.0943	0.0889	0.0909	0.0904	0.1755	0.0888	0.083	0.0952	0.0926					1.362	1.3655	1.317	0.0832	0.0839			1.1204	1.1377	1.1527			1.3911	1.3829	1.3706	0.0831	0.0852			1.3125	1.3531	1.3167			1.3396	1.3394	1.2856	0.093
2050	37	0.0842	0.091	0.092	0.0898	0.0839	0.0904	0.0914	0.0943	0.0888	0.0908	0.0903	0.1274	0.089	0.0834	0.0839	0.096					1.3616	1.3496	1.3175	0.0832	0.0842			1.1234	1.1407	1.1541			1.3917	1.3826	1.3701	0.083	0.0854			1.3115	1.3522	1.3163			1.3393	1.3392	1.2844	0.093
2055	37	0.0846	0.0909	0.0918	0.0897	0.0832	0.0904	0.0912	0.0941	0.0889	0.0908	0.0905	0.1739	0.0891	0.0833	0.0863	0.082					1.3606	1.3486	1.315	0.0833	0.0842			1.1227	1.141	1.1532			1.3926	1.3826	1.3693	0.083	0.0857			1.311	1.3517	1.3153			1.3398	1.3393	1.2843	0.0931
2060	37	0.0842	0.091	0.0919	0.0897	0.0836	0.0905	0.0915	0.0944	0.089	0.0909	0.0907	0.2121	0.0892	0.0835	0.0848	0.1038					1.3613	1.349	1.3143	0.0831	0.0841			1.121	1.1379	1.152			1.3939	1.3838	1.3722	0.083	0.0851			1.31	1.3513	1.3149			1.3403	1.3409	1.2831	0.093
2065	37	0.0844	0.0909	0.0917	0.0897	0.084	0.0903	0.0913	0.0942	0.0888	0.0908	0.0905	0.1307	0.0887	0.0833	0.0877	0.1027					1.3622	1.3469	1.3142	0.0834	0.084			1.1204	1.1366	1.1517			1.3943	1.3901	1.3684	0.0831	0.0856			1.3097	1.3502	1.3141			1.3406	1.3406	1.2829	0.093
2070	37	0.0844	0.091	0.092	0.0897	0.0831	0.0904	0.0914	0.0944	0.0889	0.0909	0.0907	0.1268	0.0891	0.0834	0.0841	0.0979					1.3609	1.3472	1.3147	0.0833	0.0842			1.1202	1.1378	1.1512			1.3951	1.3839	1.3678	0.0831	0.0853			1.3085	1.3502	1.3136			1.34	1.341	1.2813	0.093
2075	37	0.0848	0.091	0.0918	0.0896	0.0832	0.0904	0.0912	0.0941	0.0889	0.0909	0.0906	0.1449	0.0894	0.0835	0.0843	0.0887					1.3618	1.3509	1.3151	0.0835	0.0841			1.1181	1.1359	1.15			1.3962	1.3832	1.3666	0.0831	0.086			1.3078	1.3491	1.3131			1.3403	1.3402	1.2802	0.0932
2080	37	0.0842	0.0909	0.0919	0.0898	0.0839	0.0905	0.0913	0.0942	0.0888	0.0909	0.0907	0.1535	0.0887	0.0834	0.0843	0.0901					1.3605	1.3459	1.3096	0.0835	0.084			1.1156	1.1337	1.1492			1.3973	1.3841	1.3655	0.0831	0.0859			1.3063	1.3485	1.3127			1.3412	1.3406	1.2776	0.0931
2085	37	0.0842	0.091	0.0918	0.0898	0.0841	0.0905	0.0913	0.0942	0.0888	0.0909	0.0908	0.1562	0.0887	0.0831	0.0847	0.0925					1.3607	1.3456	1.3148	0.0833	0.084			1.1174	1.1348	1.1493			1.3974	1.3843	1.3651	0.083	0.0869			1.306	1.3472	1.3111			1.3409	1.3405	1.2774	0.0929
2090	37	0.0842	0.0909	0.0918	0.0897	0.0834	0.0904	0.0912	0.0943	0.0888	0.0908	0.0909	0.1283	0.0889	0.0833	0.0844	0.1038					1.361	1.3449	1.3077	0.0833	0.0841			1.115	1.133	1.1484			1.3987	1.3848	1.3644	0.0831	0.0885			1.3044	1.347	1.3107			1.3422	1.3404	1.2756	0.093
2095	37	0.0843	0.0909	0.0919	0.0898	0.0831	0.0905	0.0914	0.0944	0.0889	0.091	0.0911	0.1876	0.0887	0.1178	0.0892	0.0822					1.3615	1.3447	1.3087	0.0831	0.0841			1.1148	1.1319	1.1457			1.398	1.3841	1.365	0.0832	0.0884			1.3046	1.3459	1.3096			1.3413	1.3394	1.2753	0.093
2100	37	0.0843	0.0911	0.0919	0.0898	0.0842	0.0905	0.0913	0.0944	0.0889	0.0909	0.0912	0.1313	0.0889	0.0834	0.0845	0.0947					1.361	1.3436	1.3083	0.0835	0.084			1.1158	1.1318	1.1468			1.3993	1.3851	1.3672	0.0831	0.0885			1.3038	1.3452	1.3093			1.3425	1.3401	1.2739	0.0931
2105	37	0.0842	0.0909	0.0918	0.0898	0.0835	0.0903	0.0912	0.0941	0.0889	0.0908	0.0909	0.2808	0.0887	0.083	0.0871	0.0816					1.3613	1.3438	1.3062	0.0832	0.0837			1.1112	1.1311	1.1448			1.4004	1.3847	1.3616	0.0831	0.0881			1.3028	1.3451	1.3088			1.3431	1.3401	1.272	0.093
2110	37	0.0838	0.0908	0.0917	0.0896	0.0837	0.0903	0.0913	0.0943	0.0887	0.0908	0.091	0.2733	0.0887	0.0835	0.0844	0.1009					1.3604	1.3445	1.307	0.0832	0.0839			1.1061	1.1233	1.142			1.4009	1.3851	1.362	0.0832	0.0878			1.3018	1.3441	1.3083			1.342	1.34	1.2717	0.093
2115	37	0.0842	0.091	0.0918	0.0898	0.0833	0.0903	0.0912	0.0942	0.0888	0.0909	0.0913	0.2062	0.0888	0.0833	0.0875	0.0823					1.3598	1.3436	1.3058	0.0834	0.0838			1.1109	1.1301	1.1438			1.4014	1.3854	1.3627	0.0832	0.0884			1.3015	1.3437	1.3077			1.3423	1.34	1.2701	0.0931
2120	37	0.0842	0.091	0.0918	0.0897	0.0832	0.0904	0.0913	0.0944	0.0888	0.0908	0.0914	0.203	0.0888	0.0836	0.0842	0.1072					1.3609	1.3457	1.305	0.0833	0.084			1.1101	1.1291	1.1423			1.4026	1.3869	1.36	0.0832	0.0884			1.3003	1.3428	1.3067			1.3425	1.3396	1.2693	0.093
2125	37	0.0841	0.0908	0.092	0.0898	0.0835	0.0904	0.0913	0.0944	0.0888	0.0908	0.0925	0.178	0.0885	0.0834	0.0964	0.0868					1.3597	1.3428	1.3028	0.0834	0.084			1.1083	1.1278	1.1418			1.4025	1.3861	1.3598	0.0832	0.0882			1.2992	1.3415	1.3057			1.3427	1.3397	1.2675	0.093
2130	37	0.0841	0.0909	0.0917	0.0898	0.0835	0.0903	0.0912	0.0941	0.0888	0.0907	0.0922	0.1539	0.0887	0.0834	0.0844	0.0888					1.3593	1.3437	1.3016	0.0834	0.0838			1.1095	1.1283	1.1415			1.4033	1.386	1.3602	0.0831	0.0882			1.2986	1.3418	1.3057			1.3425	1.3398	1.2653	0.093
2135	37	0.0842	0.091	0.0916	0.0897	0.0833	0.0904	0.0911	0.0944	0.0889	0.0909	0.0923	0.138	0.0888	0.0842	0.0843	0.1091					1.3593	1.3427	1.301	0.0833	0.0836			1.1087	1.1262	1.1383			1.4039	1.3862	1.3581	0.083	0.0883			1.2981	1.3414	1.3045			1.3423	1.3387	1.2649	0.0931
2140	37	0.0842	0.091	0.0919	0.0897	0.0834	0.0904	0.0914	0.0945	0.089	0.0909	0.0925	0.2339	0.0887	0.0836	0.0844	0.0821					1.3609	1.3436	1.2984	0.0832	0.084			1.1077	1.1283	1.1424			1.4056	1.3854	1.3583	0.0832	0.0882			1.2965	1.3394	1.3036			1.3425	1.3394	1.2643	0.0931
2145	37	0.0843	0.091	0.0918	0.0897	0.0841	0.0906	0.0913	0.0945	0.0889	0.0909	0.0924	0.1272	0.0891	0.0835	0.0849	0.088					1.3626	1.3482	1.2968	0.0834	0.0842			1.1096	1.1282	1.1415			1.4057	1.3855	1.3577	0.0832	0.0884			1.2958	1.3396	1.3027			1.3424	1.3393	1.2624	0.093
2150	37	0.084	0.0909	0.0919	0.0897	0.0834	0.0904	0.0914	0.0945	0.0889	0.091	0.0925	0.2462	0.0887	0.0836	0.0845	0.1034					1.363	1.3424	1.2958	0.0832	0.0837			1.1064	1.1253	1.1391			1.4068	1.3855	1.3595	0.083	0.088			1.2953	1.3387	1.302			1.3427	1.3385	1.2608	0.093
2155	37	0.0844	0.0909	0.0918	0.0897	0.0835	0.0905	0.0913	0.0946	0.089	0.091	0.0925	0.1418	0.0892	0.0838	0.103	0.1042					1.3621	1.3419	1.2936	0.0833	0.0841			1.1053	1.1233	1.1384			1.4073	1.3856	1.3561	0.0831	0.0886			1.2945	1.3383	1.3018			1.3427	1.3387	1.2586	0.093
2160	37	0.0843	0.0909	0.0918	0.0897	0.0832	0.0904	0.0911	0.0944	0.0889	0.0909	0.0927	0.202	0.0889	0.0837	0.0846	0.1006					1.3607	1.3407	1.2922	0.0834	0.084			1.1043	1.1212	1.1344			1.4074	1.3858	1.3556	0.0833	0.0884			1.2946	1.3374	1.3009			1.3424	1.3374	1.2576	0.0931
2165	37	0.0843	0.0908	0.0918	0.0896	0.0833	0.0904	0.0912	0.0945	0.0889	0.0909	0.0926	0.1271	0.0891	0.0834	0.0847	0.0822					1.3615	1.3651	1.2905	0.0834	0.0841			1.1018	1.1209	1.1362			1.4082	1.3855	1.3543	0.0831	0.089			1.2927	1.3366	1.2999			1.3425	1.3378	1.2574	0.0929
2170	37	0.0844	0.091	0.092	0.0898	0.0835	0.0904	0.0913	0.0945	0.089	0.0909	0.0928	0.2326	0.0891	0.0851	0.0855	0.0839					1.3637	1.3435	1.2887	0.0834	0.0842			1.104	1.1232	1.1362			1.4087	1.3852	1.3539	0.0833	0.0889			1.2922	1.3357	1.2991			1.3422	1.338	1.2546	0.093
2175	37	0.0846	0.091	0.0918	0.0899	0.0841	0.0904	0.091	0.0943	0.089	0.0909	0.0927	0.1394	0.0891	0.084	0.0847	0.0825					1.3622	1.341	1.2886	0.0836	0.0841			1.1021	1.1197	1.1318			1.4099	1.3858	1.3528	0.0832	0.0892			1.2917	1.3354	1.2979			1.3421	1.3371	1.2542	0.0931
2180	37	0.0841	0.0908	0.0918	0.0897	0.0834	0.0904	0.0911	0.0943	0.0889	0.0909	0.0926	0.2411	0.0888	0.0837	0.0858	0.0868					1.3636	1.3421	1.2858	0.0833	0.0839			1.1008	1.1217	1.134			1.4129	1.3861	1.3526	0.0832	0.0889			1.2908	1.3345	1.2977			1.3425	1.3376	1.2521	0.093
2185	37	0.0846	0.0909	0.0918	0.0897	0.0838	0.0904	0.0911	0.0944	0.0889	0.0909	0.0929	0.2809	0.0892	0.0839	0.0848	0.1043					1.3633	1.3413	1.2853	0.0832	0.0842			1.1018	1.1194	1.1334			1.4154	1.3855	1.3521	0.0833	0.0892			1.2898	1.3338	1.297			1.3426	1.3368	1.2511	0.093
2190	37	0.0848	0.091	0.0917	0.0896	0.0829	0.0904	0.091	0.0943	0.0889	0.091	0.0929	0.2522	0.0891	0.0838	0.0848	0.1042					1.3631	1.3401	1.2816	0.0835	0.0842			1.1019	1.1192	1.132			1.4188	1.3856	1.3507	0.0834	0.0893			1.2887	1.3335	1.2967			1.3425	1.3369	1.2478	0.0929
2195	37	0.0842	0.091	0.0919	0.0898	0.083	0.0905	0.0912	0.0945	0.0889	0.091	0.0931	0.1283	0.0888	0.084	0.0851	0.1027					1.3629	1.3393	1.2792	0.0834	0.0839			1.0994	1.1201	1.1323			1.4214	1.3856	1.3494	0.0832	0.0889			1.2881	1.3329	1.2957			1.3426	1.3365	1.2463	0.093
2200	37	0.0843	0.091	0.0918	0.0897	0.0836	0.0903	0.0909	0.0942	0.0889	0.0909	0.0929	0.1321	0.0888	0.0838	0.0847	0.0994					1.3637	1.3394	1.2767	0.0837	0.0838			1.097	1.1183	1.1305			1.4227	1.3853	1.3478	0.0832	0.0889			1.2872	1.3324	1.2953			1.3432	1.3354	1.2441	0.093
2205	37	0.0839	0.0909	0.0918	0.0898	0.0831	0.0905	0.0913	0.0945	0.0889	0.0907	0.0936	0.1337	0.0885	0.0849	0.0849	0.0836					1.365	1.3383	1.2748	0.0834	0.0838			1.0972	1.1177	1.1299			1.4223	1.3851	1.347	0.0833	0.0887			1.287	1.3316	1.294			1.3426	1.3355	1.2429	0.0931
2210	37	0.0843	0.0909	0.0917	0.0898	0.0836	0.0904	0.091	0.0943	0.089	0.0909	0.0935	0.1261	0.0887	0.0843	0.0877	0.1019					1.3661	1.3376	1.2749	0.0836	0.0839			1.0993	1.1175	1.1297			1.4218	1.3855	1.3465	0.0831	0.0889			1.286	1.3309	1.2934			1.3431	1.3352	1.2414	0.0931
2215	37	0.0844	0.091	0.0917	0.0898	0.0832	0.0903	0.0909	0.0942	0.0889	0.0908	0.0933	0.2764	0.0889	0.084	0.0853	0.0898					1.366	1.3385	1.2703	0.0827	0.0838			1.0954	1.1149	1.1282			1.425	1.3848	1.3448	0.0831	0.0889			1.2852	1.3308	1.293			1.3429	1.3345	1.2393	0.0931
2220	37	0.0839	0.091	0.0919	0.0897	0.0832	0.0905	0.0915	0.0946	0.0889	0.0908	0.0937	0.1258	0.0889	0.0846	0.1022	0.1015					1.3645	1.338	1.2687	0.083	0.0843			1.0933	1.111	1.1267			1.4245	1.3851	1.3438	0.0834	0.0893			1.2849	1.3301	1.2927			1.343	1.3342	1.2383	0.0931
2225	37	0.0842	0.0909	0.0917	0.0896	0.0833	0.0903	0.091	0.0944	0.0889	0.0909	0.0935	0.2102	0.0889	0.0842	0.0851	0.0907					1.3633	1.3377	1.2668	0.0827	0.0839			1.0964	1.1146	1.1274			1.4213	1.3847	1.3423	0.0833	0.0891			1.2833	1.3288	1.2914			1.3422	1.3335	1.2355	0.093
2230	37	0.0842	0.0909	0.0918	0.0898	0.0835	0.0904	0.0912	0.0945	0.089	0.0909	0.0937	0.1764	0.0887	0.0842	0.085	0.104					1.3623	1.3381	1.2655	0.0828	0.0839			1.0953	1.1147	1.1289			1.4189	1.3862	1.3409	0.0834	0.0843			1.283	1.3289	1.2908			1.3428	1.333	1.2343	0.093
2235	37	0.0839	0.091	0.0918	0.0897	0.083	0.0904	0.0912	0.0945	0.0889	0.0908	0.0937	0.1465	0.0885	0.084	0.085	0.0947					1.3604	1.3405	1.2632	0.083	0.0838			1.0918	1.1132	1.1257			1.4165	1.386	1.3394	0.0833	0.0841			1.2816	1.3281	1.2899			1.3426	1.3326	1.2326	0.0931
2240	37	0.0847	0.0909	0.0917	0.0897	0.0829	0.0904	0.0909	0.0941	0.0891	0.091	0.0936	0.2642	0.089	0.0844	0.0851	0.1012					1.3598	1.3407	1.2608	0.0826	0.084			1.0921	1.1123	1.1258			1.414	1.3856	1.3378	0.0833	0.0845			1.2809	1.3271	1.2896			1.343	1.3323	1.2302	0.093
2245	37	0.0842	0.091	0.0917	0.0899	0.0832	0.0905	0.0912	0.0945	0.0891	0.0909	0.0941	0.2155	0.0886	0.0844	0.0849	0.0954					1.3577	1.3394	1.2583	0.0828	0.0838			1.0928	1.1142	1.1258			1.4114	1.3851	1.3362	0.0833	0.0844			1.2814	1.3267	1.288			1.3419	1.3321	1.2285	0.093
2250	37	0.0842	0.091	0.0919	0.0898	0.0831	0.0906	0.0911	0.0945	0.089	0.091	0.0943	0.1796	0.0889	0.0845	0.0854	0.0952					1.3554	1.3381	1.2571	0.083	0.0842			1.0938	1.1133	1.1246			1.4088	1.3852	1.3351	0.0834	0.0847			1.2806	1.3266	1.2883			1.3425	1.3312	1.2272	0.093
2255	37	0.0844	0.0909	0.0917	0.0898	0.0837	0.0904	0.091	0.0943	0.0891	0.0909	0.0941	0.1307	0.0888	0.0845	0.0866	0.0833					1.355	1.3364	1.2542	0.0831	0.0839			1.0911	1.1128	1.1236			1.4079	1.3855	1.3338	0.0833	0.0843			1.2795	1.3255	1.2871			1.3426	1.3311	1.2256	0.0931
2260	37	0.0843	0.091	0.0918	0.0897	0.0843	0.0905	0.0909	0.0942	0.089	0.0909	0.0943	0.1478	0.0887	0.0848	0.085	0.1043					1.3541	1.3351	1.2528	0.0829	0.0838			1.0882	1.1093	1.1226			1.4061	1.3881	1.3327	0.0833	0.0842			1.2776	1.3248	1.2862			1.345	1.3303	1.2239	0.0931
2265	37	0.084	0.091	0.0918	0.0897	0.0833	0.0905	0.0911	0.0944	0.089	0.0908	0.0944	0.177	0.0887	0.0846	0.0854	0.0976					1.3531	1.3342	1.2516	0.0829	0.0839			1.0876	1.1087	1.1215			1.4039	1.392	1.3316	0.0834	0.0843			1.2774	1.3244	1.2858			1.3482	1.3304	1.2226	0.093
2270	37	0.0843	0.091	0.0917	0.0898	0.0831	0.0905	0.0908	0.0944	0.0891	0.091	0.0945	0.2567	0.0887	0.0847	0.0855	0.0971					1.351	1.3333	1.2503	0.0829	0.0837			1.0889	1.1075	1.1211			1.4025	1.3936	1.33	0.0833	0.0842			1.2767	1.3238	1.2844			1.3503	1.3299	1.2214	0.0929
2275	37	0.0847	0.091	0.0919	0.0898	0.0831	0.0905	0.0909	0.0944	0.089	0.091	0.0946	0.137	0.0891	0.0846	0.0855	0.0873					1.3491	1.3308	1.2515	0.083	0.0841			1.0881	1.1092	1.1203			1.4007	1.3957	1.3282	0.0833	0.0845			1.276	1.3234	1.2833			1.3512	1.329	1.2198	0.093
2280	37	0.0842	0.091	0.0919	0.0898	0.0832	0.0905	0.0911	0.0946	0.0891	0.091	0.0947	0.146	0.0886	0.0847	0.0854	0.0991					1.3481	1.3296	1.2464	0.083	0.0839			1.0844	1.1039	1.1196			1.3997	1.3963	1.3326	0.0833	0.0844			1.2756	1.3228	1.2836			1.3523	1.3291	1.2176	0.093
2285	37	0.0843	0.091	0.0918	0.0898	0.0838	0.0904	0.0909	0.0943	0.0892	0.0911	0.0946	0.1731	0.0889	0.085	0.0854	0.1046					1.3474	1.3275	1.2505	0.0829	0.084			1.0863	1.1059	1.1173			1.3975	1.394	1.3243	0.0832	0.0843			1.2748	1.3222	1.2825			1.3522	1.328	1.2152	0.093
2290	37	0.0844	0.091	0.0918	0.0896	0.0835	0.0904	0.0908	0.0944	0.089	0.0909	0.0946	0.1318	0.0889	0.0849	0.0853	0.0971					1.346	1.3258	1.2416	0.0831	0.0841			1.0855	1.1046	1.1181			1.3962	1.3932	1.3218	0.0833	0.0847			1.2739	1.3217	1.282			1.3528	1.3275	1.214	0.0931
2295	37	0.0846	0.091	0.0917	0.0897	0.0836	0.0904	0.0907	0.0941	0.089	0.0908	0.0944	0.1294	0.0892	0.0848	0.0853	0.1048					1.3441	1.3241	1.2389	0.0832	0.0842			1.0847	1.1043	1.1165			1.3944	1.3942	1.32	0.0834	0.0847			1.2732	1.3207	1.2813			1.352	1.3264	1.2115	0.0931
2300	37	0.0844	0.091	0.0918	0.0898	0.0835	0.0905	0.0908	0.0944	0.089	0.0909	0.0946	0.1469	0.089	0.085	0.0854	0.0949					1.3442	1.3229	1.2377	0.0831	0.084			1.0846	1.1037	1.118			1.3947	1.3931	1.3203	0.0833	0.0844			1.2724	1.3202	1.2805			1.3522	1.326	1.2092	0.093
2305	37	0.0841	0.091	0.0919	0.0898	0.0833	0.0905	0.0911	0.0945	0.0891	0.091	0.0949	0.259	0.0885	0.085	0.0857	0.0948					1.3423	1.3213	1.2356	0.0828	0.0839			1.0831	1.1015	1.1193			1.3915	1.3908	1.3174	0.0832	0.0843			1.2718	1.3201	1.2803			1.3527	1.3261	1.2079	0.093
2310	37	0.0844	0.0908	0.0917	0.0897	0.083	0.0904	0.0908	0.0942	0.0889	0.0909	0.0947	0.1349	0.0889	0.085	0.0878	0.088					1.3419	1.3201	1.2344	0.083	0.0839			1.0822	1.1012	1.1153			1.3899	1.3871	1.3143	0.0832	0.0843			1.2708	1.3187	1.2783			1.3519	1.3255	1.2057	0.093
2315	37	0.0845	0.091	0.0918	0.0898	0.0837	0.0904	0.0907	0.0941	0.089	0.0909	0.0947	0.1323	0.0891	0.0854	0.0856	0.0917					1.3396	1.3178	1.2315	0.083	0.0841			1.0801	1.0994	1.1139			1.3882	1.3839	1.315	0.0832	0.0845			1.2701	1.3184	1.2784			1.3526	1.3237	1.2034	0.0929
2320	37	0.0841	0.0911	0.0918	0.0897	0.0831	0.0905	0.0911	0.0945	0.089	0.0909	0.0948	0.1783	0.0891	0.0854	0.0857	0.0845					1.3386	1.3167	1.2312	0.083	0.0842			1.0841	1.1041	1.1158			1.3875	1.3814	1.3105	0.0833	0.0846			1.2708	1.3183	1.2775			1.3532	1.3232	1.2023	0.0929
2325	37	0.0842	0.091	0.0917	0.0898	0.0835	0.0905	0.0909	0.0944	0.0891	0.091	0.0949	0.3092	0.0886	0.0851	0.0859	0.0888					1.3368	1.3145	1.2283	0.0827	0.0835			1.0808	1.1016	1.113			1.3873	1.3791	1.3095	0.0831	0.084			1.269	1.3171	1.2766			1.3544	1.3228	1.1999	0.093
2330	37	0.0844	0.0911	0.0919	0.0898	0.083	0.0904	0.091	0.0943	0.0891	0.0909	0.0949	0.1407	0.0886	0.0851	0.086	0.0865					1.3362	1.3132	1.2257	0.083	0.0836			1.0796	1.0962	1.1113			1.3843	1.3772	1.3059	0.0833	0.0842			1.2685	1.3172	1.277			1.3567	1.3223	1.1972	0.0931
2335	37	0.0844	0.0909	0.0918	0.0896	0.0828	0.0904	0.0908	0.0942	0.089	0.0909	0.0947	0.2952	0.089	0.0864	0.0859	0.0963					1.335	1.3113	1.2238	0.0828	0.0842			1.0787	1.0974	1.1102			1.3829	1.3745	1.3042	0.0832	0.0849			1.2674	1.3157	1.2759			1.3597	1.3218	1.1959	0.093
2340	37	0.0848	0.091	0.0918	0.0899	0.0837	0.0904	0.0909	0.0941	0.089	0.0909	0.0947	0.15	0.0892	0.0859	0.086	0.0959					1.3341	1.3106	1.2217	0.083	0.0842			1.0806	1.0985	1.1115			1.382	1.373	1.3019	0.0832	0.0848			1.266	1.3157	1.2755			1.3615	1.3212	1.1925	0.0931
2345	37	0.0846	0.0909	0.0917	0.0898	0.0839	0.0904	0.0909	0.0941	0.089	0.0908	0.0947	0.1695	0.0893	0.086	0.0863	0.0839					1.3331	1.3088	1.2181	0.083	0.0842			1.0776	1.0948	1.1104			1.3812	1.3702	1.2991	0.0832	0.0847			1.2647	1.3152	1.2747			1.3632	1.3203	1.1895	0.0931
2350	37	0.0846	0.091	0.0918	0.0899	0.0839	0.0905	0.0909	0.0941	0.0891	0.0909	0.0947	0.1629	0.0892	0.0859	0.0859	0.0862					1.3315	1.3063	1.2162	0.0828	0.0842			1.076	1.0935	1.1098			1.3792	1.3681	1.2969	0.0829	0.0848			1.2638	1.3142	1.2734			1.3636	1.32	1.1878	0.093
2355	37	0.0845	0.091	0.0917	0.0897	0.0835	0.0904	0.091	0.0942	0.0891	0.091	0.0947	0.1265	0.0889	0.0867	0.0862	0.0878					1.3305	1.3045	1.2134	0.0832	0.0839			1.0778	1.0949	1.1078			1.3779	1.3672	1.299	0.0832	0.0843			1.2647	1.3132	1.2725			1.3651	1.3236	1.1858	0.0929
2360	37	0.0845	0.091	0.0917	0.0898	0.0842	0.0904	0.0912	0.0943	0.089	0.0908	0.0948	0.1269	0.0892	0.0861	0.0862	0.091					1.3284	1.302	1.2101	0.083	0.0843			1.0769	1.0948	1.1068			1.3763	1.3642	1.3089	0.0832	0.0848			1.2644	1.3135	1.2727			1.3662	1.3274	1.1817	0.093
2365	37	0.0847	0.0911	0.0919	0.0899	0.0836	0.0905	0.0911	0.0942	0.0891	0.0911	0.0947	0.1808	0.0889	0.0863	0.0859	0.0968					1.3277	1.3009	1.2079	0.083	0.0838			1.0767	1.0952	1.1072			1.3762	1.3629	1.2997	0.0832	0.0843			1.2626	1.3128	1.2715			1.3642	1.3299	1.1799	0.0931
2370	37	0.0848	0.091	0.0918	0.0897	0.0831	0.0903	0.091	0.0942	0.089	0.0911	0.0947	0.1292	0.089	0.0861	0.0864	0.093					1.3272	1.2989	1.2047	0.083	0.0838			1.0745	1.0926	1.1053			1.3746	1.3617	1.2984	0.0831	0.0843			1.2611	1.3119	1.2706			1.3617	1.3308	1.1766	0.0931
2375	37	0.0844	0.0911	0.0919	0.0898	0.0834	0.0906	0.0913	0.0944	0.0892	0.091	0.095	0.1508	0.0888	0.0863	0.0863	0.0925					1.3245	1.2966	1.2029	0.083	0.084			1.0729	1.0917	1.1038			1.373	1.36	1.2957	0.0833	0.0846			1.2609	1.3108	1.2691			1.3587	1.3307	1.1735	0.0929
2380	37	0.0846	0.091	0.0917	0.0896	0.0827	0.0904	0.0909	0.0943	0.089	0.0909	0.0949	0.127	0.089	0.0866	0.0862	0.1041					1.3232	1.2946	1.2211	0.0831	0.0841			1.0751	1.0926	1.1045			1.3719	1.3576	1.2929	0.0831	0.0844			1.26	1.31	1.2686			1.356	1.331	1.1711	0.093
2385	37	0.0844	0.091	0.0918	0.0898	0.083	0.0905	0.091	0.0942	0.0891	0.091	0.0949	0.125	0.0889	0.0863	0.0866	0.1033					1.3227	1.2928	1.1992	0.083	0.0841			1.0729	1.0901	1.1033			1.3705	1.3562	1.2904	0.0831	0.0847			1.2595	1.3096	1.2684			1.3534	1.3299	1.1677	0.0929
2390	37	0.0845	0.0909	0.0918	0.0898	0.0834	0.0904	0.0911	0.0945	0.0891	0.0908	0.095	0.1252	0.0887	0.0864	0.0868	0.0854					1.3221	1.2929	1.1957	0.0831	0.084			1.0712	1.0895	1.1043			1.3699	1.3547	1.2907	0.0831	0.0845			1.259	1.31	1.2682			1.3519	1.3297	1.1651	0.093
2395	37	0.0849	0.091	0.0918	0.0898	0.0835	0.0905	0.0909	0.0941	0.0891	0.091	0.0949	0.1329	0.0892	0.0867	0.087	0.084					1.3201	1.2901	1.1917	0.083	0.0843			1.0701	1.0863	1.1004			1.3684	1.3524	1.2912	0.0831	0.0847			1.2578	1.3082	1.2668			1.3496	1.3294	1.1634	0.0931
2400	37	0.0843	0.0909	0.0918	0.0898	0.083	0.0905	0.0912	0.0942	0.0891	0.0909	0.095	0.203	0.0888	0.0863	0.0878	0.0886					1.3199	1.2881	1.188	0.0829	0.0839			1.071	1.0878	1.1021			1.3671	1.3511	1.293	0.083	0.0845			1.2582	1.3082	1.2665			1.3466	1.3307	1.1624	0.0929
2405	37	0.0847	0.0909	0.0917	0.0897	0.0831	0.0903	0.091	0.094	0.089	0.0908	0.0947	0.1282	0.0892	0.0864	0.0867	0.0841					1.317	1.2856	1.1848	0.0829	0.0841			1.0719	1.0885	1.1002			1.3652	1.3483	1.2951	0.083	0.0844			1.2583	1.3081	1.2665			1.344	1.3333	1.1624	0.093
2410	37	0.0848	0.0909	0.0917	0.0898	0.0834	0.0905	0.0909	0.094	0.089	0.0909	0.0948	0.133	0.0892	0.0866	0.0871	0.0855					1.316	1.2844	1.1809	0.083	0.0842			1.0713	1.088	1.1009			1.3639	1.3471	1.293	0.083	0.0846			1.2572	1.3071	1.2655			1.3419	1.336	1.1603	0.0931
2415	37	0.0847	0.0909	0.0916	0.0898	0.0836	0.0905	0.0911	0.0942	0.0891	0.091	0.0948	0.1251	0.0891	0.0868	0.087	0.0891					1.3135	1.2816	1.178	0.083	0.084			1.0695	1.0861	1.0981			1.3633	1.3462	1.2922	0.0829	0.0844			1.2566	1.3065	1.2647			1.3398	1.3395	1.1589	0.093
2420	37	0.0845	0.091	0.0919	0.0898	0.0832	0.0905	0.0912	0.0942	0.0891	0.091	0.095	0.1263	0.089	0.087	0.087	0.0853					1.3128	1.2796	1.1735	0.0829	0.0841			1.07	1.087	1.0988			1.3617	1.3446	1.2892	0.0829	0.0845			1.2564	1.3064	1.2633			1.3381	1.3406	1.157	0.093
2425	37	0.0847	0.0909	0.0917	0.0898	0.0834	0.0904	0.091	0.094	0.089	0.0909	0.0948	0.1272	0.0894	0.0868	0.0871	0.1074					1.3113	1.2784	1.17	0.083	0.0842			1.0712	1.0879	1.0994			1.361	1.343	1.285	0.0829	0.0846			1.2559	1.3056	1.2641			1.3367	1.3417	1.1551	0.093
2430	37	0.0846	0.0909	0.0917	0.0898	0.0839	0.0904	0.0909	0.094	0.089	0.0909	0.0948	0.1252	0.0892	0.0869	0.0875	0.1046					1.3097	1.2765	1.1664	0.0829	0.0842			1.0699	1.0848	1.0988			1.3602	1.3414	1.2807	0.0829	0.0846			1.255	1.3049	1.2633			1.3356	1.3417	1.1545	0.0929
2435	37	0.0848	0.0909	0.0918	0.0898	0.0836	0.0905	0.0911	0.094	0.089	0.091	0.0948	0.1249	0.0892	0.0872	0.0875	0.0996					1.3082	1.2753	1.1611	0.0829	0.0842			1.0681	1.0834	1.0973			1.3591	1.3405	1.2771	0.083	0.0846			1.2547	1.3042	1.2615			1.3344	1.3417	1.1541	0.093
2440	37	0.0848	0.091	0.0917	0.0898	0.0832	0.0904	0.0909	0.0941	0.0891	0.0909	0.0949	0.1338	0.0893	0.0868	0.0876	0.0901					1.31	1.2746	1.1569	0.0829	0.0842			1.0687	1.0849	1.097			1.3579	1.3396	1.2723	0.0829	0.0846			1.2541	1.3041	1.2623			1.3363	1.3395	1.1537	0.093
2445	37	0.0848	0.091	0.0917	0.0898	0.0836	0.0903	0.0909	0.0942	0.0891	0.091	0.0949	0.1247	0.0888	0.0869	0.0872	0.0903					1.3075	1.273	1.1521	0.0829	0.0839			1.068	1.0838	1.0953			1.3575	1.3382	1.2679	0.083	0.0844			1.2533	1.3033	1.2605			1.3319	1.3364	1.1539	0.0931
2450	37	0.0845	0.091	0.0918	0.0899	0.0833	0.0905	0.0912	0.0945	0.0892	0.091	0.095	0.125	0.0887	0.0871	0.0875	0.1061					1.3049	1.2712	1.1493	0.0829	0.0839			1.0667	1.0842	1.0945			1.3559	1.336	1.2629	0.083	0.0842			1.2531	1.3035	1.2595			1.331	1.3338	1.1536	0.0929
2455	37	0.0845	0.0911	0.0918	0.0899	0.0829	0.0905	0.091	0.0943	0.0892	0.0911	0.0951	0.1247	0.0887	0.0869	0.0876	0.0843					1.3047	1.2696	1.1441	0.0829	0.0838			1.0652	1.0804	1.0935			1.3551	1.3347	1.2579	0.0829	0.0841			1.2517	1.302	1.2604			1.3298	1.3308	1.152	0.093
2460	37	0.0844	0.091	0.0917	0.0898	0.0834	0.0904	0.0911	0.0942	0.0891	0.0911	0.095	0.1332	0.0887	0.0874	0.0878	0.0851					1.3033	1.2671	1.1414	0.0829	0.0839			1.0665	1.0818	1.0924			1.3534	1.3328	1.2537	0.0838	0.0844			1.2531	1.3028	1.2604			1.3294	1.328	1.1495	0.093
2465	37	0.0847	0.0909	0.0918	0.0897	0.0829	0.0904	0.091	0.0942	0.089	0.091	0.0948	0.1684	0.0889	0.0872	0.088	0.0919					1.3018	1.2659	1.1359	0.0827	0.0839			1.0664	1.0821	1.0935			1.3534	1.3321	1.2484	0.0829	0.0843			1.2512	1.3015	1.2597			1.328	1.325	1.146	0.093
2470	37	0.0847	0.0909	0.0917	0.0897	0.0831	0.0904	0.0909	0.0942	0.0891	0.0909	0.0949	0.1244	0.0893	0.0875	0.0893	0.0902					1.3006	1.2648	1.1322	0.0829	0.0843			1.0647	1.0806	1.0932			1.3524	1.3305	1.2447	0.0831	0.0847			1.2515	1.3016	1.2601			1.3289	1.3222	1.1428	0.093
2475	37	0.0845	0.091	0.0917	0.0897	0.0835	0.0904	0.0911	0.0941	0.0891	0.0909	0.0949	0.2106	0.089	0.0873	0.0881	0.0942					1.3006	1.2633	1.1259	0.0827	0.0844			1.0661	1.0811	1.0923			1.3518	1.3294	1.24	0.0829	0.0847			1.2505	1.3007	1.2579			1.3269	1.3199	1.1387	0.0931
2480	37	0.0847	0.0911	0.0916	0.0898	0.0834	0.0905	0.0911	0.0942	0.0891	0.0911	0.095	0.125	0.0891	0.0871	0.0887	0.0931					1.3001	1.2626	1.1367	0.083	0.0842			1.0626	1.0777	1.0909			1.3506	1.3277	1.2339	0.0829	0.0845			1.2489	1.3002	1.2587			1.3261	1.3171	1.1335	0.093
2485	37	0.0847	0.0909	0.0918	0.0897	0.0836	0.0904	0.0909	0.0941	0.0888	0.0911	0.0949	0.1241	0.0891	0.0876	0.0883	0.0851					1.2987	1.2619	1.1168	0.083	0.0838			1.0632	1.0768	1.0907			1.3507	1.3272	1.2294	0.0828	0.0844			1.249	1.2992	1.2568			1.3243	1.3142	1.1287	0.0931
[truncated: 48 more columns]
