# Supplementary material for: The number of active metabolic pathways is bounded by the number of cellular constraints at maximal metabolic rates
Source: PLoS Comput Biol. 2019 Mar 11;15(3):e1006858. doi: 10.1371/journal.pcbi.1006858 (PMC6428345; doi:10.1371/journal.pcbi.1006858)
Supplement: S1 Source code — All raw data and the Matlab-code used for data analysis can be found in the compressed folder attached to the supplements. (ZIP) [file pcbi.1006858.s005.zip › data_1406_plate1_full.txt]

0	37	0.0803	0.082	0.0841	0.0815	0.0817	0.0861	0.0843	0.0814	0.0818	0.0823	0.0827	0.086	0.08	0.0859	0.0878	0.0847	0.0862	0.0856	0.0815	0.0802	0.0812	0.0807	0.0812	0.0801	0.0803	0.0807	0.086	0.0821	0.0799	0.0809	0.0808	0.0806	0.08	0.0809	0.081	0.0797	0.0803	0.0809	0.082	0.0816	0.0802	0.0799	0.0802	0.081	0.0801	0.0811	0.0816	0.081
5	37	0.08	0.0819	0.0839	0.0815	0.0815	0.0854	0.0844	0.0815	0.0812	0.0825	0.0825	0.086	0.0799	0.0859	0.0889	0.0846	0.0861	0.0856	0.0816	0.0799	0.0812	0.0811	0.0806	0.0804	0.0803	0.0807	0.0856	0.0821	0.0797	0.081	0.0809	0.0803	0.0798	0.0807	0.0805	0.0797	0.0803	0.0809	0.0819	0.0817	0.0802	0.0801	0.0801	0.0808	0.0803	0.081	0.0816	0.0813
10	37	0.0802	0.0818	0.0839	0.0815	0.0815	0.0859	0.0843	0.0812	0.0814	0.0823	0.0825	0.0861	0.0799	0.0856	0.0874	0.0846	0.0861	0.0856	0.0813	0.08	0.0812	0.0805	0.0811	0.0805	0.0805	0.0805	0.0864	0.0819	0.0798	0.0807	0.0806	0.0803	0.08	0.0806	0.0808	0.0797	0.0802	0.0807	0.0819	0.0815	0.0802	0.0798	0.0801	0.0808	0.0799	0.0809	0.0814	0.0808
15	37	0.08	0.0818	0.0838	0.0812	0.0815	0.0859	0.0841	0.0813	0.0811	0.0824	0.0824	0.086	0.0798	0.0857	0.0872	0.0845	0.0861	0.0857	0.0815	0.0796	0.0807	0.0811	0.0807	0.0804	0.0805	0.0804	0.0865	0.0819	0.0797	0.0809	0.0806	0.08	0.0797	0.0809	0.0804	0.0797	0.0801	0.0807	0.0817	0.0815	0.08	0.0797	0.08	0.0807	0.0801	0.0811	0.0813	0.0812
20	37	0.08	0.0817	0.0836	0.0814	0.0812	0.0859	0.0841	0.0813	0.0809	0.0826	0.0821	0.086	0.0798	0.086	0.0873	0.0848	0.0863	0.0859	0.0817	0.0797	0.0808	0.0813	0.0807	0.0804	0.0804	0.0805	0.0868	0.082	0.0796	0.0808	0.0805	0.08	0.0796	0.0809	0.0803	0.0796	0.08	0.0807	0.0816	0.0813	0.0799	0.0795	0.0799	0.0806	0.0801	0.0808	0.0812	0.0811
25	37	0.08	0.0818	0.0836	0.0813	0.0815	0.0859	0.0843	0.0815	0.0811	0.0821	0.0825	0.0862	0.0798	0.0861	0.0877	0.0848	0.0863	0.0858	0.0813	0.0799	0.0806	0.0807	0.0809	0.0805	0.0804	0.0804	0.0868	0.082	0.0796	0.0808	0.0805	0.0804	0.0795	0.0809	0.0806	0.0796	0.0801	0.0806	0.0816	0.0812	0.0799	0.0796	0.0801	0.0806	0.0801	0.0812	0.0812	0.081
30	37	0.0801	0.0818	0.0837	0.0813	0.0814	0.0861	0.0844	0.0812	0.0813	0.0825	0.0825	0.0862	0.0797	0.086	0.088	0.085	0.0864	0.086	0.0813	0.0799	0.0811	0.0807	0.0807	0.0805	0.0804	0.0805	0.0867	0.0819	0.0797	0.0807	0.0807	0.0802	0.0798	0.0806	0.0804	0.0796	0.08	0.0805	0.0817	0.0813	0.0798	0.0798	0.0799	0.0808	0.08	0.0811	0.0817	0.0808
35	37	0.0801	0.0816	0.0838	0.0814	0.0815	0.0857	0.0842	0.0813	0.0813	0.0823	0.0824	0.0861	0.0799	0.0863	0.0888	0.0851	0.0865	0.0861	0.0817	0.0798	0.0809	0.0804	0.0807	0.0805	0.0804	0.0805	0.0862	0.0822	0.0796	0.081	0.0806	0.0803	0.0799	0.0807	0.0805	0.0796	0.0802	0.0808	0.0817	0.0814	0.0801	0.0799	0.0802	0.0807	0.0801	0.0813	0.0815	0.0811
40	37	0.08	0.0816	0.0838	0.0814	0.0814	0.0857	0.0844	0.0813	0.0813	0.0828	0.0823	0.0863	0.0797	0.0864	0.0889	0.0853	0.0869	0.086	0.0817	0.0797	0.0808	0.0812	0.081	0.0807	0.0803	0.0804	0.0864	0.082	0.08	0.0809	0.0806	0.0802	0.0797	0.0811	0.0807	0.0797	0.0799	0.0807	0.0817	0.0816	0.08	0.0797	0.08	0.0806	0.0802	0.081	0.0813	0.0812
45	37	0.0801	0.0817	0.0838	0.0815	0.0814	0.0858	0.0842	0.0813	0.0812	0.0825	0.0823	0.0861	0.0798	0.0864	0.089	0.0853	0.0868	0.0862	0.0817	0.0798	0.0809	0.081	0.0809	0.0806	0.0803	0.0805	0.0864	0.082	0.0799	0.081	0.0805	0.0803	0.0795	0.0809	0.0806	0.0796	0.08	0.0807	0.0817	0.0815	0.08	0.0797	0.0799	0.0807	0.0801	0.081	0.0813	0.0811
50	37	0.0801	0.0818	0.0838	0.0815	0.0815	0.0856	0.0844	0.0815	0.0813	0.0825	0.0822	0.0862	0.0799	0.0866	0.0895	0.0851	0.0867	0.0865	0.0815	0.08	0.0812	0.081	0.0808	0.0805	0.0803	0.0806	0.0857	0.0822	0.0799	0.081	0.0808	0.0802	0.0798	0.0806	0.0805	0.0798	0.0801	0.0807	0.0819	0.0814	0.0801	0.08	0.08	0.081	0.08	0.0811	0.0813	0.081
55	37	0.0802	0.0817	0.0837	0.0812	0.0814	0.0856	0.0843	0.0813	0.0812	0.0826	0.0822	0.0863	0.0798	0.0864	0.0895	0.0853	0.0867	0.0865	0.0814	0.0797	0.0812	0.0813	0.0809	0.0804	0.0803	0.0805	0.0858	0.0821	0.0798	0.0809	0.0807	0.0801	0.0796	0.0811	0.0806	0.0797	0.0801	0.0806	0.0819	0.0814	0.08	0.0797	0.08	0.0809	0.08	0.0809	0.0812	0.0809
60	37	0.08	0.0817	0.0837	0.0814	0.0815	0.0856	0.0842	0.0812	0.0812	0.0824	0.0824	0.0862	0.0798	0.0867	0.089	0.0854	0.087	0.0865	0.0816	0.0797	0.0809	0.0811	0.0807	0.0804	0.0804	0.0805	0.0867	0.0821	0.0798	0.081	0.0805	0.0804	0.0798	0.0809	0.0804	0.0796	0.08	0.0807	0.0817	0.0813	0.08	0.0797	0.0801	0.0806	0.0803	0.0811	0.0926	0.0812
65	37	0.0799	0.0817	0.0837	0.0814	0.0815	0.0856	0.0844	0.0813	0.0811	0.0825	0.0823	0.0861	0.0797	0.0866	0.0893	0.0855	0.0871	0.0867	0.0816	0.0798	0.0809	0.0811	0.0809	0.0804	0.0802	0.0806	0.0862	0.082	0.0799	0.0809	0.0805	0.0803	0.0795	0.0809	0.0807	0.0795	0.0799	0.0808	0.0817	0.0815	0.08	0.0795	0.0799	0.0806	0.0802	0.081	0.0815	0.0812
70	37	0.0802	0.0816	0.0836	0.0812	0.0815	0.0851	0.0842	0.0813	0.0808	0.0824	0.0822	0.0862	0.0799	0.0866	0.0895	0.0855	0.0871	0.0867	0.0815	0.0797	0.0811	0.0811	0.081	0.0805	0.0803	0.0805	0.0857	0.0819	0.0799	0.0809	0.0805	0.0803	0.0795	0.0809	0.0807	0.0796	0.0802	0.0807	0.0817	0.0815	0.0801	0.0797	0.08	0.0808	0.0802	0.0809	0.0814	0.0811
75	37	0.0801	0.0818	0.0838	0.0813	0.0818	0.0854	0.0841	0.0817	0.0813	0.0826	0.0826	0.0863	0.0798	0.0869	0.0893	0.0856	0.0871	0.0867	0.0814	0.08	0.0811	0.081	0.0806	0.0805	0.0803	0.0805	0.086	0.0822	0.08	0.081	0.0806	0.0803	0.0797	0.0809	0.0804	0.0797	0.0801	0.0806	0.0818	0.0814	0.0801	0.0799	0.0801	0.0809	0.08	0.081	0.0815	0.0809
80	37	0.0799	0.0818	0.0837	0.0813	0.0816	0.0857	0.0843	0.0815	0.0812	0.0826	0.0825	0.0862	0.0797	0.0868	0.0894	0.0856	0.0871	0.0871	0.0814	0.0799	0.0811	0.0813	0.0809	0.0804	0.0803	0.0806	0.0861	0.0821	0.08	0.081	0.0806	0.0802	0.0796	0.0811	0.0807	0.0796	0.08	0.0807	0.082	0.0814	0.08	0.0799	0.0799	0.0809	0.08	0.0809	0.0813	0.0809
85	37	0.0801	0.0815	0.0837	0.081	0.0815	0.0854	0.0842	0.0814	0.0811	0.0825	0.0826	0.0862	0.0799	0.0869	0.0898	0.0859	0.0875	0.0869	0.0815	0.08	0.0811	0.0807	0.0807	0.0805	0.0804	0.0806	0.0861	0.0823	0.0798	0.0811	0.0805	0.0804	0.0799	0.0807	0.0804	0.0797	0.0802	0.0806	0.0817	0.0814	0.0801	0.0799	0.0802	0.0808	0.08	0.0813	0.0816	0.081
90	37	0.08	0.0816	0.0836	0.0813	0.0815	0.0855	0.0842	0.0813	0.0809	0.0824	0.0826	0.0861	0.0798	0.0868	0.0894	0.086	0.0876	0.0869	0.0814	0.0798	0.081	0.0809	0.0807	0.0804	0.0804	0.0805	0.0864	0.0822	0.0799	0.081	0.0807	0.0802	0.0796	0.0809	0.0806	0.0797	0.0801	0.0806	0.082	0.0813	0.08	0.0798	0.08	0.0808	0.08	0.081	0.0813	0.081
95	37	0.0799	0.0817	0.0837	0.0812	0.0814	0.0857	0.0844	0.0814	0.0809	0.0824	0.0823	0.0863	0.0797	0.0869	0.0896	0.0859	0.0876	0.0871	0.0815	0.0797	0.081	0.0812	0.081	0.0805	0.0803	0.0805	0.0862	0.0822	0.0799	0.0808	0.0806	0.0801	0.0796	0.081	0.0807	0.0797	0.08	0.0807	0.0819	0.0816	0.0799	0.0797	0.0799	0.0809	0.08	0.0809	0.0813	0.0811
100	37	0.0802	0.0818	0.0837	0.0815	0.0813	0.0858	0.0845	0.0811	0.0811	0.0825	0.0824	0.0862	0.0796	0.087	0.0894	0.086	0.0876	0.0874	0.0815	0.0797	0.0808	0.0812	0.0809	0.0804	0.0804	0.0806	0.0866	0.0822	0.0799	0.0809	0.0805	0.0803	0.0796	0.0811	0.0808	0.0796	0.08	0.0807	0.0816	0.0814	0.08	0.0795	0.0799	0.0807	0.0801	0.081	0.0814	0.0811
105	37	0.08	0.0815	0.0837	0.0812	0.0814	0.0854	0.0842	0.0813	0.0812	0.0824	0.0826	0.0861	0.0798	0.0873	0.0898	0.086	0.0879	0.0873	0.0816	0.0799	0.081	0.0807	0.0807	0.0804	0.0804	0.0806	0.0862	0.0823	0.08	0.0811	0.0806	0.0804	0.0799	0.0807	0.0804	0.0797	0.0801	0.0806	0.0817	0.0813	0.08	0.0797	0.08	0.0807	0.0801	0.0813	0.0915	0.081
110	37	0.0802	0.0817	0.0836	0.0813	0.0816	0.0855	0.0843	0.0813	0.0814	0.0824	0.0826	0.0863	0.0799	0.0873	0.0902	0.0863	0.0878	0.0872	0.0817	0.0798	0.081	0.0808	0.0807	0.0806	0.0804	0.0806	0.0859	0.0822	0.0801	0.0811	0.0806	0.0805	0.0799	0.0807	0.0804	0.0798	0.0801	0.0808	0.0818	0.0813	0.0802	0.0798	0.0802	0.0808	0.0803	0.0813	0.0818	0.0811
115	37	0.0801	0.0816	0.0838	0.0811	0.0815	0.0844	0.0842	0.0813	0.0812	0.0824	0.0828	0.0861	0.0798	0.0872	0.0908	0.0862	0.0878	0.0876	0.0815	0.0799	0.0811	0.0807	0.0808	0.0805	0.0803	0.0807	0.0855	0.0823	0.0801	0.0813	0.0807	0.0804	0.0798	0.0807	0.0805	0.0797	0.0802	0.0807	0.0819	0.0814	0.085	0.0799	0.0803	0.0808	0.0802	0.0815	0.0817	0.081
120	37	0.0801	0.0816	0.0838	0.0814	0.0814	0.085	0.0845	0.0814	0.081	0.0824	0.0824	0.0863	0.0798	0.0873	0.0904	0.0864	0.088	0.0874	0.0817	0.0798	0.081	0.0812	0.081	0.0805	0.0804	0.0807	0.0857	0.0826	0.0802	0.081	0.0807	0.0804	0.0798	0.0811	0.0808	0.0798	0.0802	0.0808	0.0818	0.0816	0.0802	0.0797	0.08	0.0808	0.0801	0.0811	0.0815	0.0811
125	37	0.08	0.0818	0.0837	0.0813	0.0815	0.0857	0.0844	0.0812	0.0812	0.0824	0.0826	0.0862	0.0797	0.0874	0.09	0.0863	0.0878	0.0876	0.0815	0.0797	0.0809	0.0807	0.0808	0.0805	0.0803	0.0807	0.0864	0.0822	0.08	0.0811	0.0805	0.0803	0.0798	0.0808	0.0805	0.0797	0.0799	0.0807	0.0817	0.0812	0.08	0.0797	0.08	0.0806	0.0802	0.0812	0.0817	0.0811
130	37	0.08	0.0816	0.0838	0.0811	0.0816	0.0858	0.0843	0.0812	0.0814	0.0824	0.0824	0.0862	0.0797	0.0874	0.0899	0.0864	0.0882	0.0877	0.0815	0.0798	0.0809	0.0809	0.0808	0.0804	0.0802	0.0807	0.0867	0.0823	0.0801	0.0811	0.0805	0.0804	0.08	0.0808	0.0804	0.0797	0.0799	0.0807	0.0817	0.0812	0.0801	0.0797	0.08	0.0807	0.0802	0.081	0.0817	0.0811
135	37	0.0801	0.0815	0.0834	0.0812	0.0814	0.0854	0.0842	0.0813	0.0812	0.0822	0.0824	0.0861	0.0798	0.0874	0.0899	0.0865	0.0881	0.0877	0.0815	0.0798	0.0809	0.0805	0.0806	0.0805	0.0804	0.0806	0.0864	0.0822	0.08	0.0812	0.0805	0.0804	0.0799	0.0807	0.0805	0.0798	0.08	0.0806	0.0818	0.0813	0.0801	0.0798	0.08	0.0806	0.0802	0.0813	0.0817	0.0811
140	37	0.0804	0.0816	0.0836	0.0813	0.0815	0.0855	0.0844	0.0813	0.081	0.0827	0.0826	0.0863	0.08	0.0875	0.0901	0.0866	0.0883	0.0876	0.0815	0.0799	0.0811	0.0812	0.0809	0.0804	0.0806	0.0807	0.0861	0.0824	0.08	0.0813	0.0806	0.0803	0.0797	0.0811	0.0807	0.0798	0.0803	0.0806	0.082	0.0816	0.08	0.0798	0.0801	0.0809	0.08	0.081	0.0813	0.0811
145	37	0.0803	0.0817	0.0837	0.0814	0.0813	0.0859	0.0845	0.0812	0.0809	0.0826	0.0823	0.0864	0.0799	0.0877	0.0898	0.0866	0.0883	0.0878	0.0815	0.0796	0.0811	0.0812	0.081	0.0803	0.0805	0.0807	0.0866	0.0823	0.08	0.081	0.0806	0.0803	0.0796	0.081	0.0807	0.0797	0.0802	0.0807	0.0816	0.0814	0.0801	0.0796	0.0799	0.0808	0.08	0.0809	0.0814	0.0811
150	37	0.08	0.0815	0.0835	0.0811	0.0812	0.0858	0.0844	0.0813	0.0811	0.0826	0.0824	0.0861	0.0799	0.0875	0.0899	0.0866	0.0882	0.0878	0.0815	0.0798	0.0811	0.0811	0.081	0.0803	0.0804	0.0806	0.0865	0.0823	0.0801	0.0811	0.0806	0.0802	0.0796	0.081	0.0808	0.0797	0.0802	0.0806	0.0817	0.0815	0.08	0.0797	0.08	0.0809	0.08	0.0809	0.0814	0.0811
155	37	0.0802	0.0815	0.0837	0.0812	0.0814	0.0853	0.0842	0.0812	0.0813	0.0823	0.0827	0.0861	0.0799	0.0877	0.0905	0.0867	0.0882	0.0881	0.0816	0.0799	0.0811	0.0806	0.081	0.0804	0.0804	0.0808	0.0864	0.0824	0.0801	0.0813	0.0806	0.0804	0.08	0.0807	0.0806	0.0796	0.0801	0.0808	0.0818	0.0813	0.0801	0.0798	0.0801	0.0808	0.0803	0.0814	0.0818	0.0813
160	37	0.0803	0.0815	0.0836	0.0813	0.0814	0.0851	0.0843	0.0812	0.0811	0.0826	0.0826	0.0862	0.08	0.0879	0.0904	0.0866	0.0883	0.0881	0.0815	0.0799	0.0811	0.0809	0.0807	0.0804	0.0804	0.0807	0.086	0.0825	0.0801	0.0813	0.0807	0.0803	0.0797	0.0807	0.0807	0.0797	0.0802	0.0806	0.0819	0.0815	0.0801	0.0799	0.08	0.0808	0.0802	0.0812	0.0813	0.0811
165	37	0.0802	0.0815	0.0835	0.0811	0.0815	0.0853	0.0843	0.0813	0.0809	0.0825	0.0825	0.0863	0.08	0.0876	0.0903	0.0866	0.0885	0.088	0.0815	0.0798	0.0811	0.0809	0.0809	0.0804	0.0804	0.0807	0.0861	0.0825	0.0801	0.0814	0.0807	0.0802	0.0797	0.0808	0.0807	0.0797	0.0803	0.0806	0.0819	0.0816	0.0817	0.0798	0.08	0.0808	0.08	0.0812	0.0814	0.0811
170	37	0.0803	0.0816	0.0837	0.0814	0.0814	0.0856	0.0843	0.0814	0.0814	0.0823	0.0827	0.0863	0.0799	0.088	0.0907	0.0867	0.0884	0.0882	0.0815	0.08	0.0811	0.0807	0.0809	0.0805	0.0804	0.0809	0.0865	0.0825	0.0802	0.0812	0.0807	0.0805	0.08	0.0806	0.0806	0.0798	0.0801	0.0807	0.082	0.0812	0.0801	0.0796	0.08	0.0807	0.0803	0.0812	0.0817	0.0812
175	37	0.0801	0.0816	0.0835	0.0812	0.0815	0.0849	0.0842	0.0813	0.0812	0.0825	0.0827	0.0862	0.0799	0.088	0.0908	0.0867	0.0885	0.088	0.0816	0.0799	0.0812	0.0808	0.0808	0.0803	0.0804	0.0807	0.0861	0.0825	0.0802	0.0814	0.0806	0.0804	0.0798	0.0807	0.0806	0.0797	0.0802	0.0807	0.0821	0.0815	0.0802	0.0804	0.0801	0.0808	0.0801	0.0815	0.0816	0.0811
180	37	0.0804	0.0816	0.0838	0.0815	0.0814	0.0857	0.0845	0.0812	0.0811	0.0824	0.0823	0.0864	0.08	0.088	0.0904	0.087	0.0888	0.0881	0.0816	0.0798	0.081	0.0808	0.081	0.0803	0.0805	0.0807	0.0865	0.0825	0.0804	0.0813	0.0806	0.0805	0.0798	0.0808	0.0808	0.0798	0.0803	0.0807	0.0817	0.0813	0.08	0.0796	0.08	0.0807	0.0802	0.0811	0.0817	0.081
185	37	0.0803	0.0814	0.0836	0.0811	0.0814	0.0854	0.0841	0.0812	0.0812	0.0824	0.0827	0.0861	0.08	0.088	0.0907	0.0868	0.0885	0.088	0.0815	0.0799	0.081	0.0807	0.0807	0.0803	0.0804	0.0807	0.0864	0.0826	0.0802	0.0814	0.0805	0.0804	0.0799	0.0807	0.0806	0.0797	0.0802	0.0807	0.082	0.0813	0.0801	0.0797	0.0801	0.0807	0.0803	0.0814	0.0818	0.0812
190	37	0.0802	0.0815	0.0836	0.0812	0.0815	0.0854	0.0844	0.0812	0.0811	0.0827	0.0826	0.0863	0.0799	0.0879	0.0908	0.087	0.0888	0.0883	0.0815	0.08	0.0811	0.0812	0.081	0.0803	0.0804	0.0809	0.0863	0.0827	0.0804	0.0816	0.0807	0.0803	0.0798	0.0812	0.0808	0.0798	0.0801	0.0806	0.0819	0.0816	0.0801	0.0798	0.08	0.0808	0.08	0.081	0.0814	0.081
195	37	0.0804	0.0815	0.0837	0.0812	0.0814	0.0856	0.0845	0.0813	0.0811	0.0826	0.0825	0.0863	0.0801	0.0881	0.0907	0.0871	0.0886	0.0885	0.0816	0.0799	0.0812	0.081	0.0809	0.0804	0.0804	0.0808	0.086	0.0826	0.0803	0.0815	0.0808	0.0803	0.0798	0.0809	0.0807	0.0798	0.0803	0.0806	0.0818	0.0815	0.08	0.0799	0.08	0.0809	0.0801	0.0811	0.0816	0.081
200	37	0.0802	0.0815	0.0836	0.0813	0.0813	0.0854	0.0844	0.0811	0.081	0.0825	0.0822	0.0861	0.0799	0.0881	0.091	0.0871	0.0888	0.0881	0.0817	0.0798	0.0812	0.0812	0.081	0.0803	0.0804	0.081	0.086	0.0827	0.0804	0.0816	0.0809	0.0804	0.0798	0.0811	0.0809	0.0797	0.0803	0.0807	0.0819	0.0816	0.0801	0.08	0.08	0.0809	0.0801	0.0811	0.0816	0.0812
205	37	0.0804	0.0815	0.0836	0.0812	0.0814	0.0855	0.0844	0.0813	0.081	0.0825	0.0825	0.0863	0.08	0.088	0.0909	0.087	0.0889	0.0885	0.0815	0.0798	0.0811	0.0811	0.081	0.0803	0.0804	0.0809	0.0863	0.0826	0.0803	0.0815	0.0805	0.0805	0.0798	0.0809	0.0808	0.0797	0.0803	0.0807	0.0817	0.0813	0.08	0.0796	0.08	0.0808	0.0803	0.0811	0.0816	0.081
210	37	0.0804	0.0816	0.0836	0.0813	0.0814	0.0854	0.0845	0.0813	0.0814	0.0824	0.0827	0.0862	0.0801	0.0882	0.0909	0.087	0.0889	0.0884	0.0817	0.0799	0.081	0.081	0.081	0.0804	0.0804	0.081	0.0862	0.0828	0.0805	0.0815	0.0807	0.0805	0.08	0.0809	0.0807	0.0797	0.0803	0.0807	0.0818	0.0815	0.0802	0.0797	0.0801	0.0808	0.0803	0.0812	0.0818	0.0811
215	37	0.0802	0.0815	0.0837	0.0812	0.0815	0.0853	0.0843	0.0812	0.0813	0.0823	0.0827	0.0862	0.0799	0.0882	0.0911	0.087	0.0887	0.0885	0.0816	0.08	0.0811	0.0807	0.0808	0.0803	0.0803	0.081	0.0863	0.0827	0.0805	0.0815	0.0808	0.0805	0.0801	0.0807	0.0806	0.0797	0.0802	0.0807	0.0819	0.0813	0.0801	0.0798	0.08	0.0808	0.0803	0.0813	0.0818	0.0813
220	37	0.0805	0.0814	0.0836	0.0812	0.0814	0.0848	0.0842	0.0812	0.0813	0.0821	0.0826	0.0861	0.0801	0.0883	0.0912	0.0871	0.0889	0.0885	0.0818	0.0799	0.0811	0.0807	0.0808	0.0803	0.0805	0.0811	0.0861	0.0829	0.0806	0.0816	0.0808	0.0805	0.0801	0.0807	0.0807	0.0797	0.0804	0.0807	0.082	0.0814	0.0802	0.0799	0.0802	0.0808	0.0804	0.0815	0.0818	0.0814
225	37	0.0805	0.0815	0.0837	0.0813	0.0814	0.0851	0.0843	0.0813	0.0812	0.0827	0.0826	0.0862	0.0802	0.0883	0.091	0.0873	0.089	0.0886	0.0816	0.08	0.0812	0.081	0.081	0.0805	0.0804	0.0811	0.0865	0.083	0.0805	0.0818	0.0808	0.0804	0.0798	0.0809	0.0807	0.0797	0.0804	0.0807	0.0821	0.0817	0.0801	0.0799	0.0802	0.0809	0.0802	0.0814	0.0815	0.0811
230	37	0.0805	0.0816	0.0835	0.0811	0.0813	0.0854	0.0844	0.0813	0.0811	0.0826	0.0825	0.0863	0.0802	0.0882	0.0906	0.0874	0.0889	0.0886	0.0816	0.08	0.0812	0.0812	0.081	0.0804	0.0805	0.081	0.0866	0.083	0.0804	0.0818	0.0808	0.0804	0.0798	0.0811	0.0809	0.0798	0.0804	0.0807	0.0821	0.0816	0.08	0.0799	0.08	0.0809	0.0801	0.0811	0.0814	0.0811
235	37	0.0804	0.0814	0.0836	0.0812	0.0815	0.0853	0.0845	0.0812	0.0812	0.0824	0.0827	0.0861	0.0802	0.0883	0.0911	0.0873	0.089	0.0886	0.0817	0.08	0.0811	0.081	0.0809	0.0804	0.0804	0.0811	0.0862	0.0829	0.0807	0.0817	0.0807	0.0806	0.0799	0.0808	0.0807	0.0797	0.0804	0.0807	0.082	0.0813	0.0801	0.0797	0.0801	0.0808	0.0802	0.0813	0.0818	0.0812
240	37	0.0804	0.0815	0.0835	0.0814	0.0814	0.0854	0.0844	0.0813	0.0812	0.0826	0.0826	0.0863	0.0802	0.0883	0.0909	0.0874	0.0892	0.0887	0.0817	0.08	0.0813	0.0812	0.081	0.0804	0.0805	0.0811	0.0865	0.0829	0.0806	0.0819	0.0807	0.0803	0.0798	0.081	0.0807	0.0798	0.0804	0.0806	0.0819	0.0817	0.0801	0.0799	0.08	0.081	0.0802	0.0812	0.0814	0.081
245	37	0.0805	0.0815	0.0836	0.0812	0.0815	0.0852	0.0843	0.0813	0.0811	0.0825	0.0827	0.0863	0.0802	0.0884	0.0911	0.0872	0.0891	0.0888	0.0817	0.08	0.0812	0.081	0.081	0.0804	0.0805	0.0813	0.0866	0.083	0.0806	0.0819	0.0808	0.0804	0.0801	0.0808	0.0807	0.0798	0.0804	0.0808	0.0824	0.0814	0.0802	0.0798	0.0802	0.0809	0.0804	0.0813	0.0817	0.0813
250	37	0.0804	0.0816	0.0837	0.0813	0.0814	0.0854	0.0844	0.0814	0.0813	0.0825	0.0826	0.0864	0.0801	0.0887	0.0909	0.0874	0.0891	0.0887	0.0817	0.0801	0.0812	0.081	0.0809	0.0804	0.0804	0.0814	0.0865	0.0832	0.0808	0.0819	0.0809	0.0807	0.0801	0.081	0.0807	0.0798	0.0804	0.0809	0.082	0.0813	0.0802	0.0797	0.0801	0.0808	0.0803	0.0812	0.0818	0.0813
255	37	0.0805	0.0816	0.0838	0.0812	0.0815	0.0856	0.0843	0.0812	0.0811	0.0824	0.0827	0.0862	0.0802	0.0884	0.0909	0.0874	0.0892	0.0888	0.0816	0.0801	0.0811	0.0808	0.0808	0.0804	0.0805	0.0813	0.0868	0.0831	0.0808	0.0819	0.0808	0.0806	0.08	0.0808	0.0807	0.0798	0.0804	0.0808	0.0823	0.0813	0.0801	0.0797	0.0801	0.0808	0.0803	0.0813	0.0818	0.0813
260	37	0.0804	0.0814	0.0835	0.0811	0.0813	0.0855	0.0844	0.0814	0.081	0.0825	0.0824	0.0862	0.0802	0.0883	0.0907	0.0875	0.0894	0.0887	0.0818	0.0802	0.0813	0.0814	0.0811	0.0804	0.0806	0.0813	0.0869	0.0833	0.0808	0.0821	0.0809	0.0806	0.0799	0.0812	0.081	0.0797	0.0804	0.0808	0.0821	0.0818	0.0801	0.0799	0.08	0.0809	0.0801	0.0811	0.0815	0.0811
265	37	0.0804	0.0815	0.0837	0.0814	0.0814	0.0887	0.0844	0.0813	0.0811	0.0825	0.0825	0.0863	0.0801	0.0884	0.091	0.0875	0.0893	0.0888	0.0818	0.0799	0.0811	0.0812	0.081	0.0804	0.0805	0.0815	0.0868	0.0833	0.081	0.0821	0.0808	0.0806	0.0799	0.0811	0.081	0.0797	0.0803	0.0808	0.0818	0.0814	0.0803	0.0797	0.0801	0.0809	0.0803	0.0812	0.0818	0.0812
270	37	0.0805	0.0816	0.0838	0.0812	0.0815	0.0851	0.0842	0.0813	0.0812	0.0823	0.0827	0.0863	0.0801	0.0883	0.091	0.0873	0.0891	0.0887	0.0817	0.08	0.0812	0.0807	0.0808	0.0804	0.0804	0.0814	0.0867	0.0832	0.081	0.0822	0.0808	0.0807	0.08	0.0808	0.0807	0.0797	0.0804	0.0808	0.0821	0.0813	0.0802	0.0798	0.0802	0.0809	0.0804	0.0815	0.0818	0.0813
275	37	0.0804	0.0816	0.0836	0.0812	0.0814	0.0855	0.0844	0.0813	0.0811	0.0825	0.0824	0.0863	0.0803	0.0886	0.091	0.0875	0.0893	0.0887	0.0818	0.0799	0.0811	0.0812	0.0811	0.0803	0.0805	0.0815	0.0867	0.0835	0.081	0.0822	0.0807	0.0806	0.0799	0.0811	0.0809	0.0798	0.0804	0.0809	0.0819	0.0814	0.0802	0.0798	0.08	0.0809	0.0802	0.0812	0.0817	0.0812
280	37	0.0804	0.0815	0.0836	0.0813	0.0813	0.0854	0.0844	0.0812	0.081	0.0825	0.0823	0.0862	0.0802	0.0884	0.091	0.0874	0.0894	0.0891	0.0818	0.08	0.0813	0.0813	0.0811	0.0803	0.0805	0.0815	0.0867	0.0834	0.081	0.0823	0.0809	0.0806	0.0798	0.0811	0.081	0.0798	0.0805	0.0808	0.0818	0.0815	0.0802	0.08	0.08	0.081	0.0801	0.0811	0.0817	0.081
285	37	0.0806	0.0815	0.0835	0.0811	0.0813	0.0852	0.0845	0.0812	0.0811	0.0825	0.0824	0.0862	0.0804	0.0884	0.0909	0.0876	0.0893	0.0889	0.0817	0.0801	0.0813	0.0812	0.0813	0.0803	0.0806	0.0817	0.0869	0.0836	0.0811	0.0826	0.081	0.0805	0.08	0.0811	0.0811	0.0798	0.0805	0.0808	0.082	0.0815	0.0801	0.0799	0.0801	0.081	0.0801	0.0813	0.0816	0.0811
290	37	0.0805	0.0815	0.0835	0.0811	0.0812	0.0852	0.0843	0.081	0.0812	0.0825	0.0823	0.0862	0.0803	0.0887	0.0915	0.0875	0.0893	0.0889	0.0818	0.08	0.0814	0.0814	0.0812	0.0804	0.0805	0.0817	0.0864	0.0835	0.0812	0.0826	0.0809	0.0804	0.08	0.0812	0.0812	0.0798	0.0805	0.0809	0.0819	0.0816	0.0802	0.08	0.0801	0.0811	0.0803	0.0813	0.0816	0.0812
295	37	0.0805	0.0815	0.0837	0.0813	0.0815	0.085	0.0843	0.0814	0.0813	0.0827	0.0823	0.0862	0.0803	0.0887	0.0911	0.0876	0.0892	0.089	0.0818	0.0802	0.0814	0.0814	0.0813	0.0804	0.0804	0.0818	0.087	0.0838	0.0815	0.0827	0.0809	0.0806	0.08	0.0814	0.0811	0.0798	0.0804	0.0808	0.0821	0.0818	0.0806	0.0799	0.0801	0.081	0.0803	0.0812	0.0815	0.081
300	37	0.0805	0.0815	0.0836	0.0813	0.0813	0.0852	0.0845	0.0812	0.0812	0.0824	0.0826	0.0862	0.0803	0.0884	0.0913	0.0877	0.0894	0.089	0.0817	0.08	0.0812	0.0812	0.0809	0.0803	0.0805	0.0819	0.0868	0.0838	0.0814	0.0827	0.0809	0.0807	0.0802	0.0811	0.0809	0.0796	0.0805	0.0809	0.0821	0.0814	0.0803	0.0798	0.0801	0.081	0.0804	0.0814	0.0819	0.0812
305	37	0.0804	0.0815	0.0835	0.0812	0.0816	0.085	0.0843	0.0813	0.0813	0.0826	0.0826	0.0863	0.0802	0.0886	0.0912	0.0876	0.0894	0.0891	0.0818	0.0801	0.0813	0.0811	0.081	0.0803	0.0803	0.0818	0.0872	0.084	0.0815	0.0827	0.0809	0.0805	0.0801	0.0812	0.0809	0.0797	0.0804	0.0808	0.0821	0.0817	0.0803	0.0801	0.0803	0.081	0.0803	0.0815	0.0814	0.081
310	37	0.0804	0.0815	0.0836	0.0812	0.0813	0.0854	0.0844	0.0811	0.0812	0.0825	0.0823	0.0863	0.0802	0.0886	0.091	0.0875	0.0895	0.0889	0.0818	0.0798	0.0814	0.0815	0.0812	0.0802	0.0806	0.082	0.0874	0.084	0.0815	0.083	0.0809	0.0806	0.0799	0.0813	0.0811	0.0797	0.0804	0.0808	0.0819	0.0817	0.0802	0.0799	0.08	0.081	0.0802	0.0813	0.0816	0.0811
315	37	0.0805	0.0815	0.0836	0.0813	0.0815	0.0853	0.0842	0.0812	0.0813	0.0824	0.0827	0.0862	0.0801	0.0886	0.0907	0.0875	0.0894	0.089	0.0817	0.0801	0.0813	0.0809	0.0809	0.0803	0.0805	0.082	0.0874	0.0841	0.0817	0.0829	0.0809	0.0807	0.0802	0.0809	0.0808	0.0797	0.0803	0.0808	0.0822	0.0814	0.0802	0.0799	0.0802	0.0809	0.0805	0.0815	0.0818	0.0811
320	37	0.0805	0.0816	0.0837	0.0812	0.0814	0.0856	0.0844	0.0812	0.0812	0.0824	0.0826	0.0863	0.0802	0.0888	0.0914	0.0875	0.0894	0.0891	0.0818	0.0801	0.0814	0.0813	0.0812	0.0804	0.0805	0.0821	0.0873	0.0841	0.0818	0.0831	0.0809	0.0808	0.08	0.081	0.0809	0.0797	0.0804	0.0809	0.0821	0.0816	0.0802	0.0799	0.0802	0.0809	0.0803	0.0813	0.0819	0.0813
325	37	0.0805	0.0815	0.0836	0.0814	0.0814	0.0854	0.0842	0.0812	0.0813	0.0824	0.0826	0.0863	0.0802	0.0887	0.0911	0.0877	0.0894	0.0893	0.082	0.08	0.0814	0.0809	0.0809	0.0803	0.0806	0.0822	0.0874	0.0843	0.0819	0.0831	0.0809	0.0808	0.0804	0.0809	0.081	0.0798	0.0804	0.0809	0.0823	0.0816	0.0803	0.0799	0.0803	0.081	0.0805	0.0815	0.0817	0.081
330	37	0.0806	0.0817	0.0836	0.0814	0.0816	0.0853	0.0844	0.0814	0.0813	0.0826	0.0826	0.0862	0.0803	0.0889	0.091	0.0876	0.0894	0.0894	0.0819	0.0802	0.0814	0.0812	0.0812	0.0803	0.0806	0.0824	0.0876	0.0844	0.082	0.0832	0.0811	0.0808	0.0802	0.0812	0.0811	0.0796	0.0804	0.0808	0.0822	0.0817	0.0804	0.08	0.0803	0.081	0.0803	0.0816	0.0816	0.0811
335	37	0.0805	0.0816	0.0836	0.0813	0.0813	0.0856	0.0843	0.0812	0.0814	0.0823	0.0825	0.0862	0.0801	0.0888	0.0912	0.0877	0.0895	0.0891	0.0818	0.08	0.0815	0.0814	0.0813	0.0802	0.0805	0.0824	0.0878	0.0845	0.082	0.0834	0.0809	0.0808	0.0803	0.0812	0.081	0.0796	0.0804	0.081	0.0821	0.0816	0.0802	0.0799	0.0802	0.0809	0.0804	0.0813	0.0819	0.0812
340	37	0.0803	0.0815	0.0836	0.0814	0.0815	0.0853	0.0842	0.0813	0.0813	0.0825	0.0826	0.0863	0.0801	0.0887	0.0911	0.0875	0.0895	0.0891	0.0819	0.0801	0.0814	0.0809	0.0811	0.0803	0.0805	0.0824	0.0879	0.0846	0.0821	0.0835	0.081	0.0808	0.0804	0.081	0.0809	0.0798	0.0803	0.0809	0.0823	0.0816	0.0803	0.0799	0.0803	0.081	0.0805	0.0816	0.0818	0.081
345	37	0.0804	0.0815	0.0835	0.0812	0.0815	0.0889	0.0843	0.0811	0.0811	0.0824	0.0823	0.0863	0.0801	0.0886	0.0907	0.0877	0.0895	0.0892	0.0819	0.0803	0.0813	0.0812	0.0811	0.0803	0.0804	0.0824	0.088	0.0848	0.0823	0.0835	0.081	0.0807	0.0801	0.0812	0.081	0.0797	0.0803	0.0809	0.0822	0.0817	0.0803	0.08	0.0802	0.0811	0.0803	0.0814	0.0815	0.081
350	37	0.0804	0.0814	0.0836	0.0812	0.0812	0.0856	0.0844	0.0813	0.0812	0.0823	0.0826	0.0863	0.0802	0.0887	0.091	0.0877	0.0896	0.0892	0.082	0.0802	0.0813	0.0811	0.0812	0.0802	0.0804	0.0824	0.0882	0.0848	0.0824	0.0839	0.0808	0.0809	0.0802	0.0811	0.0809	0.0796	0.0804	0.081	0.0821	0.0816	0.0803	0.08	0.0802	0.081	0.0805	0.0815	0.082	0.0813
355	37	0.0807	0.0816	0.0837	0.0814	0.0816	0.0855	0.0843	0.0815	0.0815	0.0825	0.0826	0.0862	0.0803	0.0888	0.0914	0.0877	0.0897	0.0893	0.0819	0.0803	0.0815	0.0809	0.081	0.0802	0.0806	0.0826	0.0881	0.0851	0.0826	0.0839	0.081	0.0807	0.0804	0.0811	0.0811	0.0797	0.0804	0.0808	0.0824	0.0817	0.0821	0.08	0.0804	0.081	0.0805	0.0816	0.0816	0.0811
360	37	0.0805	0.0814	0.0837	0.0812	0.0815	0.0856	0.0844	0.0814	0.0813	0.0822	0.0827	0.0862	0.0802	0.0887	0.0909	0.0878	0.0896	0.0894	0.082	0.0804	0.0813	0.0867	0.081	0.0801	0.0806	0.0829	0.0885	0.0851	0.0827	0.084	0.0811	0.081	0.0804	0.0811	0.0811	0.0797	0.0803	0.0809	0.0822	0.0816	0.0803	0.0799	0.0803	0.081	0.0805	0.0815	0.082	0.0811
365	37	0.0808	0.0816	0.0838	0.0812	0.0813	0.0856	0.0845	0.0812	0.081	0.0826	0.0824	0.0864	0.0805	0.089	0.0912	0.0879	0.0897	0.0894	0.0821	0.0802	0.0816	0.0818	0.0813	0.0802	0.0807	0.083	0.0887	0.0852	0.0828	0.0843	0.081	0.0808	0.0801	0.0814	0.0813	0.0798	0.0806	0.081	0.082	0.0816	0.0802	0.08	0.0802	0.0811	0.0803	0.0813	0.0818	0.0812
370	37	0.0804	0.0815	0.0836	0.081	0.0815	0.0856	0.0843	0.0812	0.081	0.0825	0.0821	0.0863	0.0803	0.0889	0.0913	0.0879	0.0896	0.0894	0.082	0.0804	0.0815	0.0817	0.0814	0.0803	0.0805	0.083	0.0886	0.0855	0.0828	0.0843	0.0811	0.0808	0.0803	0.0816	0.0812	0.0798	0.0804	0.0808	0.0821	0.0818	0.0803	0.0801	0.0803	0.0811	0.0804	0.0814	0.0822	0.0811
375	37	0.0806	0.0815	0.0837	0.0813	0.0815	0.0856	0.0844	0.0813	0.0812	0.0824	0.0827	0.0863	0.0804	0.089	0.0913	0.0876	0.0897	0.0895	0.0822	0.0803	0.0815	0.0812	0.0813	0.0803	0.0806	0.0831	0.0889	0.0855	0.0834	0.0847	0.0812	0.081	0.0805	0.0811	0.0811	0.0797	0.0804	0.081	0.0823	0.0816	0.0805	0.08	0.0803	0.0811	0.0806	0.0816	0.0821	0.0811
380	37	0.0806	0.0815	0.0835	0.0813	0.0814	0.0855	0.0843	0.0813	0.0811	0.0825	0.0824	0.0862	0.0803	0.0888	0.0909	0.0879	0.0895	0.0893	0.082	0.0802	0.0815	0.0812	0.0812	0.0802	0.0807	0.0832	0.089	0.0857	0.0835	0.0849	0.0812	0.0809	0.0804	0.0814	0.0811	0.0797	0.0804	0.0808	0.0823	0.0817	0.0804	0.08	0.0804	0.081	0.0804	0.0816	0.0816	0.081
385	37	0.0807	0.0814	0.0837	0.081	0.0814	0.0857	0.0845	0.0811	0.0811	0.0825	0.0823	0.0863	0.0805	0.0888	0.0911	0.088	0.0896	0.0895	0.0821	0.0805	0.0816	0.0817	0.0815	0.0803	0.0807	0.0833	0.0895	0.0858	0.0835	0.0848	0.0812	0.0808	0.0803	0.0815	0.0814	0.0797	0.0806	0.081	0.0822	0.0818	0.0804	0.08	0.0802	0.0812	0.0804	0.0814	0.0818	0.0811
390	37	0.0808	0.0815	0.0836	0.0814	0.0816	0.0856	0.0845	0.0812	0.0812	0.0825	0.0825	0.0864	0.0804	0.0889	0.0914	0.0877	0.0897	0.0896	0.0822	0.0804	0.0816	0.0814	0.0814	0.0803	0.0807	0.0836	0.0893	0.0862	0.0839	0.0851	0.0813	0.081	0.0806	0.0814	0.0814	0.0798	0.0805	0.081	0.0824	0.0818	0.0804	0.0801	0.0804	0.0811	0.0804	0.0816	0.0817	0.081
395	37	0.0806	0.0819	0.0837	0.0812	0.0815	0.0855	0.0845	0.0815	0.0814	0.0826	0.0828	0.0865	0.0804	0.089	0.0913	0.0879	0.0896	0.0895	0.0823	0.0804	0.0817	0.0819	0.0816	0.0802	0.0806	0.0839	0.0896	0.0861	0.084	0.0856	0.0813	0.0811	0.0805	0.0815	0.0815	0.0796	0.0805	0.0811	0.0823	0.0817	0.0805	0.0801	0.0804	0.0811	0.0805	0.0815	0.0819	0.0813
400	37	0.0807	0.0816	0.0837	0.0814	0.0814	0.0856	0.0844	0.0813	0.0812	0.0825	0.0824	0.0864	0.0804	0.0891	0.0912	0.0878	0.0896	0.0895	0.0821	0.0805	0.0816	0.0812	0.0815	0.0803	0.0807	0.0839	0.0898	0.0864	0.084	0.0856	0.0814	0.0811	0.0806	0.0814	0.0814	0.0797	0.0805	0.081	0.0823	0.0819	0.0805	0.0802	0.0805	0.0812	0.0805	0.0818	0.0819	0.081
405	37	0.0806	0.0816	0.0837	0.0812	0.0815	0.0856	0.0844	0.0813	0.0813	0.0825	0.0827	0.0864	0.0803	0.089	0.0911	0.088	0.0897	0.0894	0.0822	0.0805	0.0817	0.0817	0.0816	0.0802	0.0806	0.0842	0.0902	0.0866	0.0844	0.0859	0.0813	0.0811	0.0806	0.0815	0.0814	0.0797	0.0805	0.0811	0.0822	0.0818	0.0804	0.08	0.0803	0.0811	0.0806	0.0815	0.0821	0.0813
410	37	0.0807	0.0817	0.0837	0.0814	0.0815	0.0851	0.0844	0.0815	0.0813	0.0826	0.0825	0.0864	0.0805	0.0891	0.0914	0.0878	0.0898	0.0896	0.0823	0.0806	0.0817	0.0814	0.0814	0.0802	0.0807	0.0845	0.0899	0.0868	0.0845	0.086	0.0815	0.0811	0.0807	0.0816	0.0814	0.0798	0.0806	0.0812	0.0824	0.0818	0.0806	0.0803	0.0805	0.0812	0.0805	0.0819	0.0819	0.0811
415	37	0.0806	0.0816	0.0837	0.0812	0.0813	0.0854	0.0844	0.0811	0.0812	0.0825	0.0826	0.0863	0.0805	0.0891	0.0913	0.088	0.0897	0.0896	0.0824	0.0807	0.0819	0.0821	0.0818	0.0804	0.0808	0.0847	0.0904	0.0869	0.0846	0.0861	0.0816	0.0812	0.0807	0.0819	0.0817	0.0798	0.0806	0.0812	0.0823	0.0819	0.0806	0.0803	0.0804	0.0814	0.0805	0.0815	0.0821	0.0813
420	37	0.0806	0.0817	0.0837	0.0813	0.0816	0.0854	0.0843	0.0814	0.0813	0.0824	0.0826	0.0864	0.0804	0.0891	0.0916	0.0879	0.0899	0.0897	0.0824	0.0806	0.0819	0.0818	0.0817	0.0803	0.0806	0.0847	0.0904	0.0872	0.0851	0.0864	0.0815	0.0813	0.0807	0.0814	0.0814	0.0798	0.0805	0.0813	0.0824	0.082	0.0806	0.0802	0.0806	0.0813	0.0808	0.0818	0.0823	0.0812
425	37	0.0808	0.0815	0.0836	0.0814	0.0815	0.0856	0.0843	0.0813	0.0811	0.0826	0.0823	0.0864	0.0805	0.0891	0.0914	0.0879	0.0898	0.0895	0.0823	0.0807	0.0817	0.0815	0.0815	0.0803	0.0807	0.0848	0.0905	0.0874	0.0851	0.0867	0.0817	0.0813	0.0809	0.0815	0.0815	0.0797	0.0806	0.0812	0.0826	0.082	0.0806	0.0804	0.0806	0.0813	0.0807	0.0819	0.082	0.0811
430	37	0.0805	0.0815	0.0837	0.0812	0.0814	0.0851	0.0843	0.0812	0.0813	0.0823	0.0827	0.0862	0.0804	0.089	0.0917	0.088	0.0898	0.0896	0.0825	0.0807	0.082	0.0821	0.0817	0.0802	0.0805	0.0853	0.0907	0.0875	0.0852	0.0867	0.0816	0.0813	0.0806	0.0818	0.0818	0.0797	0.0805	0.0813	0.0824	0.082	0.0807	0.0802	0.0804	0.0813	0.0806	0.0816	0.0823	0.0813
435	37	0.0807	0.0814	0.0836	0.0814	0.0814	0.0851	0.0842	0.0812	0.0813	0.0824	0.0827	0.0862	0.0805	0.0892	0.0918	0.0879	0.0897	0.0899	0.0825	0.0807	0.082	0.0819	0.0818	0.0803	0.0806	0.0853	0.0908	0.0878	0.0854	0.0871	0.0816	0.0813	0.0808	0.0816	0.0816	0.0797	0.0805	0.0813	0.0823	0.082	0.0806	0.0803	0.0805	0.0813	0.0807	0.0818	0.0823	0.0811
440	37	0.0805	0.0816	0.0836	0.0814	0.0813	0.0853	0.0843	0.0812	0.0813	0.0824	0.0826	0.0863	0.0802	0.089	0.0915	0.0881	0.0897	0.0896	0.0825	0.0808	0.0822	0.0844	0.0819	0.0803	0.0805	0.0853	0.0913	0.0877	0.0856	0.0872	0.0817	0.0813	0.0808	0.082	0.082	0.0798	0.0805	0.0814	0.0824	0.0821	0.0807	0.0804	0.0805	0.0814	0.0807	0.0817	0.0821	0.0813
445	37	0.0807	0.0815	0.0837	0.0813	0.0814	0.0851	0.0843	0.0814	0.0813	0.0824	0.0827	0.0863	0.0805	0.089	0.0916	0.088	0.0896	0.0896	0.0826	0.0809	0.0822	0.0822	0.082	0.0802	0.0807	0.0854	0.0911	0.088	0.0857	0.0873	0.0818	0.0814	0.0809	0.0821	0.0818	0.0798	0.0805	0.0814	0.0824	0.0821	0.0806	0.0803	0.0805	0.0815	0.0808	0.0818	0.0823	0.0813
450	37	0.0807	0.0816	0.0838	0.0814	0.0816	0.0849	0.0843	0.0813	0.0812	0.0826	0.0825	0.0862	0.0805	0.0891	0.0918	0.0879	0.0898	0.0899	0.0827	0.0808	0.0821	0.0819	0.0819	0.0802	0.0806	0.0857	0.0914	0.088	0.0858	0.0875	0.0817	0.0815	0.0811	0.0817	0.0816	0.0797	0.0806	0.0813	0.0824	0.082	0.0807	0.0804	0.0807	0.0812	0.0809	0.082	0.0824	0.0811
455	37	0.0806	0.0815	0.0836	0.0812	0.0815	0.0848	0.0844	0.0811	0.0811	0.0825	0.0825	0.0863	0.0804	0.089	0.0918	0.088	0.0899	0.0897	0.0827	0.081	0.0822	0.0818	0.0819	0.0802	0.0807	0.086	0.0913	0.0885	0.0863	0.0879	0.0818	0.0816	0.0811	0.0821	0.082	0.0797	0.0806	0.0814	0.0826	0.0821	0.0807	0.0805	0.0805	0.0814	0.0807	0.0817	0.082	0.0811
460	37	0.0807	0.0816	0.0838	0.0815	0.0814	0.0849	0.0844	0.0813	0.0812	0.0828	0.0825	0.0862	0.0805	0.0893	0.0916	0.0882	0.0899	0.0901	0.0827	0.081	0.0822	0.0819	0.0818	0.0802	0.0807	0.086	0.0917	0.0883	0.0863	0.0883	0.0821	0.0816	0.0812	0.0821	0.0818	0.0796	0.0806	0.0813	0.0827	0.0821	0.0808	0.0805	0.0807	0.0815	0.0808	0.0819	0.082	0.0811
465	37	0.0807	0.0817	0.0838	0.0812	0.0814	0.0851	0.0842	0.0813	0.0815	0.0825	0.0827	0.0862	0.0805	0.0892	0.0918	0.0879	0.0898	0.0899	0.0828	0.081	0.0824	0.0824	0.082	0.0803	0.0806	0.0863	0.092	0.0887	0.0864	0.0886	0.082	0.0816	0.0811	0.0823	0.0822	0.0797	0.0805	0.0816	0.0826	0.0823	0.0922	0.0805	0.0807	0.0816	0.0809	0.0819	0.0821	0.0814
470	37	0.0808	0.0816	0.0837	0.0815	0.0816	0.085	0.0844	0.0815	0.0811	0.0827	0.0823	0.0863	0.0806	0.0892	0.092	0.0882	0.09	0.0901	0.083	0.0812	0.0824	0.082	0.082	0.0802	0.0807	0.0866	0.092	0.0889	0.0868	0.0885	0.082	0.0818	0.0813	0.0819	0.0819	0.0797	0.0807	0.0815	0.0826	0.0822	0.0809	0.0806	0.0808	0.0815	0.0809	0.082	0.082	0.0811
475	37	0.0808	0.0816	0.0836	0.0813	0.0814	0.085	0.0844	0.0811	0.0811	0.0825	0.0823	0.0864	0.0805	0.0891	0.0918	0.0879	0.0897	0.09	0.083	0.0812	0.0824	0.0822	0.0819	0.0804	0.0807	0.0868	0.0921	0.0889	0.0867	0.0882	0.0821	0.0817	0.0814	0.082	0.0819	0.0798	0.0806	0.0815	0.0828	0.0822	0.0809	0.0805	0.0809	0.0816	0.081	0.0819	0.0821	0.0811
480	37	0.0806	0.0814	0.0836	0.0813	0.0813	0.0846	0.0842	0.081	0.0809	0.0824	0.0821	0.0863	0.0805	0.089	0.0919	0.088	0.0898	0.0898	0.083	0.0813	0.0824	0.082	0.0821	0.0803	0.0806	0.087	0.0921	0.0893	0.087	0.0892	0.0822	0.0818	0.0814	0.0824	0.0819	0.0798	0.0806	0.0815	0.0827	0.0823	0.081	0.0806	0.081	0.0816	0.081	0.0821	0.0823	0.0811
485	37	0.0808	0.0814	0.0838	0.0814	0.0817	0.085	0.0843	0.0814	0.0815	0.0824	0.0828	0.0862	0.0806	0.0893	0.0921	0.0882	0.0902	0.09	0.0832	0.0813	0.0828	0.0826	0.0825	0.0803	0.0809	0.0871	0.0925	0.0896	0.0873	0.0894	0.0821	0.082	0.0815	0.0824	0.0827	0.0798	0.0807	0.0816	0.0828	0.0824	0.081	0.0807	0.0809	0.0817	0.0811	0.0821	0.0824	0.0812
490	37	0.0809	0.0815	0.0837	0.0813	0.0815	0.0851	0.0843	0.0811	0.0811	0.0827	0.0824	0.0863	0.0806	0.0891	0.0917	0.0881	0.0898	0.09	0.0833	0.0815	0.0826	0.0824	0.0823	0.0802	0.0808	0.0873	0.0929	0.0898	0.0878	0.0895	0.0823	0.082	0.0816	0.0822	0.0823	0.0798	0.0806	0.0816	0.0828	0.0823	0.0811	0.0807	0.081	0.0816	0.0811	0.0821	0.0822	0.0812
495	37	0.0807	0.0816	0.0839	0.0813	0.0815	0.0941	0.0842	0.0814	0.0813	0.0825	0.0827	0.0862	0.0806	0.0892	0.0919	0.0883	0.09	0.09	0.0833	0.0816	0.0829	0.0828	0.0826	0.0803	0.0808	0.0876	0.0936	0.09	0.0881	0.0898	0.0824	0.0821	0.0816	0.0825	0.0826	0.0797	0.0807	0.0817	0.0828	0.0825	0.0811	0.0808	0.081	0.0818	0.0813	0.0823	0.0826	0.0813
500	37	0.0806	0.0816	0.0839	0.0814	0.0813	0.0848	0.0842	0.0812	0.0813	0.0823	0.0826	0.0862	0.0805	0.0894	0.0917	0.088	0.0899	0.0899	0.0832	0.0816	0.0829	0.0826	0.0824	0.0801	0.0806	0.0878	0.0935	0.0906	0.088	0.0901	0.0825	0.0822	0.0817	0.0827	0.0826	0.0797	0.0807	0.0817	0.0829	0.0825	0.0812	0.0809	0.0809	0.0819	0.0811	0.0823	0.0824	0.0814
505	37	0.0807	0.0816	0.0838	0.0815	0.0815	0.0854	0.0844	0.0811	0.081	0.0827	0.0822	0.0864	0.0804	0.0893	0.0917	0.0881	0.0899	0.09	0.0835	0.0817	0.0829	0.0827	0.0828	0.0802	0.0807	0.0878	0.0938	0.0907	0.0883	0.0904	0.0824	0.0822	0.0818	0.0825	0.0825	0.0797	0.0806	0.0818	0.0828	0.0824	0.0812	0.0808	0.0811	0.0816	0.0812	0.0823	0.0827	0.0811
510	37	0.0808	0.0816	0.084	0.0814	0.0815	0.0851	0.0844	0.0815	0.0813	0.0824	0.0828	0.0864	0.0806	0.0893	0.0918	0.0882	0.0899	0.0901	0.0834	0.082	0.0831	0.0829	0.0828	0.0802	0.0807	0.0884	0.094	0.0907	0.0886	0.0908	0.0826	0.0823	0.0817	0.0828	0.0831	0.0796	0.0806	0.0819	0.0828	0.0826	0.0811	0.0809	0.081	0.0819	0.0811	0.0822	0.0826	0.0813
515	37	0.0807	0.0816	0.0839	0.0814	0.0814	0.0844	0.0845	0.081	0.0811	0.0825	0.0823	0.0863	0.0805	0.0893	0.0922	0.0882	0.0899	0.0901	0.0838	0.0819	0.0832	0.083	0.083	0.0803	0.0807	0.0887	0.0942	0.0911	0.0888	0.0913	0.0828	0.0824	0.082	0.0827	0.0828	0.0797	0.0806	0.0818	0.0831	0.0826	0.0813	0.0809	0.0811	0.0818	0.0813	0.0825	0.0827	0.0812
520	37	0.0808	0.0816	0.084	0.0816	0.0814	0.0845	0.0844	0.0811	0.081	0.0825	0.0824	0.0863	0.0805	0.0894	0.0925	0.0882	0.0899	0.0901	0.0839	0.0818	0.0832	0.0829	0.0831	0.0802	0.0807	0.089	0.0945	0.0915	0.0893	0.0914	0.0828	0.0826	0.0821	0.0827	0.0828	0.0798	0.0807	0.0819	0.0831	0.0827	0.0932	0.0811	0.0813	0.0819	0.0814	0.0825	0.0826	0.0813
525	37	0.0808	0.0815	0.084	0.0814	0.0814	0.0848	0.0843	0.0815	0.0813	0.0826	0.0826	0.0864	0.0806	0.0893	0.0925	0.0882	0.0899	0.0904	0.0837	0.0821	0.0835	0.0832	0.083	0.0802	0.0807	0.0893	0.0947	0.0917	0.0895	0.0916	0.0832	0.0826	0.0821	0.0831	0.0832	0.0798	0.0807	0.0821	0.0832	0.0828	0.0813	0.081	0.0813	0.0821	0.0814	0.0826	0.0829	0.0811
530	37	0.0807	0.0814	0.0839	0.0812	0.0814	0.0849	0.0843	0.0811	0.0811	0.0823	0.0826	0.0864	0.0806	0.0893	0.0918	0.0883	0.09	0.0901	0.0839	0.0822	0.0834	0.0832	0.0829	0.0803	0.0807	0.0895	0.0957	0.092	0.0901	0.0918	0.0832	0.0827	0.0825	0.083	0.083	0.0798	0.0806	0.0819	0.0831	0.0828	0.0814	0.0811	0.0812	0.0821	0.0814	0.0824	0.0825	0.0814
535	37	0.0807	0.0816	0.0839	0.0813	0.0815	0.0879	0.0845	0.0812	0.0812	0.0825	0.0825	0.0864	0.0806	0.0892	0.0922	0.0883	0.0901	0.09	0.0842	0.0823	0.0835	0.0833	0.0834	0.0802	0.0807	0.0899	0.0953	0.0924	0.09	0.0921	0.0832	0.083	0.0826	0.0832	0.083	0.0798	0.0806	0.0821	0.0833	0.0829	0.0816	0.0812	0.0814	0.0822	0.0814	0.0827	0.0828	0.0813
540	37	0.0807	0.0816	0.0838	0.0815	0.0813	0.0846	0.0844	0.0813	0.0811	0.0826	0.0822	0.0864	0.0806	0.0895	0.0923	0.0881	0.0901	0.0903	0.0844	0.0824	0.0838	0.0836	0.0835	0.0803	0.0807	0.09	0.0955	0.0925	0.0905	0.0921	0.0834	0.0829	0.0826	0.0834	0.0833	0.0797	0.0807	0.0822	0.0832	0.0829	0.0816	0.0811	0.0814	0.0822	0.0816	0.0828	0.0831	0.0813
545	37	0.0808	0.0815	0.0838	0.0811	0.0815	0.0852	0.0844	0.0814	0.0811	0.0824	0.0825	0.0864	0.0805	0.0893	0.0918	0.088	0.0899	0.0902	0.0845	0.0825	0.0837	0.0835	0.0833	0.0802	0.0806	0.0901	0.0963	0.0929	0.0905	0.0923	0.0835	0.083	0.0828	0.0833	0.0831	0.0796	0.0805	0.082	0.0834	0.083	0.0924	0.0812	0.0814	0.0823	0.0815	0.0826	0.0827	0.0813
550	37	0.0809	0.0816	0.0841	0.0813	0.0815	0.085	0.0843	0.0815	0.0816	0.0827	0.0827	0.0863	0.0806	0.0896	0.0922	0.0883	0.0899	0.0904	0.0844	0.0828	0.0842	0.0839	0.0835	0.0802	0.0807	0.0908	0.0967	0.0933	0.0912	0.093	0.0837	0.0832	0.0828	0.0838	0.0836	0.0797	0.0806	0.0821	0.0834	0.0831	0.0816	0.0814	0.0813	0.0822	0.0816	0.0828	0.0829	0.081
555	37	0.0807	0.0815	0.0838	0.0813	0.0816	0.0848	0.0843	0.0811	0.0811	0.0825	0.0823	0.0863	0.0805	0.0895	0.092	0.0882	0.0898	0.0903	0.0847	0.0829	0.0843	0.0839	0.0839	0.0802	0.0807	0.0909	0.0968	0.0936	0.0911	0.0931	0.0837	0.0832	0.0829	0.0837	0.0837	0.0797	0.0807	0.0824	0.0835	0.0831	0.0817	0.0814	0.0816	0.0824	0.0818	0.083	0.0833	0.0811
560	37	0.0808	0.0815	0.0839	0.0812	0.0814	0.0845	0.0844	0.0812	0.0813	0.0824	0.0824	0.0864	0.0805	0.0895	0.0926	0.0882	0.0901	0.0904	0.0848	0.083	0.0841	0.0841	0.0841	0.0802	0.0807	0.0914	0.0969	0.0939	0.0918	0.0938	0.0838	0.0837	0.0832	0.084	0.0837	0.0798	0.0807	0.0824	0.0837	0.0831	0.0821	0.0815	0.0819	0.0826	0.0818	0.083	0.0832	0.0813
565	37	0.0807	0.0815	0.0839	0.0812	0.0816	0.0846	0.0841	0.0814	0.0813	0.0825	0.0827	0.0863	0.0805	0.0895	0.0925	0.0882	0.0899	0.0903	0.0848	0.0831	0.0843	0.0842	0.084	0.0803	0.0807	0.0917	0.0973	0.0943	0.0921	0.0937	0.0838	0.0838	0.0834	0.084	0.084	0.0797	0.0807	0.0825	0.0837	0.0834	0.0819	0.0817	0.0817	0.0826	0.082	0.083	0.0831	0.0812
570	37	0.0806	0.0815	0.0839	0.0812	0.0816	0.0846	0.0841	0.0813	0.0812	0.0826	0.0826	0.0863	0.0805	0.0895	0.0925	0.0881	0.09	0.0904	0.0851	0.0832	0.0844	0.0844	0.0841	0.0802	0.0807	0.0922	0.0975	0.0946	0.092	0.0943	0.0843	0.0836	0.0835	0.084	0.0842	0.0798	0.0806	0.0825	0.0837	0.0834	0.082	0.0818	0.0817	0.0826	0.0819	0.083	0.0832	0.0811
575	37	0.0807	0.0816	0.084	0.0814	0.0814	0.0847	0.0843	0.0812	0.0812	0.0825	0.0824	0.0863	0.0806	0.0898	0.0926	0.0882	0.0901	0.0905	0.0854	0.0835	0.0847	0.0845	0.0845	0.0802	0.0807	0.0924	0.0979	0.0949	0.0928	0.0949	0.0843	0.0839	0.0835	0.0843	0.0843	0.0798	0.0806	0.0827	0.0838	0.0833	0.0821	0.0817	0.0819	0.0828	0.0819	0.0831	0.0835	0.0812
580	37	0.0806	0.0815	0.0839	0.0812	0.0815	0.0848	0.0842	0.0814	0.0813	0.0825	0.0827	0.0863	0.0805	0.0895	0.0923	0.0883	0.0901	0.0904	0.0853	0.0837	0.0849	0.0847	0.0845	0.0802	0.0806	0.0925	0.0987	0.0953	0.0932	0.0948	0.0845	0.0839	0.0838	0.0844	0.0843	0.0798	0.0805	0.0827	0.084	0.0836	0.0822	0.0819	0.0818	0.0828	0.082	0.0833	0.0832	0.0811
585	37	0.0807	0.0815	0.084	0.0812	0.0816	0.0849	0.0842	0.0815	0.0813	0.0824	0.0827	0.0865	0.0806	0.0896	0.0927	0.0882	0.0901	0.0904	0.0857	0.084	0.0851	0.0848	0.0848	0.0803	0.0806	0.0932	0.0982	0.0955	0.0935	0.0955	0.0847	0.0842	0.0839	0.0844	0.0846	0.0798	0.0806	0.0828	0.084	0.0835	0.0822	0.082	0.0821	0.0829	0.0821	0.0834	0.0836	0.081
590	37	0.0807	0.0815	0.0837	0.0812	0.0816	0.0851	0.0843	0.081	0.0811	0.0827	0.0825	0.0864	0.0806	0.0897	0.0921	0.0882	0.0902	0.0904	0.0861	0.0839	0.0856	0.0854	0.085	0.0803	0.0808	0.0934	0.0993	0.0958	0.0939	0.0957	0.0851	0.0842	0.0843	0.0847	0.085	0.0798	0.0807	0.0828	0.0841	0.0838	0.0824	0.0821	0.0822	0.083	0.0824	0.0835	0.0838	0.0812
595	37	0.0809	0.0813	0.084	0.0813	0.0815	0.0848	0.0844	0.0811	0.0812	0.0824	0.0824	0.0865	0.0806	0.0895	0.0922	0.0883	0.0902	0.0903	0.0862	0.0842	0.0855	0.0852	0.0853	0.0802	0.0808	0.0939	0.0997	0.0963	0.0939	0.0959	0.085	0.0845	0.0844	0.0849	0.085	0.0798	0.0807	0.083	0.0844	0.0839	0.0896	0.0821	0.0823	0.083	0.0825	0.0836	0.0838	0.0813
600	37	0.0806	0.0814	0.084	0.0812	0.0816	0.085	0.0843	0.0812	0.0813	0.0825	0.0827	0.0862	0.0805	0.0894	0.0923	0.0884	0.0902	0.0905	0.0864	0.0845	0.0858	0.0856	0.0853	0.0802	0.0806	0.0943	0.1	0.0968	0.0944	0.0962	0.085	0.0848	0.0846	0.0851	0.0851	0.0797	0.0807	0.0831	0.0846	0.084	0.0827	0.0823	0.0824	0.0833	0.0825	0.0837	0.0837	0.0812
605	37	0.0807	0.0814	0.0839	0.0814	0.0814	0.0846	0.0843	0.081	0.0812	0.0825	0.0823	0.0864	0.0806	0.0897	0.0927	0.0883	0.0902	0.0908	0.0865	0.0847	0.086	0.086	0.0856	0.0803	0.0807	0.0948	0.0999	0.0972	0.0948	0.0965	0.0855	0.0848	0.0847	0.0855	0.0855	0.0797	0.0807	0.0834	0.0847	0.0842	0.0828	0.0824	0.0824	0.0833	0.0827	0.0839	0.084	0.0812
610	37	0.0808	0.0814	0.0838	0.0815	0.0815	0.0851	0.0843	0.0812	0.0812	0.0824	0.0826	0.0865	0.0805	0.0896	0.0919	0.0884	0.0903	0.0906	0.087	0.085	0.0862	0.0862	0.086	0.0802	0.0808	0.095	0.1009	0.0976	0.0956	0.0972	0.0859	0.0852	0.0849	0.0854	0.0855	0.0798	0.0807	0.0833	0.0847	0.0842	0.0829	0.0824	0.0828	0.0834	0.0828	0.0839	0.0842	0.0813
615	37	0.0809	0.0816	0.084	0.0815	0.0816	0.0847	0.0842	0.0815	0.0812	0.0825	0.0828	0.0865	0.0807	0.0897	0.093	0.0885	0.0903	0.0907	0.0872	0.0854	0.0867	0.0867	0.0863	0.0803	0.0808	0.0954	0.1005	0.0981	0.0957	0.0975	0.0858	0.0855	0.0854	0.0858	0.0859	0.0798	0.0808	0.0835	0.085	0.0844	0.0832	0.0829	0.0828	0.0837	0.0829	0.0841	0.0843	0.0811
620	37	0.0806	0.0815	0.0839	0.0814	0.0815	0.0847	0.0843	0.0809	0.0811	0.0826	0.0822	0.0865	0.0805	0.0897	0.0927	0.0883	0.0903	0.0908	0.0872	0.0854	0.0868	0.0868	0.0863	0.0803	0.0807	0.0955	0.1014	0.0984	0.0962	0.0983	0.0862	0.0855	0.0854	0.0861	0.0861	0.0798	0.0807	0.0835	0.0849	0.0845	0.0831	0.0827	0.0828	0.0836	0.0832	0.0843	0.0844	0.0812
625	37	0.0807	0.0815	0.0841	0.0812	0.0813	0.0846	0.0843	0.081	0.0812	0.0824	0.0825	0.0864	0.0806	0.0897	0.0927	0.0886	0.0903	0.0908	0.088	0.0857	0.0873	0.087	0.0868	0.0802	0.0808	0.0959	0.1019	0.0987	0.0966	0.0986	0.0865	0.0858	0.0859	0.0865	0.0865	0.0798	0.0807	0.0837	0.0852	0.0848	0.0833	0.083	0.0831	0.0839	0.0832	0.0843	0.0846	0.0813
630	37	0.0808	0.0816	0.0839	0.0816	0.0817	0.0849	0.0844	0.0811	0.0811	0.0827	0.0824	0.0864	0.0805	0.0898	0.0926	0.0884	0.0904	0.0907	0.0879	0.0861	0.0875	0.0873	0.0869	0.0802	0.0807	0.0963	0.1025	0.0995	0.097	0.0986	0.0867	0.0858	0.0858	0.0866	0.0866	0.0797	0.0807	0.084	0.0852	0.0847	0.0835	0.0831	0.0829	0.0838	0.0835	0.0845	0.0846	0.0811
635	37	0.0808	0.0814	0.0839	0.0813	0.0814	0.0847	0.0844	0.0812	0.0813	0.0822	0.0824	0.0864	0.0806	0.0899	0.0924	0.0885	0.0903	0.0909	0.0885	0.0864	0.0877	0.0875	0.0872	0.0803	0.0807	0.0968	0.1026	0.0996	0.0974	0.0994	0.0869	0.0863	0.0861	0.0865	0.0868	0.0798	0.0807	0.084	0.0855	0.0848	0.0837	0.0831	0.0834	0.084	0.0836	0.0846	0.0849	0.0811
640	37	0.0809	0.0815	0.0839	0.0815	0.0817	0.0853	0.0842	0.0816	0.0813	0.0826	0.0826	0.0866	0.0806	0.0897	0.0924	0.0883	0.0905	0.0907	0.0887	0.087	0.0882	0.0879	0.0876	0.0803	0.0809	0.0973	0.1034	0.1001	0.0981	0.0998	0.087	0.0869	0.0866	0.0871	0.0871	0.0799	0.0807	0.0841	0.0855	0.0852	0.0838	0.0835	0.0835	0.0843	0.0836	0.0846	0.085	0.081
645	37	0.0807	0.0815	0.0839	0.0813	0.0816	0.085	0.0842	0.0813	0.0813	0.0824	0.0826	0.0865	0.0806	0.0896	0.0926	0.0885	0.0903	0.0907	0.0894	0.0871	0.0885	0.0883	0.088	0.0803	0.0808	0.0974	0.1035	0.1007	0.0985	0.0998	0.0874	0.087	0.087	0.0871	0.0876	0.0798	0.0806	0.0844	0.0858	0.0853	0.0841	0.0835	0.0837	0.0845	0.0838	0.0849	0.0851	0.0813
650	37	0.0807	0.0814	0.0838	0.0812	0.0814	0.0851	0.0843	0.0811	0.0812	0.0823	0.0824	0.0865	0.0804	0.0897	0.0923	0.0885	0.0907	0.0907	0.0895	0.0876	0.0888	0.0887	0.0882	0.0802	0.0808	0.0979	0.1046	0.1013	0.0992	0.1009	0.0877	0.0872	0.0871	0.0875	0.0876	0.0798	0.0806	0.0844	0.0859	0.0856	0.0842	0.0837	0.084	0.0846	0.0841	0.0851	0.0854	0.0812
655	37	0.0807	0.0814	0.0837	0.0814	0.0815	0.085	0.0843	0.0812	0.0811	0.0825	0.0824	0.0865	0.0805	0.0899	0.0926	0.0887	0.0906	0.0908	0.0898	0.0882	0.0892	0.0892	0.0889	0.0803	0.0807	0.0987	0.1048	0.1017	0.0994	0.1015	0.0881	0.0878	0.0876	0.0881	0.0881	0.0798	0.0806	0.0845	0.0861	0.0855	0.0845	0.0841	0.0839	0.0849	0.084	0.0853	0.0855	0.0811
660	37	0.0806	0.0812	0.0838	0.0811	0.0815	0.0848	0.0842	0.0812	0.0811	0.0823	0.0824	0.0864	0.0805	0.0897	0.093	0.0885	0.0909	0.091	0.0904	0.0882	0.0896	0.0897	0.0893	0.0802	0.0806	0.0991	0.105	0.1024	0.1	0.1019	0.0885	0.088	0.088	0.0883	0.0885	0.0797	0.0807	0.085	0.0862	0.0857	0.0846	0.084	0.0843	0.0849	0.0843	0.0856	0.0857	0.0813
665	37	0.0809	0.0815	0.0839	0.0813	0.0815	0.0851	0.0843	0.0812	0.0812	0.0825	0.0825	0.0865	0.0805	0.0898	0.0923	0.0885	0.0909	0.0911	0.0908	0.0891	0.09	0.0904	0.0895	0.0801	0.0808	0.0996	0.1058	0.1025	0.1008	0.1025	0.0889	0.0884	0.0883	0.0884	0.0889	0.0798	0.0807	0.0849	0.0863	0.086	0.0849	0.0844	0.0845	0.0851	0.0845	0.0857	0.0858	0.0812
670	37	0.0807	0.0813	0.0838	0.0815	0.0815	0.085	0.0842	0.0813	0.0814	0.0825	0.0826	0.0864	0.0806	0.0898	0.0928	0.0885	0.091	0.0908	0.0916	0.0895	0.0907	0.091	0.09	0.0803	0.0808	0.0995	0.1065	0.1034	0.101	0.1032	0.0895	0.0888	0.0889	0.0889	0.0894	0.0797	0.0806	0.0852	0.0869	0.0862	0.0853	0.0847	0.0847	0.0855	0.0848	0.086	0.0862	0.0813
675	37	0.0808	0.0814	0.0839	0.0814	0.0816	0.0852	0.0843	0.0812	0.0812	0.0826	0.0824	0.0866	0.0806	0.0899	0.0925	0.0885	0.0911	0.091	0.092	0.09	0.091	0.091	0.0907	0.0804	0.0808	0.1004	0.1072	0.1042	0.1016	0.1038	0.0898	0.0892	0.0892	0.0894	0.0896	0.0798	0.0806	0.0854	0.087	0.0866	0.0851	0.0849	0.0849	0.0856	0.085	0.0862	0.0862	0.0811
680	37	0.0807	0.0814	0.0839	0.0812	0.0814	0.0852	0.0843	0.0811	0.0812	0.0824	0.0823	0.0865	0.0806	0.09	0.0928	0.0886	0.0908	0.0908	0.0926	0.0905	0.0918	0.0916	0.0911	0.0803	0.0807	0.1003	0.1073	0.1045	0.1023	0.1043	0.0903	0.0892	0.0895	0.0898	0.0897	0.0797	0.0806	0.0855	0.0868	0.0868	0.0856	0.085	0.0851	0.0859	0.0853	0.0864	0.0942	0.0811
685	37	0.0808	0.0815	0.0837	0.0813	0.0814	0.085	0.0842	0.0813	0.0813	0.0825	0.0827	0.0864	0.0806	0.0899	0.0929	0.0887	0.0909	0.0911	0.0932	0.0907	0.092	0.092	0.0916	0.0802	0.0808	0.1012	0.1078	0.1049	0.1028	0.1049	0.0905	0.0899	0.09	0.0901	0.0904	0.0797	0.0807	0.0858	0.0874	0.0871	0.0859	0.0852	0.0855	0.0861	0.0854	0.0868	0.0871	0.0811
690	37	0.0807	0.0815	0.0838	0.0814	0.0816	0.0855	0.0843	0.0814	0.0813	0.0826	0.0826	0.0865	0.0805	0.0898	0.0922	0.0887	0.091	0.091	0.0937	0.0917	0.0929	0.093	0.0918	0.0802	0.0808	0.1019	0.1086	0.1054	0.1033	0.1057	0.0912	0.0902	0.0901	0.0905	0.0908	0.0797	0.0805	0.0861	0.0878	0.0875	0.0862	0.0855	0.086	0.0865	0.0856	0.0869	0.0871	0.0812
695	37	0.0808	0.0814	0.0839	0.0815	0.0815	0.0856	0.0843	0.0811	0.0812	0.0825	0.0824	0.0865	0.0806	0.0899	0.0926	0.0888	0.0912	0.091	0.0946	0.0921	0.0934	0.0932	0.0926	0.0802	0.0808	0.1021	0.109	0.1064	0.104	0.1066	0.0913	0.0909	0.0908	0.0909	0.0912	0.0798	0.0806	0.0863	0.0881	0.0875	0.0864	0.0858	0.086	0.0868	0.0861	0.0871	0.0886	0.081
700	37	0.0807	0.0814	0.0838	0.0813	0.0816	0.0854	0.0842	0.0812	0.0812	0.0824	0.0828	0.0865	0.0804	0.0897	0.0923	0.0887	0.091	0.0911	0.0952	0.093	0.094	0.0939	0.0934	0.0802	0.0807	0.1027	0.1092	0.1066	0.1046	0.1074	0.092	0.0912	0.0912	0.0913	0.0915	0.0798	0.0806	0.0866	0.0882	0.088	0.0866	0.0859	0.0864	0.0869	0.0863	0.0875	0.0877	0.0813
705	37	0.0809	0.0813	0.0838	0.0813	0.0815	0.085	0.0843	0.0813	0.0812	0.0826	0.0826	0.0864	0.0807	0.0897	0.0931	0.0888	0.0912	0.0911	0.0961	0.0936	0.095	0.0952	0.094	0.0802	0.0808	0.103	0.1098	0.1075	0.1052	0.1077	0.0927	0.0921	0.092	0.0922	0.0924	0.0798	0.0808	0.0867	0.0882	0.0883	0.0871	0.0865	0.0869	0.0873	0.0866	0.088	0.0883	0.0812
710	37	0.0808	0.0814	0.0838	0.0814	0.0815	0.0856	0.0841	0.0814	0.0811	0.0826	0.0825	0.0865	0.0806	0.0899	0.0928	0.0887	0.0912	0.0912	0.0971	0.0945	0.0953	0.0954	0.0947	0.0803	0.0808	0.1043	0.1102	0.1076	0.1061	0.1086	0.0931	0.0922	0.0927	0.092	0.0922	0.0798	0.0806	0.0871	0.0888	0.0888	0.0876	0.0868	0.0872	0.0876	0.087	0.0882	0.0884	0.0812
715	37	0.0808	0.0815	0.0839	0.0815	0.0815	0.0981	0.0844	0.0813	0.0813	0.0827	0.0825	0.0867	0.0805	0.0898	0.0927	0.0888	0.0914	0.0913	0.0978	0.0953	0.0963	0.0963	0.0957	0.0802	0.0808	0.1047	0.1116	0.1082	0.1065	0.109	0.094	0.0929	0.0928	0.0929	0.0933	0.0797	0.0807	0.0872	0.089	0.0889	0.0875	0.0873	0.0873	0.088	0.0872	0.0884	0.0886	0.0811
720	37	0.0807	0.0813	0.0839	0.0813	0.0814	0.0856	0.0842	0.0811	0.0811	0.0824	0.0826	0.0865	0.0805	0.09	0.0926	0.0887	0.0914	0.0912	0.0986	0.0961	0.0971	0.0968	0.0961	0.0802	0.0807	0.1049	0.1113	0.1088	0.1071	0.1093	0.0942	0.0935	0.0937	0.0935	0.0936	0.0798	0.0806	0.0877	0.0894	0.0894	0.0881	0.0874	0.0875	0.0885	0.0878	0.0889	0.0892	0.0812
725	37	0.0808	0.0813	0.0839	0.0813	0.0814	0.0849	0.0842	0.0813	0.0814	0.0826	0.0826	0.0865	0.0806	0.0901	0.0929	0.0891	0.0915	0.0914	0.0988	0.0969	0.098	0.0978	0.0968	0.0802	0.0807	0.1053	0.112	0.1096	0.1077	0.1097	0.0947	0.0941	0.0941	0.0938	0.0943	0.0797	0.0806	0.0878	0.0892	0.0895	0.0883	0.0876	0.0882	0.0886	0.0881	0.0894	0.0895	0.0813
730	37	0.0808	0.0813	0.0839	0.0816	0.0814	0.0852	0.0841	0.0813	0.081	0.0826	0.0825	0.0865	0.0806	0.0901	0.0929	0.089	0.0914	0.0915	0.1003	0.0974	0.0988	0.0985	0.0976	0.0802	0.0807	0.1064	0.1125	0.1099	0.108	0.111	0.0957	0.0946	0.0949	0.0946	0.095	0.0797	0.0806	0.0884	0.0896	0.09	0.089	0.0881	0.0886	0.089	0.0884	0.0895	0.0897	0.0811
735	37	0.0808	0.0815	0.0838	0.0815	0.0816	0.0856	0.0844	0.0813	0.0812	0.0827	0.0824	0.0866	0.0806	0.0901	0.0926	0.089	0.0915	0.0913	0.1013	0.0985	0.0998	0.1001	0.0988	0.0803	0.0808	0.1072	0.1133	0.1107	0.109	0.1117	0.0969	0.0955	0.0953	0.0955	0.0956	0.0798	0.0806	0.0886	0.0904	0.0903	0.0895	0.0886	0.0891	0.0897	0.089	0.0899	0.0902	0.0811
740	37	0.0808	0.0814	0.0839	0.0814	0.0815	0.0853	0.0843	0.0813	0.0811	0.0826	0.0824	0.0865	0.0806	0.09	0.0928	0.0891	0.0915	0.0913	0.1023	0.0996	0.1007	0.1008	0.0998	0.0803	0.0807	0.1077	0.1137	0.1117	0.1097	0.1122	0.0968	0.096	0.0961	0.0959	0.0963	0.0797	0.0806	0.0889	0.0907	0.0908	0.0899	0.0892	0.0895	0.0899	0.0892	0.0907	0.0906	0.081
745	37	0.0807	0.0814	0.0839	0.0815	0.0815	0.0857	0.0843	0.0814	0.0813	0.0827	0.0824	0.0866	0.0805	0.0901	0.0925	0.089	0.0917	0.0915	0.1022	0.1001	0.1018	0.1021	0.1009	0.0804	0.0808	0.1081	0.115	0.112	0.1104	0.1131	0.098	0.0971	0.0971	0.0968	0.097	0.0798	0.0806	0.0895	0.0911	0.0915	0.0903	0.0898	0.0901	0.0904	0.0896	0.091	0.0914	0.0811
750	37	0.0807	0.0813	0.0838	0.0814	0.0813	0.0856	0.0842	0.0813	0.0811	0.0825	0.0823	0.0866	0.0805	0.0901	0.0929	0.0891	0.0913	0.0916	0.1024	0.1005	0.103	0.1032	0.1017	0.0803	0.0808	0.1087	0.1158	0.1133	0.1107	0.1134	0.0986	0.0973	0.0978	0.0974	0.0976	0.0798	0.0805	0.0899	0.0919	0.0918	0.0909	0.0903	0.0907	0.0909	0.0902	0.0917	0.0915	0.0811
755	37	0.0807	0.0814	0.084	0.0812	0.0814	0.0853	0.0843	0.0812	0.0812	0.0824	0.0826	0.0866	0.0807	0.0903	0.0928	0.0893	0.0916	0.0915	0.1029	0.1015	0.1044	0.1042	0.1027	0.0803	0.0807	0.1092	0.1157	0.1136	0.1118	0.1142	0.0989	0.0979	0.0986	0.0981	0.0979	0.0797	0.0806	0.0905	0.0921	0.092	0.0911	0.0909	0.0909	0.0915	0.0909	0.092	0.092	0.0813
760	37	0.0807	0.0815	0.0839	0.0813	0.0815	0.0849	0.0842	0.0813	0.0812	0.0826	0.0827	0.0864	0.0806	0.0903	0.093	0.0892	0.0918	0.0916	0.1042	0.1023	0.1056	0.1057	0.1042	0.0802	0.0807	0.1096	0.1155	0.1139	0.1122	0.115	0.0992	0.098	0.0995	0.0987	0.0992	0.0797	0.0806	0.0906	0.0927	0.0927	0.0917	0.0912	0.0917	0.092	0.0913	0.0926	0.0927	0.0812
765	37	0.0808	0.0813	0.0838	0.0813	0.0815	0.0854	0.0841	0.0813	0.0813	0.0824	0.0825	0.0865	0.0805	0.09	0.093	0.0892	0.0917	0.0916	0.1051	0.1035	0.107	0.1072	0.1051	0.0802	0.0808	0.1106	0.1168	0.1146	0.113	0.1149	0.1	0.0987	0.1007	0.1001	0.1001	0.0798	0.0806	0.0916	0.0932	0.0935	0.0923	0.0921	0.0924	0.0927	0.092	0.0933	0.0933	0.0812
770	37	0.0806	0.0813	0.0839	0.0812	0.0815	0.0851	0.0841	0.0812	0.0813	0.0824	0.0826	0.0865	0.0805	0.0904	0.0932	0.0894	0.0918	0.0918	0.1064	0.1045	0.1078	0.1086	0.1063	0.0803	0.0807	0.1111	0.1177	0.1158	0.1141	0.116	0.1006	0.0992	0.1011	0.1006	0.1005	0.0797	0.0806	0.0919	0.0934	0.0939	0.0932	0.0925	0.0926	0.093	0.0925	0.0937	0.0937	0.0813
775	37	0.0806	0.0814	0.0838	0.0812	0.0815	0.0855	0.0843	0.0811	0.0813	0.0825	0.0826	0.0865	0.0804	0.0901	0.0926	0.0892	0.0918	0.0919	0.1077	0.1052	0.109	0.11	0.1083	0.0802	0.0807	0.1117	0.1191	0.1164	0.1152	0.1169	0.1012	0.1001	0.1022	0.1018	0.1018	0.0797	0.0805	0.0927	0.0941	0.0944	0.0933	0.0932	0.0937	0.0941	0.0932	0.0945	0.0945	0.0812
780	37	0.0808	0.0814	0.084	0.0816	0.0815	0.0851	0.0844	0.0813	0.0813	0.0826	0.0824	0.0866	0.0807	0.0905	0.0932	0.0893	0.0918	0.0916	0.1085	0.1063	0.1103	0.1117	0.1092	0.0803	0.0809	0.1123	0.1188	0.1164	0.1154	0.1181	0.1017	0.1011	0.1021	0.1028	0.1029	0.0798	0.0807	0.0931	0.0944	0.0947	0.0943	0.0939	0.0943	0.0945	0.0939	0.0953	0.0951	0.0811
785	37	0.081	0.0815	0.084	0.0814	0.0815	0.0852	0.0844	0.0812	0.0814	0.0827	0.0825	0.0867	0.0807	0.0903	0.0931	0.0894	0.092	0.0917	0.1098	0.1074	0.1112	0.1132	0.111	0.0803	0.0809	0.113	0.1197	0.1175	0.1162	0.1179	0.1025	0.1013	0.1026	0.1038	0.1037	0.0798	0.0807	0.0932	0.0949	0.0952	0.0945	0.0949	0.0951	0.0953	0.0948	0.0956	0.0957	0.0812
790	37	0.0808	0.0813	0.0839	0.0813	0.0814	0.0852	0.0842	0.0811	0.0812	0.0824	0.0824	0.0865	0.0806	0.0905	0.0929	0.0895	0.092	0.0918	0.1113	0.1083	0.1129	0.115	0.1121	0.0802	0.0807	0.1134	0.1199	0.118	0.1167	0.1189	0.1036	0.1026	0.1037	0.1046	0.1048	0.0798	0.0807	0.0936	0.0955	0.0952	0.0939	0.095	0.0957	0.0961	0.0953	0.0967	0.0965	0.0812
795	37	0.0808	0.0814	0.0839	0.0815	0.0814	0.0853	0.0843	0.0811	0.081	0.0826	0.0823	0.0866	0.0806	0.0905	0.0933	0.0895	0.092	0.0918	0.1132	0.1098	0.1133	0.1168	0.1141	0.0802	0.0809	0.1142	0.1211	0.1192	0.1174	0.1199	0.1044	0.1035	0.1041	0.1057	0.1057	0.0798	0.0807	0.0944	0.0959	0.0958	0.0953	0.0951	0.0957	0.0965	0.0962	0.0972	0.0973	0.0812
800	37	0.0807	0.0813	0.0837	0.0815	0.0815	0.085	0.0842	0.0812	0.081	0.0825	0.0823	0.0865	0.0805	0.0904	0.093	0.0894	0.092	0.0918	0.1146	0.1114	0.1133	0.1183	0.1152	0.0802	0.0807	0.1156	0.122	0.1202	0.1179	0.1209	0.1053	0.1039	0.1049	0.1065	0.1071	0.0797	0.0806	0.095	0.0966	0.0967	0.0983	0.0956	0.0962	0.0973	0.0969	0.098	0.0978	0.0811
805	37	0.0807	0.0814	0.084	0.0813	0.0815	0.0853	0.0842	0.0814	0.0813	0.0824	0.0827	0.0867	0.0805	0.0903	0.0929	0.0896	0.092	0.0919	0.1163	0.1133	0.1145	0.1197	0.1182	0.0802	0.0807	0.115	0.1228	0.1207	0.1188	0.1213	0.1065	0.1052	0.1065	0.1081	0.1081	0.0797	0.0806	0.0958	0.0969	0.0973	0.0967	0.0963	0.097	0.0979	0.0978	0.0993	0.0989	0.0813
810	37	0.0809	0.0814	0.0839	0.0813	0.0815	0.0853	0.0844	0.0811	0.0812	0.0824	0.0826	0.0866	0.0805	0.0904	0.0932	0.0897	0.0921	0.0918	0.1185	0.1146	0.1161	0.1211	0.1199	0.0802	0.0807	0.1155	0.1229	0.1215	0.1194	0.1222	0.1071	0.1055	0.1074	0.1088	0.1092	0.0799	0.0806	0.0965	0.0978	0.0977	0.0972	0.0971	0.0978	0.0987	0.0989	0.1002	0.0998	0.0813
815	37	0.0808	0.0813	0.0837	0.0814	0.0814	0.0854	0.0843	0.0812	0.0811	0.0824	0.0823	0.0866	0.0806	0.0904	0.0932	0.0896	0.0921	0.092	0.1198	0.1166	0.1172	0.1212	0.1221	0.0803	0.0808	0.1168	0.1239	0.1221	0.12	0.1235	0.1081	0.1063	0.1082	0.11	0.1106	0.0797	0.0806	0.0972	0.0986	0.0987	0.0982	0.098	0.0986	0.0993	0.0997	0.1012	0.1005	0.0811
820	37	0.0806	0.0813	0.0837	0.0813	0.0814	0.0851	0.0842	0.0811	0.0811	0.0824	0.0826	0.0866	0.0804	0.0905	0.0932	0.09	0.0922	0.092	0.1219	0.1187	0.119	0.1213	0.1222	0.0802	0.0807	0.1168	0.1252	0.1227	0.1214	0.1235	0.1098	0.1074	0.1091	0.1106	0.1119	0.0798	0.0806	0.0978	0.0994	0.0999	0.0987	0.0982	0.0998	0.1001	0.1002	0.102	0.1015	0.0812
825	37	0.0809	0.0814	0.0838	0.0816	0.0815	0.085	0.0843	0.0815	0.0812	0.0827	0.0825	0.0866	0.0806	0.0906	0.093	0.0896	0.0921	0.0919	0.1244	0.1207	0.1211	0.1218	0.1246	0.0803	0.0808	0.1183	0.1258	0.1233	0.1224	0.1251	0.1103	0.1088	0.1103	0.1112	0.1129	0.0799	0.0807	0.0983	0.1	0.1004	0.0998	0.0993	0.1007	0.1018	0.1009	0.1031	0.1021	0.0811
830	37	0.0807	0.0814	0.0838	0.0812	0.0814	0.0856	0.0843	0.0813	0.0813	0.0824	0.0826	0.0867	0.0804	0.0905	0.0925	0.0897	0.0922	0.0923	0.1267	0.1232	0.1234	0.1233	0.1251	0.0803	0.0808	0.1188	0.1263	0.1242	0.1228	0.1259	0.1121	0.1097	0.1114	0.112	0.1152	0.0798	0.0806	0.0993	0.1012	0.1017	0.1007	0.1001	0.1016	0.1027	0.1016	0.1045	0.1042	0.0813
835	37	0.0808	0.0814	0.0837	0.0812	0.0813	0.0855	0.0844	0.0811	0.081	0.0823	0.0824	0.0865	0.0806	0.0906	0.093	0.0899	0.0922	0.0923	0.1289	0.1256	0.1258	0.1256	0.1255	0.0803	0.0807	0.1212	0.1276	0.125	0.1242	0.127	0.1125	0.1107	0.1126	0.1117	0.116	0.0798	0.0806	0.1001	0.1019	0.1028	0.1023	0.1015	0.1028	0.1038	0.1025	0.1055	0.1052	0.0813
840	37	0.0809	0.0814	0.0838	0.0816	0.0813	0.0852	0.0844	0.0814	0.081	0.0826	0.0823	0.0865	0.0807	0.0905	0.0937	0.0899	0.0923	0.0923	0.1315	0.1279	0.1282	0.128	0.126	0.0802	0.0808	0.1209	0.1284	0.1259	0.1244	0.1281	0.1144	0.1121	0.114	0.1128	0.1173	0.0797	0.0807	0.1009	0.1035	0.1037	0.1025	0.1023	0.1039	0.1048	0.1035	0.1068	0.1062	0.0811
845	37	0.0808	0.0813	0.0839	0.0814	0.0814	0.0848	0.0842	0.0813	0.0812	0.0826	0.0825	0.0866	0.0806	0.0908	0.0937	0.0899	0.0924	0.0923	0.1339	0.13	0.1306	0.1304	0.1267	0.0803	0.0808	0.1218	0.1276	0.1267	0.1249	0.1288	0.1156	0.1134	0.1148	0.1134	0.1188	0.0798	0.0807	0.1021	0.1039	0.1048	0.1041	0.1035	0.1051	0.1054	0.1044	0.1076	0.1074	0.0811
850	37	0.0807	0.0814	0.0837	0.0811	0.0815	0.0851	0.0842	0.0811	0.0813	0.0824	0.0827	0.0864	0.0805	0.0908	0.0932	0.09	0.0923	0.0923	0.1372	0.1326	0.1338	0.1331	0.1285	0.0803	0.0807	0.1219	0.1303	0.1285	0.1268	0.1299	0.117	0.115	0.1166	0.114	0.1196	0.0797	0.0806	0.1032	0.1054	0.1058	0.1055	0.1049	0.1062	0.1069	0.1054	0.1085	0.1089	0.0813
855	37	0.0806	0.0814	0.0838	0.0813	0.0814	0.0856	0.0843	0.0812	0.0813	0.0823	0.0826	0.0866	0.0806	0.0906	0.0929	0.0899	0.0924	0.0924	0.1409	0.136	0.1373	0.136	0.1312	0.0803	0.0807	0.1234	0.1305	0.1295	0.1281	0.131	0.1188	0.1164	0.1183	0.1156	0.1199	0.0797	0.0805	0.1041	0.1058	0.1075	0.1071	0.1059	0.1077	0.1085	0.1069	0.1096	0.1103	0.0813
860	37	0.0808	0.0814	0.084	0.0814	0.0815	0.0854	0.0844	0.0811	0.0812	0.0822	0.0825	0.0866	0.0806	0.0909	0.0934	0.09	0.0924	0.0925	0.143	0.1376	0.14	0.1391	0.1339	0.0803	0.0808	0.1252	0.1321	0.1306	0.1293	0.1327	0.1202	0.1181	0.1195	0.1172	0.1205	0.0798	0.0806	0.1055	0.1072	0.1083	0.1079	0.1075	0.1088	0.1092	0.108	0.1105	0.1115	0.0812
865	37	0.0807	0.0814	0.0838	0.0813	0.0816	0.085	0.0842	0.0812	0.0811	0.0825	0.0823	0.0865	0.0806	0.0908	0.0935	0.0902	0.0927	0.0927	0.1458	0.141	0.1444	0.1428	0.1363	0.0803	0.0808	0.1261	0.133	0.1315	0.1299	0.1331	0.1224	0.1191	0.1215	0.1192	0.1197	0.0798	0.0807	0.1065	0.1087	0.1096	0.1093	0.1088	0.1104	0.1105	0.1093	0.111	0.1132	0.0811
870	37	0.0809	0.0815	0.0837	0.0813	0.0816	0.0857	0.0842	0.0812	0.0812	0.0824	0.0827	0.0867	0.0806	0.0911	0.0929	0.0902	0.0926	0.0927	0.1506	0.1449	0.1476	0.1466	0.1401	0.0804	0.0808	0.1264	0.1336	0.1317	0.1313	0.1343	0.1247	0.1216	0.1233	0.1206	0.1204	0.0798	0.0806	0.1084	0.1102	0.1116	0.1108	0.1103	0.112	0.112	0.1105	0.112	0.1148	0.0812
875	37	0.0809	0.0815	0.0839	0.0814	0.0815	0.0852	0.0842	0.0814	0.0811	0.0826	0.0825	0.0867	0.0806	0.0911	0.0935	0.09	0.0927	0.0927	0.1545	0.1495	0.1513	0.1497	0.1429	0.0803	0.0809	0.1284	0.1355	0.1337	0.1321	0.1353	0.1262	0.123	0.1254	0.1221	0.1213	0.08	0.0806	0.109	0.1113	0.1123	0.1126	0.1114	0.1136	0.1134	0.112	0.1131	0.1162	0.0811
880	37	0.0807	0.0814	0.0839	0.0814	0.0815	0.0854	0.0844	0.081	0.0812	0.0824	0.0825	0.0866	0.0805	0.0909	0.0937	0.0902	0.0925	0.0929	0.1576	0.1542	0.1546	0.1544	0.1459	0.0802	0.0808	0.128	0.1348	0.1344	0.1324	0.1367	0.128	0.125	0.1271	0.1242	0.1226	0.0798	0.0806	0.1104	0.1131	0.1139	0.1204	0.1133	0.1153	0.1152	0.1139	0.1146	0.1181	0.0811
885	37	0.0808	0.0814	0.0838	0.0814	0.0814	0.0851	0.0842	0.0812	0.081	0.0824	0.0823	0.0866	0.0806	0.0911	0.0935	0.0903	0.0927	0.0927	0.1635	0.1574	0.1579	0.1641	0.1498	0.0803	0.0808	0.1289	0.1362	0.1359	0.1342	0.138	0.1304	0.1276	0.1299	0.126	0.1243	0.0798	0.0807	0.1121	0.1146	0.1161	0.1155	0.1141	0.1173	0.1171	0.1152	0.1166	0.1198	0.0811
890	37	0.0808	0.0813	0.0839	0.0813	0.0816	0.0852	0.0841	0.0813	0.0813	0.0825	0.0827	0.0866	0.0805	0.0912	0.0935	0.0906	0.0931	0.093	0.1677	0.1618	0.1625	0.1626	0.1542	0.0803	0.0807	0.1301	0.1373	0.1362	0.1353	0.1391	0.1322	0.1304	0.1319	0.1277	0.1263	0.0797	0.0807	0.1133	0.1166	0.1181	0.117	0.1163	0.1192	0.1189	0.1174	0.1181	0.1204	0.0812
895	37	0.0808	0.0815	0.0838	0.0815	0.0814	0.0852	0.0844	0.0812	0.0812	0.0825	0.0825	0.0866	0.0806	0.0912	0.0936	0.0906	0.093	0.0929	0.1751	0.1672	0.168	0.1666	0.1576	0.0803	0.0807	0.1327	0.1392	0.137	0.1361	0.1387	0.1338	0.1317	0.1344	0.13	0.1283	0.0798	0.0807	0.1152	0.1183	0.1194	0.1192	0.118	0.1213	0.1209	0.1195	0.1202	0.122	0.0811
900	37	0.0808	0.0814	0.0838	0.0814	0.0815	0.085	0.0841	0.0813	0.0811	0.0825	0.0826	0.0866	0.0807	0.0913	0.0934	0.0904	0.093	0.0933	0.1763	0.1717	0.172	0.1716	0.1615	0.0803	0.0808	0.1323	0.1408	0.1387	0.1376	0.1419	0.1364	0.1342	0.1363	0.132	0.1305	0.0798	0.0806	0.1164	0.1196	0.122	0.1201	0.1194	0.1231	0.1226	0.1211	0.1215	0.123	0.0811
905	37	0.0807	0.0815	0.0838	0.0815	0.0815	0.085	0.0841	0.0814	0.0811	0.0826	0.0825	0.0867	0.0805	0.0911	0.0934	0.0906	0.0933	0.0933	0.1833	0.1761	0.1781	0.1754	0.1661	0.0804	0.0807	0.1334	0.1408	0.1385	0.1377	0.1436	0.1385	0.1369	0.1391	0.1344	0.1319	0.0798	0.0806	0.1191	0.1219	0.1243	0.123	0.1213	0.1259	0.1249	0.1234	0.124	0.1241	0.0812
910	37	0.0808	0.0815	0.0839	0.0814	0.0815	0.085	0.0841	0.0811	0.0812	0.0825	0.0827	0.0865	0.0805	0.0913	0.0941	0.0907	0.0931	0.0932	0.1876	0.1809	0.183	0.1803	0.1705	0.0803	0.0807	0.134	0.1408	0.141	0.1404	0.1448	0.1414	0.139	0.1418	0.1369	0.1346	0.0799	0.0805	0.1203	0.1247	0.1265	0.1247	0.1232	0.1281	0.1271	0.1255	0.1261	0.1258	0.0812
915	37	0.0807	0.0813	0.0838	0.0813	0.0814	0.085	0.0841	0.0813	0.0811	0.0824	0.0826	0.0865	0.0805	0.0914	0.0941	0.0908	0.0933	0.0934	0.1947	0.1873	0.1884	0.1884	0.1754	0.0803	0.0808	0.1358	0.1431	0.141	0.1407	0.1457	0.1456	0.1411	0.1451	0.1397	0.1371	0.0798	0.0806	0.1219	0.1263	0.1286	0.1313	0.1255	0.1305	0.1298	0.1277	0.1285	0.1273	0.0812
920	37	0.0807	0.0813	0.0838	0.0813	0.0815	0.0854	0.0842	0.081	0.0812	0.0823	0.0825	0.0866	0.0804	0.0915	0.0936	0.0907	0.0933	0.0933	0.2008	0.1938	0.1941	0.1919	0.1797	0.0802	0.0807	0.1378	0.1458	0.1441	0.1426	0.1461	0.1492	0.1442	0.1473	0.1426	0.1394	0.0799	0.0806	0.1249	0.1291	0.1319	0.1307	0.1281	0.1333	0.1327	0.1306	0.1309	0.129	0.0812
925	37	0.0807	0.0813	0.0838	0.0814	0.0813	0.0853	0.0842	0.081	0.081	0.0823	0.0825	0.0867	0.0806	0.0914	0.0939	0.091	0.0934	0.0934	0.2068	0.1997	0.2015	0.1985	0.1843	0.0803	0.0808	0.1386	0.1456	0.145	0.1444	0.1487	0.1507	0.1469	0.15	0.1452	0.1426	0.0799	0.0807	0.1273	0.1311	0.1333	0.1337	0.1301	0.1362	0.1352	0.133	0.1332	0.1312	0.0812
930	37	0.0808	0.0814	0.0837	0.0815	0.0814	0.0852	0.0841	0.081	0.081	0.0824	0.0822	0.0867	0.0806	0.0913	0.094	0.0908	0.0937	0.0937	0.2133	0.2052	0.2077	0.2049	0.1897	0.0802	0.0808	0.1389	0.1464	0.1452	0.144	0.1499	0.1539	0.1516	0.1524	0.1489	0.1449	0.0799	0.0807	0.1285	0.1332	0.1361	0.1369	0.1328	0.1385	0.1382	0.1357	0.1362	0.133	0.0811
935	37	0.0807	0.0814	0.0839	0.0812	0.0814	0.0855	0.0841	0.0813	0.0813	0.0823	0.0826	0.0867	0.0806	0.0914	0.0938	0.091	0.0935	0.0936	0.2212	0.2127	0.2157	0.2128	0.1986	0.0803	0.0808	0.1417	0.1486	0.1482	0.1454	0.1492	0.1585	0.1543	0.1574	0.1518	0.148	0.0798	0.0805	0.1312	0.137	0.1401	0.14	0.1368	0.1416	0.1418	0.1387	0.1392	0.1363	0.0811
940	37	0.0808	0.0814	0.0837	0.0814	0.0814	0.0856	0.0843	0.081	0.0811	0.0823	0.0823	0.0868	0.0805	0.0914	0.094	0.0911	0.0938	0.0937	0.2293	0.2195	0.2218	0.2201	0.2023	0.0804	0.0808	0.1421	0.1503	0.1494	0.1483	0.1537	0.1618	0.1573	0.1616	0.1554	0.1511	0.0799	0.0806	0.1343	0.1405	0.1426	0.1416	0.1391	0.1451	0.1446	0.142	0.1419	0.1389	0.0812
945	37	0.0807	0.0812	0.0836	0.0814	0.0815	0.0854	0.0841	0.0812	0.0811	0.0825	0.0826	0.0866	0.0805	0.0917	0.0942	0.0912	0.0939	0.0939	0.2354	0.2269	0.2291	0.2263	0.2102	0.0803	0.0809	0.1443	0.1508	0.1496	0.1483	0.153	0.1655	0.1615	0.1643	0.1581	0.1541	0.0799	0.0806	0.1367	0.1422	0.1456	0.1457	0.1425	0.1494	0.1477	0.1448	0.1451	0.1414	0.0811
950	37	0.0806	0.0814	0.0837	0.0812	0.0814	0.0855	0.0842	0.0811	0.0813	0.0822	0.0826	0.0866	0.0805	0.0918	0.0939	0.0913	0.0936	0.0941	0.2456	0.2347	0.2368	0.2339	0.215	0.0803	0.0807	0.1444	0.1534	0.1513	0.1517	0.1565	0.1687	0.1644	0.1676	0.1601	0.1572	0.0798	0.0805	0.1414	0.146	0.149	0.1478	0.145	0.1509	0.1516	0.1487	0.149	0.1442	0.0812
955	37	0.0808	0.0815	0.0838	0.0813	0.0813	0.0852	0.0843	0.0812	0.0811	0.0824	0.0825	0.0867	0.0805	0.0918	0.0943	0.0913	0.094	0.094	0.2525	0.2435	0.2449	0.2422	0.2218	0.0803	0.0807	0.1469	0.1544	0.1538	0.1528	0.1575	0.1734	0.1687	0.1717	0.1649	0.1593	0.0798	0.0806	0.144	0.1485	0.1528	0.1522	0.1491	0.1566	0.1555	0.1522	0.1525	0.1477	0.0812
960	37	0.0807	0.0812	0.0838	0.0813	0.0814	0.0849	0.084	0.0811	0.0811	0.0823	0.0825	0.0865	0.0807	0.0919	0.0946	0.0915	0.0939	0.0943	0.26	0.2507	0.2525	0.2507	0.23	0.0804	0.0807	0.1465	0.1555	0.1548	0.1551	0.1594	0.1774	0.1728	0.1762	0.1683	0.1629	0.0798	0.0805	0.1472	0.1523	0.157	0.1549	0.153	0.1618	0.1593	0.1563	0.1568	0.1509	0.0813
965	37	0.0807	0.0814	0.0838	0.0814	0.0813	0.0849	0.0842	0.081	0.0809	0.0825	0.0824	0.0866	0.0806	0.0922	0.0946	0.0915	0.0942	0.0941	0.27	0.2591	0.2622	0.2594	0.2377	0.0803	0.0807	0.148	0.1572	0.1561	0.1554	0.1624	0.1814	0.1768	0.1805	0.1723	0.1663	0.0798	0.0807	0.1504	0.1567	0.1593	0.1616	0.1556	0.1656	0.1629	0.1601	0.1602	0.1545	0.0812
970	37	0.0807	0.0813	0.0837	0.0814	0.0816	0.085	0.0842	0.0813	0.0813	0.0824	0.0828	0.0867	0.0805	0.0919	0.0946	0.0915	0.0942	0.0942	0.2823	0.27	0.2717	0.2687	0.2444	0.0803	0.0808	0.1512	0.1593	0.159	0.1566	0.162	0.1868	0.1818	0.1847	0.1772	0.1719	0.0799	0.0805	0.1546	0.1595	0.1637	0.164	0.1613	0.1706	0.1684	0.1638	0.1645	0.1581	0.0812
975	37	0.0807	0.0813	0.0838	0.0815	0.0814	0.085	0.0842	0.081	0.0807	0.0824	0.0821	0.0866	0.0807	0.0922	0.0945	0.0917	0.0945	0.0945	0.2906	0.2789	0.2812	0.277	0.2533	0.0802	0.0808	0.1509	0.1597	0.158	0.1588	0.1642	0.1904	0.1847	0.189	0.1804	0.1745	0.0798	0.0806	0.1568	0.1646	0.1678	0.1669	0.1649	0.174	0.1739	0.1687	0.1696	0.1621	0.0811
980	37	0.0806	0.0812	0.0837	0.0812	0.0811	0.0854	0.0842	0.0809	0.0809	0.0823	0.0823	0.0866	0.0806	0.0922	0.0946	0.0916	0.0946	0.0947	0.3009	0.2896	0.292	0.2863	0.2613	0.0802	0.0807	0.1551	0.1618	0.1601	0.1593	0.164	0.1943	0.19	0.1934	0.1864	0.1785	0.0799	0.0805	0.1602	0.1656	0.1712	0.1795	0.1682	0.1799	0.1777	0.1738	0.1737	0.1665	0.0811
985	37	0.0807	0.0813	0.0838	0.0813	0.0814	0.0858	0.0841	0.0809	0.081	0.0822	0.0825	0.0868	0.0806	0.0922	0.0948	0.092	0.0944	0.0948	0.3152	0.302	0.3043	0.299	0.2712	0.0802	0.0808	0.154	0.1627	0.1624	0.1629	0.1684	0.201	0.1946	0.2	0.1902	0.1822	0.0799	0.0806	0.1647	0.1724	0.1775	0.1773	0.175	0.1861	0.184	0.179	0.1791	0.171	0.0812
990	37	0.0807	0.0815	0.0838	0.0814	0.0815	0.0852	0.0841	0.0811	0.0812	0.0824	0.0826	0.0868	0.0805	0.0922	0.0948	0.092	0.0949	0.0948	0.3251	0.3119	0.3135	0.3087	0.2804	0.0803	0.0806	0.1557	0.1645	0.1636	0.1642	0.1698	0.2054	0.1994	0.2041	0.1945	0.185	0.0799	0.0805	0.1699	0.1763	0.1812	0.1806	0.1779	0.189	0.1883	0.1828	0.1842	0.1751	0.0813
995	37	0.0808	0.0814	0.0838	0.0815	0.0814	0.0853	0.0843	0.0811	0.081	0.0824	0.0823	0.0867	0.0807	0.0926	0.0952	0.0923	0.095	0.095	0.3377	0.3222	0.325	0.3203	0.2904	0.0803	0.0807	0.1575	0.1657	0.1668	0.1653	0.1707	0.2119	0.2047	0.2108	0.2003	0.191	0.08	0.0806	0.1742	0.1809	0.1872	0.186	0.1816	0.1964	0.1943	0.1897	0.1903	0.1806	0.0812
1000	37	0.0807	0.0813	0.0838	0.0814	0.0813	0.0851	0.0842	0.0809	0.0809	0.0823	0.0824	0.0867	0.0806	0.0925	0.095	0.0924	0.0949	0.0952	0.3504	0.3358	0.3413	0.3332	0.3004	0.0803	0.0807	0.1598	0.1677	0.167	0.1685	0.1745	0.2157	0.2098	0.2149	0.204	0.1948	0.0799	0.0806	0.1784	0.1849	0.1924	0.1916	0.1872	0.2029	0.2003	0.1949	0.195	0.1843	0.0812
1005	37	0.0806	0.0815	0.0838	0.0814	0.0816	0.0855	0.0839	0.0811	0.0811	0.0823	0.0825	0.0869	0.0805	0.0927	0.0949	0.0925	0.0951	0.0953	0.3654	0.35	0.3545	0.3464	0.3127	0.0803	0.0806	0.1629	0.1692	0.1703	0.1682	0.1744	0.2219	0.2157	0.2207	0.211	0.2007	0.0799	0.0804	0.1837	0.1897	0.1958	0.1927	0.1926	0.2087	0.2071	0.2015	0.202	0.1902	0.0812
1010	37	0.0807	0.0813	0.0836	0.0814	0.0812	0.0853	0.0841	0.0807	0.0808	0.0821	0.0823	0.0867	0.0806	0.0927	0.0954	0.0928	0.0955	0.0954	0.3803	0.3617	0.3655	0.3593	0.3232	0.0803	0.0808	0.1618	0.1704	0.1719	0.1732	0.1772	0.2281	0.2219	0.2263	0.216	0.205	0.0798	0.0806	0.1894	0.1946	0.2037	0.2025	0.198	0.2159	0.2127	0.2064	0.2067	0.1944	0.0812
1015	37	0.0806	0.0814	0.0837	0.0813	0.0815	0.0854	0.0839	0.0811	0.0809	0.0821	0.0825	0.0868	0.0805	0.0927	0.0954	0.0927	0.0954	0.0955	0.3955	0.3797	0.3796	0.3729	0.3355	0.0804	0.0807	0.1656	0.1735	0.1721	0.1735	0.1803	0.2355	0.2275	0.2336	0.2216	0.2111	0.0798	0.0804	0.1942	0.2039	0.2121	0.21	0.2038	0.2234	0.2202	0.214	0.2138	0.1999	0.0812
1020	37	0.0806	0.0814	0.0836	0.0812	0.0814	0.0854	0.0839	0.0809	0.0808	0.0819	0.0824	0.0867	0.0805	0.0931	0.0954	0.0926	0.0955	0.0957	0.4117	0.3928	0.3972	0.3896	0.3462	0.0802	0.0807	0.1694	0.1757	0.1754	0.1752	0.1798	0.2418	0.2335	0.2393	0.2273	0.2156	0.0799	0.0805	0.1997	0.2098	0.2156	0.2142	0.2109	0.23	0.2278	0.2209	0.2218	0.2078	0.0813
1025	37	0.0809	0.0814	0.0838	0.0814	0.0814	0.0851	0.084	0.0807	0.0809	0.0822	0.0822	0.0868	0.0807	0.093	0.0955	0.0927	0.0956	0.0957	0.4274	0.4092	0.4116	0.4038	0.3608	0.0803	0.0807	0.1698	0.1789	0.1755	0.1789	0.1835	0.2493	0.2412	0.2467	0.234	0.222	0.0799	0.0805	0.2085	0.2138	0.2217	0.2219	0.2176	0.2387	0.2347	0.2283	0.2283	0.2126	0.0812
1030	37	0.0807	0.0814	0.0837	0.0813	0.0816	0.0851	0.0839	0.0808	0.081	0.082	0.0824	0.0867	0.0806	0.0933	0.0958	0.093	0.0956	0.0958	0.4409	0.4236	0.4279	0.4188	0.375	0.0803	0.0807	0.1739	0.1828	0.1792	0.178	0.1849	0.2559	0.2477	0.2545	0.2398	0.228	0.0798	0.0805	0.216	0.2214	0.2276	0.2289	0.224	0.2452	0.2431	0.2351	0.235	0.2197	0.0813
1035	37	0.0807	0.0814	0.0837	0.0811	0.0815	0.0855	0.0839	0.0809	0.0808	0.0821	0.0825	0.0868	0.0806	0.0935	0.0955	0.0931	0.0959	0.0961	0.4639	0.4424	0.4462	0.4379	0.3886	0.0803	0.0808	0.1747	0.1818	0.1824	0.1834	0.1892	0.263	0.2548	0.2624	0.247	0.2342	0.0799	0.0805	0.2174	0.229	0.2372	0.2363	0.2309	0.2541	0.2506	0.2425	0.2418	0.2247	0.0813
1040	37	0.0807	0.0815	0.0836	0.0813	0.0814	0.0855	0.0839	0.0808	0.0807	0.0819	0.0824	0.0868	0.0806	0.0934	0.0955	0.0935	0.0961	0.0962	0.4828	0.4618	0.4649	0.4564	0.4039	0.0804	0.0807	0.1764	0.1877	0.1831	0.1852	0.1911	0.2706	0.2614	0.2691	0.2546	0.2404	0.08	0.0804	0.2254	0.2381	0.2459	0.2422	0.239	0.2632	0.2596	0.2507	0.2514	0.2321	0.0812
1045	37	0.0809	0.0816	0.0837	0.0814	0.0816	0.0852	0.0838	0.0809	0.0807	0.0822	0.0821	0.0867	0.0806	0.0936	0.0961	0.0937	0.0962	0.0965	0.4918	0.4778	0.4819	0.4728	0.4205	0.0803	0.0808	0.1797	0.1868	0.186	0.1845	0.1912	0.2782	0.2684	0.2765	0.2601	0.2469	0.08	0.0806	0.235	0.2428	0.2495	0.2488	0.2464	0.2715	0.2681	0.2596	0.2594	0.2413	0.0812
1050	37	0.0808	0.0818	0.0837	0.0815	0.0814	0.0851	0.0838	0.0809	0.0807	0.0822	0.0822	0.0867	0.0807	0.094	0.096	0.0936	0.0962	0.0965	0.519	0.4986	0.5007	0.4934	0.434	0.0802	0.0808	0.1793	0.1867	0.1893	0.1901	0.1953	0.2863	0.277	0.2842	0.2683	0.254	0.0801	0.0807	0.2391	0.251	0.2619	0.2593	0.2528	0.2819	0.2779	0.2679	0.2682	0.2474	0.0812
1055	37	0.0807	0.0815	0.0835	0.0815	0.0814	0.0853	0.0839	0.0807	0.0807	0.0822	0.0821	0.0869	0.0806	0.0941	0.096	0.0938	0.0965	0.0969	0.5335	0.5121	0.5232	0.513	0.4525	0.0803	0.0808	0.1834	0.1911	0.1907	0.1916	0.1962	0.2967	0.2866	0.2931	0.2777	0.2606	0.08	0.0806	0.2484	0.2592	0.2684	0.279	0.2632	0.2924	0.2889	0.2797	0.2782	0.2567	0.0811
1060	37	0.0809	0.0825	0.0837	0.0814	0.0816	0.0854	0.0837	0.0806	0.0807	0.082	0.0821	0.0868	0.0807	0.0941	0.0962	0.0939	0.0966	0.0969	0.5586	0.5338	0.5416	0.5321	0.4706	0.0803	0.0809	0.1864	0.1952	0.1943	0.1948	0.1997	0.307	0.2966	0.303	0.2852	0.268	0.08	0.0807	0.2585	0.2705	0.2792	0.2776	0.2713	0.3035	0.2992	0.2879	0.2875	0.2657	0.0812
1065	37	0.0806	0.0814	0.0836	0.0812	0.0815	0.0852	0.0835	0.0805	0.0807	0.0818	0.0823	0.0867	0.0805	0.0943	0.0963	0.0939	0.0968	0.0973	0.5723	0.5568	0.5591	0.5529	0.4866	0.0803	0.0806	0.186	0.1951	0.1943	0.1973	0.2021	0.3139	0.3037	0.3126	0.293	0.2764	0.0798	0.0805	0.2619	0.2767	0.291	0.2886	0.2808	0.3146	0.3114	0.298	0.2988	0.2732	0.0813
1070	37	0.0807	0.0814	0.0836	0.0813	0.0814	0.085	0.0835	0.0806	0.0806	0.0819	0.0821	0.0867	0.0806	0.0942	0.0965	0.094	0.097	0.0973	0.5912	0.5748	0.5818	0.5729	0.506	0.0803	0.0807	0.1895	0.1993	0.1981	0.199	0.2056	0.3243	0.3129	0.3226	0.3016	0.2836	0.0798	0.0806	0.2733	0.2877	0.2985	0.2976	0.2883	0.3258	0.3211	0.3092	0.3089	0.2822	0.0813
1075	37	0.0807	0.0817	0.0836	0.0812	0.0815	0.0854	0.0835	0.0806	0.0806	0.0817	0.0822	0.0868	0.0806	0.0945	0.0965	0.094	0.097	0.0975	0.6178	0.5989	0.6057	0.5967	0.527	0.0803	0.0807	0.1899	0.2007	0.2014	0.203	0.209	0.3343	0.3219	0.3321	0.3107	0.2927	0.08	0.0805	0.2846	0.3002	0.3123	0.31	0.3006	0.3383	0.3336	0.3208	0.3197	0.2919	0.0812
1080	37	0.0807	0.0815	0.0838	0.0814	0.0815	0.0855	0.0836	0.0806	0.0808	0.0818	0.0821	0.0868	0.0806	0.0947	0.0969	0.0943	0.0973	0.098	0.6382	0.6181	0.6269	0.6148	0.5445	0.0803	0.0807	0.1942	0.2048	0.2044	0.2036	0.2118	0.3453	0.3344	0.3431	0.3227	0.2988	0.08	0.0805	0.2972	0.3063	0.3197	0.3167	0.3104	0.351	0.3473	0.3339	0.3326	0.3015	0.0812
1085	37	0.0807	0.0814	0.0837	0.0812	0.0815	0.0856	0.0836	0.0806	0.0806	0.0818	0.082	0.0868	0.0806	0.095	0.0967	0.0947	0.0974	0.0984	0.6642	0.6395	0.6488	0.6372	0.565	0.0803	0.0807	0.1971	0.2085	0.2089	0.2052	0.2123	0.3566	0.3439	0.3544	0.3318	0.3091	0.08	0.0805	0.3092	0.3152	0.3304	0.3227	0.3235	0.3654	0.3596	0.3462	0.3445	0.3122	0.0812
1090	37	0.0807	0.0813	0.0836	0.0812	0.0813	0.0853	0.0834	0.0804	0.0804	0.0818	0.0819	0.0867	0.0805	0.0947	0.0971	0.0948	0.0977	0.0983	0.6967	0.6693	0.6698	0.6586	0.5852	0.0803	0.0807	0.1999	0.2115	0.2123	0.212	0.2166	0.3671	0.3571	0.3662	0.3432	0.3186	0.0799	0.0805	0.3225	0.3362	0.3459	0.3422	0.3309	0.3807	0.3735	0.3594	0.3574	0.3238	0.0811
1095	37	0.0808	0.0814	0.0837	0.0814	0.0815	0.0849	0.0837	0.0805	0.0804	0.0819	0.0819	0.0867	0.0806	0.0952	0.0974	0.0949	0.0979	0.0985	0.7107	0.6867	0.6941	0.684	0.6068	0.0804	0.0808	0.2026	0.2114	0.211	0.2116	0.2194	0.3774	0.3669	0.3769	0.3529	0.3276	0.08	0.0806	0.3325	0.3458	0.352	0.3476	0.3448	0.3943	0.3895	0.3746	0.3711	0.334	0.0812
1100	37	0.0805	0.0815	0.0834	0.0814	0.0815	0.0855	0.0834	0.0805	0.0805	0.0816	0.082	0.0868	0.0804	0.095	0.0972	0.0951	0.0984	0.0988	0.7328	0.7115	0.7158	0.7079	0.627	0.0804	0.0807	0.2044	0.2143	0.2157	0.2148	0.2232	0.3886	0.3775	0.3888	0.365	0.3372	0.08	0.0804	0.3419	0.3584	0.3665	0.3616	0.356	0.4096	0.4031	0.3882	0.3861	0.3459	0.0812
1105
1110
1115																							0.7229	0.6348	0.0805	0.0809				0.2311	0.2396				0.3747	0.3522	0.0801	0.0808				0.3876	0.3827				0.3978	0.36	0.0812
1120	37	0.0807	0.0817	0.0843	0.0813	0.0818	0.0874	0.0838	0.0813	0.0815	0.082	0.0823	0.0867	0.0809	0.0908	0.0914	0.0883	0.0992	0.1001				0.7312	0.6449	0.0805	0.0809				0.2323	0.2398				0.3856	0.3555	0.08	0.0808				0.3965	0.3857				0.4113	0.3694	0.0813
1125	37	0.0808	0.0817	0.0842	0.0816	0.0817	0.085	0.0838	0.0814	0.0814	0.082	0.0823	0.0866	0.081	0.091	0.0917	0.0884	0.0993	0.1				0.75	0.6682	0.0804	0.0808				0.2339	0.2395				0.398	0.3659	0.08	0.0806				0.4084	0.3958				0.4274	0.3833	0.0812
1130	37	0.0806	0.0816	0.0839	0.0815	0.0815	0.0844	0.0837	0.0813	0.0813	0.0818	0.0821	0.0866	0.0809	0.0917	0.0921	0.0885	0.0995	0.1004				0.7742	0.6918	0.0805	0.0808				0.2377	0.2459				0.4124	0.3764	0.0801	0.0807				0.4255	0.4121				0.4467	0.3968	0.0812
1135	37	0.0808	0.0817	0.0841	0.0816	0.0908	0.084	0.0837	0.0815	0.0814	0.082	0.0818	0.0867	0.081	0.0921	0.0921	0.0886	0.1001	0.101				0.7978	0.7189	0.0805	0.0807				0.2403	0.2459				0.426	0.3905	0.0801	0.0807				0.4455	0.4306				0.4673	0.4138	0.0812
1140	37	0.0806	0.0815	0.084	0.0813	0.0815	0.0837	0.0837	0.0813	0.0813	0.0818	0.0818	0.0866	0.0809	0.092	0.0928	0.0886	0.1005	0.102				0.8247	0.743	0.0805	0.0809				0.2427	0.2506				0.4411	0.4062	0.08	0.0807				0.4627	0.4499				0.4863	0.4318	0.0812
1145	37	0.0807	0.0818	0.0841	0.0814	0.0816	0.084	0.0837	0.0813	0.0812	0.0818	0.0818	0.0866	0.081	0.0917	0.0932	0.0887	0.1009	0.1025				0.8515	0.7702	0.0805	0.0809				0.2495	0.2569				0.4605	0.4231	0.0801	0.0807				0.483	0.4696				0.5098	0.4503	0.0812
1150	37	0.0807	0.0816	0.084	0.0814	0.0816	0.0843	0.0836	0.0811	0.0812	0.0818	0.0819	0.0867	0.081	0.0917	0.093	0.0886	0.1019	0.1026				0.8763	0.7935	0.0804	0.081				0.256	0.2639				0.4798	0.4397	0.08	0.0807				0.504	0.4886				0.531	0.4713	0.0812
1155	37	0.0807	0.0817	0.0839	0.0813	0.0816	0.0844	0.0836	0.0813	0.0812	0.0817	0.0816	0.0866	0.081	0.0918	0.0928	0.0885	0.1025	0.1037				0.9045	0.8167	0.0805	0.0809				0.2631	0.2704				0.4964	0.4546	0.08	0.0809				0.5166	0.5098				0.5537	0.4897	0.0814
1160	37	0.0809	0.0818	0.0839	0.0814	0.0817	0.0836	0.0835	0.0814	0.0815	0.0816	0.082	0.0867	0.0811	0.0917	0.0928	0.0884	0.1025	0.1044				0.9272	0.8383	0.0805	0.0809				0.2654	0.2747				0.5125	0.4712	0.08	0.0809				0.5417	0.526				0.5735	0.5091	0.0814
1165	37	0.0808	0.0817	0.0839	0.0812	0.0816	0.0839	0.0834	0.0811	0.0812	0.0814	0.0819	0.0866	0.0811	0.0918	0.0922	0.0883	0.1036	0.1044				0.9473	0.8608	0.0804	0.081				0.2676	0.2792				0.5278	0.4845	0.0801	0.0808				0.554	0.5416				0.5941	0.525	0.0813
1170	37	0.0808	0.0817	0.0838	0.0813	0.0818	0.0845	0.0834	0.0811	0.0814	0.0816	0.0817	0.0867	0.081	0.0917	0.0917	0.0882	0.1039	0.1053				0.9686	0.8831	0.0804	0.081				0.2757	0.2856				0.5447	0.5013	0.0801	0.0808				0.5739	0.5627				0.614	0.5436	0.0812
1175	37	0.0809	0.0818	0.084	0.0813	0.0817	0.0843	0.0836	0.0813	0.0813	0.0816	0.0818	0.0868	0.081	0.0917	0.0916	0.0882	0.1038	0.1059				0.9881	0.9028	0.0804	0.081				0.2786	0.2905				0.5639	0.5165	0.0801	0.0807				0.5909	0.5792				0.6344	0.5634	0.0812
1180	37	0.0809	0.0818	0.0839	0.0817	0.0816	0.0838	0.0836	0.0815	0.0815	0.0815	0.0819	0.0866	0.081	0.0916	0.0918	0.0883	0.1046	0.1062				1.009	0.9237	0.0806	0.081				0.2872	0.3003				0.5802	0.5332	0.0801	0.0807				0.6133	0.6008				0.6544	0.5828	0.0812
1185	37	0.081	0.0816	0.0839	0.0815	0.0815	0.084	0.0837	0.0815	0.0815	0.0816	0.0819	0.0867	0.0812	0.0917	0.0918	0.0883	0.1053	0.1067				1.0307	0.9448	0.0804	0.0808				0.2914	0.3036				0.6015	0.5506	0.0801	0.0807				0.6425	0.6307				0.6764	0.6023	0.0812
1190	37	0.0805	0.0817	0.0838	0.0814	0.0814	0.0841	0.0837	0.0812	0.0813	0.0815	0.0815	0.0866	0.081	0.0916	0.0916	0.0883	0.1057	0.1077				1.0457	0.9629	0.0805	0.0809				0.2955	0.3098				0.6192	0.5686	0.0801	0.0806				0.66	0.6436				0.6968	0.6208	0.0813
1195	37	0.0807	0.0817	0.0835	0.0814	0.0816	0.0842	0.0836	0.0814	0.0813	0.0814	0.0817	0.0866	0.081	0.0916	0.0915	0.0882	0.1062	0.1083				1.065	0.981	0.0804	0.0808				0.3035	0.3177				0.6379	0.587	0.08	0.0806				0.685	0.6682				0.7183	0.6413	0.0812
1200	37	0.0807	0.0817	0.0838	0.0816	0.0815	0.0842	0.0837	0.0814	0.0815	0.0816	0.0816	0.0868	0.0809	0.0916	0.0916	0.0883	0.1069	0.1085				1.0836	0.9995	0.0804	0.0809				0.3071	0.3214				0.6589	0.6038	0.0799	0.0807				0.7138	0.6985				0.7419	0.6624	0.0811
1205	37	0.0808	0.0815	0.0838	0.0814	0.0815	0.0844	0.0836	0.0813	0.0813	0.0815	0.0814	0.0866	0.081	0.0916	0.0917	0.0883	0.1074	0.1096				1.099	1.0164	0.0805	0.0808				0.3136	0.3296				0.6766	0.6229	0.08	0.0807				0.7319	0.716				0.7619	0.682	0.0812
1210	37	0.0807	0.0816	0.0838	0.0815	0.0814	0.0843	0.0836	0.0812	0.0814	0.0814	0.0815	0.0867	0.081	0.0915	0.0916	0.0883	0.1078	0.1097				1.115	1.0356	0.0804	0.0808				0.3214	0.3335				0.699	0.6416	0.0801	0.0806				0.7583	0.7415				0.7848	0.7048	0.0812
1215	37	0.0807	0.0816	0.0837	0.0815	0.0816	0.0843	0.0836	0.0813	0.0812	0.0816	0.0814	0.0867	0.0808	0.0914	0.0913	0.0881	0.1083	0.1106				1.1302	1.0515	0.0805	0.0809				0.3294	0.3411				0.7168	0.6607	0.0802	0.0805				0.783	0.7656				0.8045	0.7246	0.0813
1220	37	0.0806	0.0816	0.0837	0.0814	0.0815	0.0838	0.0835	0.0813	0.0813	0.0814	0.0816	0.0867	0.0808	0.0915	0.0916	0.0882	0.1089	0.111				1.1443	1.0681	0.0805	0.0808				0.3362	0.349				0.7354	0.6803	0.08	0.0805				0.8088	0.7906				0.825	0.7455	0.0812
1225	37	0.0807	0.0817	0.0838	0.0814	0.0816	0.0842	0.0836	0.0812	0.0812	0.0816	0.0815	0.0868	0.0809	0.0914	0.0915	0.0882	0.1097	0.1117				1.1592	1.0856	0.0805	0.0809				0.3399	0.3534				0.7566	0.6998	0.08	0.0806				0.832	0.8145				0.8454	0.7662	0.0812
1230	37	0.0807	0.0816	0.0837	0.0814	0.0816	0.084	0.0836	0.0813	0.0813	0.0814	0.0816	0.0867	0.0809	0.0914	0.0916	0.0882	0.1106	0.1124				1.1736	1.1008	0.0805	0.0808				0.3488	0.3611				0.7773	0.7185	0.08	0.0806				0.8574	0.8398				0.8667	0.7868	0.0812
1235	37	0.0806	0.0817	0.0836	0.0812	0.0817	0.0841	0.0835	0.0811	0.0812	0.0813	0.0814	0.0866	0.0808	0.0913	0.0915	0.0882	0.1113	0.1132				1.1878	1.1165	0.0804	0.0808				0.3583	0.3678				0.8008	0.7387	0.08	0.0807				0.8815	0.864				0.8891	0.8068	0.0812
1240	37	0.0809	0.0816	0.0838	0.0815	0.0814	0.0838	0.0836	0.0814	0.0814	0.0816	0.0815	0.0867	0.081	0.0912	0.0915	0.0882	0.111	0.1141				1.2001	1.1302	0.0806	0.0807				0.362	0.3742				0.8187	0.7587	0.0801	0.0805				0.905	0.8868				0.9057	0.826	0.0813
1245	37	0.0806	0.0817	0.0838	0.0815	0.0815	0.084	0.0836	0.0814	0.0815	0.0813	0.0817	0.0868	0.0808	0.0914	0.0917	0.0883	0.1121	0.115				1.2126	1.1454	0.0805	0.0809				0.3769	0.3869				0.8427	0.7791	0.08	0.0806				0.9291	0.9119				0.9268	0.8437	0.0812
1250	37	0.0807	0.0818	0.0837	0.0814	0.0817	0.0842	0.0835	0.0813	0.0813	0.0813	0.0816	0.0868	0.0809	0.0914	0.0916	0.0883	0.1129	0.1159				1.2244	1.1586	0.0805	0.0807				0.3834	0.3911				0.8616	0.7984	0.0801	0.0805				0.9496	0.935				0.9443	0.8626	0.0812
1255	37	0.0806	0.0816	0.0836	0.0814	0.0815	0.0839	0.0837	0.0813	0.0814	0.0814	0.0816	0.0866	0.0808	0.0913	0.0915	0.0883	0.1135	0.1166				1.2513	1.1719	0.0805	0.0809				0.3892	0.3964				0.8823	0.8171	0.08	0.0806				0.9715	0.9571				0.962	0.8801	0.0812
1260	37	0.0807	0.0817	0.0838	0.0814	0.0819	0.0841	0.0837	0.0813	0.0814	0.0814	0.0815	0.0867	0.081	0.0912	0.0914	0.0882	0.1146	0.1171				1.2728	1.186	0.0806	0.0808				0.4043	0.4104				0.905	0.8379	0.0801	0.0806				0.9927	0.9777				0.9807	0.8994	0.0813
1265	37	0.0806	0.0818	0.0836	0.0813	0.0816	0.0839	0.0834	0.0813	0.0813	0.0812	0.0815	0.0868	0.0808	0.0912	0.0914	0.0882	0.1153	0.1181				1.2879	1.2124	0.0804	0.0809				0.4071	0.4128				0.9213	0.8574	0.0801	0.0805				1.0126	0.9969				0.9962	0.9169	0.0812
1270	37	0.0806	0.0816	0.0836	0.0815	0.0815	0.084	0.0836	0.0813	0.0814	0.0813	0.0816	0.0866	0.0808	0.0911	0.0913	0.0882	0.1163	0.1192				1.2998	1.2351	0.0805	0.0808				0.4227	0.431				0.9455	0.8772	0.0801	0.0806				1.032	1.0183				1.0137	0.9344	0.0812
1275	37	0.0806	0.0818	0.0839	0.0814	0.0818	0.084	0.0837	0.0813	0.0814	0.0813	0.0815	0.0867	0.0809	0.0912	0.0917	0.0882	0.1172	0.1208				1.309	1.2508	0.0805	0.0808				0.4324	0.4397				0.9649	0.8974	0.0801	0.0806				1.0498	1.039				1.0313	0.9512	0.0812
1280	37	0.0807	0.0817	0.0837	0.0814	0.0817	0.084	0.0838	0.0811	0.0813	0.0814	0.0814	0.0868	0.0809	0.0911	0.0915	0.0882	0.1183	0.1218				1.316	1.264	0.0805	0.0809				0.4423	0.4499				0.9834	0.915	0.0801	0.0805				1.0688	1.0567				1.0476	0.9676	0.0812
1285	37	0.0806	0.0817	0.0837	0.0813	0.0817	0.0841	0.0835	0.0813	0.0812	0.0812	0.0813	0.0866	0.0809	0.0911	0.0914	0.0882	0.1185	0.1221				1.3215	1.2725	0.0804	0.0809				0.4501	0.4558				1.0017	0.9345	0.0801	0.0808				1.0844	1.0736				1.0626	0.9844	0.0813
1290	37	0.0808	0.0816	0.0837	0.0815	0.0817	0.084	0.0835	0.0813	0.0812	0.0814	0.0814	0.0866	0.081	0.0911	0.0915	0.0882	0.1207	0.1235				1.3256	1.2803	0.0805	0.0808				0.4575	0.4627				1.0194	0.954	0.0801	0.0805				1.1012	1.0896				1.0773	0.9997	0.0813
1295	37	0.0806	0.0817	0.0837	0.0813	0.0816	0.0838	0.0834	0.0815	0.0813	0.0814	0.0814	0.0867	0.0808	0.091	0.0915	0.0883	0.1213	0.1249				1.3294	1.2852	0.0805	0.0808				0.4686	0.4765				1.0386	0.9733	0.0801	0.0805				1.1171	1.1069				1.0922	1.0171	0.0812
1300	37	0.0807	0.0816	0.0837	0.0815	0.0816	0.0842	0.0836	0.0813	0.0814	0.0813	0.0815	0.0869	0.0809	0.091	0.0913	0.0882	0.1223	0.1256				1.3326	1.2892	0.0804	0.0809				0.4796	0.4865				1.0577	0.9913	0.0801	0.0806				1.133	1.1236				1.1074	1.0319	0.0812
1305	37	0.0808	0.0817	0.0837	0.0813	0.0818	0.084	0.0835	0.0813	0.0812	0.0815	0.0815	0.0867	0.081	0.0911	0.0914	0.0882	0.1234	0.1273				1.3357	1.2937	0.0806	0.0809				0.4905	0.5028				1.0759	1.011	0.0801	0.0807				1.1474	1.1395				1.1232	1.0482	0.0813
1310	37	0.0807	0.0817	0.0837	0.0814	0.0817	0.0839	0.0836	0.0814	0.0814	0.0812	0.0816	0.0867	0.081	0.0911	0.0917	0.0883	0.1237	0.1281				1.339	1.2968	0.0804	0.081				0.5022	0.5127				1.0914	1.0278	0.0801	0.0807				1.1625	1.1545				1.1343	1.0625	0.0813
1315	37	0.0809	0.0818	0.0837	0.0815	0.0816	0.084	0.0837	0.0813	0.0814	0.0811	0.0816	0.0867	0.0811	0.0909	0.0914	0.0881	0.1255	0.1294				1.3414	1.3	0.0805	0.0809				0.5123	0.5234				1.1077	1.0458	0.08	0.0807				1.1758	1.1693				1.1479	1.0769	0.0812
1320	37	0.0808	0.0816	0.0838	0.0814	0.0817	0.084	0.0837	0.0812	0.0814	0.0813	0.0814	0.0866	0.081	0.0909	0.0915	0.0882	0.1273	0.1309				1.3448	1.3028	0.0804	0.0809				0.5228	0.5299				1.1234	1.0631	0.08	0.0807				1.1877	1.1822				1.1598	1.091	0.0813
1325	37	0.0806	0.0816	0.0836	0.0812	0.0831	0.0836	0.0836	0.0813	0.0813	0.0813	0.0816	0.0866	0.0809	0.0909	0.0916	0.0882	0.1285	0.132				1.3471	1.3053	0.0804	0.0808				0.5323	0.5416				1.138	1.0801	0.0802	0.0807				1.1997	1.1956				1.1718	1.1045	0.0812
1330	37	0.0807	0.0815	0.0838	0.0816	0.0814	0.0841	0.0838	0.0812	0.0813	0.0812	0.0815	0.0868	0.081	0.0909	0.0916	0.0883	0.1296	0.1337				1.3499	1.3084	0.0804	0.081				0.5398	0.5485				1.152	1.0967	0.08	0.0807				1.2111	1.2072				1.1837	1.1171	0.0813
1335	37	0.0809	0.0818	0.0837	0.0814	0.0817	0.0839	0.0836	0.0812	0.0812	0.0814	0.0814	0.0866	0.0812	0.0909	0.0917	0.0882	0.1305	0.1359				1.3521	1.3106	0.0805	0.0809				0.5495	0.5574				1.1661	1.1117	0.0801	0.0806				1.2229	1.2196				1.2038	1.1296	0.0813
1340	37	0.0808	0.0818	0.0838	0.0814	0.0818	0.0842	0.0836	0.0814	0.0814	0.0814	0.0814	0.0868	0.0809	0.0909	0.0915	0.0882	0.1321	0.1371				1.3546	1.313	0.0804	0.0808				0.5618	0.568				1.1914	1.1281	0.0801	0.0806				1.2442	1.2394				1.2247	1.1422	0.0813
1345	37	0.0807	0.0818	0.0836	0.0815	0.0818	0.0841	0.0837	0.0815	0.0815	0.0815	0.0815	0.0867	0.0809	0.091	0.0916	0.0883	0.1341	0.1393				1.3558	1.3156	0.0805	0.0807				0.5703	0.5745				1.2229	1.1433	0.0802	0.0806				1.2658	1.2631				1.2383	1.1554	0.0813
1350	37	0.0807	0.0817	0.0837	0.0813	0.0817	0.0839	0.0837	0.0812	0.0814	0.0814	0.0815	0.0868	0.0809	0.0908	0.0914	0.0881	0.1345	0.1403				1.3595	1.3192	0.0805	0.0811				0.5772	0.5822				1.2393	1.1577	0.0801	0.0807				1.28	1.2777				1.2514	1.1788	0.0813
1355	37	0.0809	0.0817	0.0837	0.0813	0.0818	0.084	0.0834	0.0813	0.0812	0.0814	0.0814	0.0869	0.081	0.0908	0.0915	0.0882	0.1371	0.1418				1.3611	1.3202	0.0805	0.0809				0.5854	0.5939				1.2495	1.1906	0.0801	0.0806				1.2914	1.2896				1.2609	1.1996	0.0813
1360	37	0.0809	0.0819	0.0838	0.0814	0.0817	0.084	0.0837	0.0815	0.0815	0.0814	0.0816	0.0868	0.081	0.0909	0.0916	0.0883	0.1387	0.1441				1.3634	1.3215	0.0806	0.0809				0.5952	0.6016				1.2562	1.2159	0.0802	0.0805				1.3015	1.2999				1.2698	1.2135	0.0812
1365	37	0.0807	0.0817	0.0838	0.0815	0.0817	0.0843	0.0835	0.0813	0.0814	0.0811	0.0814	0.0868	0.0809	0.0909	0.0914	0.0882	0.1405	0.1462				1.3654	1.3232	0.0804	0.0811				0.5994	0.6092				1.2612	1.2303	0.08	0.0809				1.3091	1.3076				1.2756	1.2256	0.0812
1370	37	0.081	0.0818	0.0837	0.0814	0.0818	0.0842	0.0836	0.0814	0.0813	0.0814	0.0816	0.0866	0.0811	0.0909	0.0916	0.0882	0.1424	0.1491				1.368	1.3259	0.0805	0.0808				0.6112	0.619				1.2654	1.2394	0.0801	0.0806				1.3162	1.3143				1.2814	1.2356	0.0812
1375	37	0.0806	0.0816	0.0837	0.0812	0.0816	0.0839	0.0837	0.0814	0.0814	0.0813	0.0814	0.0866	0.0809	0.0908	0.0915	0.0882	0.1442	0.1493				1.3702	1.3282	0.0806	0.081				0.6205	0.6293				1.2698	1.2451	0.0802	0.0807				1.3241	1.3205				1.2855	1.2433	0.0813
1380	37	0.0808	0.0815	0.0836	0.0813	0.0814	0.0839	0.0837	0.0812	0.0813	0.0812	0.0815	0.0868	0.081	0.0907	0.0914	0.0881	0.1463	0.1526				1.3719	1.3302	0.0804	0.0808				0.6309	0.6391				1.2725	1.2485	0.08	0.0806				1.3268	1.3269				1.2899	1.2485	0.0812
1385	37	0.0807	0.0817	0.0838	0.0815	0.0815	0.084	0.0836	0.0813	0.0814	0.0812	0.0816	0.0867	0.081	0.0908	0.0916	0.0883	0.1474	0.1547				1.3738	1.3321	0.0804	0.0811				0.6414	0.6532				1.2768	1.2523	0.08	0.0808				1.3319	1.3318				1.2929	1.2536	0.0812
1390	37	0.081	0.0816	0.0837	0.0814	0.0816	0.0851	0.0835	0.0813	0.0813	0.0812	0.0814	0.0865	0.0811	0.0907	0.0916	0.0883	0.1505	0.1568				1.3764	1.3342	0.0806	0.0809				0.6467	0.6588				1.2796	1.2554	0.0801	0.0806				1.3378	1.3358				1.2958	1.2579	0.0813
1395	37	0.0806	0.0816	0.0835	0.0812	0.0815	0.084	0.0837	0.0815	0.0812	0.0812	0.0814	0.0868	0.0809	0.0907	0.0915	0.0883	0.1527	0.1598				1.3777	1.3355	0.0804	0.0809				0.6601	0.6704				1.2822	1.258	0.08	0.0807				1.3412	1.339				1.2989	1.2624	0.0813
1400	37	0.0808	0.0818	0.0836	0.0812	0.0816	0.0842	0.0836	0.0813	0.0812	0.0814	0.0814	0.0867	0.0809	0.0907	0.0914	0.0883	0.154	0.1617				1.3792	1.3377	0.0806	0.081				0.6679	0.6811				1.2851	1.2611	0.0801	0.0807				1.3451	1.3433				1.3026	1.2664	0.0813
1405	37	0.0808	0.0816	0.0836	0.0813	0.0815	0.0842	0.0836	0.0811	0.0813	0.0811	0.0817	0.0866	0.081	0.0907	0.0913	0.0882	0.1573	0.1645				1.382	1.3397	0.0804	0.0808				0.6791	0.6902				1.2866	1.2631	0.0801	0.0806				1.3537	1.3463				1.3057	1.2701	0.0812
1410	37	0.0806	0.0817	0.0835	0.0812	0.0816	0.0837	0.0836	0.0813	0.0812	0.0813	0.0814	0.0866	0.0809	0.0908	0.0915	0.0881	0.1599	0.1663				1.3833	1.342	0.0805	0.081				0.688	0.7014				1.2887	1.266	0.0801	0.0807				1.3515	1.3492				1.3082	1.2728	0.0813
1415	37	0.081	0.0817	0.0838	0.0814	0.0817	0.0841	0.0836	0.0814	0.0814	0.0814	0.0816	0.0868	0.0811	0.0906	0.0914	0.0882	0.1619	0.1702				1.3852	1.3438	0.0806	0.0811				0.7028	0.7164				1.2904	1.2682	0.0802	0.0807				1.3558	1.3528				1.3114	1.2753	0.0813
1420	37	0.0808	0.0817	0.0834	0.0813	0.0814	0.0839	0.0836	0.0813	0.0814	0.0812	0.0815	0.0868	0.0811	0.0906	0.0913	0.0882	0.164	0.1726				1.3861	1.3447	0.0805	0.0809				0.7095	0.7227				1.292	1.27	0.0802	0.0808				1.3583	1.3559				1.3148	1.2778	0.0813
1425	37	0.0808	0.0817	0.0837	0.0814	0.0815	0.0955	0.0837	0.0813	0.0813	0.0813	0.0817	0.0866	0.081	0.0906	0.0915	0.0882	0.1654	0.1753				1.3883	1.3469	0.0805	0.081				0.7247	0.7383				1.2941	1.2734	0.0802	0.0808				1.3615	1.3584				1.3178	1.2801	0.0813
1430	37	0.0809	0.0817	0.0836	0.0814	0.0817	0.0934	0.0835	0.0813	0.0815	0.0812	0.0816	0.0868	0.0812	0.0907	0.0915	0.0882	0.1701	0.1788				1.3896	1.3488	0.0806	0.0811				0.7327	0.746				1.296	1.2753	0.0801	0.0807				1.3643	1.3621				1.3201	1.2837	0.0812
1435	37	0.0808	0.0818	0.0837	0.0815	0.0815	0.0836	0.0837	0.0816	0.0813	0.0813	0.0817	0.0867	0.081	0.0907	0.0915	0.0882	0.1727	0.1811				1.3904	1.3491	0.0804	0.0809				0.7435	0.7591				1.2974	1.2777	0.08	0.0806				1.3669	1.3648				1.3221	1.2857	0.0812
1440	37	0.0807	0.0816	0.0836	0.0813	0.0817	0.0842	0.0836	0.0812	0.0813	0.0814	0.0813	0.0867	0.0809	0.0905	0.0913	0.0883	0.1764	0.1868				1.3924	1.3514	0.0805	0.0809				0.7543	0.7692				1.299	1.2795	0.0802	0.0807				1.37	1.3672				1.3253	1.2888	0.0812
1445	37	0.0807	0.0815	0.0836	0.0814	0.0815	0.0839	0.0836	0.0813	0.0814	0.0812	0.0815	0.0868	0.081	0.0906	0.0914	0.0882	0.1797	0.1882				1.3926	1.3515	0.0804	0.0809				0.7675	0.7817				1.2999	1.2813	0.0802	0.0806				1.3733	1.3699				1.3264	1.2922	0.0812
1450	37	0.0807	0.0817	0.0838	0.0813	0.0815	0.0841	0.0837	0.0813	0.0815	0.0811	0.0815	0.0867	0.0809	0.0907	0.0913	0.0882	0.1837	0.1941				1.3955	1.3544	0.0806	0.081				0.779	0.7911				1.302	1.2837	0.0802	0.0807				1.3769	1.3734				1.3286	1.2951	0.0813
1455	37	0.0809	0.0816	0.0836	0.0813	0.0815	0.0838	0.0833	0.0811	0.0812	0.0813	0.0814	0.0867	0.0811	0.0906	0.0913	0.0882	0.1865	0.1982				1.3965	1.3551	0.0805	0.0809				0.7901	0.8031				1.3029	1.2852	0.0802	0.0807				1.3794	1.3759				1.33	1.2974	0.0813
1460	37	0.0809	0.0817	0.0837	0.0813	0.0817	0.084	0.0836	0.0813	0.0812	0.0814	0.0815	0.0867	0.081	0.0906	0.0915	0.0883	0.1904	0.201				1.3978	1.3569	0.0804	0.0808				0.8017	0.814				1.3045	1.2868	0.0802	0.0805				1.3825	1.3789				1.3312	1.2989	0.0812
1465	37	0.0806	0.0817	0.0837	0.0813	0.0815	0.0836	0.0836	0.0814	0.0813	0.0813	0.0816	0.0869	0.0808	0.0906	0.0915	0.0882	0.1937	0.2056				1.399	1.3581	0.0805	0.0808				0.8145	0.8261				1.3062	1.2888	0.0801	0.0806				1.3848	1.3818				1.3327	1.3006	0.0813
1470	37	0.0805	0.0815	0.0836	0.0814	0.0814	0.0836	0.0837	0.0814	0.0814	0.0812	0.0816	0.0866	0.0809	0.0905	0.0915	0.0883	0.1971	0.2087				1.3994	1.3585	0.0805	0.0809				0.8252	0.8379				1.3071	1.2901	0.0802	0.0807				1.3878	1.3838				1.3334	1.3028	0.0813
1475	37	0.0808	0.0816	0.0837	0.0813	0.0814	0.0838	0.0836	0.0813	0.0814	0.0812	0.0816	0.0868	0.081	0.0904	0.0914	0.0882	0.2009	0.214				1.402	1.3609	0.0805	0.0809				0.8376	0.85				1.3092	1.292	0.0803	0.0806				1.3905	1.3868				1.3351	1.304	0.0813
1480	37	0.0808	0.0815	0.0837	0.0815	0.0814	0.0841	0.0836	0.0813	0.0814	0.0812	0.0816	0.0868	0.081	0.0905	0.0913	0.0882	0.2073	0.2199				1.4028	1.3619	0.0805	0.0809				0.8485	0.8604				1.3096	1.2928	0.0802	0.0807				1.3938	1.3911				1.336	1.3063	0.0814
1485	37	0.0807	0.0817	0.0836	0.0814	0.0813	0.084	0.0834	0.0813	0.0813	0.0811	0.0814	0.0867	0.0809	0.0905	0.0914	0.0882	0.2131	0.2244				1.4038	1.3633	0.0804	0.0808				0.8599	0.8723				1.3118	1.2949	0.0802	0.0806				1.3959	1.3915				1.3369	1.3072	0.0814
1490	37	0.0806	0.0817	0.0837	0.0814	0.0815	0.0838	0.0835	0.0812	0.0812	0.0813	0.0814	0.0867	0.0808	0.0905	0.0914	0.0882	0.2177	0.2312				1.4057	1.3643	0.0806	0.081				0.8709	0.8829				1.3132	1.2969	0.0802	0.0806				1.3971	1.3933				1.338	1.3077	0.0813
1495	37	0.0807	0.0816	0.0837	0.0814	0.0814	0.0843	0.0837	0.0814	0.0814	0.0811	0.0816	0.0868	0.0809	0.0905	0.0912	0.0882	0.2217	0.2375				1.4078	1.3674	0.0804	0.0809				0.8821	0.8941				1.3148	1.2984	0.0801	0.0806				1.4056	1.3961				1.3395	1.3097	0.0813
1500	37	0.0808	0.0817	0.0835	0.0813	0.0816	0.0841	0.0836	0.0815	0.0812	0.0813	0.0815	0.0868	0.0809	0.0905	0.0911	0.0881	0.2268	0.2426				1.4075	1.3674	0.0805	0.081				0.893	0.9053				1.3162	1.3003	0.0802	0.0807				1.4034	1.398				1.3403	1.3113	0.0814
1505	37	0.0809	0.0816	0.0837	0.0813	0.0816	0.0844	0.0834	0.0813	0.0814	0.0813	0.0814	0.0868	0.0809	0.0905	0.0912	0.0882	0.2334	0.2463				1.4094	1.3688	0.0807	0.081				0.9039	0.9169				1.3174	1.3018	0.0802	0.0807				1.4028	1.3995				1.3417	1.3122	0.0813
1510	37	0.0808	0.0817	0.0837	0.0814	0.0813	0.084	0.0836	0.0813	0.0814	0.0813	0.0815	0.0868	0.081	0.0905	0.0912	0.0882	0.2368	0.2519				1.4113	1.3705	0.0806	0.0809				0.9173	0.9285				1.3193	1.3039	0.0801	0.0806				1.4029	1.4016				1.3424	1.3146	0.0813
1515	37	0.0808	0.0818	0.0836	0.0812	0.0814	0.0838	0.0836	0.0813	0.0813	0.0812	0.0815	0.0867	0.081	0.0904	0.0913	0.0881	0.2434	0.2625				1.4126	1.3713	0.0804	0.081				0.9267	0.9387				1.3205	1.3051	0.0802	0.0807				1.4027	1.4088				1.3446	1.3155	0.0813
1520	37	0.0807	0.0817	0.0836	0.0813	0.0815	0.0843	0.0835	0.0813	0.0814	0.0813	0.0814	0.0867	0.081	0.0904	0.091	0.0882	0.2519	0.2665				1.4142	1.3727	0.0805	0.0811				0.9388	0.9499				1.3215	1.3069	0.0802	0.0807				1.4012	1.4068				1.3448	1.317	0.0813
1525	37	0.0809	0.0817	0.0838	0.0813	0.0815	0.0839	0.0837	0.0813	0.0813	0.0814	0.0815	0.0867	0.081	0.0905	0.0913	0.0882	0.2563	0.2759				1.4156	1.3742	0.0805	0.081				0.9482	0.9597				1.3233	1.3078	0.0802	0.0807				1.4001	1.4057				1.3459	1.3178	0.0813
1530	37	0.0809	0.0818	0.0835	0.0813	0.0815	0.0841	0.0836	0.0813	0.0812	0.0814	0.0814	0.0867	0.081	0.0905	0.0911	0.0882	0.2572	0.2807				1.4171	1.3758	0.0805	0.0809				0.9609	0.9718				1.3239	1.3093	0.0801	0.0807				1.3991	1.4051				1.3473	1.3196	0.0813
1535	37	0.0807	0.0816	0.0835	0.0813	0.0816	0.0841	0.0835	0.0813	0.0811	0.0813	0.0814	0.0868	0.0809	0.0904	0.0911	0.0883	0.2667	0.2865				1.4184	1.3769	0.0805	0.0809				0.972	0.9825				1.3256	1.3114	0.0802	0.0805				1.3984	1.4044				1.3487	1.3211	0.0813
1540	37	0.0807	0.0816	0.0836	0.0813	0.0815	0.0844	0.0836	0.0811	0.0812	0.0812	0.0814	0.0867	0.0809	0.0903	0.091	0.0882	0.27	0.2931				1.4191	1.3776	0.0804	0.081				0.9811	0.9932				1.3272	1.3127	0.0802	0.0806				1.3973	1.4033				1.3495	1.3223	0.0813
1545	37	0.0806	0.0817	0.0836	0.0813	0.0816	0.0842	0.0835	0.0812	0.0813	0.0814	0.0814	0.0867	0.0809	0.0903	0.0911	0.0882	0.2791	0.3029				1.4205	1.3798	0.0805	0.081				0.9947	1.0052				1.3284	1.3143	0.0803	0.0806				1.3969	1.4025				1.3503	1.3236	0.0812
1550	37	0.0808	0.0817	0.0836	0.0813	0.0814	0.084	0.0836	0.0812	0.0812	0.0814	0.0815	0.0868	0.0809	0.0904	0.0912	0.0881	0.2878	0.3157				1.4217	1.3802	0.0805	0.081				1.0042	1.0139				1.3297	1.3159	0.0803	0.0807				1.3953	1.4019				1.3512	1.3246	0.0814
1555	37	0.0809	0.0817	0.0838	0.0813	0.0815	0.084	0.0836	0.0814	0.0814	0.0814	0.0814	0.0868	0.081	0.0903	0.0912	0.0882	0.2934	0.3161				1.4227	1.3818	0.0806	0.081				1.0162	1.0258				1.3311	1.3184	0.0803	0.0805				1.3949	1.4007				1.3525	1.3261	0.0813
1560	37	0.0807	0.0816	0.0836	0.0815	0.0812	0.0837	0.0836	0.0814	0.0813	0.0811	0.0816	0.0868	0.0809	0.0904	0.0912	0.0883	0.3044	0.333				1.4245	1.3827	0.0805	0.0809				1.0252	1.034				1.3329	1.3212	0.0803	0.0806				1.3942	1.3999				1.3536	1.3272	0.0813
1565	37	0.0806	0.0815	0.0836	0.0812	0.0812	0.0839	0.0834	0.0812	0.0813	0.0811	0.0812	0.0868	0.0809	0.0903	0.0911	0.088	0.3124	0.3368				1.4255	1.3833	0.0805	0.081				1.0331	1.0443				1.3333	1.321	0.0802	0.0806				1.3935	1.3996				1.3553	1.3292	0.0814
1570	37	0.0807	0.0817	0.0836	0.0815	0.0812	0.0841	0.0834	0.0812	0.0813	0.0814	0.0814	0.0867	0.0809	0.0904	0.0911	0.0882	0.3172	0.3458				1.4272	1.3858	0.0804	0.0808				1.0445	1.0555				1.3348	1.3217	0.0802	0.0806				1.3919	1.3975				1.3555	1.3304	0.0813
1575	37	0.0808	0.0817	0.0836	0.0815	0.0814	0.0841	0.0836	0.0813	0.0813	0.0813	0.0815	0.0867	0.0809	0.0903	0.091	0.0882	0.3315	0.3589				1.4282	1.3864	0.0806	0.0809				1.0566	1.0667				1.3348	1.3233	0.0802	0.0806				1.3924	1.398				1.3567	1.3317	0.0814
1580	37	0.0807	0.0816	0.0836	0.0813	0.0811	0.0839	0.0836	0.0813	0.0812	0.0812	0.0815	0.0867	0.0809	0.0903	0.0912	0.0881	0.3469	0.3678				1.4297	1.3878	0.0805	0.0811				1.0692	1.0767				1.3353	1.3234	0.0803	0.0805				1.3912	1.3961				1.3574	1.3324	0.0812
1585	37	0.0807	0.0816	0.0836	0.0813	0.0811	0.0837	0.0836	0.0812	0.0813	0.0811	0.0816	0.0867	0.0809	0.0903	0.0911	0.0881	0.3588	0.3925				1.4311	1.3895	0.0806	0.0809				1.0777	1.0869				1.3368	1.326	0.0802	0.0807				1.3914	1.3955				1.3578	1.3331	0.0813
1590	37	0.0807	0.0819	0.0835	0.0814	0.0813	0.0836	0.0835	0.0814	0.0813	0.0813	0.0817	0.0867	0.0809	0.0904	0.0913	0.0881	0.3745	0.4054				1.4321	1.3898	0.0806	0.0809				1.0916	1.0992				1.3384	1.3257	0.0802	0.0807				1.3901	1.3942				1.3582	1.3347	0.0814
1595	37	0.0808	0.0817	0.0838	0.0812	0.0811	0.0835	0.0837	0.0812	0.0813	0.0812	0.0816	0.0868	0.081	0.0903	0.0913	0.0882	0.3856	0.4218				1.4335	1.3919	0.0806	0.081				1.0972	1.1063				1.341	1.3267	0.0803	0.0806				1.3898	1.3945				1.3602	1.3358	0.0814
1600	37	0.0808	0.0818	0.0835	0.0815	0.0812	0.084	0.0834	0.081	0.0813	0.0813	0.0813	0.0868	0.081	0.0903	0.091	0.0882	0.4001	0.4216				1.4337	1.3923	0.0806	0.0811				1.1073	1.116				1.3429	1.3282	0.0802	0.0808				1.3889	1.3937				1.3611	1.3371	0.0814
1605	37	0.081	0.0817	0.0837	0.0814	0.0811	0.0838	0.0836	0.0814	0.0814	0.0814	0.0815	0.0868	0.081	0.0902	0.0909	0.0881	0.4122	0.4332				1.4351	1.3937	0.0805	0.081				1.1193	1.1264				1.3442	1.3298	0.0802	0.0808				1.3881	1.3926				1.3615	1.3382	0.0813
1610	37	0.0808	0.0816	0.0836	0.0812	0.0812	0.0836	0.0835	0.0813	0.0812	0.0815	0.0814	0.0867	0.0811	0.0903	0.0913	0.0881	0.4309	0.4517				1.4365	1.3943	0.0806	0.081				1.1256	1.1347				1.3466	1.3318	0.0803	0.0807				1.3884	1.3918				1.3625	1.3392	0.0814
1615	37	0.0809	0.0816	0.0836	0.0814	0.0812	0.0836	0.0835	0.0813	0.0814	0.0814	0.0814	0.0868	0.081	0.0902	0.0911	0.0882	0.4459	0.4638				1.4378	1.3962	0.0805	0.0809				1.1394	1.1463				1.3481	1.3356	0.0802	0.0807				1.3871	1.3916				1.3634	1.3401	0.0813
1620	37	0.0807	0.0818	0.0835	0.0813	0.0809	0.0835	0.0836	0.0813	0.0813	0.0813	0.0815	0.0868	0.0809	0.0903	0.091	0.0882	0.461	0.4853				1.4425	1.3966	0.0805	0.081				1.148	1.1549				1.3502	1.336	0.0802	0.0806				1.3867	1.3903				1.3641	1.3412	0.0813
1625	37	0.0807	0.0816	0.0837	0.0813	0.0812	0.0842	0.0834	0.0812	0.0813	0.0813	0.0813	0.0868	0.0809	0.0903	0.0909	0.0881	0.4714	0.4999				1.4411	1.398	0.0806	0.0809				1.1601	1.1665				1.3522	1.3376	0.0801	0.0808				1.3858	1.3899				1.3644	1.3423	0.0813
1630	37	0.0809	0.0817	0.0836	0.0813	0.081	0.0835	0.0836	0.0813	0.0812	0.0813	0.0816	0.0868	0.081	0.0903	0.0912	0.0882	0.48	0.5107				1.4397	1.3983	0.0805	0.0811				1.1638	1.1714				1.3537	1.3392	0.0804	0.0807				1.3857	1.389				1.3658	1.3431	0.0813
1635	37	0.0808	0.0815	0.0836	0.0817	0.0811	0.0841	0.0835	0.0813	0.0814	0.0813	0.0812	0.0869	0.0809	0.0902	0.091	0.0882	0.5001	0.525				1.438	1.3995	0.0805	0.081				1.1752	1.1822				1.355	1.3404	0.0803	0.0807				1.3841	1.388				1.366	1.3441	0.0812
1640	37	0.081	0.082	0.0836	0.0815	0.0811	0.0838	0.0835	0.0813	0.0813	0.0815	0.0815	0.0868	0.081	0.0902	0.091	0.0882	0.5092	0.5375				1.437	1.3997	0.0805	0.081				1.1819	1.1887				1.3574	1.3427	0.0802	0.0807				1.3841	1.3871				1.3672	1.3451	0.0814
1645	37	0.0808	0.0817	0.0836	0.0815	0.0809	0.0836	0.0835	0.0812	0.0814	0.0813	0.0814	0.0868	0.081	0.0902	0.091	0.0881	0.5325	0.5485				1.4364	1.4005	0.0806	0.0811				1.1902	1.1974				1.3589	1.3451	0.0802	0.0807				1.3838	1.3871				1.3676	1.346	0.0813
1650	37	0.0809	0.0818	0.0836	0.0815	0.0808	0.0835	0.0836	0.0814	0.0815	0.0812	0.0815	0.0869	0.0811	0.0903	0.0911	0.0882	0.5417	0.5565				1.4354	1.402	0.0805	0.081				1.1978	1.2052				1.3603	1.3463	0.0803	0.0806				1.3829	1.3861				1.3679	1.3467	0.0814
1655	37	0.0807	0.0816	0.0836	0.0814	0.081	0.0834	0.0834	0.0812	0.0813	0.0814	0.0813	0.0868	0.0809	0.0902	0.091	0.0881	0.5528	0.5674				1.4347	1.4017	0.0805	0.0809				1.2075	1.2139				1.3618	1.3487	0.0803	0.0806				1.3764	1.3854				1.3691	1.3476	0.0813
1660	37	0.0808	0.0816	0.0836	0.0816	0.0809	0.0839	0.0835	0.0812	0.0814	0.0812	0.0813	0.0869	0.081	0.0903	0.0909	0.0882	0.5611	0.5802				1.4345	1.4027	0.0803	0.0809				1.218	1.2161				1.3638	1.3511	0.0801	0.0807				1.3731	1.3844				1.3694	1.3482	0.0813
1665	37	0.0808	0.0817	0.0834	0.0811	0.0808	0.0836	0.0834	0.0812	0.0811	0.0812	0.0815	0.0866	0.081	0.0902	0.0909	0.0881	0.5709	0.5944				1.4319	1.4038	0.0806	0.081				1.2197	1.2161				1.3652	1.3521	0.0803	0.0807				1.3719	1.385				1.3703	1.3495	0.0814
1670	37	0.0809	0.0816	0.0836	0.0814	0.081	0.0836	0.0834	0.0812	0.0813	0.0813	0.0813	0.0868	0.0809	0.0902	0.0909	0.0881	0.5794	0.6022				1.4269	1.4042	0.0806	0.081				1.2145	1.2114				1.3667	1.3534	0.0802	0.0807				1.3744	1.3807				1.3703	1.35	0.0814
1675	37	0.0809	0.0817	0.0835	0.0815	0.0808	0.0833	0.0835	0.0814	0.0813	0.081	0.0815	0.0867	0.0811	0.0902	0.091	0.0882	0.5913	0.6155				1.4266	1.4049	0.0805	0.081				1.2129	1.2104				1.3687	1.3549	0.0804	0.0806				1.3774	1.3757				1.3711	1.3504	0.0813
1680	37	0.0808	0.0817	0.0836	0.0814	0.0811	0.0838	0.0835	0.0812	0.0813	0.0814	0.0816	0.0868	0.081	0.0901	0.0909	0.0881	0.6015	0.6325				1.4275	1.4068	0.0806	0.081				1.2116	1.2088				1.3695	1.3562	0.0803	0.0807				1.3785	1.3736				1.3719	1.3515	0.0813
1685	37	0.0807	0.0817	0.0836	0.0814	0.0811	0.0839	0.0836	0.0812	0.0813	0.0814	0.0815	0.0868	0.081	0.0903	0.0909	0.0881	0.6206	0.6442				1.4285	1.4067	0.0805	0.0809				1.2153	1.2095				1.3704	1.3565	0.0802	0.0807				1.3774	1.3738				1.372	1.3517	0.0813
1690	37	0.0808	0.0817	0.0836	0.0815	0.081	0.0834	0.0835	0.0814	0.0812	0.0815	0.0814	0.0868	0.081	0.0901	0.0908	0.0881	0.6288	0.65				1.4289	1.4073	0.0806	0.0809				1.2085	1.2053				1.372	1.3588	0.0802	0.0807				1.3756	1.3764				1.3728	1.3525	0.0814
1695	37	0.0808	0.0817	0.0835	0.0813	0.0807	0.0835	0.0835	0.0813	0.0813	0.0811	0.0816	0.0868	0.0809	0.0901	0.0909	0.0881	0.6417	0.65				1.4295	1.4082	0.0805	0.081				1.2066	1.203				1.3742	1.3598	0.0802	0.0807				1.3748	1.3796				1.3726	1.3531	0.0813
1700	37	0.0808	0.0817	0.0835	0.0813	0.0809	0.0835	0.0834	0.0812	0.0811	0.0814	0.0815	0.0867	0.0811	0.0902	0.091	0.0881	0.6452	0.6503				1.4287	1.4121	0.0805	0.081				1.2049	1.2011				1.3756	1.3611	0.0802	0.0807				1.3738	1.3778				1.3733	1.353	0.0813
1705	37	0.0809	0.0818	0.0837	0.0814	0.081	0.0838	0.0836	0.0813	0.0812	0.0814	0.0816	0.0868	0.081	0.0902	0.091	0.0882	0.6501	0.6508				1.4281	1.4086	0.0806	0.081				1.205	1.2024				1.3779	1.3625	0.0802	0.0807				1.3739	1.378				1.3743	1.3547	0.0814
1710	37	0.0808	0.0817	0.0835	0.0814	0.0807	0.0836	0.0836	0.0814	0.0814	0.0812	0.0814	0.0867	0.081	0.0901	0.0909	0.088	0.6391	0.6446				1.4263	1.4044	0.0806	0.0811				1.2056	1.2023				1.3787	1.3652	0.0803	0.0808				1.3734	1.3768				1.3748	1.3551	0.0814
1715	37	0.081	0.0815	0.0834	0.0813	0.0806	0.0834	0.0835	0.0813	0.0813	0.081	0.0815	0.0867	0.081	0.0901	0.0909	0.0881	0.6287	0.6326				1.4247	1.4032	0.0805	0.0811				1.2003	1.1982				1.3788	1.364	0.0803	0.0807				1.372	1.376				1.3755	1.355	0.0814
1720	37	0.081	0.0816	0.0837	0.0814	0.0808	0.0836	0.0836	0.0812	0.0815	0.0812	0.0813	0.0868	0.0811	0.0901	0.0909	0.0881	0.6269	0.6346				1.4225	1.4042	0.0806	0.0811				1.208	1.2025				1.3802	1.3656	0.0803	0.0808				1.3716	1.3748				1.375	1.3554	0.0814
1725	37	0.081	0.0815	0.0836	0.0814	0.0808	0.0834	0.0836	0.0814	0.0813	0.0814	0.0812	0.0868	0.0812	0.0901	0.0909	0.0881	0.629	0.63				1.4217	1.4051	0.0806	0.0811				1.1983	1.1963				1.3812	1.3668	0.0803	0.0808				1.3709	1.3742				1.376	1.3564	0.0813
1730	37	0.081	0.0818	0.0835	0.0813	0.0809	0.0836	0.0835	0.0812	0.0811	0.0815	0.0813	0.0868	0.0811	0.0902	0.0909	0.088	0.6225	0.6284				1.4198	1.4057	0.0806	0.081				1.1968	1.1951				1.382	1.3677	0.0802	0.0807				1.3706	1.3737				1.3764	1.3568	0.0814
1735	37	0.0809	0.0816	0.0834	0.0812	0.0809	0.0835	0.0835	0.0814	0.0814	0.0811	0.0815	0.0868	0.0811	0.09	0.0908	0.088	0.6241	0.6273				1.4191	1.4065	0.0806	0.0811				1.1979	1.1955				1.3836	1.3691	0.0804	0.0808				1.3698	1.373				1.3767	1.3579	0.0813
1740	37	0.081	0.0817	0.0836	0.0814	0.0809	0.0837	0.0835	0.0811	0.0811	0.0813	0.0816	0.0868	0.0811	0.0901	0.0908	0.0881	0.6344	0.6337				1.4177	1.4059	0.0806	0.0811				1.1927	1.1913				1.3837	1.3693	0.0803	0.0808				1.3688	1.3716				1.3768	1.3583	0.0814
1745	37	0.081	0.0817	0.0837	0.0814	0.0807	0.0833	0.0836	0.0813	0.0814	0.0813	0.0814	0.0867	0.0812	0.0901	0.0911	0.0881	0.6284	0.6296				1.4159	1.4045	0.0805	0.0811				1.1977	1.1949				1.3856	1.3704	0.0803	0.0807				1.3701	1.3718				1.3776	1.3585	0.0813
1750	37	0.081	0.0815	0.0836	0.0815	0.0808	0.0837	0.0835	0.0813	0.0814	0.0813	0.0813	0.0868	0.0811	0.0901	0.0908	0.0881	0.6282	0.6446				1.4147	1.4035	0.0806	0.081				1.1897	1.188				1.3862	1.3715	0.0802	0.0807				1.3699	1.3709				1.3776	1.3589	0.0814
1755	37	0.0808	0.0817	0.0835	0.0812	0.0808	0.0842	0.0833	0.0812	0.0811	0.0811	0.0815	0.0869	0.081	0.0901	0.0908	0.088	0.6046	0.6342				1.4144	1.4019	0.0807	0.081				1.1903	1.1887				1.3866	1.3723	0.0803	0.0807				1.3695	1.3704				1.3778	1.3591	0.0814
1760	37	0.0809	0.0817	0.0837	0.0814	0.081	0.0833	0.0836	0.0812	0.0813	0.0814	0.0815	0.0869	0.0811	0.0901	0.0909	0.0881	0.6029	0.63				1.4132	1.4	0.0805	0.0811				1.1909	1.189				1.3876	1.373	0.0803	0.0806				1.3694	1.3705				1.3783	1.3597	0.0814
1765	37	0.0808	0.0817	0.0836	0.0814	0.0808	0.0835	0.0836	0.0813	0.0815	0.0811	0.0812	0.0868	0.0811	0.0901	0.0908	0.088	0.6179	0.62				1.4112	1.3982	0.0806	0.081				1.1859	1.1844				1.3885	1.3746	0.0803	0.0806				1.3675	1.369				1.3779	1.3597	0.0814
1770	37	0.0808	0.0816	0.0836	0.0813	0.0809	0.0838	0.0837	0.0813	0.0814	0.0812	0.0816	0.0869	0.0809	0.0901	0.0908	0.0881	0.6146	0.6208				1.4101	1.3971	0.0806	0.0809				1.1879	1.1857				1.3886	1.377	0.0802	0.0807				1.3666	1.3685				1.3787	1.3607	0.0814
1775	37	0.0808	0.0817	0.0835	0.0813	0.0808	0.0833	0.0836	0.0814	0.0813	0.0811	0.0817	0.0869	0.081	0.0901	0.0909	0.0881	0.5906	0.6231				1.4087	1.3959	0.0805	0.0809				1.1833	1.1829				1.3905	1.3758	0.0803	0.0807				1.3644	1.3698				1.3783	1.3604	0.0815
1780	37	0.0808	0.0818	0.0835	0.0814	0.0809	0.0834	0.0836	0.0814	0.0814	0.0811	0.0813	0.0869	0.081	0.0901	0.0909	0.0881	0.596	0.6184				1.4075	1.3945	0.0805	0.0811				1.1894	1.1876				1.3903	1.3774	0.0802	0.0807				1.3661	1.3679				1.3784	1.3606	0.0814
1785	37	0.0809	0.0815	0.0835	0.0815	0.081	0.0839	0.0834	0.0812	0.0813	0.0813	0.0814	0.0868	0.081	0.0899	0.0907	0.0881	0.5916	0.6158				1.4067	1.393	0.0805	0.081				1.1857	1.1834				1.3914	1.3773	0.0803	0.0808				1.3593	1.3662				1.3791	1.3614	0.0815
1790	37	0.0808	0.0816	0.0836	0.0814	0.0809	0.0834	0.0834	0.0812	0.0811	0.0812	0.0813	0.0867	0.081	0.09	0.0908	0.088	0.5828	0.6012				1.4055	1.3915	0.0805	0.081				1.1806	1.1795				1.3922	1.379	0.0803	0.0807				1.3578	1.3646				1.3793	1.3611	0.0814
1795	37	0.0808	0.0818	0.0836	0.0813	0.0811	0.0839	0.0837	0.0813	0.0812	0.0813	0.0816	0.087	0.0809	0.09	0.0909	0.088	0.5831	0.5998				1.404	1.3904	0.0804	0.081				1.1825	1.1807				1.3927	1.3785	0.0801	0.0807				1.3549	1.3607				1.379	1.3611	0.0813
1800	37	0.0808	0.0818	0.0835	0.0813	0.0951	0.0837	0.0836	0.0814	0.0813	0.0811	0.0815	0.0867	0.081	0.0899	0.0908	0.088	0.5817	0.5931				1.4032	1.3891	0.0805	0.081				1.1786	1.1779				1.3934	1.379	0.0802	0.0807				1.3533	1.3592				1.3792	1.3608	0.0814
1805	37	0.0807	0.0815	0.0834	0.0812	0.0809	0.0836	0.0836	0.0812	0.0812	0.081	0.0814	0.0866	0.081	0.0899	0.0907	0.0881	0.583	0.5956				1.4019	1.3879	0.0805	0.0811				1.1806	1.1806				1.3936	1.3806	0.0803	0.0807				1.3507	1.3561				1.3795	1.3604	0.0814
1810	37	0.0809	0.0816	0.0837	0.0813	0.081	0.0838	0.0835	0.0813	0.0814	0.0811	0.0813	0.0867	0.0811	0.09	0.0908	0.088	0.5874	0.5934				1.4006	1.3864	0.0805	0.0809				1.1762	1.1754				1.3949	1.3807	0.0802	0.0806				1.3496	1.3547				1.3793	1.3596	0.0814
1815	37	0.0808	0.0816	0.0835	0.0813	0.0809	0.0957	0.0835	0.0813	0.0814	0.0811	0.0814	0.0867	0.081	0.0899	0.0908	0.0881	0.5827	0.5913				1.3995	1.3855	0.0806	0.0812				1.1754	1.1747				1.3953	1.3819	0.0803	0.0808				1.3493	1.3524				1.3793	1.3589	0.0815
1820	37	0.0809	0.0815	0.0834	0.0813	0.0808	0.0835	0.0834	0.0813	0.0812	0.0811	0.0813	0.0867	0.0811	0.0899	0.0908	0.088	0.5853	0.5923				1.3982	1.3836	0.0806	0.0811				1.1755	1.1758				1.3954	1.3828	0.0802	0.0807				1.3483	1.3506				1.3794	1.3573	0.0814
1825	37	0.0809	0.0816	0.0835	0.0813	0.0809	0.0835	0.0835	0.0813	0.0814	0.0812	0.0815	0.0869	0.081	0.0899	0.0907	0.088	0.5813	0.5902				1.3973	1.3829	0.0806	0.0811				1.1733	1.1727				1.3967	1.3829	0.0804	0.0808				1.3457	1.3488				1.3786	1.3573	0.0814
1830	37	0.0809	0.0816	0.0836	0.0814	0.081	0.0835	0.0834	0.0812	0.0814	0.0814	0.0813	0.0869	0.0811	0.09	0.0908	0.088	0.5811	0.5904				1.3959	1.3812	0.0805	0.0811				1.173	1.1727				1.3962	1.3831	0.0803	0.0808				1.3426	1.3482				1.3793	1.3568	0.0814
1835	37	0.081	0.0818	0.0836	0.0814	0.0811	0.0839	0.0835	0.0814	0.0812	0.0812	0.0816	0.0868	0.0812	0.0901	0.0909	0.0881	0.5833	0.5903				1.3946	1.3793	0.0806	0.0811				1.172	1.1722				1.3973	1.3836	0.0803	0.0807				1.3447	1.3481				1.3793	1.3573	0.0816
1840	37	0.081	0.0816	0.0836	0.0814	0.0808	0.0837	0.0835	0.0814	0.0815	0.0812	0.0813	0.0868	0.0811	0.0899	0.0908	0.088	0.5829	0.5902				1.3944	1.3789	0.0806	0.081				1.1724	1.1743				1.3986	1.3862	0.0802	0.0807				1.3422	1.3462				1.3793	1.3566	0.0815
1845	37	0.0809	0.0817	0.0836	0.0812	0.081	0.0834	0.0835	0.0814	0.0814	0.081	0.0814	0.0869	0.081	0.09	0.0908	0.088	0.5941	0.5918				1.3928	1.3765	0.0805	0.0812				1.1709	1.171				1.3993	1.3853	0.0803	0.0808				1.344	1.3502				1.3793	1.3578	0.0814
1850	37	0.081	0.0815	0.0837	0.0814	0.0808	0.0839	0.0835	0.0813	0.0814	0.0811	0.0813	0.0868	0.0812	0.09	0.0907	0.0881	0.5845	0.5904				1.3918	1.3756	0.0805	0.0811				1.1685	1.1688				1.3988	1.3853	0.0802	0.0808				1.3433	1.3517				1.3791	1.3574	0.0814
1855	37	0.0809	0.0818	0.0835	0.0814	0.0809	0.0838	0.0836	0.0812	0.0811	0.0812	0.0816	0.0867	0.0811	0.09	0.0907	0.088	0.5843	0.588				1.3913	1.3746	0.0804	0.081				1.1684	1.1686				1.3997	1.3872	0.0803	0.0808				1.3388	1.3475				1.3786	1.3571	0.0814
1860	37	0.0809	0.0816	0.0836	0.0812	0.081	0.0837	0.0835	0.0813	0.0813	0.0812	0.0816	0.0868	0.0811	0.0898	0.0907	0.088	0.5885	0.5929				1.3906	1.374	0.0806	0.0811				1.1675	1.1675				1.4	1.3868	0.0803	0.0807				1.3362	1.3399				1.3784	1.3576	0.0815
1865	37	0.0809	0.0816	0.0834	0.0813	0.0808	0.0836	0.0835	0.0813	0.0813	0.0809	0.0812	0.0867	0.081	0.09	0.0907	0.088	0.5861	0.59				1.3902	1.3719	0.0805	0.0811				1.1665	1.1667				1.4003	1.3871	0.0804	0.0806				1.3393	1.3381				1.3784	1.3587	0.0814
1870	37	0.081	0.0814	0.0835	0.0813	0.0809	0.0842	0.0836	0.0814	0.0814	0.0812	0.0814	0.0869	0.081	0.0899	0.0907	0.088	0.5845	0.5901				1.3892	1.3703	0.0805	0.0811				1.1667	1.1654				1.4009	1.3888	0.0803	0.0807				1.3332	1.3382				1.3788	1.358	0.0815
1875	37	0.0809	0.0815	0.0835	0.0813	0.0808	0.0836	0.0836	0.0814	0.0814	0.0813	0.0812	0.0867	0.081	0.0898	0.0907	0.088	0.5856	0.59				1.3885	1.3685	0.0806	0.0812				1.1673	1.1684				1.4014	1.389	0.0804	0.0808				1.3375	1.3376				1.3773	1.357	0.0814
1880	37	0.081	0.0816	0.0836	0.0814	0.081	0.0836	0.0836	0.0814	0.0815	0.0813	0.0813	0.0869	0.081	0.0899	0.0907	0.088	0.5918	0.5945				1.3871	1.3677	0.0806	0.081				1.1651	1.1637				1.4014	1.3883	0.0802	0.0806				1.3338	1.3399				1.3773	1.3568	0.0814
1885	37	0.0809	0.0816	0.0836	0.0813	0.081	0.0841	0.0837	0.0814	0.0814	0.0812	0.0813	0.0869	0.081	0.0899	0.0907	0.088	0.5866	0.5931				1.387	1.3667	0.0806	0.0812				1.1642	1.1647				1.4013	1.3887	0.0803	0.0808				1.3333	1.3364				1.377	1.3567	0.0815
1890	37	0.0809	0.0816	0.0835	0.0813	0.081	0.0841	0.0835	0.0813	0.0813	0.081	0.0813	0.0868	0.0811	0.0899	0.0907	0.088	0.5837	0.5912				1.3858	1.3653	0.0805	0.081				1.1647	1.1638				1.402	1.3896	0.0803	0.0808				1.3326	1.344				1.3769	1.357	0.0814
1895	37	0.0809	0.0817	0.0835	0.0813	0.0811	0.0835	0.0835	0.0814	0.0814	0.0812	0.0814	0.0869	0.081	0.0899	0.0907	0.088	0.5841	0.5917				1.3849	1.364	0.0805	0.081				1.1625	1.1627				1.4017	1.3891	0.0802	0.0807				1.3306	1.3371				1.3766	1.3566	0.0815
1900	37	0.0809	0.0816	0.0835	0.0812	0.081	0.0836	0.0836	0.0812	0.0813	0.0811	0.0814	0.0868	0.081	0.0899	0.0907	0.088	0.5823	0.5884				1.3846	1.3631	0.0806	0.0811				1.162	1.1615				1.4025	1.3902	0.0803	0.0807				1.3293	1.3327				1.376	1.3559	0.0814
1905	37	0.0809	0.0816	0.0835	0.0813	0.081	0.0837	0.0835	0.0812	0.081	0.0813	0.0815	0.0867	0.081	0.0899	0.0908	0.088	0.5807	0.5878				1.3837	1.3622	0.0805	0.0811				1.1615	1.1609				1.4028	1.3904	0.0802	0.0806				1.3291	1.3314				1.3762	1.3568	0.0815
1910	37	0.0808	0.0815	0.0835	0.0812	0.0808	0.0839	0.0835	0.0813	0.0814	0.0811	0.0813	0.0867	0.081	0.0899	0.0907	0.088	0.5814	0.5887				1.3828	1.3614	0.0806	0.081				1.161	1.1597				1.4026	1.3913	0.0803	0.0806				1.3298	1.3305				1.3753	1.3558	0.0814
1915	37	0.0808	0.0817	0.0835	0.0814	0.081	0.0842	0.0835	0.0811	0.0812	0.0814	0.0814	0.0869	0.081	0.0899	0.0906	0.0879	0.5824	0.5894				1.3827	1.361	0.0805	0.0811				1.1618	1.1604				1.4041	1.3917	0.0803	0.0807				1.3266	1.3296				1.3748	1.3554	0.0814
1920	37	0.0809	0.0816	0.0834	0.0812	0.081	0.0838	0.0834	0.0813	0.0813	0.0811	0.0813	0.0869	0.081	0.0899	0.0906	0.088	0.5805	0.5881				1.3815	1.3589	0.0805	0.0811				1.1593	1.1576				1.4032	1.391	0.0802	0.0807				1.3254	1.3268				1.3749	1.3554	0.0813
1925	37	0.081	0.0816	0.0836	0.0813	0.0811	0.0842	0.0836	0.0811	0.081	0.0814	0.0815	0.0869	0.0811	0.0899	0.0907	0.088	0.5776	0.5866				1.3808	1.3577	0.0806	0.0811				1.1597	1.1584				1.4041	1.3925	0.0803	0.0807				1.3274	1.3266				1.3746	1.3551	0.0815
1930	37	0.081	0.0815	0.0836	0.0813	0.0809	0.0834	0.0836	0.0814	0.0813	0.0811	0.0814	0.0869	0.0811	0.0898	0.0908	0.088	0.5755	0.5855				1.3803	1.3573	0.0806	0.0811				1.1599	1.1575				1.405	1.3924	0.0803	0.0807				1.3274	1.3238				1.3746	1.3548	0.0814
1935	37	0.0809	0.0817	0.0836	0.0813	0.081	0.0836	0.0834	0.0813	0.0812	0.0814	0.0815	0.0869	0.0811	0.0898	0.0907	0.0879	0.5816	0.5905				1.38	1.3562	0.0805	0.0811				1.1601	1.1598				1.405	1.3934	0.0802	0.0806				1.3232	1.3237				1.3731	1.3533	0.0815
1940	37	0.0809	0.0816	0.0835	0.0814	0.0809	0.0839	0.0835	0.0814	0.0814	0.0811	0.0814	0.0868	0.081	0.0898	0.0906	0.088	0.5825	0.5905				1.3788	1.3548	0.0805	0.081				1.1579	1.1574				1.4053	1.394	0.0804	0.0807				1.3251	1.3216				1.3717	1.3533	0.0814
1945	37	0.0808	0.0815	0.0835	0.0813	0.0808	0.084	0.0835	0.0812	0.0814	0.0812	0.0813	0.0868	0.081	0.0899	0.0906	0.088	0.5758	0.5843				1.3791	1.3539	0.0806	0.081				1.1567	1.155				1.4056	1.3944	0.0802	0.0807				1.3209	1.3203				1.3705	1.3524	0.0816
1950	37	0.0807	0.0816	0.0834	0.0811	0.0809	0.0846	0.0835	0.0814	0.0813	0.081	0.0814	0.0869	0.0809	0.0899	0.0907	0.088	0.5752	0.5845				1.3784	1.3535	0.0807	0.0811				1.1571	1.1562				1.4057	1.3942	0.0803	0.0807				1.3193	1.3216				1.3742	1.3525	0.0814
1955	37	0.0809	0.0817	0.0836	0.0814	0.081	0.0838	0.0835	0.0813	0.0812	0.0814	0.0816	0.087	0.081	0.0899	0.0907	0.088	0.5727	0.5871				1.3774	1.3527	0.0806	0.0811				1.1553	1.1539				1.4061	1.3948	0.0803	0.0806				1.3181	1.3196				1.3727	1.3509	0.0814
1960	37	0.0809	0.0817	0.0835	0.0815	0.081	0.0841	0.0834	0.0811	0.0811	0.0814	0.0813	0.0869	0.081	0.0899	0.0906	0.088	0.5729	0.5862				1.3773	1.3518	0.0805	0.0809				1.1556	1.1543				1.4061	1.3953	0.0803	0.0806				1.3168	1.319				1.3717	1.3506	0.0815
1965	37	0.0808	0.0817	0.0835	0.0812	0.081	0.0842	0.0836	0.0812	0.0812	0.0811	0.0814	0.0869	0.0808	0.0899	0.0907	0.0879	0.5712	0.5819				1.377	1.3514	0.0805	0.0811				1.1553	1.153				1.4067	1.3953	0.0803	0.0807				1.3188	1.3162				1.3696	1.3503	0.0814
1970	37	0.0809	0.0817	0.0836	0.0815	0.0812	0.0837	0.0833	0.0812	0.0812	0.0814	0.0816	0.0869	0.081	0.0899	0.0907	0.088	0.5707	0.5893				1.3761	1.3501	0.0805	0.081				1.1557	1.1533				1.4065	1.3951	0.0803	0.0807				1.3152	1.3143				1.3684	1.3507	0.0815
1975	37	0.0809	0.0815	0.0834	0.0813	0.0907	0.0837	0.0836	0.0814	0.0815	0.081	0.0815	0.087	0.081	0.0898	0.0906	0.0879	0.5778	0.5874				1.3759	1.3498	0.0805	0.0811				1.1538	1.1527				1.4071	1.3963	0.0803	0.0807				1.3123	1.3124				1.3663	1.3542	0.0814
1980	37	0.0809	0.0817	0.0837	0.0814	0.0811	0.084	0.0835	0.0812	0.0812	0.0815	0.0814	0.0868	0.081	0.0899	0.0907	0.088	0.5741	0.5879				1.3754	1.3484	0.0806	0.081				1.1535	1.1523				1.4071	1.3966	0.0804	0.0807				1.3108	1.3118				1.3652	1.3536	0.0814
1985	37	0.0808	0.0816	0.0835	0.0815	0.0811	0.0842	0.0834	0.0811	0.0811	0.0813	0.0814	0.0871	0.081	0.0899	0.0905	0.088	0.5727	0.5841				1.3756	1.3477	0.0805	0.0811				1.1528	1.1518				1.4071	1.3963	0.0803	0.0807				1.3086	1.3098				1.3647	1.352	0.0814
1990	37	0.0809	0.0815	0.0835	0.0816	0.0809	0.0838	0.0835	0.0812	0.0814	0.0813	0.0813	0.0868	0.0811	0.0899	0.0906	0.088	0.5754	0.5905				1.3745	1.3461	0.0806	0.0811				1.1537	1.1533				1.4075	1.3966	0.0803	0.0808				1.3075	1.3078				1.3634	1.3508	0.0814
1995	37	0.0811	0.0816	0.0835	0.0815	0.081	0.0834	0.0836	0.0815	0.0816	0.0813	0.0813	0.0869	0.0812	0.0899	0.0908	0.088	0.5743	0.5887				1.3738	1.3459	0.0804	0.081				1.1512	1.1506				1.4086	1.3974	0.0803	0.0808				1.3061	1.3076				1.363	1.3493	0.0814
2000	37	0.081	0.0818	0.0835	0.0814	0.0808	0.0836	0.0835	0.0812	0.0813	0.0813	0.0814	0.0867	0.0811	0.0899	0.0906	0.0879	0.5698	0.5823				1.3737	1.3455	0.0804	0.0809				1.1514	1.1496				1.4085	1.3971	0.0802	0.0806				1.3053	1.3057				1.3612	1.3478	0.0815
2005	37	0.0808	0.0817	0.0835	0.0813	0.0811	0.0842	0.0835	0.0812	0.0815	0.0811	0.0815	0.0869	0.081	0.0899	0.0907	0.0879	0.5699	0.5854				1.3734	1.3448	0.0807	0.081				1.151	1.1505				1.4088	1.3974	0.0804	0.0807				1.3048	1.3048				1.3614	1.3456	0.0815
2010	37	0.0808	0.0817	0.0836	0.0814	0.0865	0.0836	0.0836	0.0814	0.0815	0.0813	0.0815	0.087	0.081	0.09	0.0908	0.088	0.5699	0.586				1.3731	1.3441	0.0805	0.0811				1.1499	1.1497				1.4089	1.3979	0.0803	0.0806				1.3023	1.303				1.3596	1.3446	0.0814
2015	37	0.081	0.0817	0.0836	0.0815	0.0812	0.0835	0.0835	0.0812	0.0812	0.0814	0.0815	0.0869	0.0811	0.0899	0.0907	0.088	0.5659	0.5805				1.3726	1.3436	0.0804	0.0809				1.1496	1.1481				1.4099	1.3973	0.0802	0.0808				1.3017	1.3021				1.3583	1.3425	0.0816
2020	37	0.0808	0.0816	0.0835	0.0813	0.081	0.0837	0.0836	0.0812	0.0815	0.0811	0.0815	0.0868	0.081	0.0899	0.0907	0.088	0.5672	0.5814				1.3726	1.3429	0.0806	0.0811				1.1483	1.1481				1.4103	1.3976	0.0804	0.0808				1.3002	1.3012				1.3571	1.3409	0.0814
2025	37	0.081	0.0817	0.0837	0.0815	0.0809	0.0836	0.0835	0.0813	0.0814	0.0815	0.0815	0.087	0.081	0.0898	0.0907	0.088	0.5657	0.5826
[truncated: 48 more columns]
