# Supplementary material for: The number of active metabolic pathways is bounded by the number of cellular constraints at maximal metabolic rates
Source: PLoS Comput Biol. 2019 Mar 11;15(3):e1006858. doi: 10.1371/journal.pcbi.1006858 (PMC6428345; doi:10.1371/journal.pcbi.1006858)
Supplement: S1 Source code — All raw data and the Matlab-code used for data analysis can be found in the compressed folder attached to the supplements. (ZIP) [file pcbi.1006858.s005.zip › data_1406_plate2_full.txt]

0	37	0.0831	0.0833	0.0836	0.0829	0.0828	0.0837	0.0835	0.0831	0.0828	0.0825	0.0835	0.0818	0.0821	0.0869	0.0865	0.0868	0.0863	0.0868	0.0842	0.0817	0.0822	0.082	0.0826	0.0817	0.0832	0.0829	0.0831	0.0836	0.0823	0.082	0.0815	0.0818	0.0817	0.0814	0.0815	0.0815	0.0824	0.0839	0.0853	0.0847	0.0833	0.0822	0.0826	0.0846	0.0819	0.0829	0.0823	0.0819
5	37	0.0831	0.0834	0.0834	0.0827	0.0828	0.0835	0.0836	0.0829	0.0824	0.0822	0.0832	0.0816	0.0822	0.0871	0.0865	0.0865	0.0864	0.0868	0.0846	0.0815	0.0816	0.0821	0.0824	0.0815	0.0832	0.083	0.0827	0.0834	0.0821	0.0821	0.0811	0.0814	0.0814	0.0814	0.0815	0.0814	0.0829	0.0836	0.0852	0.0844	0.0835	0.0821	0.0825	0.0846	0.0824	0.0822	0.0834	0.0818
10	37	0.0831	0.0835	0.0836	0.0828	0.0829	0.0835	0.0836	0.0829	0.0825	0.0822	0.0833	0.0816	0.0821	0.0869	0.0866	0.0867	0.0868	0.0871	0.0838	0.0816	0.0814	0.0823	0.0825	0.0815	0.0831	0.083	0.0831	0.0835	0.0823	0.0821	0.081	0.0815	0.081	0.0815	0.0815	0.0814	0.0826	0.0837	0.085	0.0846	0.0835	0.0817	0.0825	0.0845	0.0818	0.0821	0.0832	0.0818
15	37	0.083	0.0835	0.0835	0.0829	0.0828	0.0838	0.0836	0.083	0.0825	0.0824	0.0833	0.0816	0.0823	0.0875	0.0868	0.0868	0.0868	0.0872	0.0837	0.0813	0.0819	0.0815	0.0825	0.0814	0.0832	0.0829	0.0831	0.0836	0.0821	0.0822	0.0811	0.0816	0.0818	0.0811	0.0814	0.0814	0.0828	0.0837	0.085	0.0847	0.083	0.0819	0.0822	0.0849	0.0813	0.0826	0.0828	0.0818
20	37	0.0829	0.0835	0.0834	0.0826	0.0831	0.0837	0.0837	0.0831	0.0826	0.0823	0.0833	0.0817	0.0817	0.0873	0.0867	0.0869	0.0869	0.0871	0.0834	0.081	0.0815	0.0818	0.0824	0.0816	0.0831	0.0829	0.0831	0.0832	0.0822	0.0822	0.0814	0.0814	0.0815	0.0812	0.0814	0.0814	0.0825	0.0834	0.0854	0.0838	0.0825	0.0818	0.0827	0.0844	0.0814	0.0827	0.0825	0.082
25	37	0.083	0.0834	0.0834	0.0827	0.0831	0.0833	0.0835	0.0832	0.0823	0.0828	0.0835	0.0817	0.0821	0.0872	0.0873	0.0874	0.0866	0.0872	0.0842	0.082	0.0819	0.082	0.0823	0.0815	0.0833	0.0833	0.0833	0.0837	0.0824	0.0825	0.0812	0.0821	0.0816	0.0815	0.0816	0.0815	0.0828	0.0831	0.0855	0.0838	0.0838	0.0822	0.082	0.0838	0.0825	0.0823	0.0822	0.0819
30	37	0.0827	0.0833	0.0836	0.0828	0.0831	0.0834	0.0836	0.0826	0.0823	0.0827	0.0837	0.0817	0.0816	0.0877	0.0874	0.0872	0.0869	0.0874	0.0844	0.0822	0.0817	0.0824	0.0823	0.0815	0.0832	0.0833	0.083	0.0836	0.0825	0.0823	0.0809	0.0824	0.0815	0.0819	0.0816	0.0815	0.0826	0.0832	0.0847	0.0839	0.0838	0.0822	0.0817	0.0843	0.0823	0.082	0.0829	0.0818
35	37	0.0827	0.0835	0.0834	0.0831	0.0834	0.0835	0.0835	0.0825	0.0825	0.0823	0.0831	0.0816	0.0818	0.0878	0.0872	0.0873	0.0872	0.0881	0.0839	0.0811	0.0816	0.0821	0.0825	0.0815	0.083	0.083	0.0832	0.0836	0.0822	0.0823	0.0817	0.0814	0.0815	0.0814	0.0814	0.0815	0.0826	0.0838	0.0852	0.0848	0.0828	0.0817	0.0829	0.0847	0.0814	0.0827	0.0824	0.0818
40	37	0.0834	0.0834	0.0834	0.0826	0.0832	0.0836	0.0836	0.0829	0.0823	0.0826	0.0834	0.0815	0.0817	0.0878	0.0872	0.0874	0.0874	0.0877	0.0837	0.082	0.0821	0.0822	0.0823	0.0813	0.0828	0.0831	0.0832	0.0833	0.0824	0.0824	0.0816	0.0821	0.0818	0.0816	0.0817	0.0814	0.0825	0.0831	0.0854	0.0837	0.0834	0.0826	0.0824	0.0838	0.0823	0.0821	0.0823	0.0817
45	37	0.0829	0.0834	0.0835	0.0827	0.0829	0.0835	0.0836	0.0829	0.0822	0.0824	0.0834	0.0816	0.0821	0.088	0.0874	0.0873	0.0874	0.0878	0.0842	0.0821	0.0824	0.082	0.0824	0.0815	0.0832	0.0832	0.0831	0.0832	0.0824	0.0823	0.0816	0.0822	0.0819	0.0814	0.0816	0.0815	0.083	0.083	0.0855	0.0838	0.0837	0.0824	0.0823	0.084	0.0826	0.0823	0.0822	0.0817
50	37.1	0.0828	0.0834	0.0835	0.0827	0.0827	0.0835	0.0835	0.0828	0.0822	0.0824	0.0835	0.0816	0.0822	0.088	0.0874	0.0874	0.0877	0.0878	0.0841	0.0822	0.082	0.0825	0.0823	0.0814	0.083	0.0832	0.0832	0.0831	0.0824	0.0822	0.0808	0.0822	0.0814	0.0814	0.0815	0.0813	0.083	0.0828	0.0847	0.0836	0.0835	0.0821	0.0818	0.0842	0.0825	0.082	0.0828	0.0818
55	37	0.0826	0.0832	0.0834	0.0825	0.0828	0.0832	0.0834	0.0826	0.0821	0.0824	0.0832	0.0814	0.0819	0.0879	0.0875	0.0874	0.0871	0.0878	0.0842	0.0822	0.0816	0.0822	0.0823	0.0814	0.0827	0.0832	0.0832	0.0833	0.0823	0.0822	0.0808	0.0822	0.0813	0.0816	0.0816	0.0814	0.0828	0.0834	0.0844	0.0841	0.0837	0.0818	0.082	0.0847	0.0823	0.0821	0.0828	0.0818
60	37	0.0827	0.0832	0.0833	0.0828	0.0828	0.0832	0.0833	0.0824	0.0823	0.0821	0.0831	0.0814	0.0819	0.0883	0.0878	0.0874	0.0873	0.0881	0.0842	0.0812	0.0816	0.0824	0.0826	0.0814	0.0831	0.0831	0.0828	0.0834	0.0823	0.0822	0.0814	0.0814	0.0814	0.0812	0.0815	0.0815	0.083	0.0838	0.0851	0.0846	0.0828	0.0815	0.0828	0.0845	0.0815	0.0827	0.0825	0.0819
65	37	0.0828	0.0834	0.0834	0.0826	0.0824	0.0835	0.0834	0.0827	0.0823	0.0823	0.0832	0.0815	0.0821	0.0883	0.0877	0.0875	0.0874	0.0884	0.0838	0.0813	0.082	0.082	0.0823	0.0814	0.0828	0.083	0.0831	0.083	0.0822	0.0822	0.0818	0.0816	0.0819	0.0813	0.0815	0.0814	0.083	0.083	0.0854	0.0836	0.0832	0.0824	0.0826	0.0839	0.082	0.0822	0.0823	0.0819
70	37	0.0826	0.0832	0.0834	0.0827	0.0826	0.0836	0.0834	0.083	0.0822	0.0822	0.0831	0.0815	0.0818	0.0884	0.0876	0.0875	0.0874	0.0885	0.0836	0.0818	0.0821	0.0818	0.0823	0.0814	0.0829	0.0831	0.0832	0.0832	0.0822	0.0822	0.082	0.0819	0.0821	0.0812	0.0815	0.0813	0.0825	0.0832	0.0854	0.0836	0.0827	0.0825	0.0821	0.0839	0.0821	0.082	0.0822	0.0819
75	37	0.0824	0.0833	0.0834	0.0827	0.0831	0.0836	0.0834	0.0826	0.0823	0.0825	0.0833	0.0816	0.0817	0.0884	0.0876	0.0876	0.0876	0.0885	0.084	0.0825	0.0816	0.0824	0.0822	0.0816	0.0825	0.0833	0.0833	0.0833	0.0826	0.0823	0.0812	0.0823	0.0812	0.0817	0.0815	0.0815	0.0825	0.0827	0.0852	0.0838	0.0837	0.0823	0.0819	0.0841	0.0821	0.082	0.0827	0.0817
80	37	0.0825	0.0833	0.0833	0.0826	0.0825	0.0835	0.0834	0.0828	0.0821	0.0824	0.0834	0.0815	0.0818	0.0887	0.0878	0.0878	0.0881	0.0882	0.0838	0.0821	0.082	0.082	0.0824	0.0816	0.0827	0.0834	0.0834	0.0832	0.0825	0.0823	0.0813	0.0822	0.0816	0.0814	0.0817	0.0815	0.0827	0.0828	0.0853	0.0837	0.0834	0.0822	0.082	0.0839	0.0825	0.082	0.0824	0.0818
85	37	0.0827	0.0833	0.0834	0.0829	0.083	0.083	0.0834	0.0826	0.0822	0.0824	0.0834	0.0817	0.0818	0.0885	0.088	0.0879	0.0877	0.0885	0.0845	0.0821	0.0815	0.0825	0.0824	0.0814	0.0828	0.0833	0.0834	0.0837	0.0823	0.082	0.0808	0.0819	0.0813	0.0816	0.0816	0.0815	0.0824	0.0839	0.0845	0.0845	0.0835	0.0815	0.082	0.0849	0.0817	0.0822	0.0827	0.0818
90	37	0.0826	0.0833	0.0834	0.0828	0.0831	0.0832	0.0834	0.0824	0.0825	0.0824	0.0833	0.0818	0.0817	0.0886	0.0879	0.0879	0.0876	0.0884	0.0845	0.0812	0.0817	0.0826	0.0826	0.0817	0.083	0.0834	0.0835	0.0836	0.0824	0.082	0.0813	0.0814	0.0816	0.0816	0.0816	0.0817	0.0827	0.0838	0.0847	0.0844	0.0827	0.0815	0.0826	0.0847	0.0814	0.0824	0.0826	0.0819
95	37	0.0825	0.0832	0.0834	0.083	0.0831	0.0834	0.0834	0.0827	0.0826	0.0822	0.083	0.0816	0.0816	0.0886	0.0884	0.0881	0.0881	0.0886	0.0838	0.0812	0.0819	0.0818	0.0824	0.0814	0.0824	0.083	0.083	0.0836	0.0821	0.0823	0.0818	0.0815	0.0818	0.0811	0.0817	0.0814	0.0825	0.0836	0.0851	0.0846	0.0826	0.082	0.0829	0.0849	0.0815	0.0824	0.0822	0.0817
100	37	0.0826	0.0831	0.0833	0.0828	0.083	0.0832	0.0833	0.0828	0.0823	0.0821	0.0832	0.0817	0.0816	0.0888	0.0884	0.0879	0.0881	0.0888	0.0841	0.0813	0.082	0.0819	0.0825	0.0816	0.0826	0.0833	0.0832	0.0836	0.0823	0.082	0.0813	0.0815	0.0818	0.081	0.0817	0.0815	0.0827	0.0836	0.0848	0.0841	0.083	0.0814	0.0824	0.0847	0.0816	0.0827	0.0821	0.082
105	37	0.0827	0.0834	0.0834	0.0826	0.0826	0.0834	0.0832	0.0828	0.0823	0.0824	0.0831	0.0816	0.0817	0.0891	0.0882	0.088	0.0879	0.0888	0.0839	0.0813	0.0822	0.0818	0.0824	0.0813	0.083	0.0831	0.0831	0.0837	0.0822	0.0823	0.0818	0.0816	0.0818	0.0812	0.0816	0.0815	0.0826	0.083	0.0854	0.0838	0.0826	0.0822	0.0824	0.0836	0.0821	0.082	0.0821	0.0818
110	37	0.0825	0.0834	0.0833	0.0825	0.0825	0.0832	0.0834	0.0827	0.0821	0.0822	0.0831	0.0814	0.0817	0.089	0.0884	0.088	0.088	0.0888	0.0836	0.0816	0.0821	0.0817	0.0823	0.0814	0.0829	0.0835	0.0834	0.0833	0.0824	0.0823	0.0815	0.0818	0.0818	0.0813	0.0816	0.0815	0.0826	0.0829	0.0855	0.0836	0.0829	0.0823	0.0824	0.0838	0.0823	0.0819	0.0821	0.082
115	37	0.0825	0.0834	0.0833	0.0826	0.0828	0.0833	0.0834	0.0826	0.0823	0.0825	0.0832	0.0814	0.0816	0.0887	0.0881	0.0883	0.0882	0.0889	0.0839	0.0821	0.082	0.0823	0.0822	0.0813	0.0827	0.0834	0.0833	0.0831	0.0826	0.0824	0.0812	0.0822	0.0816	0.0817	0.0817	0.0815	0.0826	0.0833	0.0849	0.084	0.0834	0.0822	0.0821	0.0842	0.0824	0.0821	0.0824	0.0818
120	37	0.083	0.0834	0.0833	0.0827	0.0829	0.0831	0.0834	0.0825	0.0823	0.0826	0.0833	0.0816	0.0818	0.0891	0.0887	0.0886	0.0885	0.0893	0.0845	0.0816	0.0816	0.0824	0.0825	0.0816	0.083	0.0835	0.0834	0.0839	0.0826	0.0824	0.0809	0.0816	0.0814	0.0817	0.0817	0.0816	0.0827	0.0837	0.0846	0.0845	0.0833	0.0817	0.0818	0.0849	0.0815	0.0822	0.0826	0.0821
125	37	0.0825	0.0833	0.0833	0.0828	0.0829	0.0834	0.0833	0.0825	0.0825	0.0821	0.0831	0.0816	0.0816	0.0891	0.0885	0.0884	0.0885	0.0892	0.0843	0.0811	0.0821	0.0818	0.0824	0.0814	0.083	0.0831	0.0833	0.0837	0.0822	0.0824	0.0815	0.0815	0.0817	0.0811	0.0816	0.0815	0.0827	0.0834	0.0848	0.0838	0.083	0.0817	0.0826	0.0847	0.0816	0.0829	0.0822	0.0819
130	37	0.0828	0.0835	0.0833	0.083	0.0828	0.0833	0.0832	0.0824	0.0825	0.0821	0.0831	0.0816	0.0818	0.0893	0.0888	0.0886	0.0885	0.0893	0.0837	0.0811	0.0822	0.0818	0.0826	0.0815	0.083	0.083	0.083	0.0838	0.0822	0.0825	0.0817	0.0816	0.0819	0.0812	0.0816	0.0816	0.0828	0.0829	0.0847	0.0842	0.0826	0.082	0.0826	0.0847	0.0815	0.0826	0.0821	0.0817
135	37	0.0828	0.0836	0.0833	0.0827	0.0824	0.0833	0.0832	0.0828	0.0825	0.0822	0.0832	0.0815	0.0818	0.0895	0.0886	0.0886	0.0886	0.0894	0.0839	0.0818	0.0823	0.082	0.0824	0.0814	0.083	0.0836	0.0836	0.0835	0.0826	0.0827	0.0813	0.0819	0.0817	0.0813	0.0815	0.0814	0.0827	0.0829	0.0854	0.0834	0.0828	0.0822	0.082	0.084	0.0822	0.0822	0.0822	0.0819
140	37	0.0827	0.0835	0.0833	0.0825	0.0828	0.0835	0.0834	0.0831	0.0823	0.0823	0.0832	0.0814	0.0817	0.0894	0.0885	0.0887	0.0887	0.0895	0.0838	0.0821	0.0822	0.0818	0.0822	0.0814	0.083	0.0835	0.0835	0.0833	0.0827	0.0825	0.0813	0.0822	0.0816	0.0814	0.0816	0.0816	0.0828	0.0833	0.0851	0.084	0.0834	0.0824	0.082	0.084	0.0825	0.0825	0.0823	0.0821
145	37	0.0826	0.0835	0.0833	0.0825	0.0826	0.0833	0.0834	0.0831	0.0822	0.0826	0.0833	0.0814	0.0817	0.0895	0.0887	0.0887	0.0887	0.0893	0.0844	0.0821	0.0816	0.0826	0.0823	0.0812	0.0828	0.0835	0.0834	0.0834	0.0826	0.0824	0.081	0.082	0.0813	0.0816	0.0817	0.0814	0.0827	0.0833	0.0851	0.0838	0.0834	0.082	0.0818	0.0847	0.082	0.0821	0.0829	0.0818
150	37	0.0829	0.0834	0.0833	0.0827	0.0829	0.0832	0.0834	0.0834	0.0824	0.0828	0.0834	0.0816	0.0817	0.0893	0.0889	0.0891	0.0887	0.0895	0.0845	0.0822	0.0817	0.0827	0.0824	0.0814	0.083	0.0835	0.0836	0.0837	0.0826	0.0824	0.081	0.0822	0.0814	0.0815	0.0817	0.0815	0.0827	0.0838	0.0847	0.0846	0.0833	0.0815	0.082	0.0846	0.0818	0.0821	0.0829	0.0818
155	37	0.0827	0.0833	0.0833	0.0827	0.0831	0.0831	0.0833	0.0827	0.0826	0.0823	0.0832	0.0816	0.0817	0.0896	0.0888	0.089	0.0889	0.0896	0.0839	0.0812	0.0819	0.0818	0.0826	0.0814	0.083	0.0834	0.0832	0.0839	0.0824	0.0824	0.0815	0.0815	0.0817	0.0811	0.0816	0.0816	0.0827	0.083	0.0848	0.0837	0.0828	0.0816	0.0828	0.085	0.0815	0.0826	0.0823	0.082
160	37	0.0824	0.0833	0.0833	0.0826	0.0826	0.0833	0.083	0.083	0.0825	0.0825	0.0831	0.0813	0.0814	0.0896	0.0891	0.0891	0.089	0.0896	0.0836	0.0818	0.0822	0.0822	0.0823	0.0812	0.0827	0.0833	0.0833	0.0838	0.0826	0.0826	0.0816	0.082	0.0817	0.0815	0.0818	0.0815	0.0826	0.0831	0.0851	0.0839	0.0829	0.0822	0.0824	0.0839	0.082	0.0821	0.0822	0.0819
165	37	0.0826	0.0836	0.0834	0.0828	0.0829	0.0833	0.0836	0.0834	0.0824	0.0828	0.0837	0.0816	0.0818	0.0897	0.0891	0.0893	0.0891	0.0896	0.0843	0.0823	0.0819	0.0826	0.0824	0.0813	0.0829	0.0836	0.0836	0.0834	0.0826	0.0828	0.081	0.0823	0.0814	0.0816	0.0816	0.0816	0.0826	0.0838	0.0848	0.0839	0.0835	0.0817	0.0821	0.0843	0.0821	0.0822	0.0829	0.0818
170	37	0.0826	0.0836	0.0834	0.0827	0.083	0.0833	0.0835	0.0829	0.0824	0.0827	0.0836	0.0815	0.0818	0.0897	0.089	0.0894	0.0891	0.0898	0.0843	0.0815	0.0816	0.0825	0.0826	0.0816	0.0827	0.0837	0.0837	0.0838	0.0826	0.0828	0.0809	0.0819	0.0815	0.0817	0.0817	0.0816	0.0825	0.0836	0.0844	0.084	0.0832	0.0817	0.0818	0.0851	0.0817	0.082	0.0828	0.082
175	37	0.0827	0.0834	0.0834	0.0826	0.0829	0.0835	0.0834	0.0836	0.0824	0.083	0.0837	0.0814	0.0817	0.0901	0.0892	0.0895	0.089	0.0898	0.0845	0.0823	0.082	0.0826	0.0824	0.0815	0.0828	0.0838	0.0838	0.0839	0.083	0.083	0.0811	0.0827	0.0816	0.0818	0.0818	0.0816	0.0827	0.0837	0.0846	0.0842	0.0837	0.0817	0.082	0.0841	0.0827	0.0821	0.083	0.0818
180	37	0.0828	0.0834	0.0833	0.0828	0.0831	0.0833	0.0835	0.0828	0.0825	0.0829	0.0831	0.0814	0.0819	0.0898	0.0889	0.0895	0.0891	0.0901	0.0844	0.0814	0.0816	0.0826	0.0827	0.0814	0.083	0.0838	0.0834	0.0842	0.083	0.0828	0.0813	0.0815	0.0814	0.0815	0.0817	0.0815	0.0826	0.0838	0.0849	0.0841	0.0833	0.0817	0.0826	0.0854	0.0818	0.0824	0.0826	0.0819
185	37	0.0828	0.0833	0.0832	0.0824	0.083	0.0831	0.0831	0.0826	0.0825	0.0821	0.0832	0.0813	0.0816	0.0897	0.0891	0.0891	0.089	0.0899	0.0836	0.0812	0.0819	0.0817	0.0825	0.0812	0.0828	0.0834	0.0833	0.084	0.0825	0.0824	0.0818	0.0816	0.0819	0.0814	0.0817	0.0814	0.0827	0.0829	0.0848	0.0835	0.0827	0.0819	0.0829	0.0848	0.0813	0.083	0.0825	0.0818
190	37	0.0827	0.0834	0.0833	0.0826	0.0826	0.0836	0.0833	0.083	0.0823	0.0824	0.0832	0.0814	0.0818	0.0902	0.0896	0.0895	0.0896	0.09	0.0839	0.0822	0.0823	0.0821	0.0824	0.0815	0.0829	0.0837	0.0838	0.0838	0.0829	0.0828	0.0813	0.0821	0.0816	0.0816	0.0816	0.0815	0.0827	0.0834	0.085	0.0837	0.0828	0.082	0.0821	0.0838	0.0825	0.0822	0.0823	0.0819
195	37	0.0828	0.0832	0.0833	0.0825	0.0825	0.0834	0.0832	0.0832	0.0823	0.0825	0.0831	0.0814	0.0819	0.0902	0.0895	0.0892	0.0893	0.0901	0.084	0.082	0.0821	0.082	0.0824	0.0812	0.083	0.0833	0.0833	0.0839	0.0826	0.0826	0.0812	0.082	0.0814	0.0814	0.0816	0.0816	0.0829	0.0833	0.0851	0.0838	0.0833	0.082	0.0822	0.0839	0.0825	0.0822	0.0824	0.0818
200	37	0.0829	0.0834	0.0833	0.0827	0.0829	0.0834	0.0834	0.0833	0.0823	0.0827	0.0835	0.0815	0.082	0.0903	0.0894	0.0895	0.0894	0.0901	0.0842	0.0822	0.0821	0.0824	0.0824	0.0812	0.0832	0.0838	0.0838	0.0837	0.0828	0.0829	0.0811	0.0825	0.0814	0.0815	0.0817	0.0817	0.0828	0.0835	0.0848	0.0839	0.0836	0.0818	0.0821	0.0837	0.0825	0.0821	0.0825	0.0817
205	37	0.0831	0.0833	0.0832	0.0826	0.0828	0.0833	0.0834	0.0825	0.0823	0.0823	0.0832	0.0814	0.0819	0.0902	0.0894	0.0895	0.0895	0.0899	0.0839	0.0814	0.0815	0.0819	0.0826	0.0813	0.0831	0.0838	0.0837	0.0837	0.0828	0.0826	0.081	0.0817	0.0814	0.0813	0.0817	0.0815	0.0827	0.0834	0.0844	0.0839	0.0834	0.0815	0.0821	0.0849	0.0815	0.0823	0.0824	0.0817
210	37	0.0827	0.0831	0.0833	0.0825	0.083	0.0828	0.0832	0.0825	0.0823	0.0824	0.083	0.0812	0.0819	0.0903	0.0897	0.0898	0.0896	0.0903	0.0842	0.0813	0.0821	0.082	0.0825	0.0812	0.0832	0.0837	0.0835	0.0842	0.0828	0.0823	0.0816	0.0816	0.0818	0.0812	0.0817	0.0815	0.0828	0.0832	0.085	0.0836	0.0831	0.0816	0.0827	0.0855	0.0814	0.0828	0.0826	0.0818
215	37	0.0828	0.0833	0.0832	0.0826	0.0831	0.083	0.0832	0.0828	0.0826	0.0822	0.0831	0.0814	0.0819	0.0904	0.0897	0.0899	0.0895	0.0904	0.0838	0.0815	0.0819	0.0817	0.0827	0.0813	0.0831	0.0837	0.0835	0.0843	0.0828	0.0825	0.0816	0.0817	0.0816	0.0812	0.0818	0.0815	0.0829	0.0832	0.0849	0.0836	0.0831	0.0816	0.0828	0.0855	0.0814	0.0825	0.0823	0.0819
220	37	0.0826	0.0833	0.0833	0.0825	0.0826	0.0834	0.0833	0.083	0.0823	0.0824	0.0834	0.0813	0.0817	0.0903	0.0896	0.0898	0.0896	0.0901	0.0836	0.082	0.0823	0.0822	0.0824	0.0813	0.0829	0.0834	0.0836	0.0839	0.0825	0.0828	0.0817	0.082	0.0817	0.0815	0.0817	0.0814	0.0827	0.0832	0.0849	0.0838	0.083	0.0822	0.0821	0.0837	0.082	0.0821	0.0824	0.0817
225	37	0.0828	0.0832	0.0832	0.0823	0.0827	0.0834	0.0834	0.0828	0.0826	0.0824	0.0832	0.0813	0.0818	0.0902	0.0896	0.0897	0.0894	0.0902	0.084	0.082	0.0824	0.0821	0.0823	0.0813	0.0829	0.0834	0.0835	0.0841	0.0826	0.0827	0.0817	0.082	0.0818	0.0816	0.0817	0.0814	0.0829	0.0831	0.0849	0.0837	0.083	0.0824	0.0823	0.0843	0.0825	0.0825	0.0823	0.0818
230	37	0.0829	0.0833	0.0833	0.0825	0.0829	0.0833	0.0834	0.0834	0.0822	0.0827	0.0836	0.0814	0.0819	0.0904	0.0896	0.0897	0.0894	0.0901	0.0843	0.082	0.0816	0.0824	0.0827	0.0812	0.0833	0.0838	0.084	0.0838	0.083	0.083	0.0811	0.0823	0.0816	0.0815	0.0817	0.0816	0.0829	0.0836	0.0846	0.0837	0.0828	0.0816	0.0821	0.0843	0.0822	0.0822	0.0828	0.0818
235	37	0.083	0.0833	0.0833	0.0825	0.0829	0.0832	0.0834	0.0832	0.0822	0.0828	0.0835	0.0815	0.0818	0.0905	0.0897	0.0898	0.0897	0.0902	0.0844	0.0817	0.0819	0.0825	0.0825	0.0815	0.0831	0.0839	0.084	0.0837	0.083	0.0829	0.081	0.0821	0.0815	0.0815	0.0817	0.0817	0.0827	0.0836	0.0845	0.0839	0.083	0.0814	0.0821	0.0839	0.0822	0.0824	0.0827	0.0818
240	37	0.0829	0.0833	0.0832	0.0827	0.083	0.0831	0.0834	0.0832	0.0826	0.0828	0.0834	0.0814	0.0817	0.0906	0.0896	0.0898	0.0896	0.0902	0.0845	0.0815	0.0819	0.0825	0.0827	0.0813	0.083	0.0838	0.0838	0.0837	0.0828	0.0829	0.0811	0.0821	0.0817	0.0816	0.0817	0.0815	0.0827	0.0837	0.0845	0.0841	0.0833	0.0816	0.0822	0.0851	0.0816	0.082	0.083	0.0818
245	37	0.0828	0.0833	0.0832	0.0824	0.0825	0.0831	0.083	0.0829	0.0825	0.0824	0.0833	0.0814	0.0817	0.0904	0.0898	0.0899	0.0897	0.0904	0.0836	0.0817	0.0821	0.0818	0.0827	0.0813	0.0831	0.0839	0.0838	0.0843	0.0827	0.0827	0.082	0.0819	0.0819	0.0814	0.0818	0.0815	0.0828	0.083	0.0848	0.0837	0.0827	0.082	0.083	0.0846	0.0816	0.0832	0.0823	0.0819
250	37	0.0828	0.0833	0.0833	0.0826	0.0829	0.0836	0.0832	0.0832	0.0825	0.0826	0.0836	0.0816	0.0818	0.0905	0.0901	0.0899	0.0899	0.0904	0.0839	0.0822	0.0822	0.0822	0.0826	0.0814	0.0829	0.0837	0.0837	0.0842	0.0827	0.083	0.0816	0.0823	0.0816	0.0817	0.0818	0.0817	0.0827	0.0833	0.085	0.0837	0.0833	0.0823	0.0825	0.0839	0.0825	0.0823	0.0824	0.082
255	37	0.0826	0.0833	0.0834	0.0827	0.0828	0.0835	0.0831	0.0832	0.0824	0.0828	0.0835	0.0816	0.0815	0.0906	0.09	0.0899	0.0897	0.0905	0.084	0.0821	0.0825	0.0825	0.0825	0.0814	0.0827	0.0836	0.084	0.0841	0.0829	0.0831	0.0816	0.0827	0.0816	0.0817	0.0818	0.0815	0.0827	0.0833	0.0848	0.0837	0.0833	0.0821	0.0824	0.084	0.0825	0.0822	0.0826	0.0819
260	37	0.0828	0.0834	0.0832	0.0824	0.0826	0.0834	0.0831	0.0828	0.0825	0.0823	0.0834	0.0814	0.0817	0.0904	0.0899	0.0901	0.0897	0.0905	0.0839	0.0819	0.0822	0.0819	0.0824	0.0812	0.0831	0.0839	0.0841	0.0843	0.0828	0.083	0.0817	0.0821	0.0819	0.0815	0.0817	0.0814	0.0828	0.0833	0.0847	0.0836	0.083	0.0823	0.0824	0.0845	0.0819	0.0823	0.0824	0.0819
265	37.1	0.0826	0.0834	0.0833	0.0827	0.083	0.0834	0.0833	0.0834	0.0823	0.0827	0.0834	0.0816	0.0816	0.0908	0.0898	0.0901	0.0898	0.0906	0.0843	0.0819	0.0817	0.0825	0.0826	0.0813	0.0827	0.0842	0.0842	0.084	0.0832	0.0832	0.0811	0.0825	0.0815	0.0817	0.0817	0.0816	0.0827	0.0839	0.0847	0.0841	0.0829	0.0816	0.0821	0.0844	0.0819	0.082	0.0829	0.0819
270	37	0.0827	0.0834	0.0831	0.0826	0.083	0.0828	0.0833	0.0826	0.0825	0.0824	0.0831	0.0815	0.0816	0.0906	0.0898	0.0902	0.0898	0.0906	0.0841	0.0812	0.0818	0.082	0.0828	0.0813	0.0829	0.0841	0.0842	0.0844	0.0831	0.0831	0.0816	0.0817	0.0817	0.0815	0.0818	0.0816	0.0826	0.0837	0.0847	0.0838	0.0829	0.0817	0.0827	0.0855	0.0815	0.0824	0.0823	0.0818
275	37	0.0826	0.0833	0.0831	0.0824	0.0827	0.0831	0.083	0.0827	0.0825	0.0822	0.0832	0.0814	0.0816	0.0905	0.0901	0.0901	0.0896	0.0906	0.0837	0.0818	0.0823	0.082	0.0826	0.0812	0.0829	0.084	0.0836	0.0844	0.0831	0.0829	0.0821	0.0819	0.082	0.0815	0.0818	0.0815	0.0825	0.0831	0.0848	0.0835	0.0828	0.0821	0.0828	0.0848	0.0817	0.0827	0.0823	0.0817
280	37	0.0829	0.0832	0.0831	0.0825	0.0827	0.083	0.083	0.0828	0.0825	0.0823	0.0831	0.0815	0.082	0.0907	0.0901	0.0901	0.09	0.0907	0.0838	0.082	0.0825	0.0818	0.0826	0.0815	0.0831	0.0841	0.0838	0.0846	0.0831	0.0829	0.0819	0.0822	0.082	0.0815	0.082	0.0816	0.0828	0.083	0.0849	0.0835	0.0829	0.0821	0.0828	0.0845	0.0819	0.0828	0.0825	0.0819
285	37	0.0829	0.0835	0.0833	0.0825	0.0827	0.0833	0.0832	0.083	0.0826	0.0823	0.0835	0.0816	0.0818	0.0908	0.0901	0.0902	0.0899	0.0909	0.0838	0.0821	0.0826	0.0819	0.0824	0.0814	0.0831	0.0839	0.084	0.0846	0.083	0.0832	0.0819	0.0823	0.082	0.0815	0.0818	0.0816	0.0827	0.0832	0.0845	0.0836	0.083	0.0822	0.0825	0.0843	0.082	0.083	0.0824	0.0818
290	37	0.0828	0.0836	0.0833	0.0829	0.0828	0.0834	0.0833	0.0835	0.0824	0.0829	0.0834	0.0817	0.0817	0.0909	0.0901	0.0901	0.0899	0.0907	0.0842	0.0822	0.0818	0.0827	0.0826	0.0814	0.0829	0.084	0.084	0.0844	0.0834	0.0833	0.0814	0.0826	0.0814	0.0818	0.0816	0.0816	0.0828	0.0834	0.0847	0.0838	0.0835	0.0817	0.0822	0.0843	0.0821	0.0822	0.0828	0.0819
295	37	0.0826	0.0833	0.0831	0.0827	0.0829	0.0828	0.0834	0.0824	0.0823	0.0822	0.0831	0.0814	0.0816	0.0908	0.09	0.0902	0.09	0.0907	0.0843	0.0813	0.0819	0.0817	0.0827	0.0813	0.0828	0.0844	0.0843	0.0844	0.0835	0.0833	0.0813	0.0817	0.0816	0.0813	0.0817	0.0815	0.0825	0.0833	0.0846	0.0837	0.0828	0.0816	0.0821	0.0852	0.0815	0.0828	0.0823	0.0817
300	37	0.0828	0.0833	0.0832	0.0826	0.0829	0.0831	0.083	0.0826	0.0826	0.0822	0.0834	0.0816	0.0817	0.0907	0.0902	0.0904	0.0899	0.0906	0.0839	0.0814	0.0823	0.0818	0.0828	0.0814	0.083	0.0842	0.0844	0.0846	0.0833	0.083	0.0815	0.0818	0.0818	0.0814	0.0818	0.0816	0.0827	0.0832	0.0848	0.0838	0.0828	0.0819	0.0828	0.0853	0.0816	0.0828	0.0826	0.082
305	37	0.0827	0.0832	0.0833	0.0826	0.0827	0.0835	0.083	0.0831	0.0825	0.0825	0.0835	0.0816	0.0818	0.0909	0.09	0.0899	0.0899	0.091	0.0838	0.0821	0.0823	0.0823	0.0825	0.0815	0.0828	0.0842	0.0839	0.0847	0.0832	0.0834	0.082	0.0823	0.0816	0.0817	0.0818	0.0818	0.0827	0.0829	0.0849	0.0837	0.0831	0.0819	0.0827	0.084	0.0824	0.0824	0.0825	0.082
310	37	0.0827	0.0835	0.0833	0.0827	0.0831	0.0831	0.0834	0.0834	0.0824	0.0826	0.0834	0.0816	0.082	0.0909	0.0901	0.0902	0.0902	0.0906	0.0842	0.0821	0.0816	0.0822	0.0824	0.0815	0.083	0.0843	0.0842	0.0847	0.0834	0.0833	0.0811	0.0824	0.0815	0.0816	0.0818	0.0817	0.0826	0.0837	0.0844	0.084	0.0831	0.0817	0.0819	0.084	0.082	0.0823	0.0828	0.0817
315	37	0.0826	0.0835	0.0833	0.0825	0.0831	0.0834	0.0833	0.0829	0.0825	0.0826	0.0831	0.0815	0.0818	0.0912	0.0902	0.0902	0.0901	0.0909	0.0842	0.0812	0.0818	0.0822	0.0828	0.0814	0.0826	0.0842	0.0844	0.0845	0.0836	0.0835	0.0811	0.0821	0.0817	0.0815	0.0819	0.0816	0.0825	0.0835	0.0846	0.0838	0.0829	0.0816	0.082	0.0853	0.0816	0.0823	0.0823	0.0818
320	37	0.0827	0.0834	0.0833	0.0826	0.083	0.0834	0.0834	0.0833	0.0823	0.0827	0.0832	0.0816	0.082	0.0912	0.09	0.0902	0.0899	0.0909	0.0843	0.0819	0.0817	0.0824	0.0825	0.0815	0.0829	0.0844	0.0843	0.0847	0.0836	0.0833	0.0811	0.0825	0.0816	0.0817	0.0818	0.0816	0.0827	0.0835	0.0845	0.0839	0.0832	0.0816	0.0819	0.0839	0.0819	0.0821	0.0827	0.0818
325	37	0.0828	0.0834	0.0832	0.0825	0.0829	0.0831	0.0833	0.0828	0.0823	0.0826	0.0832	0.0816	0.082	0.0911	0.0902	0.0903	0.0902	0.091	0.0843	0.0817	0.0816	0.0825	0.0825	0.0816	0.0831	0.0845	0.0844	0.0848	0.0836	0.0834	0.0812	0.082	0.0815	0.0816	0.0817	0.0818	0.0827	0.0837	0.0844	0.084	0.0834	0.0816	0.0822	0.0844	0.0818	0.0821	0.0827	0.0818
330	37	0.0827	0.0834	0.0832	0.0824	0.0827	0.083	0.0829	0.0828	0.0825	0.0823	0.0833	0.0815	0.082	0.091	0.0903	0.0907	0.0901	0.0909	0.0838	0.0817	0.0823	0.0819	0.0829	0.0814	0.0828	0.0845	0.0847	0.0851	0.0837	0.0837	0.0819	0.0817	0.0819	0.0814	0.082	0.0818	0.0827	0.0835	0.0848	0.0836	0.0828	0.0819	0.083	0.0852	0.0817	0.0832	0.0825	0.082
335	37	0.0828	0.0833	0.0833	0.0824	0.0826	0.0833	0.0831	0.0829	0.0825	0.0825	0.0834	0.0815	0.082	0.0911	0.0904	0.0906	0.0903	0.0912	0.0839	0.0821	0.0827	0.0823	0.0827	0.0814	0.0831	0.0845	0.084	0.0851	0.0835	0.0834	0.0821	0.0822	0.082	0.0817	0.0819	0.0816	0.0828	0.0831	0.0848	0.0836	0.083	0.0821	0.0826	0.0843	0.0823	0.0825	0.0825	0.0818
340	37	0.0829	0.0831	0.0832	0.0823	0.0824	0.0833	0.0829	0.0828	0.0824	0.0825	0.0833	0.0815	0.0819	0.0907	0.0902	0.0904	0.09	0.0909	0.0838	0.0819	0.0824	0.0822	0.0829	0.0814	0.0831	0.0845	0.0844	0.0847	0.0837	0.0833	0.082	0.0821	0.0821	0.0816	0.082	0.0816	0.0828	0.0832	0.0849	0.0837	0.0829	0.0821	0.0829	0.0844	0.0821	0.0824	0.0823	0.0819
345	37	0.0827	0.0833	0.0831	0.0824	0.0826	0.083	0.0828	0.0826	0.0823	0.0821	0.0834	0.0815	0.0819	0.091	0.0902	0.0906	0.0902	0.0911	0.0839	0.0817	0.0823	0.0819	0.083	0.0813	0.0828	0.0847	0.0844	0.0852	0.0838	0.0835	0.0819	0.0817	0.0818	0.0815	0.0819	0.0815	0.0828	0.0831	0.0849	0.0836	0.0829	0.0821	0.0829	0.0847	0.0818	0.083	0.0824	0.0818
350	37	0.0826	0.0835	0.0832	0.0826	0.0826	0.0834	0.0832	0.083	0.0822	0.0826	0.0834	0.0815	0.0819	0.0912	0.0904	0.0905	0.0904	0.091	0.0841	0.0821	0.0826	0.0825	0.0826	0.0814	0.0829	0.0847	0.0845	0.0852	0.0835	0.0837	0.0811	0.0821	0.0817	0.0818	0.0818	0.0814	0.0828	0.0837	0.0846	0.0839	0.0833	0.0816	0.0822	0.084	0.0826	0.0821	0.0826	0.0819
355	37	0.0827	0.0834	0.0831	0.0827	0.083	0.0832	0.0833	0.0826	0.0825	0.0826	0.0831	0.0815	0.0821	0.0913	0.0901	0.0908	0.0904	0.0911	0.0843	0.0814	0.082	0.0823	0.0829	0.0815	0.0826	0.0847	0.0848	0.085	0.0841	0.084	0.0813	0.0817	0.0818	0.0815	0.0818	0.0815	0.0827	0.0837	0.0847	0.0837	0.083	0.0817	0.0823	0.085	0.0816	0.0825	0.0824	0.0818
360	37	0.0827	0.0834	0.0831	0.0827	0.083	0.0829	0.083	0.0827	0.0824	0.0823	0.083	0.0815	0.0819	0.0911	0.0901	0.0907	0.0901	0.091	0.0846	0.0814	0.0819	0.0821	0.0828	0.0813	0.0829	0.0849	0.085	0.0849	0.0842	0.0839	0.0814	0.0818	0.0817	0.0815	0.0819	0.0815	0.0827	0.0833	0.0846	0.0839	0.0829	0.0819	0.0825	0.0853	0.0816	0.0826	0.0826	0.0819
365	37	0.0829	0.0831	0.0832	0.0826	0.0826	0.0833	0.083	0.0828	0.0824	0.0824	0.0833	0.0816	0.0821	0.0911	0.0902	0.0905	0.09	0.0912	0.084	0.082	0.0823	0.0822	0.0829	0.0816	0.0831	0.0849	0.0849	0.0856	0.0841	0.0837	0.0821	0.0822	0.0819	0.0816	0.0819	0.0817	0.0828	0.0831	0.085	0.0839	0.083	0.0823	0.0829	0.0844	0.0822	0.0824	0.0824	0.0819
370	37	0.0826	0.0834	0.0831	0.0825	0.0826	0.0834	0.0832	0.083	0.082	0.0827	0.0833	0.0814	0.0819	0.0914	0.0904	0.0906	0.0904	0.0912	0.0843	0.0823	0.0823	0.0826	0.0827	0.0815	0.083	0.0845	0.0846	0.0856	0.0839	0.084	0.0813	0.0823	0.0817	0.0819	0.0819	0.0816	0.0828	0.0835	0.0845	0.0839	0.0833	0.0818	0.082	0.0837	0.0826	0.082	0.0825	0.0818
375	37	0.083	0.0834	0.0832	0.0825	0.0825	0.0834	0.0831	0.083	0.0822	0.0825	0.0832	0.0815	0.0821	0.0915	0.0905	0.0904	0.0903	0.0911	0.0842	0.0824	0.0822	0.0825	0.083	0.0814	0.0831	0.085	0.0847	0.0856	0.084	0.0841	0.0815	0.0825	0.0818	0.0817	0.0819	0.0816	0.0828	0.0833	0.0848	0.0838	0.0833	0.0816	0.0824	0.084	0.0826	0.0821	0.0824	0.0817
380	37	0.0829	0.0834	0.0832	0.0824	0.0826	0.0835	0.0831	0.0827	0.0822	0.0824	0.0832	0.0815	0.0819	0.0912	0.0903	0.0905	0.0904	0.0909	0.0842	0.0822	0.0826	0.0823	0.0827	0.0814	0.083	0.0848	0.0849	0.0858	0.0842	0.0841	0.0813	0.0822	0.082	0.0817	0.082	0.0815	0.0827	0.0835	0.0844	0.0837	0.0833	0.0818	0.0823	0.084	0.0824	0.0822	0.0826	0.0818
385	37	0.0829	0.0833	0.0833	0.0825	0.083	0.083	0.0833	0.0827	0.0824	0.0827	0.0834	0.0816	0.082	0.0912	0.0904	0.0908	0.0906	0.0912	0.0847	0.0815	0.082	0.0828	0.0828	0.0814	0.083	0.0852	0.0853	0.0853	0.0846	0.0843	0.0814	0.0819	0.0819	0.0818	0.0819	0.0816	0.0828	0.0836	0.0849	0.0838	0.0829	0.0818	0.0826	0.0854	0.0818	0.0823	0.083	0.082
390	37	0.0827	0.0831	0.0831	0.0824	0.0823	0.083	0.0828	0.0824	0.0824	0.0822	0.0831	0.0814	0.0819	0.0913	0.0903	0.0908	0.0902	0.0912	0.0839	0.0817	0.0823	0.082	0.0829	0.0814	0.0829	0.0852	0.0852	0.0854	0.0845	0.0842	0.0819	0.0817	0.0819	0.0814	0.0819	0.0814	0.0828	0.0833	0.0848	0.0837	0.0829	0.082	0.083	0.0849	0.0814	0.083	0.0824	0.0818
395	37	0.0827	0.0834	0.0832	0.0824	0.0826	0.0834	0.083	0.083	0.0822	0.0826	0.0833	0.0816	0.0819	0.0912	0.0906	0.0906	0.0905	0.0914	0.0841	0.0822	0.0824	0.0824	0.0829	0.0814	0.083	0.0853	0.0853	0.0859	0.0846	0.0842	0.0817	0.0821	0.0819	0.0818	0.082	0.0816	0.0828	0.0834	0.0848	0.0837	0.0832	0.082	0.0825	0.084	0.0825	0.0822	0.0824	0.082
400	37	0.0827	0.0832	0.0831	0.0824	0.0824	0.0836	0.0829	0.0829	0.0822	0.0824	0.0831	0.0815	0.082	0.0912	0.0905	0.0907	0.0905	0.0915	0.0842	0.0823	0.0827	0.0824	0.0829	0.0813	0.0829	0.0855	0.0853	0.0858	0.0851	0.0843	0.0819	0.0823	0.082	0.0819	0.082	0.0816	0.0828	0.0833	0.0847	0.0837	0.0831	0.0819	0.0827	0.0848	0.0825	0.0825	0.0825	0.0819
405	37	0.0829	0.0833	0.0832	0.0824	0.0826	0.0835	0.0831	0.083	0.0823	0.0826	0.0832	0.0815	0.0822	0.0912	0.0905	0.0906	0.0906	0.0912	0.0842	0.0825	0.0826	0.0823	0.0827	0.0814	0.0833	0.0855	0.0854	0.0863	0.085	0.0845	0.0817	0.0824	0.0818	0.0819	0.082	0.0817	0.0831	0.0837	0.0847	0.084	0.0832	0.0818	0.0825	0.0842	0.0827	0.0823	0.0825	0.0818
410	37	0.0829	0.0833	0.0832	0.0824	0.0826	0.0834	0.0834	0.0831	0.0823	0.0825	0.0831	0.0816	0.0821	0.0914	0.0904	0.0905	0.0906	0.0912	0.0848	0.0818	0.0821	0.0824	0.0828	0.0815	0.0831	0.0856	0.0856	0.0863	0.0847	0.0848	0.0813	0.0824	0.0818	0.0818	0.0821	0.0816	0.0829	0.0837	0.0846	0.0839	0.0833	0.0816	0.0823	0.0848	0.0823	0.0824	0.0828	0.0817
415	37	0.0829	0.0832	0.0832	0.0825	0.083	0.0829	0.0833	0.0827	0.0825	0.0825	0.0832	0.0816	0.0822	0.0915	0.0902	0.0909	0.0905	0.0913	0.0844	0.0816	0.082	0.0825	0.083	0.0814	0.0831	0.0857	0.0856	0.0864	0.0851	0.085	0.0815	0.0819	0.0818	0.0817	0.082	0.0816	0.083	0.0836	0.0847	0.0841	0.0832	0.0818	0.0823	0.0853	0.0815	0.0825	0.0827	0.082
420	37	0.0828	0.0831	0.0831	0.0826	0.0829	0.0829	0.083	0.0825	0.0823	0.0823	0.083	0.0815	0.082	0.0912	0.0904	0.091	0.0906	0.0915	0.0844	0.0818	0.0822	0.0825	0.0828	0.0814	0.0831	0.0858	0.0861	0.0859	0.0856	0.085	0.0816	0.0819	0.082	0.0818	0.0821	0.0815	0.0828	0.0833	0.0846	0.0839	0.083	0.0819	0.0828	0.0855	0.0818	0.0827	0.0825	0.0819
425	37	0.0829	0.0831	0.083	0.0826	0.0825	0.0836	0.083	0.0827	0.0824	0.0825	0.0832	0.0817	0.082	0.0912	0.0907	0.0908	0.0904	0.0915	0.0842	0.0822	0.0828	0.0827	0.0829	0.0813	0.083	0.0859	0.0861	0.0864	0.0857	0.085	0.0822	0.0822	0.0821	0.0819	0.082	0.0815	0.0829	0.0832	0.0851	0.084	0.0832	0.0818	0.0828	0.0849	0.0825	0.0826	0.0824	0.0819
430	37	0.083	0.0833	0.0833	0.0829	0.0828	0.0834	0.0833	0.0832	0.0824	0.0826	0.0835	0.0818	0.0819	0.0913	0.0905	0.0907	0.0905	0.0916	0.0843	0.0827	0.0824	0.0827	0.0825	0.0816	0.0831	0.0859	0.086	0.0867	0.0856	0.0851	0.0817	0.0826	0.0819	0.082	0.0821	0.0817	0.0827	0.0837	0.0845	0.084	0.0834	0.0817	0.0824	0.0842	0.0825	0.0824	0.0829	0.082
435	37	0.0828	0.0832	0.0832	0.0828	0.083	0.0831	0.0836	0.0828	0.0823	0.0825	0.0832	0.0817	0.082	0.0914	0.0905	0.0908	0.0906	0.0914	0.0845	0.0819	0.082	0.0827	0.0827	0.0816	0.083	0.0863	0.086	0.0865	0.0859	0.0852	0.0814	0.0823	0.0819	0.0819	0.082	0.0816	0.0829	0.0837	0.0846	0.084	0.0832	0.0816	0.082	0.0849	0.0821	0.0825	0.0828	0.0818
440	37	0.0829	0.0831	0.0831	0.0824	0.0828	0.0833	0.0833	0.083	0.082	0.0826	0.0832	0.0814	0.0821	0.0916	0.0906	0.0909	0.0907	0.0914	0.0845	0.0824	0.0828	0.0827	0.0826	0.0814	0.0831	0.0863	0.0864	0.0868	0.0861	0.0853	0.0815	0.0824	0.0819	0.082	0.082	0.0815	0.0829	0.0837	0.0846	0.084	0.0833	0.0817	0.0823	0.0842	0.0826	0.0823	0.0828	0.0817
445	37	0.0828	0.0833	0.0832	0.0827	0.083	0.0831	0.0834	0.0832	0.0823	0.0827	0.0831	0.0816	0.0821	0.0916	0.0905	0.0914	0.0906	0.0915	0.0851	0.0822	0.0824	0.0831	0.0829	0.0816	0.0829	0.0864	0.0866	0.0869	0.0861	0.0856	0.0816	0.0827	0.0818	0.082	0.082	0.0816	0.0827	0.0839	0.0848	0.0841	0.0832	0.0819	0.0826	0.0852	0.0821	0.0824	0.0827	0.0818
450	37	0.083	0.0831	0.0831	0.0826	0.0826	0.0829	0.0829	0.0824	0.0824	0.0823	0.083	0.0816	0.0821	0.0915	0.0902	0.0911	0.0905	0.0914	0.0841	0.0814	0.0823	0.0821	0.0828	0.0815	0.0832	0.0866	0.0867	0.0869	0.0859	0.0859	0.0818	0.0819	0.0821	0.0816	0.082	0.0816	0.0829	0.0836	0.0847	0.084	0.0832	0.0822	0.0826	0.0858	0.0817	0.0832	0.0826	0.0822
455	37	0.0832	0.0832	0.0831	0.0823	0.0825	0.0836	0.0831	0.0828	0.082	0.0824	0.0831	0.0816	0.082	0.0914	0.0907	0.0908	0.0908	0.0916	0.0842	0.0824	0.083	0.0823	0.0829	0.0816	0.0831	0.0865	0.0872	0.087	0.0865	0.086	0.082	0.0823	0.0824	0.0819	0.0822	0.0816	0.0827	0.0833	0.0848	0.0837	0.0833	0.0821	0.0827	0.0844	0.0824	0.0826	0.0825	0.0818
460	37	0.0829	0.0832	0.083	0.0825	0.0825	0.0834	0.0831	0.0829	0.0821	0.0824	0.0833	0.0817	0.0821	0.0915	0.0908	0.0911	0.0906	0.0917	0.0844	0.0824	0.0827	0.0824	0.0832	0.0816	0.0831	0.0867	0.087	0.0872	0.0864	0.0862	0.082	0.0826	0.082	0.0819	0.0824	0.0817	0.083	0.0833	0.0852	0.0839	0.0831	0.0819	0.0824	0.0843	0.0825	0.0826	0.0824	0.082
465	37	0.0831	0.0835	0.0832	0.0827	0.0829	0.0834	0.0835	0.0832	0.0821	0.0824	0.0833	0.0818	0.0822	0.0916	0.0906	0.091	0.091	0.0915	0.0847	0.0826	0.083	0.0827	0.0832	0.0816	0.0831	0.0872	0.0871	0.0871	0.0867	0.0863	0.0817	0.0828	0.0821	0.0822	0.0826	0.0816	0.0829	0.0837	0.0846	0.084	0.0833	0.0818	0.0824	0.0843	0.0828	0.0823	0.0826	0.0819
470	37	0.0828	0.0832	0.0831	0.0825	0.0827	0.0834	0.0835	0.083	0.0821	0.0825	0.0833	0.0816	0.0819	0.0917	0.0908	0.091	0.0908	0.0916	0.0844	0.0826	0.083	0.0825	0.0828	0.0815	0.0829	0.0872	0.0873	0.0873	0.0868	0.0867	0.0818	0.0826	0.0822	0.0821	0.0822	0.0815	0.0827	0.0837	0.0846	0.084	0.0835	0.0819	0.0821	0.084	0.0828	0.0824	0.0826	0.0819
475	37	0.0829	0.0832	0.0831	0.0827	0.0829	0.0832	0.0834	0.083	0.0824	0.0827	0.0834	0.0817	0.082	0.0917	0.0905	0.0911	0.0909	0.0915	0.0851	0.0824	0.0828	0.0831	0.0829	0.0814	0.0829	0.0873	0.0873	0.0875	0.0869	0.0866	0.0817	0.0826	0.0821	0.0822	0.082	0.0815	0.0827	0.0838	0.0848	0.0842	0.0833	0.0817	0.0825	0.0849	0.0825	0.0826	0.083	0.0818
480	37	0.0829	0.0831	0.083	0.0827	0.0824	0.083	0.0828	0.0825	0.0822	0.0821	0.0828	0.0814	0.0819	0.0915	0.0907	0.0912	0.0907	0.0916	0.0844	0.082	0.0826	0.0825	0.0831	0.0814	0.083	0.0872	0.0874	0.0877	0.0868	0.0868	0.0824	0.0822	0.0823	0.0818	0.0824	0.0816	0.0827	0.0834	0.0851	0.084	0.0833	0.0823	0.0831	0.0848	0.0817	0.0831	0.0825	0.082
485	37	0.0828	0.083	0.083	0.0825	0.0824	0.083	0.0827	0.0824	0.0822	0.0822	0.0829	0.0816	0.0818	0.0917	0.0905	0.0914	0.0908	0.0917	0.085	0.0819	0.0828	0.0826	0.0832	0.0816	0.0831	0.0872	0.0873	0.0879	0.0869	0.0866	0.0821	0.0823	0.0824	0.0818	0.0824	0.0816	0.0828	0.0835	0.0848	0.0842	0.0831	0.0823	0.083	0.0857	0.0818	0.0833	0.0827	0.0821
490	37	0.0828	0.0831	0.0831	0.0828	0.0823	0.0831	0.0828	0.0824	0.0822	0.082	0.0829	0.0815	0.0821	0.0915	0.0906	0.0913	0.0906	0.0918	0.0847	0.0818	0.0826	0.0825	0.0832	0.0816	0.0832	0.0877	0.0878	0.0881	0.0873	0.0869	0.0821	0.0823	0.0825	0.0818	0.0823	0.0816	0.0828	0.0832	0.0853	0.0847	0.083	0.0823	0.0829	0.0853	0.0817	0.0831	0.0824	0.0819
495	37	0.0831	0.0832	0.0832	0.083	0.0825	0.0834	0.0833	0.0828	0.0823	0.0821	0.083	0.0817	0.0823	0.0916	0.0909	0.0912	0.0907	0.0918	0.0846	0.0823	0.0832	0.0826	0.0834	0.0815	0.0833	0.0879	0.0879	0.0882	0.0871	0.0871	0.0827	0.0824	0.0825	0.0821	0.0827	0.0816	0.083	0.0836	0.0853	0.0841	0.0833	0.0823	0.0833	0.0851	0.0823	0.0827	0.0826	0.082
500	37	0.0829	0.0833	0.0831	0.0826	0.0827	0.0832	0.0833	0.083	0.0822	0.0823	0.0832	0.0817	0.082	0.0918	0.0908	0.091	0.0911	0.0918	0.0848	0.0829	0.0836	0.0827	0.0831	0.0815	0.083	0.088	0.0878	0.0885	0.0871	0.0872	0.0822	0.0827	0.0826	0.0823	0.0826	0.0815	0.0829	0.0834	0.085	0.0843	0.0835	0.0824	0.0828	0.0847	0.0829	0.0831	0.083	0.082
505	37	0.0829	0.0831	0.0831	0.0828	0.0828	0.0828	0.0834	0.0829	0.0823	0.0826	0.0832	0.0816	0.082	0.0917	0.0904	0.0912	0.0909	0.0916	0.0854	0.0829	0.0834	0.0833	0.0833	0.0813	0.0831	0.0881	0.088	0.0882	0.0872	0.0874	0.0818	0.0829	0.0822	0.0824	0.0825	0.0815	0.0828	0.084	0.0849	0.0843	0.0834	0.082	0.0826	0.0848	0.083	0.0827	0.0831	0.0818
510	37	0.0828	0.0831	0.0831	0.0828	0.0826	0.083	0.0832	0.0829	0.0821	0.0828	0.0831	0.0817	0.082	0.0917	0.0905	0.091	0.0908	0.0917	0.0854	0.0825	0.083	0.0835	0.0833	0.0813	0.0831	0.0881	0.0881	0.0885	0.0875	0.0876	0.082	0.0826	0.0823	0.0825	0.0826	0.0817	0.0827	0.084	0.085	0.0845	0.0831	0.0821	0.0828	0.0853	0.0824	0.0828	0.083	0.0819
515	37	0.0828	0.0831	0.0831	0.0828	0.0826	0.083	0.083	0.0827	0.0824	0.0825	0.0831	0.0816	0.0818	0.0916	0.0907	0.0914	0.0909	0.0919	0.0854	0.083	0.0826	0.0836	0.0835	0.0815	0.0831	0.0885	0.0888	0.0889	0.0878	0.0878	0.0822	0.083	0.0824	0.0824	0.0827	0.0815	0.0824	0.0838	0.0849	0.0843	0.0832	0.0821	0.0829	0.0854	0.082	0.0828	0.0827	0.0818
520	37	0.0828	0.0831	0.0832	0.0829	0.0824	0.0832	0.083	0.0825	0.0822	0.0823	0.083	0.0815	0.0819	0.0917	0.0906	0.0915	0.091	0.092	0.0848	0.0822	0.0827	0.0829	0.0835	0.0814	0.0831	0.0884	0.0881	0.0889	0.0883	0.0881	0.0825	0.0825	0.0825	0.0821	0.0828	0.0816	0.0826	0.0837	0.0852	0.0841	0.0832	0.0825	0.0831	0.0857	0.082	0.0831	0.0828	0.0819
525	37	0.083	0.0832	0.0832	0.0827	0.0827	0.0833	0.0835	0.0829	0.0822	0.0823	0.0833	0.0816	0.082	0.0915	0.0909	0.0912	0.0912	0.0919	0.0848	0.0827	0.0833	0.0829	0.0837	0.0814	0.0833	0.0886	0.089	0.0888	0.0884	0.0883	0.0825	0.0829	0.0828	0.0824	0.0828	0.0815	0.0831	0.0835	0.0854	0.0844	0.0838	0.0824	0.0828	0.0845	0.0828	0.083	0.0828	0.0819
530	37	0.0829	0.0833	0.0832	0.0828	0.083	0.083	0.0834	0.0831	0.0821	0.0827	0.0832	0.0817	0.082	0.0918	0.0909	0.0913	0.0911	0.0916	0.0854	0.0836	0.0837	0.0833	0.0834	0.0815	0.0832	0.0886	0.0886	0.0891	0.0884	0.088	0.0821	0.0834	0.0826	0.0828	0.0829	0.0817	0.0828	0.0841	0.0851	0.0844	0.0835	0.0822	0.0829	0.0847	0.0832	0.0829	0.0832	0.0818
535	37	0.0828	0.0832	0.0831	0.0826	0.0829	0.0828	0.0834	0.083	0.082	0.0826	0.0834	0.0817	0.0821	0.0919	0.0907	0.0914	0.0909	0.0917	0.0855	0.0835	0.0837	0.0835	0.0839	0.0816	0.083	0.0882	0.0888	0.0893	0.0885	0.0883	0.0824	0.0833	0.0826	0.0826	0.0827	0.0816	0.0826	0.084	0.085	0.0844	0.0837	0.0822	0.0829	0.0847	0.0831	0.083	0.0831	0.0819
540	37	0.083	0.0832	0.0831	0.0827	0.0829	0.083	0.0836	0.0831	0.0821	0.0826	0.0834	0.0816	0.082	0.0918	0.0907	0.0914	0.0913	0.0918	0.085	0.0834	0.0839	0.0833	0.0835	0.0815	0.083	0.0888	0.0892	0.0895	0.0887	0.0884	0.0824	0.0831	0.0828	0.0826	0.083	0.0817	0.0827	0.0841	0.085	0.0844	0.0837	0.0822	0.0824	0.0842	0.0829	0.0827	0.0831	0.0817
545	37	0.083	0.0831	0.0832	0.083	0.0829	0.083	0.0829	0.0826	0.0824	0.0828	0.0832	0.0816	0.082	0.0919	0.0907	0.0917	0.091	0.0918	0.0861	0.0837	0.0837	0.084	0.0837	0.0813	0.0831	0.0893	0.0895	0.09	0.0892	0.0891	0.0823	0.0833	0.0828	0.0829	0.083	0.0815	0.0828	0.0839	0.0852	0.0846	0.0838	0.0824	0.0827	0.0851	0.0826	0.0832	0.0834	0.0819
550	37	0.0827	0.0831	0.0831	0.0831	0.0824	0.083	0.0829	0.0827	0.0822	0.0823	0.0832	0.0815	0.0819	0.0917	0.0907	0.0915	0.0909	0.092	0.0856	0.0827	0.0831	0.0837	0.084	0.0814	0.083	0.0888	0.0895	0.0899	0.0888	0.0889	0.0825	0.0827	0.0828	0.0826	0.083	0.0815	0.0828	0.084	0.0852	0.0842	0.0835	0.0824	0.083	0.0859	0.0821	0.0832	0.0831	0.082
555	37	0.0827	0.0833	0.0832	0.0828	0.0827	0.083	0.0832	0.0829	0.0821	0.0822	0.083	0.0815	0.082	0.0921	0.091	0.0914	0.0911	0.092	0.0851	0.0829	0.0839	0.0831	0.0841	0.0815	0.083	0.0893	0.0896	0.0905	0.0897	0.0894	0.083	0.083	0.0835	0.0824	0.0832	0.0815	0.0827	0.0837	0.0855	0.0843	0.0838	0.0828	0.0831	0.0848	0.0829	0.083	0.0829	0.0819
560	37	0.0828	0.0833	0.0831	0.0826	0.0824	0.0829	0.0833	0.0831	0.0821	0.0825	0.0834	0.0815	0.0821	0.092	0.091	0.0913	0.0914	0.0921	0.0855	0.0835	0.084	0.0835	0.0837	0.0815	0.0829	0.0896	0.0897	0.0907	0.0899	0.0898	0.0835	0.0833	0.0836	0.0827	0.0833	0.0816	0.0827	0.0839	0.085	0.0843	0.0839	0.0823	0.0833	0.085	0.0828	0.083	0.083	0.0818
565	37	0.083	0.0832	0.0832	0.0827	0.0829	0.0829	0.0833	0.0832	0.0822	0.0827	0.0832	0.0816	0.082	0.092	0.0906	0.0915	0.0913	0.092	0.0853	0.0836	0.0842	0.0836	0.0839	0.0813	0.0829	0.0894	0.09	0.0911	0.0901	0.0899	0.0825	0.0834	0.0829	0.0829	0.0833	0.0815	0.0826	0.0844	0.0854	0.0849	0.0842	0.0824	0.0828	0.0848	0.0834	0.0831	0.0835	0.0816
570	37	0.0828	0.0832	0.0832	0.0827	0.0828	0.0827	0.0832	0.083	0.0822	0.0826	0.0832	0.0816	0.082	0.0921	0.0908	0.0916	0.0913	0.092	0.0859	0.084	0.0843	0.0841	0.084	0.0814	0.0831	0.0896	0.0902	0.0912	0.0902	0.0899	0.083	0.0837	0.0831	0.0832	0.0834	0.0816	0.0828	0.0845	0.0853	0.0849	0.0839	0.0826	0.0832	0.0851	0.0833	0.0834	0.0836	0.0819
575	37	0.0828	0.083	0.0832	0.0829	0.0827	0.083	0.083	0.0826	0.0824	0.0826	0.0831	0.0815	0.082	0.0918	0.0906	0.0916	0.0912	0.092	0.0864	0.0838	0.0843	0.0844	0.0843	0.0813	0.083	0.09	0.09	0.0912	0.0905	0.0898	0.0825	0.0836	0.083	0.0833	0.0835	0.0816	0.0827	0.0843	0.0854	0.0851	0.0839	0.0824	0.0831	0.0856	0.0829	0.0832	0.0831	0.0818
580	37	0.0829	0.0832	0.0833	0.0825	0.0825	0.0834	0.083	0.0826	0.0822	0.0822	0.0833	0.0816	0.0821	0.0919	0.091	0.0917	0.0909	0.0924	0.0864	0.0831	0.0836	0.0849	0.0845	0.0814	0.0831	0.0901	0.091	0.0914	0.0907	0.0906	0.083	0.0831	0.0834	0.0836	0.0834	0.0815	0.0828	0.0839	0.0857	0.0846	0.0837	0.083	0.0835	0.086	0.0823	0.0836	0.0831	0.0818
585	37	0.0832	0.0832	0.0832	0.0826	0.0828	0.0828	0.0834	0.083	0.0822	0.0826	0.0833	0.0816	0.082	0.0922	0.0912	0.0917	0.0914	0.0919	0.0859	0.0836	0.0843	0.084	0.0844	0.0814	0.0831	0.0903	0.0906	0.0917	0.0906	0.0908	0.0836	0.0837	0.0839	0.0832	0.0838	0.0815	0.0829	0.0838	0.0861	0.0846	0.0846	0.0831	0.0835	0.0852	0.0833	0.0834	0.0832	0.0818
590	37	0.0829	0.083	0.0832	0.0828	0.0825	0.0829	0.0832	0.0829	0.0823	0.0827	0.0831	0.0816	0.082	0.0921	0.0911	0.0917	0.091	0.0921	0.0863	0.0843	0.0845	0.0846	0.0844	0.0814	0.0831	0.0907	0.0909	0.0921	0.0911	0.0911	0.0836	0.084	0.0835	0.0837	0.0838	0.0816	0.0828	0.0845	0.0857	0.0852	0.0844	0.0827	0.0833	0.0854	0.0833	0.0835	0.0837	0.0817
595	37	0.0828	0.0829	0.0832	0.0829	0.0823	0.083	0.0829	0.0825	0.0823	0.0824	0.0831	0.0815	0.082	0.092	0.0908	0.0916	0.0913	0.092	0.0862	0.0844	0.0848	0.0851	0.0847	0.0813	0.083	0.0912	0.0913	0.0924	0.0913	0.0914	0.0834	0.084	0.0833	0.0837	0.0837	0.0815	0.0826	0.0844	0.0856	0.0848	0.0844	0.0827	0.083	0.0859	0.0833	0.0835	0.0836	0.0817
600	37	0.0829	0.0828	0.0832	0.0828	0.0826	0.0828	0.0829	0.0826	0.0822	0.0827	0.0832	0.0816	0.0821	0.092	0.0908	0.0919	0.0913	0.0921	0.0859	0.0843	0.0849	0.0843	0.0845	0.0814	0.0832	0.0913	0.0915	0.0931	0.0915	0.0918	0.0836	0.0839	0.0837	0.0833	0.0838	0.0816	0.0827	0.0844	0.0856	0.0849	0.0841	0.0827	0.0828	0.0851	0.0835	0.0832	0.0838	0.0817
605	37	0.0827	0.0831	0.0833	0.0829	0.0827	0.0833	0.0829	0.0826	0.0823	0.0821	0.0831	0.0816	0.0819	0.092	0.0913	0.0919	0.0913	0.0924	0.0871	0.0848	0.0848	0.0855	0.0847	0.0813	0.083	0.092	0.0922	0.0936	0.0923	0.0922	0.0833	0.0846	0.0837	0.0842	0.084	0.0815	0.0828	0.0844	0.0862	0.085	0.0838	0.0831	0.0834	0.086	0.0829	0.0834	0.084	0.0818
610	37	0.083	0.0831	0.0832	0.0826	0.0825	0.083	0.0833	0.0825	0.0823	0.082	0.0834	0.0816	0.082	0.0919	0.0914	0.0917	0.0912	0.0923	0.0871	0.0844	0.0848	0.0856	0.0852	0.0814	0.083	0.0918	0.0922	0.0936	0.0921	0.0923	0.0837	0.0839	0.0838	0.084	0.0843	0.0816	0.0828	0.0842	0.0863	0.0852	0.084	0.0835	0.0839	0.0865	0.0826	0.0839	0.0834	0.0817
615	37	0.0831	0.0829	0.0831	0.0827	0.0828	0.0829	0.0833	0.083	0.0821	0.0825	0.0832	0.0817	0.082	0.0923	0.091	0.0915	0.0914	0.0922	0.0864	0.0837	0.0847	0.0845	0.085	0.0812	0.083	0.0923	0.0927	0.0942	0.0926	0.0933	0.084	0.0838	0.0843	0.0835	0.0842	0.0817	0.0828	0.0845	0.0867	0.0847	0.0844	0.083	0.0837	0.0854	0.0835	0.0835	0.0836	0.0817
620	37	0.0828	0.0828	0.0831	0.0827	0.0823	0.0832	0.0829	0.0824	0.0821	0.0821	0.083	0.0817	0.0819	0.0919	0.0909	0.0918	0.0912	0.0922	0.0872	0.0851	0.0851	0.0856	0.085	0.0816	0.0831	0.0925	0.0932	0.0943	0.0933	0.0936	0.0838	0.0844	0.0839	0.0841	0.0841	0.0816	0.0827	0.0848	0.0862	0.086	0.0845	0.0828	0.0832	0.0863	0.0832	0.0839	0.0837	0.0819
625	37	0.0828	0.0832	0.0832	0.0826	0.0823	0.0833	0.0829	0.0827	0.0818	0.0821	0.0832	0.0817	0.0818	0.0919	0.0912	0.0918	0.0913	0.0922	0.0876	0.0852	0.0854	0.0861	0.0852	0.0815	0.083	0.0928	0.0934	0.0949	0.0937	0.0933	0.0841	0.0844	0.084	0.0842	0.0842	0.0816	0.0826	0.0844	0.0863	0.0861	0.0842	0.0837	0.0838	0.0865	0.0829	0.0841	0.0835	0.0818
630	37	0.083	0.0832	0.0832	0.0827	0.0824	0.0833	0.0834	0.0828	0.0821	0.0822	0.0834	0.0817	0.082	0.0919	0.0915	0.0919	0.0915	0.0923	0.0876	0.0848	0.0852	0.0854	0.0853	0.0815	0.083	0.0933	0.0938	0.0953	0.0941	0.0941	0.0838	0.0843	0.084	0.084	0.0841	0.0816	0.0827	0.0845	0.0862	0.0856	0.0842	0.0835	0.0836	0.0862	0.0828	0.0838	0.0835	0.0819
635	37	0.0827	0.0832	0.0831	0.0829	0.0825	0.0831	0.0832	0.0826	0.0821	0.082	0.0832	0.0817	0.0819	0.0919	0.0916	0.0918	0.0913	0.0925	0.0878	0.0854	0.0858	0.0862	0.0854	0.0817	0.0829	0.0939	0.0933	0.095	0.0942	0.0944	0.0839	0.0846	0.0842	0.0845	0.0843	0.0817	0.0827	0.0846	0.0862	0.0861	0.0843	0.0833	0.0836	0.0863	0.0832	0.0842	0.0837	0.0817
640	37	0.0829	0.0833	0.0831	0.0827	0.0828	0.0829	0.0834	0.083	0.0822	0.0822	0.0833	0.0817	0.0819	0.0922	0.0916	0.0918	0.0914	0.0922	0.0881	0.0856	0.0857	0.0866	0.0857	0.0815	0.0831	0.0936	0.094	0.0954	0.0948	0.0945	0.0848	0.0847	0.0846	0.0845	0.0844	0.0816	0.0828	0.0846	0.0867	0.0862	0.0843	0.0843	0.0841	0.0865	0.083	0.0844	0.0838	0.0818
645	37	0.0827	0.0829	0.0831	0.0827	0.0824	0.0828	0.083	0.0828	0.082	0.0825	0.0831	0.0817	0.0819	0.0919	0.0913	0.0916	0.0917	0.092	0.0874	0.0848	0.0859	0.0857	0.0857	0.0816	0.083	0.0946	0.0942	0.096	0.0948	0.0951	0.0846	0.0846	0.0847	0.0843	0.0847	0.0817	0.0828	0.0847	0.0869	0.0852	0.085	0.084	0.0842	0.086	0.0833	0.0837	0.0838	0.0819
650	37	0.0827	0.083	0.0831	0.0831	0.0825	0.0831	0.0828	0.0825	0.0822	0.0823	0.083	0.0817	0.0818	0.0922	0.0914	0.0921	0.0915	0.0923	0.0874	0.0855	0.0866	0.0857	0.086	0.0815	0.083	0.0933	0.0943	0.0963	0.0954	0.0954	0.0846	0.0852	0.0851	0.0847	0.085	0.0816	0.0828	0.0851	0.087	0.0856	0.0853	0.0833	0.0838	0.086	0.0841	0.0841	0.0846	0.0819
655	37	0.083	0.0829	0.0831	0.083	0.0824	0.0831	0.0829	0.0825	0.0823	0.0822	0.0831	0.0816	0.0821	0.0921	0.0912	0.0922	0.0915	0.0924	0.0878	0.0861	0.0869	0.0864	0.0862	0.0815	0.0832	0.0942	0.095	0.0965	0.0954	0.0957	0.085	0.085	0.0851	0.0849	0.0853	0.0816	0.0828	0.0851	0.0869	0.0855	0.0854	0.0836	0.0842	0.0862	0.084	0.0843	0.0845	0.0818
660	37	0.0829	0.0832	0.083	0.083	0.0825	0.0831	0.0831	0.0825	0.0822	0.0821	0.0831	0.0817	0.082	0.0919	0.0915	0.092	0.0913	0.0927	0.0884	0.0865	0.0871	0.0872	0.0863	0.0816	0.0831	0.094	0.0954	0.0968	0.0958	0.0959	0.0855	0.0856	0.0855	0.0853	0.0855	0.0816	0.0828	0.0852	0.0868	0.0867	0.0852	0.0836	0.0843	0.0866	0.0841	0.0846	0.0848	0.0819
665	37	0.0828	0.0832	0.0828	0.083	0.0824	0.0834	0.0831	0.0826	0.0822	0.0819	0.0832	0.0816	0.0819	0.0918	0.0916	0.0919	0.0913	0.0925	0.088	0.0863	0.0874	0.0868	0.0863	0.0815	0.083	0.0939	0.0957	0.0971	0.0963	0.0964	0.0854	0.0855	0.0854	0.0856	0.0855	0.0817	0.0827	0.0853	0.0864	0.0865	0.0853	0.0834	0.084	0.0865	0.0841	0.0845	0.0845	0.0818
670	37	0.0829	0.0832	0.0829	0.0827	0.0827	0.083	0.0833	0.0828	0.0821	0.0823	0.0834	0.0817	0.082	0.092	0.0917	0.0918	0.0918	0.0925	0.0891	0.087	0.0876	0.0877	0.087	0.0815	0.0831	0.0948	0.0961	0.0977	0.0965	0.0967	0.0859	0.0856	0.0854	0.0856	0.0852	0.0815	0.0827	0.0854	0.087	0.0867	0.0849	0.0844	0.0844	0.0868	0.0837	0.0847	0.0844	0.082
675	37	0.0829	0.0829	0.083	0.0829	0.0828	0.083	0.083	0.0834	0.0824	0.0825	0.0834	0.0818	0.0819	0.0922	0.0914	0.092	0.0916	0.0924	0.0895	0.0867	0.0881	0.0875	0.0875	0.0818	0.083	0.0953	0.0964	0.0981	0.0966	0.097	0.0862	0.086	0.0861	0.0856	0.0858	0.0816	0.0827	0.0848	0.0877	0.0864	0.0856	0.0848	0.0847	0.0868	0.0842	0.0847	0.0845	0.0821
680	37	0.0828	0.0828	0.0829	0.0828	0.0824	0.0829	0.0829	0.0825	0.0822	0.0826	0.083	0.0818	0.0821	0.0922	0.0913	0.0919	0.0916	0.0922	0.0897	0.0869	0.0883	0.0879	0.0881	0.0817	0.083	0.0959	0.0963	0.0984	0.0972	0.0974	0.0864	0.0863	0.0859	0.0856	0.0861	0.0816	0.0829	0.0852	0.0877	0.0867	0.0857	0.0851	0.0848	0.0869	0.0841	0.0848	0.0849	0.082
685	37	0.0829	0.0828	0.083	0.0827	0.0824	0.0829	0.0828	0.0825	0.0822	0.0825	0.0831	0.0818	0.082	0.0923	0.0912	0.0919	0.0916	0.0921	0.0901	0.0873	0.0885	0.0882	0.0879	0.0816	0.0832	0.0965	0.0966	0.0984	0.0974	0.0978	0.0864	0.0862	0.0865	0.086	0.086	0.0817	0.0828	0.086	0.0875	0.0862	0.0857	0.085	0.0849	0.0879	0.0843	0.085	0.0849	0.0819
690	37	0.0829	0.0831	0.0831	0.0832	0.0826	0.0832	0.0831	0.0825	0.0825	0.0824	0.083	0.0818	0.082	0.092	0.0914	0.0923	0.0915	0.0925	0.0901	0.0877	0.089	0.0884	0.0885	0.0813	0.0831	0.0964	0.0974	0.0987	0.0983	0.0987	0.0869	0.0868	0.0868	0.0863	0.0865	0.0814	0.0829	0.0859	0.0882	0.0872	0.0863	0.0848	0.085	0.0873	0.0847	0.0851	0.0851	0.082
695	37	0.0829	0.0832	0.0829	0.0827	0.0827	0.0835	0.0835	0.0827	0.0821	0.0821	0.0831	0.0818	0.0819	0.0918	0.0915	0.0921	0.0914	0.0927	0.0905	0.0882	0.0894	0.0888	0.0887	0.0816	0.0831	0.0966	0.0981	0.099	0.0983	0.0986	0.0872	0.0874	0.0871	0.0869	0.087	0.0817	0.0827	0.0862	0.088	0.087	0.0866	0.0844	0.0849	0.0873	0.0847	0.0852	0.0852	0.0818
700	37	0.0828	0.0828	0.0828	0.0827	0.0826	0.0828	0.0832	0.0829	0.082	0.0823	0.0834	0.0817	0.0819	0.0923	0.0916	0.0917	0.0919	0.0923	0.091	0.089	0.0899	0.0892	0.0882	0.0817	0.0831	0.0964	0.0982	0.0997	0.099	0.0992	0.0874	0.0875	0.0872	0.087	0.0868	0.0816	0.0827	0.0858	0.0881	0.0877	0.0862	0.0848	0.0855	0.0876	0.0847	0.0854	0.0849	0.082
705	37	0.083	0.0831	0.0828	0.0827	0.0826	0.0828	0.0835	0.083	0.082	0.0822	0.0833	0.0816	0.0819	0.0923	0.0918	0.0919	0.0918	0.0924	0.0918	0.0893	0.0904	0.0902	0.0893	0.0816	0.0831	0.0972	0.0985	0.0999	0.0994	0.0994	0.0875	0.0879	0.0876	0.0874	0.0874	0.0816	0.0828	0.086	0.0881	0.0873	0.0865	0.085	0.0855	0.0879	0.085	0.0858	0.0852	0.082
710	37	0.083	0.0828	0.0827	0.0827	0.0826	0.0829	0.0831	0.0829	0.082	0.0822	0.0832	0.0817	0.0823	0.0922	0.0917	0.0919	0.0917	0.0925	0.0922	0.0896	0.0909	0.0901	0.0896	0.0818	0.0834	0.0979	0.0991	0.1007	0.0994	0.1003	0.0882	0.0882	0.0879	0.0876	0.0875	0.0816	0.083	0.0862	0.0888	0.088	0.0863	0.085	0.0857	0.088	0.085	0.0859	0.0854	0.082
715	37	0.0828	0.0828	0.0829	0.0826	0.0826	0.083	0.0827	0.0825	0.0822	0.0826	0.0829	0.0816	0.0821	0.092	0.0915	0.0919	0.0918	0.0925	0.0925	0.09	0.091	0.0907	0.0903	0.0815	0.0832	0.0993	0.0993	0.1008	0.0999	0.1005	0.0885	0.0888	0.0883	0.0881	0.0877	0.0815	0.0828	0.0861	0.0888	0.0883	0.0865	0.0853	0.0858	0.0878	0.0851	0.0858	0.0859	0.0819
720	37	0.0829	0.0831	0.0828	0.0832	0.0824	0.083	0.0828	0.0825	0.0822	0.0823	0.0831	0.0815	0.082	0.0921	0.0913	0.0923	0.0917	0.0926	0.0927	0.0906	0.092	0.0912	0.0908	0.0817	0.0831	0.0995	0.0996	0.1013	0.1001	0.1007	0.0884	0.0889	0.089	0.0883	0.088	0.0815	0.0829	0.0862	0.0891	0.0883	0.0869	0.0862	0.0857	0.0881	0.0855	0.0858	0.0861	0.082
725	37	0.0829	0.0831	0.083	0.0832	0.0826	0.0832	0.083	0.0825	0.0823	0.0823	0.083	0.0818	0.0821	0.0922	0.0915	0.0924	0.0919	0.0927	0.093	0.091	0.0928	0.0917	0.0912	0.0815	0.083	0.0992	0.1	0.1013	0.1007	0.101	0.0891	0.0892	0.0892	0.0884	0.0882	0.0815	0.0826	0.0865	0.0893	0.0885	0.0874	0.0862	0.086	0.0882	0.0858	0.0861	0.0861	0.082
730	37	0.0829	0.0833	0.083	0.0826	0.0829	0.0831	0.0834	0.083	0.0822	0.0824	0.0832	0.0817	0.082	0.0921	0.0917	0.0922	0.0919	0.0926	0.0937	0.0919	0.0934	0.0923	0.0919	0.0817	0.083	0.1	0.1012	0.102	0.1011	0.1017	0.0896	0.0901	0.0897	0.0894	0.089	0.0815	0.0828	0.0868	0.0893	0.0884	0.0879	0.0858	0.0863	0.0885	0.0859	0.0867	0.0863	0.0821
735	37	0.083	0.0831	0.0828	0.0827	0.0827	0.0831	0.0832	0.0829	0.082	0.0821	0.0832	0.0816	0.0821	0.0919	0.0914	0.0922	0.0918	0.0925	0.0942	0.0923	0.0937	0.0928	0.0926	0.0816	0.0833	0.1	0.1018	0.1026	0.1017	0.1023	0.0898	0.09	0.0898	0.0895	0.0891	0.0815	0.0829	0.0872	0.0893	0.0883	0.0874	0.086	0.0865	0.089	0.0861	0.0867	0.0865	0.0822
740	37	0.0827	0.0831	0.0828	0.0827	0.0828	0.0832	0.0835	0.0828	0.0825	0.082	0.0832	0.0818	0.0819	0.0921	0.0919	0.0922	0.0917	0.0928	0.0951	0.093	0.0947	0.0939	0.0931	0.0819	0.0829	0.1003	0.1021	0.1028	0.1021	0.1028	0.0903	0.0903	0.0902	0.0898	0.0896	0.0816	0.0828	0.0872	0.0893	0.0887	0.0879	0.086	0.0866	0.0892	0.0863	0.0869	0.0868	0.0823
745	37	0.0826	0.0827	0.0828	0.0825	0.0828	0.0828	0.0826	0.083	0.0821	0.0822	0.0832	0.0817	0.0819	0.0923	0.0917	0.0922	0.092	0.0926	0.0955	0.0938	0.0952	0.0945	0.0937	0.0817	0.0829	0.1007	0.1026	0.1035	0.1021	0.1029	0.0914	0.0911	0.0904	0.0904	0.0904	0.0816	0.0825	0.0872	0.0898	0.0893	0.088	0.0864	0.0871	0.0891	0.0864	0.0872	0.0868	0.0819
750	37	0.0828	0.0831	0.0828	0.083	0.0824	0.083	0.0828	0.0825	0.0821	0.0825	0.083	0.0817	0.0818	0.0921	0.0914	0.0925	0.0918	0.0927	0.0965	0.0946	0.0959	0.0954	0.0942	0.0817	0.0833	0.1012	0.103	0.1037	0.1026	0.1032	0.0913	0.0912	0.091	0.0914	0.0902	0.0816	0.0826	0.0872	0.0902	0.0889	0.0878	0.0869	0.0872	0.0891	0.0869	0.0875	0.0866	0.082
755	37	0.0828	0.0832	0.0828	0.0826	0.0824	0.0829	0.0831	0.0827	0.0821	0.0821	0.0832	0.0818	0.0821	0.0921	0.0917	0.0923	0.0918	0.0929	0.0973	0.0953	0.0965	0.096	0.0942	0.0817	0.0831	0.1012	0.1025	0.1035	0.1026	0.1029	0.0918	0.092	0.0913	0.0915	0.0907	0.0817	0.0828	0.0878	0.0909	0.09	0.089	0.0876	0.0873	0.0898	0.087	0.0875	0.0872	0.0819
760	37	0.0828	0.0833	0.083	0.0828	0.0824	0.0831	0.0834	0.0828	0.0821	0.0821	0.0833	0.0818	0.082	0.0922	0.0915	0.0924	0.0919	0.0931	0.0986	0.0962	0.0977	0.0973	0.0958	0.0818	0.083	0.102	0.1043	0.105	0.1038	0.1044	0.0924	0.0924	0.092	0.092	0.0911	0.0817	0.0828	0.0875	0.0908	0.0903	0.0891	0.0875	0.0878	0.0903	0.0873	0.0882	0.0876	0.0821
765	37	0.0826	0.0832	0.0828	0.0827	0.0826	0.0832	0.0833	0.0829	0.0822	0.0823	0.0833	0.0818	0.082	0.0921	0.092	0.0924	0.0918	0.0927	0.099	0.0973	0.0985	0.0979	0.097	0.0815	0.0832	0.1029	0.1047	0.1057	0.1041	0.1052	0.0925	0.093	0.0928	0.0922	0.0922	0.0816	0.0826	0.0884	0.0912	0.0908	0.0894	0.0882	0.0879	0.0902	0.0878	0.0883	0.088	0.082
770	37	0.0828	0.083	0.0828	0.0828	0.0827	0.0828	0.0832	0.0831	0.0821	0.0821	0.0834	0.0818	0.082	0.0925	0.092	0.0924	0.092	0.0927	0.0997	0.0979	0.0996	0.0989	0.0977	0.0817	0.0831	0.1038	0.1053	0.1065	0.1048	0.1054	0.0928	0.0929	0.093	0.0935	0.0925	0.0816	0.0826	0.0889	0.0915	0.0915	0.09	0.0886	0.0881	0.091	0.0882	0.0885	0.0882	0.0821
775	37	0.0828	0.0829	0.083	0.0828	0.0826	0.0829	0.0827	0.0828	0.0821	0.0825	0.083	0.0818	0.0821	0.0924	0.0918	0.0924	0.0919	0.0929	0.1008	0.0994	0.1004	0.1001	0.0989	0.0817	0.0831	0.1038	0.1056	0.1067	0.1052	0.1058	0.0937	0.0943	0.0936	0.0937	0.0936	0.0816	0.0829	0.0891	0.0917	0.0918	0.0904	0.0888	0.0887	0.091	0.0884	0.0892	0.0883	0.0819
780	37	0.0827	0.0831	0.0827	0.0829	0.0825	0.0833	0.0833	0.0825	0.0822	0.082	0.0832	0.0819	0.082	0.0922	0.0917	0.0926	0.0919	0.093	0.1019	0.0999	0.1011	0.101	0.0996	0.0819	0.083	0.1049	0.1057	0.1063	0.1056	0.1062	0.0949	0.095	0.0938	0.0939	0.0935	0.0816	0.0827	0.0892	0.0919	0.0917	0.091	0.0894	0.0887	0.0912	0.0891	0.0894	0.0886	0.0819
785	37	0.0827	0.083	0.0828	0.0827	0.0827	0.0829	0.0833	0.0829	0.0819	0.0822	0.0831	0.0819	0.0819	0.0922	0.092	0.0925	0.0918	0.0929	0.1028	0.1009	0.102	0.1019	0.1004	0.0818	0.083	0.1052	0.1061	0.1086	0.1074	0.1069	0.0948	0.0956	0.095	0.0944	0.0944	0.0817	0.0827	0.0893	0.0925	0.0917	0.0915	0.0897	0.0891	0.0916	0.0891	0.0899	0.0888	0.0821
790	37	0.0827	0.0833	0.0828	0.0829	0.0825	0.0832	0.0834	0.0828	0.0824	0.082	0.0834	0.0818	0.0819	0.0922	0.0919	0.0926	0.0921	0.0928	0.1034	0.1015	0.103	0.1024	0.1016	0.0817	0.083	0.1051	0.1068	0.109	0.1073	0.1073	0.0956	0.0954	0.0949	0.0951	0.0953	0.0816	0.0825	0.0894	0.0929	0.0925	0.0915	0.0905	0.0896	0.0916	0.0896	0.0903	0.0893	0.0818
795	37	0.0827	0.0829	0.0826	0.0827	0.0827	0.083	0.0833	0.0829	0.082	0.0821	0.0832	0.0817	0.082	0.0923	0.092	0.0925	0.0921	0.0929	0.1043	0.1027	0.1038	0.1037	0.102	0.0818	0.0831	0.1052	0.1069	0.1088	0.1075	0.1075	0.0961	0.096	0.0954	0.0955	0.0954	0.0815	0.0828	0.0903	0.0933	0.0933	0.0925	0.0909	0.0901	0.0923	0.0905	0.0908	0.09	0.0823
800	37	0.0828	0.0829	0.0829	0.0826	0.0828	0.0829	0.0831	0.0829	0.0821	0.0823	0.0833	0.0818	0.082	0.0923	0.092	0.0922	0.0922	0.0928	0.1054	0.1036	0.1043	0.1048	0.1031	0.0817	0.0832	0.1062	0.1073	0.1097	0.1084	0.1079	0.0959	0.0967	0.096	0.0964	0.096	0.0815	0.0827	0.0912	0.0936	0.0932	0.0927	0.0913	0.0902	0.0927	0.0906	0.0911	0.0904	0.082
805	37	0.0826	0.0827	0.0828	0.083	0.0825	0.083	0.0826	0.0826	0.0822	0.0826	0.0829	0.0818	0.0818	0.0925	0.092	0.0927	0.0923	0.0929	0.106	0.1039	0.1044	0.106	0.1048	0.0818	0.083	0.1067	0.1082	0.1103	0.109	0.1086	0.096	0.097	0.0962	0.0968	0.0976	0.0816	0.0827	0.0919	0.0939	0.0935	0.0934	0.0923	0.0908	0.0934	0.0908	0.0917	0.0905	0.0823
810	37	0.0827	0.0833	0.0828	0.083	0.0825	0.0832	0.0831	0.0825	0.0821	0.082	0.083	0.0817	0.082	0.0923	0.0919	0.0929	0.0921	0.0932	0.1064	0.105	0.1053	0.1072	0.1054	0.0817	0.0829	0.1073	0.1086	0.111	0.1098	0.1092	0.0965	0.0973	0.0968	0.0973	0.098	0.0816	0.0826	0.0922	0.0944	0.0942	0.0936	0.0932	0.0913	0.0936	0.0914	0.0922	0.0909	0.0819
815	37	0.0827	0.0832	0.0828	0.083	0.0824	0.0832	0.0832	0.0825	0.0823	0.082	0.0829	0.0816	0.0821	0.0921	0.0922	0.0928	0.0922	0.0933	0.1071	0.1062	0.1064	0.1081	0.1069	0.0818	0.083	0.1079	0.1091	0.1114	0.1104	0.1101	0.0973	0.0975	0.0974	0.0981	0.0988	0.0815	0.0825	0.0922	0.0943	0.0945	0.0942	0.0935	0.0917	0.0938	0.0917	0.0925	0.0916	0.0818
820	37	0.0829	0.0833	0.0828	0.083	0.0824	0.0833	0.0832	0.0826	0.0822	0.0821	0.0833	0.0819	0.0821	0.0922	0.092	0.0928	0.0921	0.0933	0.108	0.1066	0.1079	0.1088	0.1075	0.0817	0.0832	0.1077	0.1096	0.112	0.111	0.1106	0.0976	0.0985	0.0983	0.0985	0.0993	0.0817	0.0827	0.0921	0.0949	0.0949	0.0942	0.0939	0.0921	0.0943	0.0922	0.0929	0.0921	0.0819
825	37	0.0829	0.0832	0.0826	0.0826	0.0826	0.0833	0.0833	0.0825	0.0823	0.0821	0.0831	0.0818	0.0823	0.0922	0.0923	0.0925	0.0923	0.0933	0.1094	0.1079	0.1088	0.1106	0.109	0.0818	0.0833	0.1086	0.1105	0.1126	0.1123	0.1113	0.0984	0.0994	0.099	0.0996	0.0999	0.0817	0.0829	0.0934	0.0956	0.0956	0.0953	0.0948	0.0929	0.0951	0.0931	0.0935	0.0927	0.0819
830	37	0.0829	0.0832	0.0829	0.0826	0.0828	0.0832	0.0832	0.0831	0.0822	0.0822	0.0834	0.0818	0.082	0.0925	0.0922	0.0925	0.0924	0.0931	0.111	0.1089	0.1097	0.1107	0.1104	0.0816	0.0831	0.1096	0.1111	0.1137	0.1129	0.1122	0.099	0.0994	0.0993	0.1001	0.1003	0.0814	0.0828	0.0941	0.0964	0.0963	0.096	0.0953	0.0934	0.0954	0.0935	0.0943	0.0931	0.0821
835	37	0.0827	0.0826	0.0827	0.0826	0.0826	0.0829	0.0826	0.0832	0.0821	0.0825	0.0831	0.0817	0.0821	0.0925	0.0922	0.0925	0.0924	0.0929	0.1112	0.1093	0.1108	0.1118	0.1113	0.0817	0.0831	0.1102	0.1118	0.1141	0.1133	0.1128	0.0998	0.1004	0.0997	0.1005	0.1011	0.0816	0.0828	0.0938	0.0969	0.0961	0.0965	0.0955	0.0935	0.0962	0.0939	0.0946	0.0938	0.082
840	37	0.0828	0.0829	0.0828	0.0828	0.0824	0.0831	0.0829	0.0826	0.0821	0.0819	0.0828	0.0817	0.0819	0.0924	0.0921	0.0927	0.0922	0.0931	0.1126	0.1107	0.1135	0.1125	0.1114	0.0817	0.0832	0.1108	0.1121	0.1147	0.1137	0.1138	0.1001	0.1007	0.1004	0.1011	0.1014	0.0816	0.0827	0.0943	0.0966	0.0971	0.0974	0.0964	0.0935	0.0963	0.0944	0.0951	0.0943	0.0822
845	37	0.0829	0.0832	0.0827	0.0831	0.0825	0.0831	0.0827	0.0825	0.0823	0.0826	0.0829	0.0818	0.0821	0.0923	0.0919	0.0931	0.0923	0.0931	0.114	0.1124	0.1144	0.1147	0.1131	0.0818	0.0832	0.111	0.1135	0.1153	0.115	0.1148	0.1008	0.1013	0.1014	0.1025	0.1025	0.0816	0.0828	0.095	0.0976	0.0978	0.0975	0.0969	0.0945	0.097	0.0953	0.096	0.0953	0.0823
850	37	0.0829	0.0832	0.0829	0.0831	0.0825	0.0831	0.083	0.0826	0.0823	0.0824	0.083	0.0818	0.082	0.0923	0.0919	0.0931	0.0924	0.0931	0.1166	0.1144	0.1168	0.1169	0.1145	0.0818	0.0832	0.1115	0.1144	0.1163	0.1161	0.1156	0.102	0.1027	0.1021	0.1034	0.1033	0.0816	0.0827	0.0958	0.0983	0.0989	0.0986	0.0982	0.0953	0.0977	0.0959	0.0967	0.0957	0.0822
855	37	0.0829	0.0834	0.0829	0.0826	0.0826	0.0833	0.0833	0.0828	0.0823	0.0822	0.0831	0.0819	0.0819	0.0922	0.0922	0.0928	0.0922	0.0935	0.1177	0.1155	0.1187	0.1176	0.1159	0.0818	0.0831	0.112	0.1148	0.1173	0.1163	0.1168	0.1024	0.1039	0.1029	0.1038	0.1036	0.0817	0.0828	0.0964	0.0986	0.0994	0.0994	0.0984	0.0954	0.098	0.0962	0.0971	0.0964	0.0821
860	37	0.0826	0.0829	0.0828	0.0827	0.0828	0.0829	0.0826	0.0831	0.082	0.0821	0.0834	0.0819	0.0817	0.0926	0.0925	0.0927	0.0926	0.0932	0.1185	0.1174	0.1208	0.1201	0.1172	0.0818	0.0829	0.1128	0.1153	0.1174	0.1165	0.1173	0.1034	0.1046	0.1044	0.1046	0.1041	0.0815	0.0825	0.0973	0.0998	0.1007	0.1002	0.0994	0.0961	0.0986	0.0971	0.0973	0.0977	0.0821
865	37	0.0828	0.0829	0.083	0.0828	0.0827	0.0829	0.0828	0.083	0.082	0.0823	0.0832	0.0818	0.082	0.0926	0.0925	0.0926	0.0925	0.0934	0.1202	0.1189	0.1231	0.1217	0.1188	0.0817	0.083	0.1126	0.1158	0.1176	0.1178	0.1177	0.1045	0.106	0.1053	0.1058	0.1054	0.0816	0.0827	0.0974	0.1007	0.101	0.101	0.1001	0.0964	0.1144	0.0973	0.0975	0.0982	0.082
870	37	0.0828	0.0828	0.0829	0.0827	0.0828	0.0828	0.0826	0.083	0.082	0.0824	0.0833	0.0818	0.0823	0.0929	0.0928	0.0929	0.0927	0.0935	0.1223	0.1209	0.1242	0.1237	0.121	0.0819	0.0833	0.1143	0.1171	0.1191	0.1192	0.1187	0.1052	0.1071	0.1065	0.107	0.1066	0.0816	0.0829	0.0983	0.1015	0.1015	0.1016	0.1012	0.0973	0.0992	0.0978	0.0985	0.0993	0.082
875	37	0.0828	0.0828	0.0828	0.0828	0.0828	0.083	0.0826	0.0832	0.082	0.0824	0.0833	0.0817	0.0821	0.0926	0.0923	0.0927	0.0924	0.0932	0.1247	0.1231	0.1266	0.1262	0.123	0.0818	0.0832	0.1144	0.1172	0.1192	0.1189	0.1187	0.1061	0.1078	0.1071	0.1067	0.107	0.0816	0.0828	0.0988	0.1022	0.1025	0.1024	0.1022	0.0979	0.0997	0.098	0.0989	0.0998	0.0821
880	37	0.0827	0.083	0.0827	0.0831	0.0824	0.0832	0.0833	0.0824	0.0823	0.0819	0.083	0.0817	0.0821	0.0928	0.0922	0.0932	0.0924	0.0936	0.1268	0.1252	0.1289	0.1283	0.1248	0.0819	0.0831	0.1156	0.1178	0.1204	0.1201	0.1201	0.1074	0.1085	0.1077	0.1081	0.1079	0.0817	0.0827	0.1001	0.1035	0.1032	0.1033	0.1026	0.0991	0.1003	0.0992	0.1	0.101	0.082
885	37	0.0827	0.0831	0.0829	0.0829	0.0827	0.083	0.0829	0.0829	0.0822	0.0821	0.083	0.0818	0.0819	0.0927	0.0926	0.0931	0.0925	0.0937	0.1293	0.1277	0.1312	0.1308	0.1265	0.0819	0.0831	0.1166	0.119	0.1218	0.1215	0.1217	0.1083	0.1097	0.1091	0.1091	0.1092	0.0817	0.0825	0.1008	0.1043	0.1042	0.1038	0.1037	0.1001	0.1015	0.1003	0.1011	0.1017	0.0821
890	37	0.0827	0.0833	0.083	0.0828	0.0827	0.0832	0.0829	0.0829	0.0821	0.082	0.0831	0.0819	0.0819	0.0924	0.0924	0.093	0.0925	0.0937	0.1318	0.1302	0.1341	0.1332	0.129	0.0819	0.0829	0.1165	0.1187	0.122	0.1214	0.1227	0.1097	0.1108	0.11	0.1107	0.111	0.0817	0.0826	0.1009	0.1046	0.1049	0.1044	0.1041	0.1007	0.1022	0.101	0.1028	0.1027	0.0822
895	37	0.0828	0.0834	0.0831	0.0828	0.0829	0.0834	0.0831	0.0829	0.0823	0.0821	0.0834	0.0818	0.0819	0.0925	0.0926	0.093	0.0926	0.0938	0.1341	0.1327	0.1366	0.1361	0.1311	0.0817	0.0829	0.1166	0.1194	0.123	0.1225	0.1221	0.1104	0.1118	0.1111	0.1117	0.1121	0.0815	0.0825	0.1023	0.1054	0.1056	0.1054	0.1048	0.1015	0.1033	0.1019	0.1036	0.1037	0.082
900	37	0.0828	0.0832	0.083	0.0827	0.0828	0.0832	0.0829	0.0827	0.0822	0.082	0.0833	0.0819	0.0819	0.0928	0.0924	0.0931	0.0927	0.0937	0.1368	0.1358	0.1398	0.1386	0.1347	0.0818	0.0831	0.1177	0.1213	0.1233	0.123	0.1233	0.1118	0.1142	0.1124	0.1131	0.1135	0.0817	0.0827	0.1035	0.1065	0.1072	0.1073	0.1062	0.1025	0.1043	0.1032	0.105	0.1048	0.0822
905	37	0.0828	0.0829	0.0828	0.083	0.0826	0.0829	0.0827	0.0824	0.0821	0.0824	0.0828	0.0819	0.082	0.0926	0.0924	0.0931	0.0927	0.0933	0.1402	0.1395	0.1433	0.1414	0.1375	0.0817	0.0831	0.119	0.1216	0.1248	0.1238	0.1248	0.1133	0.1137	0.1139	0.1142	0.1147	0.0816	0.0828	0.1048	0.1073	0.1085	0.1083	0.1084	0.1033	0.1052	0.1042	0.1061	0.1055	0.0821
910	37	0.0827	0.0834	0.0828	0.0831	0.0823	0.083	0.0832	0.0825	0.0823	0.0821	0.0828	0.0818	0.082	0.0926	0.0923	0.0934	0.0929	0.0935	0.143	0.1425	0.1473	0.1443	0.1398	0.0818	0.0831	0.1193	0.122	0.1251	0.1251	0.1252	0.1149	0.1166	0.1156	0.1159	0.1156	0.0816	0.0826	0.1054	0.1093	0.1097	0.1098	0.1093	0.1043	0.1064	0.105	0.1072	0.1065	0.082
915	37	0.0827	0.0833	0.0827	0.0828	0.0823	0.0831	0.083	0.0825	0.0823	0.082	0.0829	0.0817	0.0821	0.0927	0.0923	0.0934	0.0928	0.0937	0.1475	0.1463	0.1519	0.1484	0.1426	0.0819	0.0832	0.1198	0.1226	0.1255	0.1264	0.1267	0.116	0.1169	0.117	0.1175	0.1172	0.0816	0.0828	0.1067	0.11	0.1108	0.1106	0.1101	0.1054	0.1076	0.1066	0.1087	0.1077	0.0823
920	37	0.0829	0.0834	0.0828	0.0831	0.0825	0.0831	0.0828	0.0829	0.0822	0.0826	0.0831	0.0818	0.0822	0.0928	0.0924	0.0934	0.0928	0.0936	0.1517	0.1512	0.1555	0.1536	0.1469	0.0819	0.0833	0.1209	0.1231	0.1265	0.1269	0.1269	0.1175	0.1181	0.1185	0.1188	0.1192	0.0816	0.0828	0.1078	0.1112	0.1117	0.1116	0.1115	0.1067	0.1085	0.1076	0.1095	0.1086	0.0821
925	37	0.0829	0.0831	0.083	0.0831	0.0825	0.0832	0.0833	0.0827	0.0822	0.0819	0.083	0.0818	0.0822	0.0926	0.0929	0.0934	0.0928	0.094	0.1568	0.1559	0.1598	0.1577	0.1501	0.0818	0.0832	0.1211	0.1239	0.1264	0.127	0.1264	0.1194	0.1196	0.1205	0.1212	0.1209	0.0816	0.0828	0.1101	0.1121	0.113	0.1142	0.1136	0.1078	0.1101	0.1089	0.1108	0.11	0.0822
930	37	0.0829	0.083	0.0831	0.0827	0.0828	0.0833	0.0828	0.0829	0.0823	0.082	0.0833	0.082	0.0822	0.0928	0.0929	0.093	0.0928	0.094	0.1596	0.1598	0.1635	0.1608	0.1525	0.0819	0.0831	0.1224	0.1258	0.1289	0.1294	0.1288	0.1207	0.1213	0.121	0.1225	0.1222	0.0817	0.0828	0.1101	0.113	0.1143	0.1145	0.1146	0.1092	0.1117	0.1107	0.1123	0.1109	0.0823
935	37	0.0828	0.0831	0.0828	0.0827	0.0828	0.083	0.0827	0.083	0.082	0.0825	0.0832	0.0817	0.0821	0.0928	0.0925	0.093	0.0928	0.0934	0.1645	0.1652	0.1689	0.1664	0.1575	0.0819	0.0833	0.1234	0.1263	0.1299	0.1307	0.1297	0.1241	0.1238	0.1235	0.1234	0.1238	0.0817	0.0827	0.1115	0.1145	0.116	0.1157	0.1156	0.1105	0.1121	0.112	0.1136	0.1122	0.082
940	37	0.0826	0.0832	0.0827	0.083	0.0822	0.0831	0.0829	0.0824	0.0821	0.0819	0.083	0.0817	0.0821	0.0929	0.0926	0.0936	0.093	0.0938	0.1693	0.1701	0.1739	0.1703	0.1624	0.0817	0.0831	0.1232	0.1268	0.1297	0.1299	0.13	0.1265	0.1255	0.1258	0.1257	0.126	0.0817	0.0827	0.1119	0.1161	0.1172	0.1173	0.1171	0.1126	0.1139	0.1133	0.1153	0.114	0.0821
945	37	0.0828	0.0831	0.083	0.0828	0.0826	0.083	0.0828	0.0827	0.0821	0.082	0.083	0.082	0.0818	0.0928	0.0929	0.0936	0.093	0.0941	0.1745	0.1754	0.1797	0.1769	0.1665	0.0819	0.0831	0.125	0.1278	0.132	0.1317	0.1313	0.1296	0.1284	0.1277	0.1276	0.1279	0.0816	0.0827	0.1135	0.1176	0.1183	0.1185	0.1188	0.1139	0.115	0.1147	0.117	0.1156	0.0822
950	37	0.0829	0.083	0.083	0.0828	0.0826	0.0833	0.083	0.0827	0.0822	0.082	0.0831	0.0819	0.0822	0.0928	0.0928	0.0935	0.0932	0.0942	0.1786	0.18	0.1863	0.1832	0.1715	0.0818	0.0831	0.1247	0.1287	0.132	0.1318	0.1316	0.1312	0.1316	0.1314	0.1306	0.1301	0.0816	0.0828	0.1143	0.12	0.1206	0.1204	0.1201	0.1149	0.1172	0.1167	0.1188	0.118	0.0821
955	37	0.0829	0.083	0.083	0.083	0.0825	0.0828	0.0828	0.0828	0.082	0.0821	0.0832	0.0818	0.0822	0.0928	0.0929	0.0938	0.0929	0.0941	0.1851	0.1889	0.1905	0.189	0.1757	0.0818	0.0832	0.127	0.1297	0.1336	0.1336	0.1333	0.1341	0.1344	0.1339	0.1327	0.1315	0.0817	0.0828	0.116	0.1213	0.1218	0.1217	0.1222	0.1167	0.1188	0.1189	0.1208	0.1189	0.0821
960	37	0.0828	0.0827	0.083	0.0827	0.0826	0.0829	0.0825	0.0828	0.0819	0.0821	0.0831	0.0817	0.0823	0.093	0.0931	0.0936	0.0932	0.0942	0.1915	0.1931	0.1969	0.1972	0.1819	0.0819	0.0832	0.1277	0.1301	0.1341	0.1345	0.1337	0.1363	0.1368	0.137	0.1355	0.1329	0.0816	0.0828	0.1182	0.1236	0.1239	0.1238	0.124	0.1184	0.1205	0.1202	0.1225	0.1212	0.0824
965	37	0.0828	0.0828	0.0829	0.0829	0.0825	0.0829	0.0825	0.083	0.0821	0.0824	0.0829	0.0817	0.0823	0.093	0.093	0.0935	0.0932	0.0938	0.1983	0.1999	0.2036	0.2025	0.1877	0.0819	0.0832	0.1284	0.1309	0.1352	0.1369	0.135	0.1404	0.1396	0.1391	0.1391	0.1364	0.0815	0.0827	0.1202	0.1254	0.1248	0.1257	0.1271	0.1206	0.122	0.1223	0.1242	0.1224	0.0821
970	37	0.0828	0.0834	0.0827	0.0828	0.0822	0.083	0.083	0.0823	0.0821	0.0819	0.0827	0.0816	0.0821	0.0929	0.0927	0.0937	0.0932	0.0941	0.2065	0.208	0.2123	0.2081	0.1951	0.0817	0.0832	0.1299	0.133	0.1367	0.1378	0.1374	0.1441	0.1417	0.1419	0.1423	0.1399	0.0816	0.0827	0.1228	0.1268	0.1282	0.1285	0.1292	0.1223	0.1244	0.125	0.1267	0.1245	0.0822
975	37	0.0829	0.0833	0.0828	0.0828	0.0822	0.0829	0.0828	0.0824	0.082	0.0819	0.0828	0.0817	0.0821	0.0929	0.0928	0.0937	0.0932	0.094	0.2138	0.2155	0.2191	0.216	0.2006	0.0816	0.0833	0.1309	0.1342	0.1383	0.1386	0.1382	0.1464	0.1461	0.1457	0.1455	0.143	0.0816	0.0828	0.1242	0.1306	0.1316	0.1326	0.1329	0.1254	0.1266	0.1269	0.1296	0.1264	0.0822
980	37	0.0828	0.0833	0.0828	0.083	0.0823	0.083	0.0829	0.0824	0.0822	0.082	0.0831	0.0817	0.0821	0.093	0.0926	0.094	0.0932	0.094	0.2186	0.2209	0.226	0.2228	0.2074	0.0816	0.0833	0.1304	0.1342	0.1391	0.1386	0.1385	0.1493	0.1493	0.1483	0.1489	0.1455	0.0817	0.0829	0.1266	0.1335	0.1354	0.1346	0.1346	0.1267	0.1287	0.1297	0.1315	0.1295	0.0819
985	37	0.083	0.083	0.0831	0.0831	0.0825	0.0833	0.083	0.0826	0.0823	0.082	0.0832	0.0819	0.0823	0.0929	0.0933	0.0938	0.0933	0.0945	0.2307	0.2338	0.2393	0.2353	0.2181	0.0818	0.0833	0.1322	0.1377	0.1417	0.1425	0.1419	0.1542	0.1546	0.1537	0.1525	0.1497	0.0818	0.0829	0.1283	0.1366	0.1384	0.1376	0.1382	0.1307	0.1322	0.1328	0.1345	0.1314	0.0823
990	37	0.083	0.0827	0.083	0.0828	0.0828	0.0828	0.0829	0.0826	0.082	0.0822	0.0833	0.0817	0.0822	0.0931	0.0932	0.0939	0.0935	0.0944	0.2357	0.2386	0.2452	0.2394	0.2207	0.0817	0.0833	0.134	0.1384	0.1416	0.1418	0.1413	0.1565	0.1574	0.1558	0.1562	0.1529	0.0818	0.0828	0.1324	0.1383	0.1398	0.14	0.1405	0.1334	0.1347	0.1351	0.1372	0.1337	0.0821
995	37	0.0827	0.083	0.0828	0.0827	0.0826	0.0829	0.0826	0.0829	0.082	0.0825	0.0829	0.0819	0.0821	0.0931	0.093	0.0937	0.0936	0.0942	0.2462	0.248	0.2517	0.2475	0.2288	0.0818	0.083	0.1344	0.1383	0.1425	0.1432	0.1429	0.1611	0.1616	0.1601	0.159	0.1566	0.0818	0.0828	0.1339	0.1412	0.1415	0.143	0.1431	0.1361	0.1377	0.1379	0.1406	0.1367	0.0821
1000	37	0.0828	0.083	0.0829	0.0829	0.0825	0.0829	0.0825	0.0828	0.0819	0.0823	0.083	0.0817	0.0821	0.0931	0.0932	0.0936	0.0936	0.0943	0.254	0.2552	0.2625	0.2577	0.2367	0.0816	0.0832	0.1356	0.1395	0.1439	0.1443	0.1436	0.1629	0.1645	0.1618	0.1629	0.1606	0.0816	0.0829	0.1378	0.1461	0.144	0.1452	0.1474	0.1395	0.1398	0.1413	0.1432	0.1396	0.0821
1005	37	0.0828	0.0833	0.0829	0.0832	0.0825	0.0831	0.083	0.0824	0.0821	0.0819	0.0828	0.0818	0.0821	0.0933	0.093	0.0941	0.0936	0.0945	0.2637	0.2672	0.2712	0.266	0.2446	0.0816	0.0832	0.1371	0.1412	0.1446	0.1457	0.1454	0.1682	0.1689	0.1682	0.1657	0.1642	0.0818	0.0828	0.1404	0.1492	0.1471	0.1497	0.1507	0.1425	0.1435	0.145	0.1481	0.1417	0.0821
1010	37	0.0828	0.0832	0.0828	0.0831	0.0821	0.083	0.083	0.0824	0.082	0.0818	0.0827	0.0818	0.0821	0.0932	0.0931	0.0941	0.0936	0.0946	0.2754	0.2772	0.2832	0.2765	0.2534	0.0818	0.0831	0.1375	0.1419	0.1448	0.1475	0.1473	0.1722	0.1732	0.1708	0.1701	0.1676	0.0817	0.0828	0.1435	0.1527	0.1505	0.1523	0.1538	0.1467	0.1469	0.1486	0.1509	0.145	0.0821
1015	37	0.0829	0.0832	0.0829	0.0832	0.0826	0.0832	0.0826	0.0825	0.082	0.0819	0.0831	0.0819	0.082	0.0931	0.0932	0.0941	0.0936	0.0946	0.2871	0.2891	0.2973	0.29	0.2632	0.0818	0.0831	0.1383	0.143	0.1462	0.1478	0.1476	0.1768	0.1767	0.1767	0.1753	0.1725	0.0817	0.0827	0.1476	0.1585	0.158	0.1574	0.1588	0.1503	0.1519	0.1534	0.1557	0.1488	0.0822
1020	37	0.0827	0.0828	0.0829	0.0825	0.0828	0.0828	0.0825	0.0828	0.0818	0.0822	0.0829	0.0818	0.0823	0.0933	0.0935	0.094	0.094	0.0948	0.2927	0.2984	0.3045	0.2974	0.2715	0.082	0.083	0.1406	0.1437	0.1485	0.1496	0.1494	0.1816	0.182	0.1787	0.1788	0.1745	0.0817	0.0828	0.1531	0.1614	0.162	0.1609	0.1621	0.1533	0.1545	0.1568	0.1582	0.1522	0.0822
1025	37	0.0829	0.0831	0.0829	0.0831	0.0824	0.083	0.0827	0.0822	0.082	0.082	0.0827	0.0817	0.0822	0.0933	0.0935	0.0941	0.0938	0.0948	0.3104	0.3134	0.3181	0.3118	0.2824	0.0817	0.0833	0.1414	0.1462	0.1495	0.1515	0.1508	0.1851	0.1853	0.1847	0.1841	0.1794	0.0817	0.0829	0.1568	0.166	0.1659	0.1644	0.1652	0.1585	0.1597	0.1621	0.1637	0.1565	0.0822
1030	37	0.0828	0.0831	0.083	0.083	0.0823	0.0833	0.0829	0.0824	0.082	0.082	0.083	0.0818	0.082	0.0932	0.0934	0.0942	0.0936	0.0949	0.3185	0.3254	0.3322	0.3246	0.2925	0.0818	0.083	0.1428	0.1469	0.1512	0.1527	0.1522	0.191	0.1914	0.1901	0.1895	0.1844	0.0817	0.0826	0.159	0.1717	0.1729	0.1722	0.1723	0.1636	0.1638	0.1658	0.1678	0.1614	0.0819
1035	37	0.0827	0.0833	0.0828	0.083	0.0824	0.0832	0.0828	0.0823	0.0819	0.0817	0.0831	0.0817	0.082	0.0932	0.0932	0.0943	0.0941	0.0948	0.3425	0.347	0.352	0.3404	0.309	0.0816	0.0832	0.1429	0.1488	0.1525	0.1538	0.1544	0.1975	0.1976	0.1948	0.1941	0.1888	0.0817	0.0828	0.1733	0.1795	0.178	0.1797	0.1805	0.169	0.1697	0.171	0.1733	0.165	0.082
1040	37	0.0828	0.0832	0.0829	0.0831	0.0824	0.0831	0.0829	0.0823	0.0818	0.0817	0.0829	0.0817	0.0822	0.0931	0.0932	0.0944	0.0937	0.095	0.3529	0.3623	0.3674	0.3538	0.3182	0.0816	0.0833	0.1451	0.1504	0.1548	0.1564	0.1568	0.2018	0.2037	0.2	0.1984	0.1941	0.0817	0.0829	0.1773	0.1841	0.1847	0.1851	0.1864	0.1741	0.1732	0.1755	0.1782	0.1692	0.082
1045	37	0.083	0.0828	0.083	0.0829	0.0826	0.0831	0.0826	0.0825	0.0817	0.0817	0.083	0.0817	0.0821	0.0934	0.0937	0.0945	0.0939	0.0952	0.3578	0.3663	0.3803	0.3682	0.3286	0.0816	0.0833	0.147	0.1534	0.1572	0.1595	0.1598	0.2133	0.2137	0.2099	0.2053	0.1998	0.0816	0.0828	0.1815	0.1877	0.1885	0.1877	0.1921	0.1789	0.1774	0.1798	0.1834	0.1742	0.0823
1050	37	0.0829	0.0827	0.083	0.0826	0.0829	0.0827	0.0822	0.0827	0.0817	0.0819	0.083	0.0818	0.0823	0.0933	0.0934	0.0942	0.094	0.0951	0.3857	0.3942	0.4005	0.3876	0.3456	0.0817	0.0832	0.1459	0.1508	0.1569	0.1587	0.1586	0.2118	0.2138	0.2109	0.2089	0.2044	0.0817	0.0828	0.1761	0.1958	0.1982	0.1962	0.1964	0.1847	0.1849	0.1883	0.1907	0.1799	0.082
1055	37	0.0828	0.0833	0.0829	0.0827	0.0824	0.0829	0.0827	0.0821	0.0817	0.0822	0.0826	0.0817	0.0819	0.0934	0.0935	0.0945	0.0941	0.0951	0.3908	0.4029	0.4109	0.404	0.3566	0.0816	0.0833	0.1468	0.1521	0.158	0.16	0.1582	0.2205	0.222	0.2169	0.2151	0.2073	0.0816	0.0827	0.1905	0.2019	0.2007	0.2011	0.2035	0.189	0.19	0.1927	0.1954	0.1855	0.0822
1060	37	0.083	0.0832	0.083	0.0829	0.0824	0.0829	0.0825	0.0825	0.0817	0.0823	0.0826	0.0818	0.0824	0.0933	0.0937	0.0944	0.0942	0.0951	0.4036	0.4151	0.4304	0.4227	0.3765	0.0816	0.0834	0.1506	0.1548	0.1607	0.1625	0.1618	0.226	0.2275	0.2242	0.2221	0.2142	0.0817	0.083	0.201	0.209	0.2087	0.209	0.2105	0.198	0.1961	0.1987	0.2022	0.1901	0.0823
1065	37	0.083	0.0833	0.0832	0.0832	0.0826	0.0833	0.0828	0.0823	0.082	0.0816	0.0829	0.0821	0.0823	0.0935	0.0936	0.0947	0.0944	0.0955	0.4226	0.4343	0.4452	0.4413	0.3918	0.0819	0.0834	0.1503	0.1558	0.1618	0.1644	0.1626	0.2309	0.2349	0.2307	0.2276	0.2201	0.0818	0.0828	0.206	0.2151	0.2143	0.2166	0.2169	0.203	0.2023	0.2056	0.2085	0.1975	0.0823
1070	37	0.0828	0.0831	0.0829	0.0831	0.0826	0.0832	0.0827	0.082	0.0819	0.0816	0.0828	0.0817	0.0821	0.0936	0.0938	0.0949	0.0943	0.0956	0.4475	0.4598	0.4686	0.4601	0.4038	0.0816	0.0831	0.1509	0.1578	0.163	0.1659	0.1665	0.2418	0.2452	0.2407	0.2413	0.2283	0.0817	0.0828	0.213	0.2214	0.2211	0.222	0.223	0.2117	0.209	0.2118	0.2144	0.2027	0.0822
1075	37	0.0829	0.0831	0.083	0.0825	0.0828	0.0828	0.0821	0.0823	0.0815	0.0819	0.083	0.0818	0.082	0.0934	0.0936	0.0944	0.0942	0.0954	0.4827	0.496	0.4998	0.4843	0.4257	0.0817	0.0831	0.1505	0.1593	0.1648	0.1679	0.1676	0.2512	0.252	0.2473	0.2447	0.2361	0.0817	0.0827	0.2249	0.2331	0.2332	0.2326	0.2354	0.2207	0.2172	0.2215	0.2233	0.2117	0.082
1080	37	0.0826	0.0829	0.0829	0.0827	0.0825	0.0828	0.0825	0.0822	0.0817	0.0821	0.0823	0.0817	0.0819	0.0936	0.094	0.0945	0.0946	0.0956	0.482	0.4941	0.5043	0.4956	0.4443	0.0817	0.0831	0.1524	0.1565	0.1616	0.1646	0.1657	0.2498	0.257	0.2524	0.2477	0.2386	0.0816	0.0826	0.2192	0.2311	0.2334	0.2347	0.238	0.2229	0.2229	0.2262	0.2306	0.2157	0.082
1085	37	0.0828	0.0831	0.083	0.0827	0.0827	0.0828	0.0825	0.0823	0.0816	0.0822	0.0825	0.0818	0.082	0.0938	0.0939	0.0949	0.0945	0.0958	0.5087	0.5178	0.5255	0.5151	0.4631	0.0819	0.0831	0.1543	0.1577	0.1626	0.1662	0.1664	0.2576	0.2619	0.2591	0.2574	0.2461	0.0817	0.0828	0.2288	0.2371	0.2388	0.2398	0.2481	0.2329	0.2302	0.2351	0.2391	0.2245	0.0822
1090	37	0.0828	0.0829	0.0828	0.0828	0.0826	0.0827	0.0822	0.0822	0.0815	0.082	0.0823	0.0818	0.0821	0.0936	0.094	0.0947	0.0947	0.0957	0.551	0.5652	0.5665	0.5488	0.4814	0.0817	0.0832	0.1568	0.1613	0.1673	0.1704	0.1702	0.2703	0.2713	0.2694	0.2661	0.2556	0.0817	0.0829	0.2393	0.2493	0.2517	0.2527	0.2568	0.2437	0.2411	0.2447	0.2469	0.2322	0.082
1095	37	0.0828	0.0832	0.0829	0.083	0.0823	0.0831	0.0825	0.082	0.0817	0.0815	0.0825	0.0817	0.082	0.0935	0.0938	0.0948	0.0944	0.0956	0.5651	0.5761	0.5761	0.5577	0.4969	0.0817	0.0832	0.1581	0.1605	0.1652	0.1683	0.1679	0.2759	0.28	0.2762	0.2719	0.2619	0.0816	0.0828	0.2484	0.2521	0.2533	0.2576	0.2622	0.2502	0.2468	0.2512	0.2566	0.2395	0.0822
1100	37	0.0827	0.083	0.083	0.0826	0.0826	0.0832	0.0822	0.0823	0.0814	0.0814	0.0828	0.0818	0.082	0.0937	0.0939	0.0951	0.0946	0.0959	0.5919	0.6077	0.6128	0.586	0.5205	0.0817	0.083	0.1596	0.1612	0.1659	0.1699	0.1705	0.2862	0.2891	0.2871	0.2827	0.2712	0.0816	0.0828	0.254	0.2575	0.2607	0.2633	0.2697	0.2606	0.2599	0.2632	0.2678	0.2494	0.0823
1105	37	0.0828	0.0828	0.0831	0.0826	0.0828	0.0829	0.0819	0.0823	0.0813	0.0814	0.0827	0.0818	0.082	0.0937	0.0942	0.0952	0.0946	0.0962	0.6198	0.6373	0.6403	0.6162	0.5401	0.0818	0.0833	0.1594	0.163	0.1668	0.1706	0.1713	0.2957	0.2983	0.2983	0.2932	0.2798	0.0817	0.0828	0.26	0.2637	0.2733	0.2769	0.2782	0.2699	0.268	0.2726	0.2756	0.2572	0.0823
1110	37	0.0829	0.0827	0.083	0.0827	0.0827	0.0828	0.082	0.0822	0.0813	0.0819	0.0826	0.0819	0.082	0.0938	0.0941	0.095	0.0946	0.096	0.6485	0.6662	0.6687	0.644	0.5661	0.0818	0.0832	0.1623	0.1651	0.1694	0.1745	0.1741	0.3051	0.3117	0.3098	0.3043	0.2895	0.0818	0.0828	0.2732	0.282	0.2833	0.2875	0.29	0.282	0.2801	0.2849	0.2876	0.269	0.0822
1115	37	0.0829	0.083	0.083	0.0826	0.0828	0.0828	0.0819	0.0823	0.0811	0.0816	0.0823	0.0818	0.0821	0.0939	0.0942	0.0952	0.0949	0.0961	0.6819	0.7008	0.7015	0.6774	0.5936	0.0818	0.0833	0.1638	0.1664	0.1704	0.1779	0.176	0.3148	0.3207	0.3215	0.3137	0.2986	0.0819	0.0829	0.2795	0.2901	0.2937	0.2983	0.3052	0.2899	0.3029	0.2954	0.3008	0.2796	0.0823
1120	37	0.0828	0.0831	0.0826	0.0829	0.0823	0.0829	0.082	0.0816	0.0813	0.0815	0.0824	0.0817	0.0821	0.0939	0.0943	0.0951	0.0949	0.0962	0.7072	0.7275	0.7322	0.7095	0.6228	0.0817	0.0831	0.163	0.166	0.173	0.1791	0.1784	0.3272	0.3322	0.3297	0.3232	0.3084	0.0817	0.0828	0.2933	0.3084	0.3141	0.3129	0.3229	0.305	0.3044	0.3088	0.3128	0.2885	0.0821
1125	37	0.0828	0.083	0.083	0.083	0.0823	0.0831	0.0823	0.0816	0.0813	0.0811	0.0823	0.0818	0.0821	0.0942	0.0941	0.0953	0.0952	0.0964	0.7262	0.7454	0.7477	0.7229	0.6338	0.0818	0.0831	0.1635	0.1691	0.1763	0.181	0.1822	0.3363	0.3461	0.3409	0.3364	0.3217	0.0815	0.0829	0.2952	0.3153	0.3225	0.3224	0.3295	0.3135	0.3132	0.3204	0.3249	0.3025	0.0822
1130	37	0.0828	0.0828	0.0831	0.0825	0.0829	0.0831	0.0818	0.082	0.0812	0.0811	0.0826	0.0817	0.0818	0.0942	0.0943	0.0954	0.0951	0.0965	0.7561	0.776	0.778	0.7546	0.667	0.0818	0.083	0.1648	0.1708	0.1767	0.1826	0.1844	0.3475	0.3551	0.351	0.3483	0.3303	0.0816	0.0825	0.3041	0.325	0.3315	0.3336	0.3456	0.3251	0.3235	0.3326	0.3351	0.3092	0.0822
1135	37	0.0828	0.0827	0.083	0.0826	0.0828	0.0828	0.0817	0.0821	0.0811	0.0812	0.0824	0.0818	0.0821	0.094	0.0945	0.0956	0.0951	0.0966	0.7842	0.8051	0.8059	0.7818	0.6947	0.0818	0.0832	0.1685	0.1707	0.1776	0.1847	0.1854	0.3604	0.3687	0.3642	0.3594	0.343	0.0816	0.0828	0.3114	0.3333	0.3381	0.3419	0.3553	0.338	0.3367	0.3461	0.3502	0.3242	0.0821
1140	37	0.0827	0.0828	0.0829	0.0826	0.0827	0.0828	0.0817	0.0818	0.0809	0.0816	0.0822	0.0818	0.0822	0.0941	0.0945	0.0956	0.0953	0.0966	0.8049	0.8267	0.8274	0.8056	0.7173	0.0819	0.0831	0.1672	0.171	0.1801	0.1864	0.186	0.3745	0.3833	0.3786	0.3712	0.3545	0.0817	0.0827	0.3295	0.341	0.3484	0.3587	0.3647	0.3522	0.3643	0.361	0.3654	0.3362	0.0822
1145	37	0.0829	0.0831	0.083	0.0827	0.0827	0.0828	0.0819	0.082	0.0811	0.0816	0.0821	0.0819	0.0821	0.0941	0.0946	0.0956	0.0955	0.0967	0.8313	0.8543	0.8526	0.8291	0.7415	0.082	0.0832	0.166	0.1724	0.1833	0.1873	0.1881	0.3894	0.3958	0.3926	0.3852	0.3653	0.0818	0.0828	0.3412	0.3577	0.3614	0.3645	0.375	0.3679	0.3628	0.3749	0.378	0.3488	0.0822
1150	37	0.0829	0.0832	0.0828	0.0831	0.0822	0.083	0.082	0.0815	0.0812	0.0811	0.0822	0.0818	0.0821	0.0943	0.0948	0.0958	0.0957	0.0972	0.8543	0.8791	0.8781	0.8537	0.7664	0.0819	0.0832	0.1696	0.1731	0.1849	0.189	0.1901	0.4049	0.4132	0.4077	0.4007	0.3773	0.0817	0.0828	0.3576	0.3692	0.372	0.3748	0.3917	0.382	0.38	0.3903	0.3951	0.3629	0.0823
1155	37	0.0827	0.0828	0.0829	0.0828	0.0826	0.0831	0.082	0.0816	0.0808	0.0809	0.0823	0.0818	0.082	0.0944	0.0948	0.0957	0.0955	0.0972	0.878	0.9011	0.9003	0.8767	0.7904	0.0818	0.083	0.1722	0.1786	0.1872	0.192	0.1921	0.4226	0.427	0.4224	0.4141	0.3916	0.0817	0.0826	0.3689	0.3831	0.3886	0.3943	0.4085	0.3961	0.3978	0.4086	0.411	0.3792	0.0822
1160	37	0.0829	0.0829	0.083	0.083	0.0826	0.0831	0.0818	0.0819	0.081	0.0813	0.0825	0.0819	0.0822	0.0941	0.0947	0.0958	0.0956	0.0969	0.9	0.9216	0.9241	0.9008	0.8133	0.0817	0.0833	0.1744	0.1823	0.1893	0.1967	0.1967	0.4386	0.4445	0.4375	0.4289	0.4067	0.0817	0.0829	0.3925	0.3975	0.4083	0.4126	0.4274	0.4169	0.4166	0.4277	0.4281	0.3949	0.0822
1165	37	0.0829	0.0828	0.083	0.083	0.0825	0.0833	0.0818	0.0817	0.0808	0.081	0.0824	0.0819	0.0821	0.0943	0.0947	0.0959	0.0957	0.0973	0.918	0.9412	0.9457	0.9244	0.8371	0.0818	0.0831	0.1774	0.184	0.1913	0.1992	0.2019	0.4612	0.4649	0.4545	0.4444	0.421	0.0817	0.0827	0.4206	0.42	0.4254	0.4304	0.444	0.4365	0.4347	0.4438	0.4454	0.4093	0.0822
1170	37	0.0828	0.0832	0.0829	0.0825	0.0827	0.0831	0.0813	0.0813	0.0811	0.0812	0.082	0.0818	0.0822	0.0946	0.0951	0.0963	0.0958	0.0973	0.9347	0.9592	0.9644	0.9427	0.8566	0.0819	0.0831	0.1736	0.1848	0.1936	0.2018	0.2037	0.4833	0.4889	0.4796	0.4628	0.4396	0.0817	0.0828	0.4342	0.4375	0.4486	0.4568	0.4726	0.4646	0.4615	0.4704	0.4695	0.4269	0.0822
1175	37	0.0828	0.083	0.0828	0.083	0.0824	0.083	0.0817	0.0814	0.081	0.0809	0.082	0.0818	0.082	0.0945	0.0951	0.0962	0.0961	0.0976	0.9551	0.9788	0.9851	0.9651	0.8802	0.0819	0.0832	0.1757	0.1865	0.1941	0.2037	0.2058	0.5	0.499	0.4871	0.4765	0.4513	0.0816	0.0827	0.4477	0.4577	0.4575	0.4586	0.4778	0.4741	0.4716	0.4839	0.4845	0.4439	0.0824
1180
1185
1190
1195	37	0.0831	0.0832	0.0831	0.0837	0.0826	0.0833	0.0829	0.0829	0.0826	0.0812	0.0819	0.0819	0.0823	0.0975	0.0967	0.0972	0.0964	0.0983				0.9576	0.8858	0.0819	0.0835				0.2352	0.2313				0.5073	0.4865	0.0819	0.0831				0.4989	0.5114				0.5127	0.4684	0.0824
1200	37	0.083	0.0831	0.083	0.0836	0.0827	0.0833	0.0829	0.0828	0.0827	0.0812	0.082	0.0819	0.082	0.0973	0.0966	0.0965	0.0963	0.0981				0.9706	0.8908	0.0818	0.0833				0.2324	0.23				0.5194	0.492	0.082	0.0828				0.5257	0.5355				0.5216	0.4742	0.0824
1205	37	0.0828	0.0832	0.083	0.0835	0.0825	0.0831	0.083	0.0828	0.0825	0.0814	0.0821	0.082	0.0817	0.0984	0.0972	0.0966	0.0961	0.0984				0.9873	0.9097	0.0818	0.0831				0.2303	0.2298				0.5337	0.5058	0.082	0.0826				0.5448	0.5561				0.5401	0.492	0.0824
1210	37	0.0828	0.0829	0.0828	0.0833	0.0826	0.0829	0.0834	0.0828	0.0824	0.0808	0.0821	0.0818	0.0821	0.1016	0.0997	0.0989	0.0966	0.0982				1.0097	0.9319	0.0818	0.0831				0.2286	0.2312				0.5568	0.5224	0.0819	0.0828				0.5703	0.5833				0.5649	0.5122	0.0823
1215	37	0.0827	0.0828	0.0829	0.0832	0.0826	0.0829	0.0829	0.0831	0.0824	0.0814	0.0821	0.0819	0.0817	0.1044	0.1018	0.0996	0.0966	0.0989				1.0286	0.9523	0.0818	0.083				0.2335	0.233				0.5747	0.5411	0.082	0.0825				0.5884	0.6023				0.5847	0.5307	0.0824
1220	37	0.0828	0.0831	0.0827	0.0834	0.0823	0.083	0.083	0.0826	0.0824	0.0811	0.0818	0.0817	0.0819	0.1053	0.104	0.0999	0.097	0.099				1.0512	0.9756	0.0817	0.0832				0.2382	0.2396				0.6006	0.5644	0.0819	0.0828				0.6156	0.629				0.6142	0.556	0.0822
1225	37	0.0829	0.0832	0.0827	0.0834	0.0824	0.083	0.0831	0.0825	0.0825	0.0808	0.0819	0.0817	0.082	0.1051	0.1047	0.1018	0.0972	0.0991				1.0735	0.9988	0.0818	0.083				0.2451	0.2462				0.6232	0.5861	0.0819	0.0828				0.6449	0.6611				0.6411	0.5808	0.0822
1230	37	0.0828	0.0831	0.0827	0.0834	0.0824	0.083	0.083	0.0826	0.0825	0.0814	0.0817	0.0817	0.0821	0.1041	0.1044	0.1036	0.0977	0.0996				1.0949	1.0211	0.0817	0.0832				0.252	0.2553				0.6521	0.6122	0.0819	0.0828				0.6725	0.688				0.6708	0.607	0.0822
1235	37	0.083	0.083	0.0829	0.0837	0.0825	0.0833	0.0831	0.0828	0.0825	0.0809	0.0819	0.0818	0.0821	0.1011	0.1034	0.104	0.0982	0.1				1.1155	1.0424	0.0818	0.0832				0.2584	0.2622				0.6772	0.6367	0.0819	0.083				0.6978	0.714				0.6987	0.6348	0.0824
1240	37	0.0829	0.0828	0.0828	0.083	0.0825	0.083	0.0831	0.083	0.0824	0.0805	0.082	0.0818	0.0821	0.1014	0.1021	0.1044	0.0984	0.0999				1.132	1.0627	0.0818	0.0832				0.26	0.2642				0.6982	0.6585	0.0818	0.083				0.7233	0.7413				0.7244	0.6607	0.0825
1245	37	0.0827	0.083	0.0827	0.083	0.0827	0.0829	0.0828	0.0831	0.0823	0.0809	0.0815	0.0817	0.082	0.1013	0.099	0.1027	0.099	0.1002				1.1485	1.0811	0.0818	0.0831				0.2664	0.2704				0.7231	0.6815	0.0817	0.0828				0.7482	0.7668				0.7503	0.6851	0.0824
1250	37	0.0827	0.0831	0.0827	0.0835	0.0822	0.0831	0.0832	0.0827	0.0824	0.0809	0.0819	0.0818	0.0819	0.1011	0.0985	0.0996	0.099	0.1004				1.1627	1.0983	0.0818	0.0829				0.2713	0.276				0.7462	0.7057	0.0818	0.0828				0.7701	0.7889				0.7741	0.7088	0.0821
1255	37	0.0827	0.0831	0.0827	0.0831	0.0825	0.0833	0.0831	0.083	0.0824	0.0805	0.0819	0.0817	0.082	0.1015	0.099	0.0981	0.0991	0.1009				1.1767	1.1147	0.0818	0.0832				0.2771	0.2825				0.7696	0.7281	0.0818	0.0827				0.7931	0.8123				0.7988	0.733	0.0823
1260	37	0.0825	0.083	0.0828	0.0834	0.0825	0.0832	0.0831	0.0828	0.0824	0.0806	0.082	0.0818	0.0819	0.1026	0.1	0.098	0.0993	0.1011				1.188	1.1285	0.0819	0.0829				0.2823	0.2889				0.7907	0.7509	0.0819	0.0828				0.8149	0.8339				0.8224	0.7559	0.0821
1265	37	0.0829	0.0827	0.0827	0.0831	0.0826	0.0831	0.0832	0.0829	0.0823	0.0807	0.0821	0.0817	0.0823	0.1016	0.099	0.096	0.0996	0.1011				1.2001	1.1407	0.0819	0.0832				0.2916	0.299				0.817	0.774	0.0819	0.0829				0.8435	0.8598				0.844	0.7799	0.0822
1270	37	0.0827	0.0829	0.0827	0.0829	0.0827	0.0828	0.0827	0.083	0.0822	0.0809	0.0818	0.0818	0.082	0.1016	0.099	0.0959	0.0999	0.1015				1.2132	1.1559	0.0817	0.0832				0.294	0.3019				0.8401	0.7954	0.0818	0.0828				0.8711	0.8863				0.8648	0.7998	0.0823
1275	37	0.0826	0.0831	0.0827	0.0835	0.0823	0.083	0.0831	0.0827	0.0825	0.0812	0.082	0.0817	0.0818	0.1019	0.0991	0.096	0.1001	0.1017				1.2229	1.1666	0.0816	0.083				0.2931	0.3019				0.8596	0.8155	0.0818	0.0827				0.8951	0.9108				0.8827	0.8184	0.0823
1280	37	0.0829	0.0832	0.0828	0.0835	0.0823	0.0831	0.0832	0.0828	0.0826	0.0813	0.0816	0.0818	0.0823	0.102	0.0992	0.0959	0.1005	0.1022				1.2338	1.1777	0.0819	0.0831				0.3019	0.3124				0.8825	0.8399	0.0817	0.0828				0.9211	0.9371				0.9036	0.8411	0.0823
1285	37	0.0829	0.0828	0.0828	0.0831	0.0827	0.0831	0.0834	0.0831	0.0823	0.081	0.0821	0.0819	0.0821	0.1014	0.0989	0.0959	0.1007	0.1023				1.2416	1.1866	0.0817	0.0829				0.3099	0.32				0.9044	0.8606	0.0819	0.0828				0.9408	0.958				0.9201	0.8607	0.0823
1290	37	0.0827	0.0828	0.0827	0.083	0.0827	0.0827	0.0827	0.0833	0.0822	0.0809	0.0818	0.0818	0.0819	0.1018	0.0993	0.096	0.101	0.1028				1.2533	1.1979	0.0818	0.083				0.3154	0.3258				0.927	0.8825	0.0819	0.0828				0.9646	0.9808				0.9414	0.8798	0.0823
1295	37	0.0826	0.0827	0.0826	0.0832	0.0826	0.0828	0.0827	0.0827	0.0822	0.0808	0.0815	0.0816	0.0822	0.102	0.0992	0.0961	0.1013	0.1033				1.2692	1.2169	0.0818	0.083				0.3171	0.3288				0.9478	0.9022	0.0819	0.0828				0.9825	1.0005				0.959	0.8964	0.0823
1300	37	0.0828	0.0829	0.0828	0.0832	0.0828	0.0828	0.0829	0.0832	0.0824	0.0809	0.0817	0.0818	0.082	0.1023	0.0997	0.0964	0.1015	0.1032				1.2835	1.241	0.0814	0.083				0.3268	0.3352				0.9703	0.9233	0.0819	0.0829				1.0034	1.0205				0.9768	0.9152	0.0821
1305	37	0.0828	0.083	0.0827	0.0835	0.0826	0.0828	0.0829	0.0829	0.0825	0.0809	0.0817	0.0819	0.0821	0.1021	0.0995	0.0962	0.1019	0.1038				1.2973	1.2577	0.0816	0.0831				0.3322	0.3431				0.9898	0.9445	0.0818	0.0829				1.0245	1.0407				0.9939	0.9329	0.0822
1310	37	0.0826	0.083	0.0826	0.0835	0.0823	0.083	0.0831	0.0827	0.0824	0.0809	0.0817	0.0818	0.0822	0.1019	0.0992	0.0962	0.1021	0.1039				1.3095	1.2705	0.0817	0.0831				0.3371	0.347				1.0054	0.9592	0.0818	0.0828				1.0391	1.0569				1.01	0.9493	0.0823
1315	37	0.0828	0.0827	0.0828	0.0834	0.0826	0.0832	0.0831	0.0829	0.0826	0.0806	0.0819	0.0817	0.0821	0.1026	0.1002	0.0968	0.1022	0.1041				1.3215	1.2814	0.0817	0.083				0.3452	0.3538				1.0243	0.9779	0.0819	0.0829				1.0561	1.0739				1.0268	0.9691	0.0823
1320	37	0.0829	0.0827	0.0828	0.0835	0.0825	0.0834	0.0829	0.0829	0.0825	0.0807	0.082	0.0817	0.082	0.1033	0.1003	0.0969	0.1021	0.1049				1.3315	1.2915	0.0817	0.0831				0.3517	0.3593				1.0416	0.9972	0.0818	0.0828				1.0736	1.0915				1.0409	0.9839	0.0823
1325	37	0.0828	0.0828	0.0828	0.0832	0.0829	0.0832	0.0828	0.0832	0.0826	0.0806	0.0819	0.0818	0.0822	0.1032	0.1004	0.0969	0.1029	0.1051				1.3403	1.2982	0.0817	0.0831				0.3583	0.3665				1.0591	1.0153	0.0819	0.0828				1.09	1.1062				1.0561	1.0003	0.0825
1330	37	0.0829	0.0828	0.0829	0.0832	0.0828	0.083	0.0828	0.0833	0.0822	0.0807	0.0817	0.0818	0.0823	0.1029	0.1	0.0966	0.103	0.1055				1.3468	1.3031	0.0816	0.0831				0.3645	0.3739				1.0738	1.0301	0.0818	0.0829				1.1057	1.1206				1.0698	1.0141	0.0822
1335	37	0.0828	0.0831	0.0826	0.0834	0.0826	0.0828	0.0829	0.0827	0.0824	0.081	0.0817	0.0817	0.0822	0.1033	0.1005	0.097	0.1037	0.106				1.3557	1.3086	0.0818	0.083				0.3724	0.3825				1.0882	1.0452	0.0819	0.0829				1.1194	1.1345				1.0835	1.03	0.0824
1340	37	0.0828	0.0832	0.0827	0.0833	0.0825	0.0829	0.0829	0.083	0.0823	0.081	0.0816	0.0817	0.0821	0.1034	0.1007	0.0973	0.1037	0.1064				1.3608	1.313	0.0817	0.083				0.3884	0.3967				1.1029	1.0611	0.0819	0.0828				1.133	1.1475				1.0962	1.0431	0.0822
1345	37	0.0827	0.0832	0.0829	0.0834	0.0825	0.0835	0.0833	0.0829	0.0825	0.081	0.0819	0.0819	0.0821	0.1029	0.1004	0.097	0.1043	0.1071				1.3657	1.3178	0.0818	0.083				0.3946	0.4008				1.1151	1.0761	0.0819	0.0829				1.1463	1.1589				1.1066	1.0569	0.0821
1350	37	0.0827	0.0829	0.0829	0.0834	0.0825	0.0834	0.083	0.0831	0.0826	0.0813	0.082	0.0818	0.082	0.1033	0.1008	0.0972	0.1048	0.1079				1.3693	1.3212	0.0817	0.0829				0.4	0.4057				1.1278	1.0916	0.0819	0.0826				1.1589	1.1723				1.1183	1.0704	0.0823
1355	37	0.0828	0.0827	0.0828	0.0832	0.0828	0.0829	0.0827	0.0831	0.0822	0.0805	0.0819	0.0817	0.0821	0.1032	0.1009	0.0974	0.1052	0.1085				1.3746	1.3252	0.0818	0.0831				0.4071	0.4111				1.1396	1.1022	0.0819	0.0829				1.1683	1.182				1.128	1.0831	0.0832
1360	37	0.0829	0.0828	0.0827	0.0832	0.0825	0.083	0.0829	0.083	0.0826	0.0808	0.0821	0.0817	0.0823	0.1032	0.1009	0.0975	0.1054	0.1087				1.3787	1.3288	0.0815	0.083				0.4174	0.4213				1.1529	1.1156	0.0819	0.0829				1.181	1.1946				1.1375	1.092	0.0822
1365	37	0.0828	0.0827	0.0827	0.083	0.0826	0.0828	0.0826	0.0832	0.0821	0.0805	0.0819	0.0815	0.0822	0.1034	0.101	0.0975	0.1059	0.1094				1.3814	1.331	0.0817	0.0831				0.4225	0.4273				1.165	1.1292	0.0819	0.0829				1.1918	1.2046				1.1484	1.1031	0.0824
1370	37	0.0827	0.083	0.0827	0.0836	0.0823	0.0831	0.0829	0.0826	0.0825	0.0811	0.0816	0.0817	0.0821	0.1032	0.1004	0.097	0.1063	0.1105				1.3844	1.3347	0.0816	0.0831				0.4267	0.4298				1.1769	1.1403	0.082	0.0827				1.2014	1.214				1.1581	1.112	0.0821
1375	37	0.0828	0.0827	0.0828	0.0834	0.0826	0.0833	0.083	0.0828	0.0825	0.081	0.0817	0.0819	0.082	0.1033	0.1009	0.0972	0.1067	0.1113				1.3883	1.3381	0.0815	0.0829				0.4326	0.4393				1.1877	1.1526	0.082	0.0827				1.212	1.2245				1.1667	1.1234	0.0823
1380	37	0.0828	0.0827	0.0828	0.0835	0.0827	0.083	0.083	0.0829	0.0827	0.0807	0.082	0.0817	0.082	0.1032	0.1009	0.0973	0.1074	0.1118				1.3912	1.3409	0.0817	0.083				0.4336	0.4421				1.1965	1.1615	0.0819	0.0828				1.2199	1.232				1.1737	1.1298	0.0822
1385	37	0.0829	0.0829	0.0829	0.0834	0.0825	0.0833	0.0831	0.0828	0.0825	0.0813	0.0818	0.0818	0.0822	0.1028	0.1007	0.0971	0.1077	0.1129				1.3958	1.3443	0.0818	0.0832				0.4372	0.448				1.2062	1.1717	0.0819	0.0829				1.2291	1.2414				1.1837	1.1385	0.0822
1390	37	0.0828	0.0827	0.0828	0.0832	0.0825	0.083	0.0828	0.0827	0.0824	0.0809	0.0818	0.0817	0.0821	0.1031	0.1006	0.097	0.1082	0.113				1.3976	1.3467	0.0816	0.083				0.4486	0.4597				1.2211	1.1877	0.0819	0.0828				1.2383	1.25				1.1922	1.1474	0.0823
1395	37	0.0826	0.083	0.0828	0.0834	0.0826	0.0828	0.0827	0.0832	0.0823	0.0806	0.0818	0.0818	0.0821	0.104	0.1016	0.0978	0.1089	0.114				1.4003	1.3483	0.0818	0.083				0.4541	0.4651				1.2386	1.2102	0.082	0.0827				1.2459	1.2611				1.205	1.161	0.0828
1400	37	0.0826	0.0829	0.0828	0.083	0.0822	0.0827	0.0828	0.0831	0.0822	0.0805	0.0817	0.0817	0.082	0.103	0.1007	0.0972	0.1095	0.1146				1.4039	1.3511	0.0817	0.083				0.4597	0.4729				1.256	1.2279	0.0819	0.0828				1.2555	1.2755				1.2195	1.181	0.0822
1405	37	0.0827	0.0831	0.0827	0.0832	0.0824	0.0829	0.083	0.0828	0.0822	0.0805	0.0819	0.0816	0.082	0.1036	0.1014	0.0976	0.1103	0.1159				1.4071	1.3535	0.0819	0.0829				0.4665	0.4813				1.2672	1.2439	0.0819	0.0827				1.2682	1.2861				1.2336	1.1983	0.0824
1410	37	0.0828	0.083	0.0828	0.0836	0.0823	0.083	0.0831	0.0827	0.0823	0.0809	0.0817	0.0817	0.0821	0.1034	0.1013	0.0976	0.1113	0.1162				1.4101	1.3555	0.0817	0.0831				0.4751	0.4887				1.2821	1.2553	0.0819	0.0827				1.2794	1.2954				1.2462	1.2112	0.0822
1415	37	0.0828	0.083	0.0827	0.0836	0.0824	0.0832	0.0832	0.0827	0.0822	0.081	0.0817	0.0819	0.0822	0.1036	0.1014	0.0976	0.1116	0.1176				1.413	1.3585	0.0818	0.0831				0.4847	0.4991				1.2916	1.2625	0.0819	0.0829				1.2897	1.3034				1.2572	1.2223	0.0823
1420	37	0.0826	0.0826	0.0827	0.083	0.0827	0.0829	0.0828	0.083	0.0823	0.0809	0.0819	0.0817	0.0818	0.1038	0.1015	0.0975	0.1128	0.1183				1.4143	1.3598	0.0816	0.083				0.4879	0.5043				1.298	1.2682	0.082	0.0825				1.2971	1.3109				1.2655	1.2312	0.0825
1425	37	0.0826	0.083	0.0827	0.0832	0.0828	0.0829	0.0828	0.0834	0.0823	0.0807	0.0821	0.0818	0.0817	0.1034	0.1016	0.0979	0.1134	0.119				1.4182	1.3623	0.0817	0.0829				0.4977	0.5131				1.3018	1.2733	0.0818	0.0826				1.3055	1.3175				1.2739	1.2391	0.0823
1430	37	0.0828	0.083	0.0828	0.0833	0.0828	0.0829	0.0831	0.0833	0.0825	0.0809	0.0821	0.0819	0.0822	0.1038	0.1018	0.0978	0.1151	0.1206				1.4196	1.3649	0.0814	0.0831				0.5042	0.5189				1.3052	1.2781	0.0819	0.0828				1.3077	1.3228				1.2796	1.244	0.0821
1435	37	0.0829	0.0831	0.0827	0.0832	0.0826	0.0829	0.083	0.0828	0.0821	0.0807	0.0819	0.0817	0.0822	0.1029	0.1008	0.0971	0.1156	0.1216				1.4206	1.3651	0.0815	0.083				0.5109	0.5265				1.3086	1.2822	0.0819	0.0828				1.3094	1.3227				1.2855	1.2487	0.0821
1440	37	0.0827	0.083	0.0826	0.0835	0.0824	0.083	0.0829	0.0829	0.0823	0.0805	0.0821	0.0818	0.082	0.1035	0.1013	0.0973	0.1168	0.122				1.4234	1.3678	0.0846	0.083				0.5263	0.5419				1.3121	1.2858	0.0819	0.0829				1.3108	1.324				1.2915	1.2548	0.0825
1445	37	0.0827	0.083	0.0827	0.0835	0.0823	0.0829	0.083	0.0827	0.0823	0.0806	0.0821	0.0818	0.0822	0.1034	0.1012	0.0973	0.1174	0.1239				1.4255	1.3698	0.0842	0.083				0.5314	0.5474				1.3144	1.2884	0.0819	0.0828				1.3109	1.3241				1.2962	1.2586	0.0825
1450	37	0.0827	0.0826	0.0827	0.0832	0.0825	0.0832	0.0831	0.0828	0.0825	0.081	0.0818	0.0818	0.0819	0.1032	0.101	0.0973	0.1179	0.125				1.4265	1.3701	0.0847	0.0828				0.5397	0.556				1.3177	1.2915	0.0819	0.0826				1.3112	1.3245				1.2994	1.2616	0.0824
1455	37	0.0827	0.0828	0.0827	0.0832	0.0824	0.0829	0.0828	0.0832	0.0822	0.0807	0.0821	0.0819	0.082	0.1028	0.101	0.0974	0.1189	0.1259				1.4274	1.3714	0.0844	0.0829				0.546	0.5604				1.3201	1.2939	0.0819	0.0827				1.3116	1.3236				1.3021	1.2641	0.0823
1460	37	0.0827	0.0827	0.0829	0.083	0.0828	0.0829	0.0828	0.0833	0.0824	0.081	0.0819	0.082	0.0821	0.1031	0.101	0.0973	0.1203	0.1275				1.4292	1.3726	0.0842	0.0829				0.5546	0.5709				1.3222	1.2965	0.0819	0.0827				1.3172	1.3248				1.3055	1.2672	0.0822
1465	37	0.0828	0.0831	0.0826	0.0834	0.0825	0.0828	0.083	0.083	0.0823	0.0805	0.0821	0.0818	0.0822	0.1036	0.1014	0.0975	0.1224	0.1291				1.4307	1.3745	0.0842	0.0831				0.5559	0.5708				1.3242	1.2987	0.0818	0.0827				1.3216	1.3318				1.3073	1.2712	0.0824
1470	37	0.0827	0.083	0.0826	0.0835	0.0824	0.0828	0.083	0.0832	0.0823	0.0808	0.0822	0.082	0.0821	0.1037	0.1016	0.0975	0.1228	0.1302				1.4334	1.376	0.0831	0.0831				0.5672	0.5845				1.3268	1.301	0.0819	0.0828				1.3237	1.3366				1.3104	1.2749	0.0824
1475	37	0.0829	0.0833	0.0826	0.0836	0.0823	0.0829	0.083	0.083	0.0824	0.0809	0.0821	0.082	0.0821	0.103	0.1012	0.0975	0.1243	0.1321				1.4345	1.3773	0.0845	0.0832				0.5778	0.5923				1.329	1.3031	0.0819	0.083				1.3248	1.3373				1.3117	1.2777	0.0823
1480	37	0.0828	0.0831	0.0828	0.0835	0.0824	0.0833	0.0832	0.0828	0.0825	0.0809	0.0822	0.0821	0.0819	0.1032	0.1013	0.0974	0.1251	0.133				1.4358	1.3789	0.0845	0.0831				0.5889	0.6027				1.3311	1.3057	0.082	0.0828				1.3259	1.3381				1.3151	1.2797	0.0824
1485	37	0.0828	0.0828	0.0828	0.0832	0.0828	0.083	0.0828	0.0831	0.0826	0.081	0.0819	0.082	0.0819	0.1036	0.1016	0.0976	0.1255	0.1339				1.4364	1.3795	0.0845	0.083				0.5984	0.6154				1.3333	1.3073	0.0819	0.0828				1.3267	1.3403				1.3192	1.2832	0.0823
1490	37	0.0828	0.0827	0.0828	0.0832	0.0827	0.0829	0.0828	0.0832	0.0826	0.0812	0.0819	0.082	0.0822	0.1041	0.1018	0.0979	0.1272	0.1362				1.4392	1.3815	0.0832	0.083				0.6048	0.6184				1.3352	1.3098	0.082	0.0828				1.329	1.3407				1.3209	1.2881	0.0821
1495	37	0.0828	0.0829	0.0827	0.0832	0.0828	0.0829	0.0829	0.083	0.0824	0.0811	0.0817	0.082	0.0821	0.1034	0.1017	0.0977	0.13	0.1388				1.4408	1.3821	0.0845	0.0831				0.5973	0.6116				1.3371	1.3112	0.0819	0.0827				1.3301	1.3417				1.3224	1.2897	0.0822
1500	37	0.0827	0.0829	0.0828	0.0833	0.0826	0.0828	0.0827	0.0833	0.0823	0.0812	0.0819	0.0821	0.0821	0.103	0.1009	0.0973	0.1296	0.1391				1.4416	1.3838	0.0846	0.0831				0.6264	0.6412				1.3389	1.3135	0.0819	0.0828				1.331	1.3417				1.3255	1.2923	0.0828
1505	37	0.0826	0.0831	0.0827	0.0834	0.0824	0.083	0.0832	0.0827	0.0823	0.0808	0.082	0.082	0.0821	0.1031	0.1008	0.097	0.1316	0.1416				1.4422	1.3846	0.0827	0.0829				0.6318	0.6464				1.3402	1.3147	0.082	0.0828				1.3309	1.3419				1.3261	1.2938	0.0823
1510	37	0.0827	0.0831	0.0827	0.0836	0.0823	0.0831	0.0833	0.0828	0.0824	0.0808	0.0821	0.0821	0.0821	0.1025	0.1002	0.0968	0.1321	0.1424				1.4434	1.3855	0.0843	0.083				0.6398	0.6559				1.3419	1.3169	0.0819	0.0825				1.3312	1.3423				1.3284	1.2954	0.0822
1515	37	0.0827	0.0831	0.0828	0.0836	0.0823	0.0829	0.083	0.0828	0.0823	0.0808	0.082	0.0821	0.0821	0.1035	0.1011	0.097	0.1346	0.1454				1.4488	1.3863	0.0845	0.0829				0.6509	0.6664				1.3432	1.3184	0.082	0.0827				1.3324	1.3426				1.3297	1.2967	0.0823
1520	37	0.0827	0.0831	0.0827	0.0835	0.0824	0.0832	0.0832	0.0828	0.0823	0.0808	0.0822	0.0821	0.0819	0.1019	0.0999	0.0963	0.1365	0.1471				1.4466	1.3874	0.0846	0.0829				0.6532	0.6661				1.3449	1.3198	0.082	0.0827				1.3333	1.3433				1.3307	1.298	0.0825
1525	37	0.0828	0.0829	0.0828	0.0832	0.0828	0.0829	0.0829	0.083	0.0826	0.0813	0.0821	0.0823	0.0821	0.1029	0.1009	0.0971	0.1386	0.149				1.4462	1.3888	0.0835	0.0831				0.6724	0.6827				1.347	1.3219	0.082	0.0829				1.3336	1.3433				1.3324	1.3005	0.0823
1530	37	0.0827	0.083	0.0827	0.0836	0.0823	0.0828	0.083	0.0829	0.0822	0.0807	0.0819	0.082	0.0821	0.1034	0.1015	0.0976	0.1407	0.1517				1.4438	1.388	0.0847	0.0829				0.6751	0.6864				1.348	1.3232	0.0819	0.0827				1.3331	1.344				1.333	1.3006	0.0823
1535	37	0.0827	0.0832	0.0828	0.0834	0.0825	0.0832	0.0832	0.0828	0.0825	0.0807	0.0822	0.0821	0.0821	0.1031	0.1011	0.0973	0.1421	0.1541				1.4442	1.3899	0.0847	0.0829				0.6879	0.6963				1.3504	1.3251	0.0819	0.0827				1.3337	1.3437				1.3349	1.303	0.0823
1540	37	0.0828	0.0829	0.0828	0.0835	0.0825	0.0832	0.0832	0.0827	0.0825	0.081	0.082	0.0821	0.082	0.1036	0.1013	0.0977	0.1442	0.1564				1.4425	1.3909	0.0847	0.0829				0.6865	0.6962				1.3516	1.3264	0.082	0.0827				1.3348	1.3442				1.3361	1.3042	0.0823
1545	37	0.0826	0.083	0.0827	0.0831	0.0822	0.0829	0.0831	0.0827	0.0821	0.0807	0.0821	0.0821	0.0821	0.103	0.1007	0.097	0.1458	0.1592				1.4417	1.3907	0.0848	0.0828				0.7089	0.7187				1.3532	1.3277	0.0819	0.0827				1.3357	1.344				1.3381	1.3053	0.0825
1550	37	0.0829	0.0828	0.0829	0.0828	0.0826	0.083	0.0832	0.0829	0.0825	0.081	0.082	0.0823	0.082	0.1032	0.101	0.0973	0.1478	0.1611				1.4409	1.392	0.0848	0.083				0.7258	0.7383				1.3548	1.3291	0.082	0.0827				1.336	1.3438				1.339	1.3067	0.0824
1555	37	0.0827	0.0826	0.0828	0.0827	0.0826	0.0827	0.0828	0.0831	0.0826	0.0811	0.0818	0.0821	0.0821	0.1029	0.1007	0.097	0.1501	0.1628				1.4408	1.393	0.0829	0.0828				0.716	0.7247				1.3563	1.331	0.0819	0.0826				1.3359	1.3442				1.3409	1.3083	0.0824
1560	37	0.0826	0.0831	0.0827	0.0829	0.0822	0.0828	0.0828	0.0832	0.0825	0.081	0.082	0.082	0.0818	0.1041	0.1018	0.0978	0.1518	0.1657				1.4395	1.3931	0.0845	0.0828				0.7374	0.7423				1.3577	1.332	0.0819	0.0826				1.3363	1.3443				1.3418	1.3092	0.0823
1565	37	0.0827	0.083	0.0827	0.0828	0.0822	0.0827	0.0828	0.0834	0.0825	0.0811	0.0821	0.0822	0.082	0.1038	0.1014	0.0974	0.1543	0.1685				1.4386	1.3939	0.0846	0.0829				0.7492	0.7544				1.3595	1.3333	0.082	0.0829				1.3359	1.3439				1.3434	1.3101	0.0825
1570	37	0.0828	0.0832	0.0827	0.083	0.0823	0.0829	0.0831	0.0829	0.0823	0.0808	0.0821	0.0822	0.0821	0.1024	0.1002	0.0966	0.1571	0.1711				1.4372	1.3946	0.0847	0.083				0.7585	0.765				1.36	1.3349	0.082	0.0827				1.3363	1.3434				1.3446	1.3114	0.0823
1575	37	0.0828	0.0831	0.0827	0.0832	0.0824	0.083	0.083	0.0831	0.0824	0.0808	0.082	0.0822	0.0822	0.1037	0.1012	0.0976	0.1595	0.1736				1.4363	1.395	0.0848	0.083				0.7694	0.7755				1.3615	1.336	0.082	0.0828				1.3363	1.3431				1.3467	1.3125	0.0824
1580	37	0.0827	0.0827	0.0827	0.0828	0.0825	0.0829	0.0833	0.0827	0.0824	0.0811	0.0822	0.0822	0.082	0.1033	0.101	0.0971	0.1633	0.1792				1.4361	1.3955	0.0848	0.083				0.7674	0.7739				1.3629	1.3372	0.0821	0.0828				1.336	1.3436				1.3477	1.3134	0.0825
1585	37	0.0828	0.0827	0.0828	0.0828	0.0825	0.0827	0.0829	0.0833	0.0826	0.0812	0.0818	0.0823	0.082	0.1032	0.1007	0.0969	0.1642	0.179				1.4347	1.3965	0.0849	0.0829				0.7859	0.7922				1.3647	1.3383	0.0819	0.0826				1.3353	1.3437				1.3493	1.3151	0.0832
1590	37	0.0827	0.0826	0.0827	0.0827	0.0825	0.0826	0.0827	0.0831	0.0825	0.0809	0.0819	0.0821	0.082	0.1024	0.1001	0.0966	0.1689	0.1837				1.4337	1.3974	0.0849	0.083				0.7818	0.7902				1.3655	1.3394	0.082	0.0827				1.3361	1.3437				1.3497	1.3159	0.0823
1595	37	0.0826	0.0829	0.0829	0.0828	0.0826	0.0827	0.0828	0.0835	0.0825	0.081	0.0821	0.0824	0.082	0.1029	0.1005	0.0968	0.1687	0.1856				1.4325	1.3973	0.084	0.0826				0.8071	0.8108				1.3669	1.34	0.082	0.0825				1.3389	1.3433				1.3511	1.3162	0.0824
1600	37	0.0829	0.0832	0.0827	0.0831	0.0822	0.0827	0.0828	0.0832	0.0824	0.0809	0.082	0.0823	0.0822	0.1028	0.1005	0.0968	0.1748	0.1903				1.4332	1.3988	0.0844	0.0831				0.8264	0.8324				1.3684	1.3413	0.082	0.0829				1.3404	1.3442				1.3531	1.3179	0.0825
1605	37	0.0827	0.0832	0.083	0.083	0.0824	0.0831	0.0832	0.0828	0.0824	0.0807	0.0822	0.0823	0.0821	0.1035	0.1009	0.0971	0.1761	0.1925				1.4315	1.3993	0.0848	0.0829				0.8245	0.8274				1.3677	1.3419	0.082	0.0828				1.3416	1.3427				1.3531	1.3188	0.0824
1610	37	0.0828	0.0829	0.0828	0.0827	0.0825	0.083	0.0833	0.0829	0.0825	0.0811	0.0822	0.0823	0.0823	0.1034	0.1009	0.0972	0.178	0.1971				1.4299	1.3993	0.0848	0.0831				0.8304	0.8323				1.3689	1.3426	0.082	0.0828				1.3417	1.3416				1.3542	1.3194	0.0822
1615	37	0.0828	0.0828	0.0828	0.0826	0.0826	0.0827	0.0828	0.083	0.0827	0.0812	0.0821	0.0822	0.0821	0.1026	0.1003	0.0967	0.1816	0.2021				1.4294	1.4	0.0847	0.0829				0.838	0.841				1.3707	1.3439	0.0819	0.0828				1.3415	1.3431				1.3559	1.3209	0.0822
1620	37	0.0826	0.0827	0.0827	0.0826	0.0825	0.0827	0.0827	0.0831	0.0825	0.0811	0.082	0.0823	0.082	0.1029	0.1003	0.0967	0.1853	0.2056				1.4281	1.4008	0.0846	0.0829				0.8443	0.8476				1.3737	1.3454	0.082	0.0825				1.342	1.347				1.3566	1.3217	0.0836
1625	37	0.0826	0.0832	0.0827	0.083	0.0822	0.0827	0.0828	0.0832	0.0825	0.0808	0.082	0.0821	0.0821	0.1025	0.1001	0.0965	0.1893	0.212				1.4275	1.4057	0.0848	0.083				0.8503	0.8589				1.3744	1.3457	0.082	0.0828				1.3415	1.3469				1.3573	1.3226	0.0823
1630	37	0.0828	0.0831	0.0828	0.0829	0.0825	0.0826	0.0827	0.0833	0.0827	0.0812	0.0819	0.0823	0.0823	0.1033	0.1006	0.0969	0.1918	0.2155				1.4264	1.4042	0.0847	0.0829				0.8616	0.871				1.3774	1.3464	0.082	0.0827				1.3419	1.3464				1.3584	1.3228	0.0823
1635	37	0.0826	0.0831	0.0826	0.0829	0.082	0.0825	0.0828	0.0833	0.0826	0.0809	0.082	0.0822	0.082	0.103	0.1004	0.0969	0.1968	0.2196				1.4258	1.403	0.0847	0.0829				0.869	0.8822				1.3791	1.3458	0.0821	0.0828				1.3416	1.3458				1.3595	1.3239	0.0823
1640	37	0.0826	0.0829	0.0828	0.0828	0.0824	0.0831	0.0833	0.0827	0.0823	0.0809	0.0821	0.0823	0.0821	0.1032	0.1006	0.097	0.2006	0.2237				1.4232	1.4004	0.0847	0.0829				0.8822	0.8942				1.3805	1.3465	0.0821	0.0827				1.3418	1.3456				1.3599	1.3243	0.0822
1645	37	0.0828	0.0829	0.0828	0.0827	0.0825	0.0826	0.0831	0.0828	0.0826	0.0811	0.0821	0.0823	0.082	0.103	0.1003	0.0966	0.2041	0.2297				1.4231	1.3993	0.0848	0.0829				0.8906	0.9035				1.3828	1.3474	0.0821	0.0826				1.3416	1.3453				1.3611	1.3253	0.0826
1650	37	0.0825	0.0827	0.0827	0.0829	0.0826	0.0827	0.0829	0.083	0.0826	0.0811	0.0822	0.0822	0.0818	0.103	0.1004	0.0968	0.211	0.2343				1.4215	1.3969	0.0847	0.0828				0.9024	0.9143				1.3846	1.3484	0.082	0.0826				1.3416	1.3452				1.3611	1.3256	0.0821
1655	37	0.0827	0.0827	0.0826	0.0827	0.0826	0.0828	0.0832	0.0826	0.0826	0.0809	0.0822	0.0822	0.082	0.103	0.1004	0.0967	0.2138	0.2436				1.4202	1.396	0.0847	0.083				0.9142	0.9266				1.3865	1.3501	0.082	0.0826				1.3411	1.3451				1.3618	1.3263	0.0822
1660	37	0.0825	0.083	0.0828	0.0827	0.0826	0.0826	0.0829	0.0831	0.0827	0.081	0.0821	0.0823	0.0817	0.1025	0.0997	0.0964	0.2147	0.2458				1.4197	1.3949	0.0847	0.0825				0.926	0.9416				1.3878	1.3518	0.0821	0.0823				1.3417	1.345				1.3627	1.3275	0.0822
1665	37	0.0828	0.0831	0.0828	0.0832	0.0823	0.0826	0.0828	0.0833	0.0825	0.0808	0.082	0.0823	0.0821	0.1027	0.0997	0.0962	0.2176	0.2494				1.4175	1.3931	0.0848	0.0831				0.9342	0.95				1.3901	1.353	0.082	0.0829				1.3413	1.3442				1.3627	1.3275	0.0822
1670	37	0.0828	0.083	0.0828	0.0832	0.0823	0.083	0.0833	0.0828	0.0824	0.0808	0.0821	0.0824	0.0821	0.1016	0.099	0.0957	0.2262	0.262				1.4174	1.3921	0.0848	0.0831				0.9469	0.9602				1.3917	1.3548	0.0821	0.0827				1.3422	1.345				1.364	1.3284	0.0822
1675	37	0.0827	0.0829	0.0827	0.0831	0.082	0.0828	0.0832	0.0827	0.0823	0.0808	0.0822	0.0822	0.0821	0.1018	0.0989	0.0957	0.2339	0.2686				1.4162	1.3907	0.0849	0.0828				0.9584	0.9702				1.3933	1.3563	0.0821	0.0826				1.342	1.3445				1.3645	1.3286	0.0821
1680	37	0.0828	0.0829	0.0828	0.0831	0.0822	0.0829	0.0831	0.0829	0.0823	0.0807	0.0822	0.0823	0.0822	0.1015	0.0989	0.0957	0.2399	0.2764				1.4164	1.3903	0.0851	0.083				0.9665	0.9786				1.3957	1.3587	0.0821	0.0828				1.3427	1.3457				1.3663	1.3303	0.0821
1685	37	0.0828	0.0828	0.0827	0.0831	0.0822	0.083	0.0833	0.0827	0.0824	0.0811	0.0821	0.0823	0.0823	0.1022	0.0996	0.0962	0.2493	0.2857				1.4162	1.3894	0.0849	0.0828				0.978	0.9905				1.3971	1.3595	0.0821	0.0828				1.3432	1.3455				1.3665	1.331	0.0823
1690	37	0.0828	0.0827	0.0828	0.0827	0.0825	0.0827	0.0829	0.083	0.0826	0.081	0.0821	0.0822	0.0822	0.1024	0.0999	0.0964	0.2566	0.2998				1.4154	1.3892	0.0849	0.0829				0.9907	0.9967				1.399	1.3615	0.082	0.0827				1.3438	1.3454				1.3671	1.3318	0.0823
1695	37	0.0826	0.083	0.0826	0.0827	0.082	0.0824	0.0829	0.0834	0.0827	0.0809	0.0819	0.0822	0.082	0.1022	0.0996	0.0961	0.2593	0.3051				1.4146	1.3873	0.0848	0.0829				0.9986	1.0092				1.4011	1.363	0.082	0.0827				1.3442	1.3459				1.3683	1.3315	0.0823
1700	37	0.0828	0.0831	0.0828	0.083	0.0822	0.0824	0.0829	0.0834	0.0827	0.0811	0.082	0.0823	0.0823	0.102	0.0994	0.0962	0.2667	0.3134				1.4137	1.3858	0.0848	0.083				1.0077	1.0189				1.4027	1.3642	0.0821	0.0829				1.3446	1.3457				1.3687	1.3327	0.0823
1705	37	0.0828	0.0831	0.0826	0.0829	0.0822	0.0824	0.0828	0.0833	0.0827	0.081	0.082	0.0823	0.0823	0.1033	0.1006	0.097	0.2848	0.3288				1.4126	1.3835	0.0851	0.083				1.0186	1.0252				1.4041	1.3655	0.0821	0.0829				1.3449	1.345				1.3685	1.332	0.0822
1710	37	0.0829	0.083	0.0827	0.0832	0.0822	0.0828	0.0831	0.083	0.0824	0.0806	0.0819	0.0823	0.0823	0.1016	0.0991	0.096	0.2961	0.3442				1.4114	1.3835	0.0848	0.083				1.0293	1.0334				1.4059	1.3671	0.0821	0.0829				1.3454	1.3459				1.3696	1.3335	0.0822
1715	37.1	0.0827	0.0827	0.0827	0.0831	0.0822	0.0829	0.0832	0.0826	0.0823	0.0809	0.082	0.0821	0.0819	0.1015	0.0989	0.0959	0.3084	0.3573				1.4114	1.3819	0.0847	0.083				1.037	1.0449				1.4065	1.3682	0.0822	0.0827				1.3461	1.3455				1.37	1.3336	0.0822
1720	37	0.0827	0.0828	0.0827	0.0827	0.0824	0.0827	0.083	0.083	0.0826	0.081	0.0822	0.0824	0.082	0.1018	0.0991	0.0958	0.3144	0.3671				1.4108	1.3802	0.0852	0.0828				1.0496	1.0553				1.4084	1.3696	0.0821	0.0826				1.3467	1.3459				1.3708	1.3338	0.0823
1725	37	0.0827	0.083	0.0825	0.083	0.082	0.0825	0.0828	0.0833	0.0824	0.0805	0.0819	0.0821	0.0822	0.1022	0.0994	0.0961	0.3238	0.3814				1.4089	1.3781	0.0848	0.083				1.0579	1.0636				1.4101	1.3707	0.0821	0.0826				1.3474	1.3459				1.3706	1.3342	0.082
1730	37	0.0827	0.0831	0.0827	0.0831	0.0819	0.0824	0.0827	0.0832	0.0824	0.0808	0.082	0.0822	0.0821	0.1019	0.0993	0.0961	0.3365	0.3985				1.4089	1.3777	0.0844	0.0829				1.0672	1.0738				1.4117	1.3724	0.0821	0.0827				1.3475	1.3462				1.371	1.3352	0.0822
1735	37	0.0828	0.083	0.0828	0.0829	0.0821	0.0827	0.0832	0.0828	0.0824	0.0806	0.0821	0.0824	0.0822	0.1021	0.0995	0.0962	0.3544	0.4146				1.4095	1.3758	0.084	0.0831				1.0712	1.0808				1.4131	1.3736	0.0821	0.0828				1.3484	1.3464				1.372	1.3352	0.0821
1740	37	0.0827	0.0829	0.0827	0.083	0.0819	0.0826	0.0831	0.0828	0.0824	0.0808	0.0821	0.0822	0.0822	0.1022	0.0994	0.0963	0.3695	0.4304				1.4073	1.3736	0.0848	0.0829				1.0819	1.0912				1.4146	1.3744	0.082	0.0827				1.3493	1.3466				1.3719	1.3351	0.0821
1745	37	0.0828	0.0828	0.0827	0.0827	0.0823	0.0826	0.0832	0.0826	0.0826	0.0811	0.0822	0.0823	0.0821	0.103	0.1001	0.0966	0.3856	0.4351				1.4075	1.3726	0.085	0.0831				1.0899	1.0965				1.4154	1.3763	0.0821	0.0828				1.3508	1.3479				1.3729	1.3361	0.0822
1750	36.9	0.0828	0.0831	0.0826	0.0828	0.0821	0.0822	0.0828	0.0833	0.0827	0.081	0.082	0.0823	0.0822	0.1022	0.0995	0.0961	0.4009	0.4489				1.4067	1.3714	0.0848	0.083				1.1002	1.1099				1.4168	1.3763	0.0821	0.0828				1.3513	1.3481				1.3728	1.3358	0.0823
1755	37	0.0828	0.0832	0.0827	0.083	0.082	0.0823	0.0828	0.0835	0.0826	0.0809	0.0821	0.0823	0.0822	0.1023	0.0995	0.0962	0.416	0.4643				1.4007	1.3689	0.0851	0.083				1.1087	1.1189				1.4178	1.3776	0.0821	0.0829				1.3528	1.3487				1.3728	1.3357	0.0824
1760	37	0.0828	0.0831	0.0827	0.0831	0.0819	0.0822	0.0828	0.0833	0.0828	0.081	0.082	0.0823	0.0822	0.1025	0.0997	0.0964	0.4293	0.4765				1.3952	1.3673	0.0848	0.083				1.1186	1.1265				1.4191	1.3786	0.0821	0.0829				1.3539	1.35				1.3722	1.3354	0.0821
1765	37	0.0828	0.083	0.0827	0.0831	0.0819	0.0824	0.083	0.0832	0.0825	0.0807	0.0822	0.0823	0.0824	0.1029	0.1	0.0965	0.44	0.4895				1.3956	1.3664	0.085	0.0831				1.1264	1.1358				1.4201	1.3798	0.0822	0.0828				1.3555	1.3509				1.3728	1.336	0.0822
1770	37	0.0828	0.0829	0.0827	0.083	0.0818	0.0822	0.0832	0.0828	0.0824	0.0807	0.0823	0.0823	0.0822	0.1022	0.0993	0.096	0.4566	0.5097				1.398	1.3653	0.0849	0.0829				1.1352	1.1446				1.4212	1.3805	0.0822	0.0828				1.3568	1.3519				1.3731	1.3358	0.0822
1775	37	0.0829	0.0826	0.0828	0.0826	0.0822	0.0824	0.0832	0.0829	0.0826	0.081	0.0822	0.0825	0.0822	0.1016	0.099	0.0958	0.465	0.5246				1.4005	1.3637	0.0851	0.083				1.1429	1.1544				1.4228	1.3817	0.0822	0.0829				1.3573	1.3527				1.3733	1.3361	0.0823
1780	37	0.0828	0.083	0.0827	0.0828	0.0822	0.0821	0.083	0.083	0.0827	0.0811	0.0824	0.0824	0.0823	0.1019	0.0991	0.096	0.4873	0.545				1.4003	1.362	0.0852	0.083				1.152	1.1632				1.4235	1.3822	0.0822	0.0828				1.3575	1.3537				1.3735	1.3358	0.0824
1785	37	0.0827	0.0831	0.0827	0.0832	0.0818	0.0821	0.0828	0.0833	0.0824	0.0807	0.0821	0.0824	0.0822	0.1017	0.099	0.0959	0.4982	0.5516				1.3985	1.3606	0.0851	0.0831				1.16	1.1741				1.4243	1.383	0.0821	0.0828				1.3572	1.354				1.3732	1.3356	0.0824
1790	37	0.0829	0.0829	0.0828	0.0831	0.0819	0.0825	0.0831	0.0831	0.0825	0.0807	0.0824	0.0824	0.0821	0.102	0.099	0.0959	0.5121	0.5659				1.3973	1.3597	0.0847	0.0829				1.1682	1.1809				1.4252	1.384	0.0821	0.0828				1.3566	1.354				1.3726	1.3359	0.0823
1795	37	0.0827	0.083	0.0827	0.083	0.0818	0.0823	0.0831	0.0828	0.0823	0.0807	0.0823	0.0825	0.0823	0.1028	0.1001	0.0967	0.522	0.5774				1.3976	1.3585	0.0852	0.083				1.1759	1.1899				1.4266	1.3848	0.0822	0.0827				1.3554	1.3534				1.3731	1.3354	0.0823
1800	37	0.0828	0.0827	0.0828	0.0828	0.0818	0.0824	0.0832	0.0828	0.0823	0.0808	0.0823	0.0824	0.0823	0.1017	0.099	0.0959	0.5374	0.5922				1.396	1.357	0.0852	0.0831				1.1845	1.1994				1.4274	1.3853	0.0822	0.083				1.3553	1.3533				1.373	1.3349	0.0822
1805	37	0.083	0.0827	0.0827	0.0827	0.0819	0.0824	0.0833	0.0828	0.0824	0.0807	0.0824	0.0823	0.0821	0.1034	0.1002	0.0966	0.5526	0.6036				1.3957	1.3529	0.0851	0.0832				1.1955	1.2064				1.4287	1.3858	0.0823	0.0828				1.3541	1.3527				1.3722	1.3343	0.0823
1810	37	0.0828	0.0828	0.0827	0.0827	0.0819	0.082	0.0832	0.0828	0.0826	0.0809	0.0822	0.0824	0.0822	0.102	0.0993	0.0959	0.5601	0.607				1.3949	1.3471	0.0849	0.083				1.2003	1.2128				1.4291	1.386	0.0822	0.0829				1.3536	1.3517				1.3717	1.3345	0.0824
1815	37	0.0827	0.0831	0.0827	0.0831	0.0816	0.082	0.0828	0.0834	0.0827	0.081	0.0823	0.0823	0.0821	0.1023	0.0992	0.096	0.5749	0.624				1.3932	1.3436	0.085	0.0829				1.2088	1.2202				1.43	1.3862	0.0824	0.0827				1.353	1.3512				1.3714	1.3343	0.0823
1820	37	0.0827	0.0832	0.0827	0.083	0.0816	0.0819	0.0828	0.0835	0.0826	0.081	0.0822	0.0824	0.0822	0.1016	0.0987	0.0956	0.5824	0.6301				1.3922	1.3436	0.0849	0.0831				1.2191	1.2211				1.4312	1.3869	0.0823	0.0829				1.352	1.3499				1.3715	1.3333	0.0823
1825	37	0.0829	0.0832	0.0828	0.0832	0.0817	0.0822	0.0828	0.0834	0.0826	0.0809	0.0823	0.0824	0.0823	0.1018	0.0989	0.0959	0.5851	0.6329				1.392	1.3459	0.0851	0.0831				1.218	1.2163				1.4316	1.387	0.0822	0.0828				1.3522	1.3496				1.3713	1.3332	0.0824
1830	37	0.0827	0.0828	0.0827	0.0831	0.0816	0.0821	0.083	0.0833	0.0824	0.0806	0.0822	0.0823	0.0821	0.103	0.0997	0.0962	0.6007	0.6517				1.3897	1.3482	0.0851	0.0829				1.2245	1.2201				1.4327	1.3873	0.0822	0.0828				1.3516	1.3492				1.3708	1.3329	0.0823
1835	37	0.0828	0.0829	0.0826	0.0828	0.082	0.0822	0.0833	0.0827	0.0825	0.081	0.0824	0.0825	0.0822	0.1019	0.099	0.0958	0.6069	0.6659				1.3891	1.3475	0.085	0.083				1.2177	1.2147				1.4327	1.3876	0.0823	0.0827				1.3552	1.3492				1.3707	1.333	0.0823
1840	36.9	0.0827	0.0831	0.0827	0.0828	0.0818	0.0819	0.083	0.083	0.0828	0.0811	0.0823	0.0825	0.0821	0.1024	0.0993	0.096	0.6236	0.6796				1.388	1.3448	0.085	0.083				1.218	1.2139				1.434	1.3879	0.0823	0.0827				1.3561	1.3519				1.3706	1.3322	0.0824
1845	37	0.0826	0.0829	0.0827	0.0827	0.0817	0.0819	0.0829	0.0832	0.0828	0.081	0.0822	0.0824	0.0821	0.1013	0.0986	0.0954	0.6226	0.666				1.3867	1.3439	0.0851	0.0829				1.2179	1.2148				1.4341	1.3886	0.0822	0.0827				1.3558	1.3545				1.3702	1.3321	0.0823
1850	37	0.0828	0.0832	0.0827	0.0831	0.0814	0.0818	0.0829	0.0836	0.0827	0.081	0.0824	0.0825	0.0821	0.1021	0.099	0.0957	0.6438	0.6718				1.3851	1.3418	0.085	0.083				1.2164	1.2111				1.4347	1.3883	0.0823	0.0826				1.3562	1.3548				1.3694	1.3311	0.0824
1855	37	0.0828	0.0832	0.0827	0.0831	0.0815	0.082	0.0829	0.0835	0.0828	0.0811	0.0824	0.0825	0.0821	0.1012	0.0984	0.0954	0.6577	0.662				1.3845	1.3402	0.085	0.083				1.2166	1.2128				1.436	1.3888	0.0823	0.0828				1.3568	1.3556				1.3699	1.3311	0.0824
1860	37	0.0827	0.0833	0.0827	0.0831	0.0814	0.082	0.0829	0.0836	0.0828	0.081	0.0823	0.0823	0.082	0.1018	0.0986	0.0954	0.6667	0.6508				1.3828	1.3381	0.085	0.0828				1.209	1.2073				1.4364	1.389	0.0821	0.0826				1.3569	1.3551				1.3688	1.3309	0.0823
1865	37	0.0828	0.0828	0.0828	0.0831	0.0817	0.0824	0.0834	0.0827	0.0825	0.0808	0.0823	0.0825	0.0819	0.1012	0.0984	0.0954	0.6719	0.6411				1.3821	1.3376	0.0851	0.083				1.2129	1.2083				1.437	1.3896	0.0823	0.0826				1.3566	1.3548				1.3689	1.3306	0.0823
1870	37	0.0826	0.0828	0.0827	0.0827	0.0818	0.0821	0.0832	0.083	0.0827	0.0809	0.0823	0.0826	0.082	0.1021	0.0991	0.0958	0.6768	0.6345				1.3826	1.3361	0.085	0.0829				1.204	1.2049				1.4375	1.3896	0.0824	0.0825				1.3563	1.3538				1.3679	1.33	0.0824
1875	37	0.0826	0.0828	0.0826	0.0827	0.0818	0.082	0.0831	0.0828	0.0824	0.0809	0.0823	0.0825	0.0821	0.1017	0.0987	0.0956	0.6454	0.6297				1.3801	1.3342	0.085	0.0829				1.2107	1.2069				1.4379	1.3899	0.0822	0.0826				1.3563	1.3537				1.3667	1.3297	0.0823
1880	37	0.0827	0.0829	0.0827	0.0828	0.0818	0.0824	0.083	0.083	0.0827	0.081	0.0825	0.0826	0.082	0.101	0.098	0.0951	0.6377	0.6292				1.3797	1.3322	0.0851	0.0827				1.2091	1.2053				1.4384	1.3902	0.0824	0.0826				1.3563	1.3528				1.3658	1.3293	0.0823
1885	37	0.0825	0.083	0.0826	0.0829	0.0814	0.082	0.0829	0.0833	0.0827	0.081	0.0825	0.0825	0.0819	0.1011	0.0982	0.0952	0.6228	0.6239				1.379	1.3305	0.0849	0.0828				1.2047	1.2014				1.4393	1.3907	0.0824	0.0827				1.3552	1.3515				1.3646	1.3286	0.0825
1890	37	0.0826	0.083	0.0826	0.0831	0.0813	0.0821	0.0829	0.0833	0.0826	0.0809	0.0823	0.0824	0.082	0.1011	0.0982	0.0953	0.6139	0.6211				1.3784	1.328	0.0849	0.0828				1.2064	1.2053				1.4398	1.3903	0.0821	0.0826				1.355	1.3508				1.3627	1.3282	0.0823
1895	37	0.0825	0.0829	0.0827	0.0828	0.0818	0.0827	0.0833	0.0828	0.0824	0.0809	0.0823	0.0826	0.082	0.1016	0.0985	0.0955	0.605	0.6069				1.3769	1.3259	0.0852	0.0826				1.2043	1.2011				1.4394	1.3902	0.0823	0.0824				1.3538	1.3499				1.3609	1.3266	0.0824
1900	37	0.0826	0.083	0.0827	0.0827	0.0819	0.0822	0.0831	0.0828	0.0828	0.081	0.0823	0.0827	0.0818	0.1014	0.0985	0.0954	0.6096	0.6028				1.3769	1.3253	0.0851	0.0828				1.2043	1.2003				1.4408	1.3905	0.0822	0.0827				1.3528	1.3492				1.3626	1.3269	0.0824
1905	37	0.0826	0.0828	0.0827	0.0827	0.082	0.0822	0.0831	0.083	0.0826	0.081	0.0824	0.0825	0.0821	0.1013	0.0983	0.0953	0.5968	0.602				1.3755	1.3231	0.085	0.0828				1.2014	1.1983				1.4408	1.3908	0.0823	0.0826				1.3521	1.347				1.3641	1.3256	0.0823
1910	37	0.0829	0.0828	0.0826	0.0827	0.0819	0.0822	0.0831	0.0827	0.0825	0.0808	0.0823	0.0826	0.0822	0.1011	0.0984	0.0953	0.5922	0.601				1.3745	1.3209	0.0852	0.0829				1.2009	1.1974				1.4411	1.3907	0.0824	0.0828				1.3515	1.3461				1.3647	1.3243	0.0824
1915	37	0.0826	0.0831	0.0826	0.0827	0.0815	0.0819	0.0827	0.0833	0.0827	0.081	0.0823	0.0826	0.0819	0.1015	0.0984	0.0954	0.5911	0.603				1.3749	1.3194	0.0852	0.0828				1.1975	1.196				1.4415	1.3911	0.0822	0.0826				1.3504	1.345				1.3616	1.3229	0.0823
1920	37	0.0826	0.083	0.0827	0.0828	0.0816	0.082	0.0827	0.0835	0.0827	0.0809	0.0823	0.0827	0.082	0.1007	0.0981	0.0952	0.584	0.5996				1.3732	1.3176	0.0852	0.0829				1.1973	1.1948				1.4414	1.3907	0.0822	0.0825				1.3495	1.3437				1.3592	1.3218	0.0824
1925	37	0.0826	0.0826	0.0828	0.083	0.0818	0.0824	0.0832	0.0827	0.0824	0.0807	0.0823	0.0827	0.0822	0.1005	0.0977	0.095	0.5847	0.602				1.3729	1.3165	0.0851	0.083				1.199	1.1962				1.4421	1.3909	0.0822	0.0825				1.3481	1.3426				1.3579	1.3199	0.0822
1930	37	0.0827	0.0827	0.0827	0.0826	0.0818	0.0822	0.083	0.0827	0.0826	0.0809	0.0824	0.0827	0.0821	0.1006	0.0979	0.0951	0.5822	0.5993				1.3717	1.3148	0.085	0.0829				1.1977	1.1946				1.4421	1.3908	0.0822	0.0827				1.3473	1.3413				1.3558	1.3189	0.0824
1935	37	0.0826	0.0831	0.0827	0.0827	0.0816	0.0819	0.0828	0.0833	0.0827	0.081	0.0822	0.0826	0.0817	0.1009	0.0981	0.0952	0.5806	0.5991				1.3714	1.3129	0.0851	0.0827				1.197	1.1925				1.4423	1.3908	0.0824	0.0826				1.3463	1.3402				1.3552	1.3179	0.0825
1940	37	0.0828	0.083	0.0826	0.0827	0.0816	0.0819	0.0828	0.0833	0.0828	0.0806	0.0824	0.0825	0.0822	0.1028	0.0997	0.0961	0.5835	0.601				1.3703	1.3115	0.085	0.083				1.1965	1.1936				1.4426	1.3905	0.0822	0.0828				1.3451	1.3389				1.3535	1.3165	0.0824
1945	37	0.0827	0.0832	0.0827	0.0829	0.0815	0.0819	0.0828	0.0833	0.0828	0.081	0.0824	0.0828	0.082	0.1016	0.0986	0.0954	0.5845	0.602				1.3688	1.3101	0.0851	0.083				1.1949	1.1898				1.4431	1.3902	0.0825	0.0825				1.3435	1.3379				1.3527	1.3137	0.0824
1950	37	0.0826	0.0832	0.0827	0.0831	0.0817	0.0821	0.083	0.0832	0.0824	0.0806	0.0824	0.0827	0.082	0.1012	0.0981	0.0952	0.5811	0.5965				1.3675	1.3082	0.0853	0.0829				1.1947	1.1901				1.4433	1.3905	0.0823	0.0826				1.3433	1.3366				1.3504	1.3124	0.0823
1955	37	0.0827	0.0827	0.0827	0.0832	0.0817	0.0823	0.0832	0.083	0.0825	0.0808	0.0825	0.0827	0.082	0.1025	0.0995	0.0961	0.5814	0.5984				1.3677	1.3063	0.0851	0.0829				1.1922	1.1884				1.4429	1.3899	0.0823	0.0827				1.3418	1.335				1.3499	1.3098	0.0823
1960	37	0.0827	0.0828	0.0828	0.0828	0.0819	0.0821	0.0833	0.0827	0.0826	0.0812	0.0824	0.0828	0.0819	0.102	0.0986	0.0956	0.581	0.5986				1.3678	1.3055	0.0851	0.0828				1.1948	1.191				1.4432	1.3897	0.0824	0.0826				1.3405	1.3341				1.3477	1.3082	0.0823
1965	37	0.0827	0.0829	0.0828	0.0827	0.082	0.0826	0.0833	0.0827	0.0827	0.0811	0.0825	0.0827	0.0823	0.1019	0.0987	0.0955	0.5817	0.5985				1.367	1.3043	0.085	0.083				1.1922	1.1894				1.4437	1.3898	0.0823	0.0828				1.3397	1.333				1.3472	1.3068	0.0824
1970	37	0.0826	0.0831	0.0827	0.083	0.0817	0.0819	0.0829	0.0834	0.0828	0.081	0.0824	0.0827	0.0821	0.1011	0.0982	0.0953	0.5793	0.5978				1.365	1.3024	0.0852	0.083				1.1916	1.1877				1.4436	1.3899	0.0823	0.0825				1.3391	1.3317				1.3461	1.3062	0.0824
1975	37	0.0828	0.0831	0.0827	0.0827	0.0818	0.0821	0.0827	0.0835	0.0827	0.0807	0.0824	0.0828	0.082	0.101	0.0982	0.0952	0.5789	0.5961				1.3647	1.301	0.0851	0.083				1.1917	1.1869				1.4434	1.3895	0.0822	0.0828				1.3379	1.3312				1.3445	1.3057	0.0824
1980	37	0.0828	0.0832	0.0826	0.0829	0.0814	0.082	0.0827	0.0833	0.0825	0.0809	0.0825	0.0828	0.0821	0.1015	0.0985	0.0955	0.5796	0.5945				1.3636	1.2993	0.0851	0.0831				1.1894	1.1841				1.4434	1.3892	0.0823	0.0828				1.3366	1.3296				1.3438	1.3049	0.0824
1985	37	0.0826	0.0831	0.0827	0.0831	0.0816	0.0822	0.0832	0.083	0.0824	0.0807	0.0825	0.0827	0.0818	0.1019	0.0988	0.0956	0.5804	0.5994				1.363	1.2976	0.0851	0.0827				1.1904	1.1854				1.4432	1.389	0.0823	0.0825				1.3357	1.3286				1.3422	1.3044	0.0824
1990	37	0.0829	0.0827	0.0827	0.0828	0.082	0.0822	0.0832	0.0829	0.0828	0.081	0.0825	0.0828	0.0821	0.1011	0.0983	0.0954	0.5781	0.5945				1.3633	1.2969	0.0853	0.0829				1.1887	1.1845				1.4435	1.3894	0.0824	0.0827				1.3347	1.327				1.3424	1.3036	0.0825
1995	37	0.0826	0.0827	0.0826	0.0828	0.082	0.0821	0.083	0.083	0.0829	0.081	0.0826	0.0828	0.082	0.1012	0.0982	0.0954	0.5777	0.5932				1.3622	1.2956	0.0852	0.0828				1.1886	1.1835				1.4436	1.389	0.0824	0.0825				1.3337	1.3258				1.3402	1.3077	0.0825
2000	37	0.0828	0.0831	0.0828	0.0826	0.082	0.0821	0.083	0.0829	0.0828	0.0811	0.0827	0.0829	0.0821	0.1006	0.0979	0.0952	0.5756	0.5938				1.3621	1.2951	0.0852	0.0829				1.1889	1.1828				1.4441	1.3892	0.0824	0.0826				1.3324	1.3253				1.3399	1.3077	0.0825
	37	0.0827	0.0831	0.0828	0.0829	0.0817	0.0819	0.0828	0.0834	0.0827	0.0809	0.0825	0.0828	0.0822	0.1002	0.0974	0.0949	0.5747	0.5924				1.3606	1.2926	0.0852	0.0831				1.1861	1.1811				1.4436	1.3886	0.0823	0.0828				1.3315	1.3242				1.3384	1.3073	0.0825
[truncated: 48 more columns]
