# Supplementary material for: The number of active metabolic pathways is bounded by the number of cellular constraints at maximal metabolic rates
Source: PLoS Comput Biol. 2019 Mar 11;15(3):e1006858. doi: 10.1371/journal.pcbi.1006858 (PMC6428345; doi:10.1371/journal.pcbi.1006858)
Supplement: S1 Source code — All raw data and the Matlab-code used for data analysis can be found in the compressed folder attached to the supplements. (ZIP) [file pcbi.1006858.s005.zip › data_1807_plate_succ_full.txt]

0	37	0.083	0.0907	0.0811	0.0828	0.0822	0.0821	0.0821	0.0827	0.0823	0.0812	0.0913	0.0819	0.0821	0.0912	0.0825	0.0822	0.0823	0.0814	0.0826	0.0818	0.081	0.0818	0.0909	0.0823	0.0828	0.0905	0.0845	0.0837	0.0832	0.0826	0.0832	0.0908	0.0898	0.0909	0.0906	0.0817	0.0829	0.0861	0.0865	0.085	0.0862	0.0856	0.0848	0.0864	0.0852	0.0852	0.0851	0.082
5	37	0.0832	0.0907	0.0813	0.0828	0.0824	0.0822	0.0825	0.0829	0.0822	0.0812	0.0912	0.0818	0.082	0.0911	0.0826	0.0822	0.0823	0.0813	0.0827	0.0816	0.0807	0.0816	0.0909	0.0818	0.0832	0.0905	0.0847	0.0838	0.0831	0.0828	0.0835	0.0908	0.0899	0.0909	0.0907	0.0818	0.083	0.0863	0.0866	0.0849	0.0859	0.0855	0.085	0.0866	0.0853	0.0852	0.0849	0.0815
10	37	0.0834	0.0906	0.0817	0.083	0.0828	0.0824	0.0828	0.083	0.0824	0.0814	0.0911	0.0823	0.0824	0.091	0.083	0.0825	0.0825	0.0815	0.0828	0.0818	0.0807	0.0816	0.0907	0.0821	0.0832	0.0904	0.0847	0.084	0.0831	0.0829	0.0835	0.0907	0.0898	0.0909	0.0905	0.082	0.0835	0.0862	0.0866	0.0851	0.0862	0.086	0.085	0.0872	0.0854	0.0855	0.0854	0.0817
15	37	0.0836	0.0906	0.0816	0.083	0.0829	0.0826	0.0828	0.0834	0.0825	0.0818	0.0911	0.0824	0.0822	0.0911	0.0829	0.0824	0.0825	0.0817	0.083	0.082	0.081	0.0817	0.0909	0.0821	0.0832	0.0904	0.0849	0.0839	0.0834	0.083	0.0834	0.0906	0.0898	0.0909	0.0904	0.0824	0.0832	0.0863	0.0868	0.0853	0.0864	0.0858	0.0853	0.0874	0.0856	0.0855	0.0855	0.082
20	37	0.0836	0.0905	0.0817	0.0828	0.0826	0.0826	0.0825	0.0832	0.0827	0.0817	0.091	0.0824	0.0829	0.0911	0.0831	0.0822	0.0826	0.0817	0.0832	0.0818	0.0807	0.0818	0.0908	0.082	0.0834	0.0904	0.085	0.0839	0.0831	0.0826	0.0841	0.0906	0.0898	0.0909	0.0904	0.0824	0.0838	0.0865	0.0867	0.0852	0.0864	0.0859	0.0853	0.0874	0.086	0.0856	0.0856	0.0821
25	37	0.0837	0.0905	0.0817	0.0829	0.0824	0.0823	0.0824	0.0832	0.0825	0.0817	0.091	0.0826	0.0832	0.091	0.0837	0.0829	0.083	0.082	0.0831	0.0818	0.0811	0.0818	0.0908	0.0829	0.0836	0.0903	0.0849	0.084	0.083	0.0842	0.0842	0.0906	0.0896	0.0909	0.0905	0.0823	0.0838	0.0865	0.0871	0.0856	0.0868	0.0864	0.0855	0.0877	0.0857	0.0857	0.0853	0.0824
30	37	0.0839	0.0906	0.0817	0.083	0.083	0.0825	0.0826	0.0831	0.0828	0.0817	0.0912	0.0825	0.0832	0.091	0.0836	0.0829	0.0831	0.0824	0.0833	0.0823	0.0812	0.0817	0.0908	0.0829	0.0835	0.0904	0.085	0.0837	0.083	0.0986	0.0878	0.0907	0.0898	0.0911	0.0904	0.0824	0.0838	0.0861	0.0869	0.0855	0.087	0.0861	0.0892	0.0883	0.0859	0.0858	0.0852	0.0827
35	37	0.0839	0.0907	0.0818	0.0831	0.083	0.0827	0.0827	0.0834	0.0826	0.0822	0.0911	0.0827	0.0828	0.091	0.0834	0.0828	0.0831	0.0825	0.0836	0.0826	0.0811	0.0818	0.0907	0.0829	0.0835	0.0904	0.0846	0.0838	0.0953	0.096	0.0889	0.0907	0.0897	0.0909	0.0904	0.0822	0.0839	0.0869	0.0869	0.0851	0.0872	0.0892	0.0949	0.091	0.0861	0.0857	0.0858	0.0827
40	37	0.0838	0.0904	0.0816	0.083	0.0829	0.0826	0.0827	0.0835	0.0828	0.0823	0.0909	0.0827	0.0828	0.091	0.0833	0.0828	0.0831	0.0825	0.0837	0.0826	0.0812	0.0823	0.0907	0.083	0.0835	0.0903	0.0846	0.0945	0.09	0.0944	0.0966	0.0906	0.0897	0.0909	0.0904	0.0822	0.0841	0.0869	0.0869	0.0849	0.0905	0.0985	0.0959	0.0942	0.0861	0.0855	0.0854	0.0826
45	37	0.0837	0.0906	0.0817	0.083	0.0828	0.0828	0.0826	0.0834	0.0828	0.082	0.091	0.0826	0.0829	0.0911	0.0835	0.0829	0.0832	0.0826	0.0838	0.0827	0.0814	0.0824	0.0908	0.083	0.0834	0.0903	0.0935	0.0905	0.1002	0.0971	0.0902	0.0905	0.0897	0.0908	0.0904	0.0822	0.0839	0.0872	0.0941	0.0897	0.0966	0.0975	0.0963	0.0993	0.0906	0.085	0.0848	0.0825
50	37	0.084	0.0905	0.0819	0.083	0.083	0.0829	0.0826	0.0836	0.0827	0.0824	0.091	0.0826	0.0828	0.091	0.0834	0.0828	0.0829	0.0825	0.0837	0.0827	0.0812	0.0822	0.0908	0.0829	0.0834	0.0903	0.101	0.1032	0.0921	0.1033	0.0886	0.0905	0.0897	0.0909	0.0904	0.0823	0.0841	0.0931	0.0969	0.0948	0.1027	0.1	0.1044	0.0992	0.0891	0.0848	0.0848	0.0827
55	37	0.0839	0.0905	0.0817	0.083	0.0828	0.0827	0.0826	0.0835	0.0827	0.0822	0.091	0.0827	0.0829	0.091	0.0834	0.0828	0.083	0.0824	0.0836	0.0825	0.0814	0.0822	0.0908	0.0829	0.0834	0.0903	0.097	0.0906	0.0995	0.0982	0.0934	0.0906	0.0897	0.0908	0.0904	0.0824	0.084	0.088	0.088	0.1037	0.1044	0.1014	0.1006	0.1067	0.0919	0.0851	0.085	0.0826
60	37	0.0841	0.0904	0.0817	0.083	0.0829	0.0828	0.0826	0.0836	0.0828	0.0824	0.091	0.0826	0.083	0.091	0.0836	0.0828	0.0832	0.0825	0.0836	0.0825	0.0812	0.0823	0.0908	0.083	0.0835	0.0902	0.0906	0.0954	0.0996	0.0977	0.0993	0.0905	0.0896	0.0908	0.0904	0.0823	0.0841	0.0881	0.1075	0.1023	0.0995	0.1006	0.1016	0.1051	0.0906	0.0845	0.0852	0.0825
65	37	0.084	0.0904	0.0818	0.083	0.0829	0.0827	0.0827	0.0835	0.0828	0.0821	0.091	0.0826	0.0828	0.0909	0.0834	0.0827	0.0832	0.0823	0.0836	0.0825	0.0813	0.0821	0.0907	0.0828	0.0837	0.0903	0.0958	0.0987	0.1007	0.0979	0.1	0.0906	0.0899	0.0909	0.0904	0.0823	0.084	0.1015	0.1018	0.097	0.1026	0.1019	0.1035	0.107	0.0914	0.0869	0.0845	0.0825
70	37	0.0838	0.0904	0.0816	0.083	0.0828	0.0825	0.0826	0.0834	0.0827	0.0823	0.091	0.0826	0.0829	0.0909	0.0833	0.0828	0.083	0.0822	0.0835	0.0823	0.0812	0.0821	0.0908	0.0828	0.0835	0.0902	0.092	0.0964	0.1004	0.0972	0.0899	0.0905	0.0896	0.0908	0.0903	0.0823	0.084	0.0929	0.1016	0.1017	0.1003	0.1049	0.1065	0.1012	0.095	0.0854	0.0845	0.0825
75	37	0.084	0.0905	0.0817	0.0829	0.0827	0.0826	0.0825	0.0833	0.0826	0.0823	0.0908	0.0826	0.083	0.0911	0.0834	0.0828	0.083	0.0824	0.0836	0.0825	0.0812	0.0823	0.0908	0.083	0.0836	0.0902	0.0985	0.0959	0.1009	0.0966	0.0887	0.0905	0.0897	0.0907	0.0905	0.0824	0.0841	0.0965	0.1047	0.1021	0.104	0.104	0.1056	0.0979	0.0879	0.0851	0.0844	0.0825
80	37	0.0842	0.0905	0.0818	0.083	0.083	0.0827	0.0828	0.0835	0.0828	0.0825	0.091	0.0827	0.083	0.091	0.0834	0.0828	0.083	0.0824	0.0834	0.0826	0.0812	0.0823	0.0907	0.0829	0.0837	0.0903	0.0962	0.0991	0.0996	0.1011	0.0923	0.0906	0.0898	0.091	0.0905	0.0823	0.0841	0.0989	0.1041	0.0991	0.1048	0.1049	0.1026	0.0996	0.0921	0.085	0.0844	0.0826
85	37	0.0841	0.0905	0.0818	0.083	0.0829	0.0827	0.0826	0.0835	0.0827	0.0823	0.091	0.0827	0.083	0.091	0.0835	0.0827	0.083	0.0823	0.0835	0.0826	0.0812	0.0823	0.0908	0.083	0.0837	0.0902	0.0954	0.0995	0.1015	0.098	0.0932	0.0906	0.0896	0.0907	0.0904	0.0822	0.0841	0.1118	0.1002	0.1011	0.1062	0.1039	0.1037	0.0976	0.0874	0.0868	0.0845	0.0825
90	37	0.084	0.0904	0.0817	0.0828	0.0828	0.0827	0.0826	0.0834	0.0827	0.082	0.091	0.0825	0.083	0.0911	0.0834	0.0827	0.0831	0.0824	0.0837	0.0826	0.0812	0.082	0.0908	0.0829	0.0837	0.0902	0.1008	0.0986	0.0972	0.0962	0.096	0.0904	0.0896	0.0909	0.0903	0.0824	0.0843	0.1145	0.1054	0.1075	0.1026	0.1038	0.1056	0.1075	0.0966	0.098	0.0943	0.0826
95	37	0.0841	0.0906	0.0818	0.0829	0.0829	0.0826	0.0826	0.0835	0.0827	0.0822	0.091	0.0826	0.0831	0.091	0.0833	0.0828	0.0831	0.0824	0.0835	0.0826	0.0813	0.0822	0.0908	0.083	0.0838	0.0902	0.1052	0.1008	0.0998	0.0923	0.0902	0.0905	0.0897	0.0909	0.0904	0.0823	0.0842	0.1055	0.1098	0.1013	0.1059	0.0997	0.0996	0.0906	0.0909	0.0849	0.0848	0.0827
100	37	0.0842	0.0904	0.0819	0.083	0.0828	0.0828	0.0827	0.0836	0.0827	0.0823	0.091	0.0827	0.0831	0.091	0.0834	0.0827	0.0831	0.0824	0.0836	0.0826	0.0811	0.0823	0.0907	0.083	0.084	0.0903	0.1015	0.0983	0.1027	0.0976	0.0833	0.0905	0.0896	0.0909	0.0903	0.0825	0.0842	0.0966	0.1043	0.1026	0.1061	0.1062	0.1057	0.0918	0.0957	0.087	0.0908	0.0826
105	37	0.0842	0.0904	0.0819	0.083	0.0829	0.0827	0.0827	0.0834	0.0828	0.0822	0.0909	0.0827	0.0831	0.0911	0.0833	0.0828	0.083	0.0823	0.0836	0.0826	0.0813	0.0823	0.0908	0.083	0.084	0.0903	0.1093	0.0962	0.1016	0.0965	0.0867	0.0906	0.0897	0.0908	0.0904	0.0825	0.0842	0.0925	0.1054	0.1009	0.1048	0.1023	0.1048	0.0892	0.0897	0.085	0.0845	0.0827
110	37	0.0842	0.0905	0.0818	0.083	0.0828	0.0826	0.0826	0.0835	0.0826	0.0821	0.0909	0.0826	0.0833	0.0909	0.0833	0.0826	0.083	0.0823	0.0834	0.0825	0.0813	0.0822	0.0906	0.0828	0.0841	0.0903	0.1005	0.1004	0.1009	0.1004	0.0839	0.0906	0.0897	0.0908	0.0903	0.0824	0.0841	0.0964	0.1056	0.1082	0.1041	0.1021	0.1018	0.0927	0.0942	0.085	0.0854	0.0827
115	37	0.0843	0.0903	0.0817	0.083	0.0829	0.0827	0.0826	0.0834	0.0827	0.0822	0.0909	0.0827	0.0832	0.091	0.0834	0.0828	0.083	0.0824	0.0835	0.0827	0.0812	0.0823	0.0907	0.0829	0.0839	0.0903	0.1073	0.1031	0.0984	0.0915	0.0826	0.0906	0.0896	0.0908	0.0904	0.0824	0.0842	0.1122	0.1025	0.1013	0.103	0.1022	0.1	0.0911	0.0856	0.0889	0.0847	0.0827
120	37	0.0844	0.0905	0.082	0.0831	0.0829	0.0828	0.0828	0.0836	0.0828	0.0823	0.0911	0.0828	0.0833	0.091	0.0834	0.0829	0.0831	0.0824	0.0835	0.0825	0.0813	0.0823	0.0908	0.0829	0.0842	0.0903	0.0997	0.0989	0.1017	0.0972	0.0861	0.0906	0.0897	0.0909	0.0904	0.0824	0.0841	0.0991	0.1057	0.1056	0.1069	0.1051	0.102	0.0886	0.0925	0.0846	0.0841	0.0826
125	37	0.0843	0.0905	0.0819	0.0832	0.0828	0.0828	0.0827	0.0836	0.0828	0.0821	0.091	0.0828	0.0833	0.091	0.0834	0.0827	0.083	0.0825	0.0836	0.0826	0.0813	0.0823	0.0907	0.083	0.084	0.0902	0.1015	0.1036	0.1018	0.0981	0.092	0.0906	0.0897	0.0908	0.0904	0.0824	0.0842	0.0972	0.1011	0.1061	0.1078	0.1014	0.1036	0.0927	0.0918	0.0858	0.0845	0.0826
130	37	0.0843	0.0904	0.082	0.0831	0.083	0.0828	0.0827	0.0835	0.0828	0.0823	0.091	0.0829	0.0831	0.091	0.0834	0.0828	0.0831	0.0825	0.0835	0.0826	0.0813	0.0823	0.0907	0.0831	0.084	0.0902	0.097	0.1065	0.1025	0.0982	0.0965	0.0906	0.0898	0.0909	0.0903	0.0824	0.0841	0.1066	0.1115	0.1084	0.1094	0.1052	0.0996	0.1042	0.0946	0.0873	0.0847	0.0827
135	37	0.0844	0.0905	0.0819	0.0831	0.0829	0.0828	0.0826	0.0835	0.0826	0.0822	0.091	0.0827	0.0832	0.0909	0.0835	0.0827	0.083	0.0825	0.0835	0.0825	0.0813	0.0823	0.0907	0.083	0.084	0.0902	0.099	0.0971	0.1021	0.0983	0.0932	0.0906	0.0898	0.0908	0.0905	0.0824	0.0841	0.1015	0.103	0.1054	0.1042	0.1055	0.1024	0.0914	0.0891	0.085	0.0844	0.0826
140	37	0.0844	0.0906	0.082	0.0833	0.0829	0.0826	0.0827	0.0836	0.0829	0.0822	0.0911	0.083	0.0832	0.091	0.0835	0.0829	0.083	0.0825	0.0835	0.0826	0.0814	0.0823	0.0907	0.0831	0.0841	0.0904	0.0993	0.0971	0.1023	0.1023	0.0882	0.0906	0.0897	0.0908	0.0905	0.0826	0.0841	0.1029	0.1065	0.109	0.1068	0.1039	0.1065	0.0937	0.0949	0.088	0.0856	0.0827
145	37	0.0842	0.0904	0.0819	0.0831	0.0829	0.0827	0.0827	0.0835	0.0828	0.0821	0.0911	0.0827	0.0832	0.0909	0.0833	0.0828	0.083	0.0824	0.0836	0.0825	0.0814	0.0822	0.0906	0.0829	0.0841	0.0902	0.1042	0.1029	0.0922	0.093	0.0854	0.0906	0.0897	0.0909	0.0904	0.0825	0.084	0.11	0.1025	0.1091	0.1076	0.1052	0.1059	0.0901	0.0855	0.0849	0.0858	0.0826
150	37	0.0842	0.0904	0.0819	0.083	0.0829	0.0827	0.0826	0.0835	0.0827	0.0822	0.091	0.0827	0.0832	0.091	0.0834	0.0828	0.083	0.0825	0.0835	0.0825	0.0813	0.0824	0.0908	0.0829	0.084	0.0902	0.1001	0.1008	0.102	0.1026	0.0998	0.0904	0.0897	0.0908	0.0904	0.0825	0.0842	0.1059	0.1063	0.107	0.1046	0.1015	0.1052	0.1058	0.0903	0.0915	0.0862	0.0827
155	37	0.0844	0.0905	0.0821	0.0831	0.083	0.0828	0.0827	0.0836	0.0829	0.0822	0.091	0.0829	0.0832	0.091	0.0834	0.0828	0.083	0.0824	0.0836	0.0826	0.0813	0.0823	0.0906	0.083	0.084	0.0903	0.0989	0.101	0.1018	0.0996	0.0984	0.0906	0.0896	0.0908	0.0903	0.0825	0.0842	0.1028	0.1089	0.1089	0.1049	0.1051	0.1035	0.0982	0.0848	0.0848	0.0845	0.0827
160	37	0.0842	0.0905	0.0819	0.083	0.0829	0.0827	0.0827	0.0835	0.0829	0.0821	0.091	0.0828	0.0831	0.091	0.0835	0.0827	0.083	0.0824	0.0837	0.0826	0.0814	0.0823	0.0908	0.083	0.0839	0.0902	0.0968	0.1059	0.1016	0.0982	0.0951	0.0905	0.0895	0.0908	0.0904	0.0824	0.0841	0.1078	0.1017	0.1084	0.1061	0.1032	0.1024	0.0992	0.0915	0.0849	0.0848	0.0826
165	37	0.0841	0.0905	0.0819	0.0832	0.083	0.0828	0.0826	0.0835	0.0829	0.0824	0.091	0.0827	0.0832	0.0911	0.0833	0.0828	0.083	0.0825	0.0834	0.0825	0.0814	0.0823	0.0908	0.083	0.084	0.0903	0.1018	0.1021	0.1021	0.0989	0.0953	0.0905	0.0897	0.0908	0.0903	0.0825	0.0842	0.1165	0.1118	0.1102	0.1071	0.1017	0.1043	0.097	0.102	0.0884	0.089	0.0825
170	37	0.0844	0.0906	0.0821	0.0833	0.083	0.0829	0.0827	0.0835	0.0829	0.0823	0.0911	0.0829	0.0832	0.091	0.0833	0.0828	0.083	0.0825	0.0835	0.0825	0.0814	0.0823	0.0908	0.0831	0.084	0.0902	0.1006	0.0965	0.1026	0.0989	0.0897	0.0905	0.0896	0.0908	0.0902	0.0825	0.0842	0.1046	0.0965	0.1087	0.1044	0.107	0.1066	0.1013	0.0933	0.0868	0.0848	0.0827
175	37	0.0843	0.0905	0.0821	0.0832	0.083	0.0829	0.0827	0.0835	0.0829	0.0821	0.091	0.0829	0.0833	0.091	0.0834	0.0828	0.0831	0.0824	0.0836	0.0826	0.0814	0.0822	0.0908	0.0831	0.0841	0.0903	0.0959	0.0969	0.1008	0.0987	0.0892	0.0906	0.0897	0.0909	0.0904	0.0827	0.0842	0.0985	0.1066	0.1108	0.1072	0.1038	0.1068	0.1058	0.0858	0.0859	0.0848	0.0826
180	37	0.0842	0.0904	0.082	0.0831	0.0829	0.0828	0.0825	0.0835	0.0828	0.0821	0.0909	0.0827	0.0832	0.0911	0.0834	0.0829	0.0831	0.0825	0.0836	0.0826	0.0814	0.0823	0.0907	0.0831	0.084	0.0902	0.0997	0.0982	0.1026	0.0987	0.0983	0.0906	0.0897	0.0908	0.0903	0.0827	0.0842	0.1046	0.1024	0.1084	0.1049	0.1004	0.1003	0.1027	0.0871	0.0894	0.0845	0.0825
185	37	0.0843	0.0904	0.0821	0.0832	0.083	0.0829	0.0827	0.0836	0.0828	0.0825	0.0909	0.083	0.0833	0.091	0.0834	0.0828	0.083	0.0825	0.0835	0.0826	0.0816	0.0824	0.0907	0.0831	0.084	0.0903	0.096	0.1005	0.1028	0.0991	0.1041	0.0906	0.0896	0.0909	0.0903	0.0827	0.0842	0.1047	0.107	0.1064	0.1072	0.1068	0.1052	0.0988	0.0855	0.0884	0.0849	0.0827
190	37	0.0842	0.0904	0.082	0.0831	0.0829	0.0828	0.0825	0.0834	0.0828	0.0821	0.0909	0.0829	0.0832	0.0911	0.0835	0.0828	0.0831	0.0825	0.0836	0.0826	0.0815	0.0822	0.0907	0.0832	0.084	0.0903	0.0983	0.1019	0.1012	0.0991	0.0917	0.0906	0.0897	0.0909	0.0905	0.0827	0.0841	0.1129	0.1051	0.1121	0.1046	0.1018	0.1035	0.0974	0.0888	0.0889	0.0853	0.0826
195	37	0.084	0.0904	0.0819	0.083	0.0828	0.0827	0.0826	0.0835	0.0827	0.0821	0.0909	0.0829	0.0832	0.091	0.0834	0.0828	0.083	0.0825	0.0835	0.0826	0.0815	0.0823	0.0908	0.0831	0.0841	0.0903	0.1053	0.1048	0.1027	0.0995	0.0921	0.0906	0.0898	0.0909	0.0904	0.0828	0.0843	0.0996	0.1084	0.1095	0.107	0.1034	0.105	0.0995	0.093	0.0922	0.0846	0.0827
200	37	0.0842	0.0904	0.082	0.0833	0.0829	0.0828	0.0827	0.0835	0.0828	0.0821	0.091	0.083	0.0832	0.091	0.0835	0.0827	0.0829	0.0825	0.0835	0.0826	0.0814	0.0822	0.0907	0.0833	0.084	0.0904	0.0936	0.1046	0.1008	0.0996	0.0967	0.0906	0.0896	0.0908	0.0903	0.0827	0.0842	0.1048	0.1101	0.1068	0.1056	0.1066	0.1021	0.0949	0.0972	0.092	0.0852	0.0827
205	37	0.0844	0.0905	0.0821	0.0832	0.0832	0.083	0.0827	0.0835	0.0828	0.0821	0.091	0.0831	0.0832	0.091	0.0835	0.0828	0.0832	0.0826	0.0836	0.0826	0.0815	0.0822	0.0908	0.0833	0.084	0.0901	0.1078	0.1019	0.0948	0.0979	0.0903	0.0905	0.0896	0.0908	0.0903	0.0827	0.0842	0.119	0.1112	0.1018	0.1039	0.0866	0.0969	0.0884	0.0893	0.0847	0.0848	0.0826
210	37	0.0843	0.0906	0.0822	0.0832	0.0831	0.0829	0.0827	0.0837	0.0828	0.0822	0.091	0.083	0.0833	0.0911	0.0835	0.0828	0.083	0.0827	0.0836	0.0825	0.0813	0.0823	0.0907	0.0832	0.0841	0.0903	0.1023	0.1035	0.1046	0.0878	0.0835	0.0906	0.0897	0.0908	0.0904	0.0828	0.0843	0.1082	0.1022	0.1102	0.1064	0.1013	0.0982	0.0879	0.0867	0.0852	0.0853	0.0825
215	37	0.0843	0.0906	0.0821	0.0832	0.083	0.0829	0.0828	0.0837	0.0828	0.082	0.091	0.0831	0.0831	0.0911	0.0834	0.0827	0.0829	0.0824	0.0835	0.0824	0.0813	0.0822	0.0907	0.0833	0.084	0.0903	0.1085	0.1027	0.0992	0.1004	0.087	0.0905	0.0896	0.0908	0.0903	0.0826	0.0843	0.1048	0.1074	0.1081	0.1045	0.0992	0.1004	0.0913	0.089	0.086	0.0846	0.0825
220	37	0.0842	0.0905	0.0821	0.0832	0.083	0.0828	0.0827	0.0836	0.0827	0.0821	0.091	0.0829	0.0832	0.091	0.0835	0.0828	0.083	0.0825	0.0837	0.0826	0.0814	0.0822	0.0908	0.0834	0.0841	0.0903	0.0984	0.1038	0.1031	0.0972	0.0925	0.0906	0.0896	0.0908	0.0903	0.0828	0.0843	0.1095	0.1045	0.1081	0.1125	0.1029	0.0871	0.0945	0.0935	0.0898	0.0925	0.0825
225	37	0.0843	0.0905	0.0823	0.0832	0.0831	0.0829	0.0827	0.0835	0.0828	0.0821	0.091	0.083	0.0832	0.091	0.0836	0.0828	0.0829	0.0825	0.0835	0.0826	0.0814	0.0823	0.0907	0.0833	0.0841	0.0903	0.1015	0.0993	0.1027	0.0979	0.0907	0.0906	0.0896	0.0909	0.0904	0.0828	0.0843	0.0974	0.1119	0.1119	0.1045	0.1055	0.0912	0.096	0.0883	0.0865	0.0848	0.0826
230	37	0.0843	0.0904	0.0821	0.0832	0.0831	0.0829	0.0826	0.0835	0.0829	0.082	0.091	0.0831	0.0832	0.091	0.0835	0.0828	0.0829	0.0825	0.0837	0.0825	0.0816	0.0822	0.0906	0.0832	0.0839	0.0903	0.0993	0.1014	0.1038	0.0978	0.0886	0.0907	0.0897	0.0908	0.0904	0.0828	0.0842	0.1067	0.1065	0.11	0.1128	0.1018	0.0948	0.0949	0.0857	0.0849	0.0887	0.0824
235	37	0.0845	0.0905	0.0822	0.0833	0.0831	0.0829	0.0826	0.0836	0.0828	0.0821	0.0911	0.0832	0.0832	0.0909	0.0834	0.0827	0.083	0.0826	0.0835	0.0826	0.0814	0.0822	0.0907	0.0832	0.0841	0.0903	0.0968	0.1049	0.1031	0.0976	0.0923	0.0906	0.0896	0.0908	0.0904	0.0827	0.0842	0.1097	0.104	0.1096	0.1052	0.1039	0.1021	0.0954	0.0939	0.0892	0.0882	0.0824
240	37	0.0844	0.0905	0.0822	0.0832	0.083	0.0829	0.0826	0.0836	0.0829	0.082	0.0911	0.0831	0.0832	0.091	0.0835	0.0828	0.083	0.0826	0.0836	0.0826	0.0815	0.0823	0.0907	0.0833	0.084	0.0903	0.108	0.104	0.1005	0.0942	0.0908	0.0907	0.0898	0.0909	0.0905	0.0828	0.0843	0.1103	0.1099	0.1034	0.109	0.0928	0.09	0.0953	0.0877	0.0855	0.0848	0.0826
245	37	0.0842	0.0903	0.082	0.0831	0.0828	0.0828	0.0826	0.0834	0.0827	0.0821	0.091	0.083	0.0831	0.091	0.0834	0.0827	0.0829	0.0824	0.0834	0.0824	0.0812	0.0822	0.0907	0.0831	0.084	0.0903	0.1044	0.1074	0.1009	0.0996	0.0907	0.0905	0.0896	0.0908	0.0904	0.0827	0.0842	0.1093	0.1067	0.1103	0.1085	0.0973	0.1029	0.0937	0.0981	0.0888	0.0858	0.0825
250	37	0.0842	0.0905	0.0821	0.0832	0.0831	0.0828	0.0827	0.0835	0.0827	0.0821	0.0911	0.0832	0.0832	0.091	0.0834	0.0827	0.083	0.0824	0.0835	0.0825	0.0813	0.0823	0.0907	0.0832	0.084	0.0903	0.097	0.1009	0.1008	0.0994	0.0961	0.0906	0.0896	0.0908	0.0904	0.0827	0.0842	0.1092	0.1073	0.1116	0.1062	0.0974	0.1061	0.1019	0.0948	0.0856	0.086	0.0825
255	37	0.0842	0.0904	0.0821	0.0832	0.0831	0.0827	0.0826	0.0835	0.0826	0.082	0.091	0.0831	0.0832	0.0911	0.0835	0.0827	0.083	0.0825	0.0835	0.0825	0.0815	0.0823	0.0907	0.0832	0.0841	0.0904	0.0975	0.101	0.1036	0.0995	0.0993	0.0906	0.0897	0.0908	0.0903	0.0827	0.0842	0.104	0.111	0.1092	0.1093	0.1038	0.0996	0.0917	0.0907	0.0869	0.0856	0.0823
260	37	0.0843	0.0904	0.0822	0.0833	0.0831	0.0828	0.0827	0.0835	0.0828	0.082	0.091	0.0831	0.0831	0.0911	0.0834	0.0827	0.083	0.0825	0.0836	0.0825	0.0813	0.0822	0.0907	0.0831	0.084	0.0903	0.1024	0.1047	0.1038	0.0979	0.0854	0.0906	0.0897	0.0908	0.0904	0.0827	0.0843	0.1029	0.1052	0.1095	0.1055	0.1049	0.1048	0.0926	0.0962	0.0923	0.0863	0.0824
265	37	0.0842	0.0904	0.0822	0.0832	0.0831	0.0828	0.0826	0.0836	0.0827	0.082	0.0909	0.0832	0.0832	0.0911	0.0835	0.0829	0.0831	0.0825	0.0836	0.0827	0.0814	0.0824	0.0908	0.0834	0.0839	0.0903	0.1014	0.1051	0.0998	0.098	0.089	0.0906	0.0897	0.0908	0.0903	0.0827	0.0842	0.1117	0.1068	0.1066	0.1022	0.0924	0.0944	0.0872	0.0875	0.0851	0.0851	0.0825
270	37	0.0842	0.0904	0.082	0.0832	0.083	0.0828	0.0826	0.0836	0.0827	0.0821	0.091	0.083	0.0831	0.091	0.0834	0.0827	0.0829	0.0825	0.0835	0.0826	0.0813	0.0822	0.0908	0.0832	0.0841	0.0903	0.1097	0.1069	0.103	0.1044	0.0861	0.0907	0.0898	0.0909	0.0903	0.0828	0.0844	0.1032	0.1086	0.1116	0.1044	0.0983	0.0947	0.0907	0.0982	0.0875	0.0862	0.0825
275	37	0.0844	0.0905	0.0822	0.0832	0.0832	0.0829	0.0827	0.0836	0.0828	0.0821	0.091	0.0832	0.0833	0.0911	0.0835	0.0828	0.083	0.0825	0.0836	0.0827	0.0814	0.0822	0.0907	0.0833	0.0841	0.0903	0.097	0.1006	0.0999	0.0846	0.083	0.0906	0.0897	0.0908	0.0903	0.0827	0.0844	0.0956	0.1046	0.1091	0.1133	0.1085	0.0964	0.0884	0.0871	0.0853	0.0878	0.0824
280	37	0.0842	0.0903	0.0821	0.083	0.0831	0.0828	0.0826	0.0834	0.0827	0.082	0.0909	0.0831	0.0831	0.091	0.0834	0.0827	0.0829	0.0824	0.0835	0.0825	0.0812	0.0821	0.0907	0.0833	0.084	0.0902	0.1064	0.1024	0.1036	0.0869	0.0869	0.0905	0.0896	0.0908	0.0904	0.0826	0.0843	0.1089	0.1124	0.1102	0.1054	0.1083	0.1008	0.0906	0.0906	0.0904	0.0864	0.0824
285	37	0.0843	0.0905	0.0821	0.0833	0.0831	0.0829	0.0827	0.0836	0.0827	0.082	0.0911	0.0832	0.0832	0.0911	0.0835	0.0827	0.083	0.0824	0.0836	0.0826	0.0813	0.0823	0.0908	0.0832	0.084	0.0903	0.0982	0.104	0.1031	0.0887	0.0863	0.0905	0.0897	0.0908	0.0904	0.0827	0.0843	0.1005	0.1109	0.1114	0.1086	0.1083	0.1041	0.1	0.0903	0.0944	0.0869	0.0825
290	37	0.0842	0.0905	0.0821	0.0833	0.0832	0.0827	0.0825	0.0836	0.0827	0.0821	0.0909	0.0832	0.0831	0.091	0.0834	0.0828	0.083	0.0824	0.0836	0.0826	0.0813	0.0823	0.0907	0.0832	0.0841	0.0904	0.1048	0.102	0.0993	0.0959	0.0828	0.0906	0.0896	0.0909	0.0904	0.0828	0.0843	0.11	0.1062	0.1091	0.1104	0.1015	0.104	0.091	0.0887	0.0856	0.0851	0.0824
295	37	0.0843	0.0904	0.0821	0.0832	0.0831	0.0828	0.0828	0.0836	0.0827	0.0819	0.091	0.0832	0.0832	0.091	0.0834	0.0828	0.083	0.0824	0.0835	0.0825	0.0814	0.0823	0.0907	0.0832	0.084	0.0903	0.1079	0.1039	0.102	0.099	0.0827	0.0906	0.0897	0.0908	0.0904	0.0827	0.0844	0.1025	0.1121	0.1097	0.1079	0.0972	0.0986	0.0922	0.089	0.0921	0.0917	0.0824
300	37	0.0844	0.0905	0.0822	0.0833	0.0832	0.083	0.0828	0.0837	0.0827	0.0821	0.091	0.0831	0.0831	0.0909	0.0835	0.0828	0.083	0.0824	0.0835	0.0826	0.0813	0.0823	0.0908	0.0831	0.084	0.0902	0.1059	0.104	0.0997	0.0984	0.0957	0.0906	0.0896	0.0908	0.0904	0.0827	0.0843	0.1072	0.1108	0.1009	0.1077	0.102	0.1035	0.0908	0.0858	0.0871	0.0862	0.0824
305	37	0.0845	0.0904	0.0823	0.0833	0.0831	0.0829	0.0827	0.0836	0.0827	0.0821	0.0909	0.0832	0.0831	0.091	0.0833	0.0827	0.083	0.0824	0.0835	0.0827	0.0813	0.0822	0.0906	0.0831	0.084	0.0903	0.1043	0.1026	0.0935	0.0956	0.083	0.0906	0.0896	0.0908	0.0903	0.0827	0.0844	0.1054	0.1106	0.0984	0.1098	0.0913	0.0967	0.0952	0.0865	0.0882	0.0859	0.0824
310	37	0.0843	0.0903	0.0821	0.0832	0.0831	0.083	0.0826	0.0836	0.0828	0.0819	0.0909	0.0831	0.0832	0.091	0.0835	0.0827	0.083	0.0824	0.0835	0.0826	0.0813	0.0823	0.0908	0.0833	0.084	0.0903	0.1103	0.1048	0.0948	0.1006	0.0852	0.0906	0.0896	0.0908	0.0903	0.0827	0.0844	0.1021	0.1085	0.1067	0.1056	0.1004	0.1028	0.0907	0.0937	0.0911	0.0865	0.0826
315	37	0.0842	0.0904	0.082	0.0831	0.083	0.0829	0.0826	0.0835	0.0827	0.082	0.0908	0.0831	0.0831	0.091	0.0834	0.0828	0.083	0.0823	0.0836	0.0825	0.0812	0.0822	0.0907	0.0832	0.084	0.0903	0.1084	0.1032	0.0944	0.0984	0.0827	0.0906	0.0897	0.0908	0.0903	0.0827	0.0844	0.1099	0.1096	0.1032	0.1078	0.0931	0.0883	0.0877	0.0885	0.0858	0.0857	0.0825
320	37	0.0843	0.0904	0.0821	0.0831	0.0831	0.0829	0.0826	0.0837	0.0827	0.082	0.0911	0.0831	0.0832	0.091	0.0834	0.0827	0.0829	0.0824	0.0835	0.0826	0.0812	0.0822	0.0907	0.0831	0.084	0.0902	0.1021	0.1028	0.0954	0.0964	0.0819	0.0906	0.0897	0.0909	0.0903	0.0826	0.0844	0.104	0.1113	0.1091	0.1109	0.1008	0.0908	0.0895	0.0903	0.086	0.0851	0.0825
325	37	0.0844	0.0904	0.0822	0.0832	0.0831	0.0829	0.0827	0.0836	0.0828	0.0821	0.0909	0.0832	0.0832	0.0911	0.0835	0.0828	0.083	0.0824	0.0836	0.0826	0.0813	0.0822	0.0907	0.0831	0.0841	0.0904	0.1033	0.1015	0.0977	0.0952	0.0846	0.0906	0.0897	0.0908	0.0904	0.0827	0.0844	0.1017	0.1123	0.1082	0.1061	0.0984	0.0919	0.0886	0.0861	0.0863	0.0852	0.0826
330	37	0.0843	0.0904	0.0821	0.0831	0.0831	0.0829	0.0827	0.0836	0.0828	0.082	0.091	0.0832	0.0831	0.0911	0.0834	0.0829	0.083	0.0823	0.0836	0.0825	0.0814	0.0823	0.0908	0.0832	0.0841	0.0903	0.1091	0.1055	0.0998	0.0947	0.0835	0.0906	0.0896	0.0908	0.0904	0.0826	0.0844	0.1115	0.1095	0.1093	0.1136	0.0996	0.0925	0.101	0.097	0.0894	0.0859	0.0826
335	37	0.0843	0.0904	0.0822	0.0832	0.0832	0.0828	0.0828	0.0836	0.0827	0.082	0.0911	0.0833	0.0833	0.091	0.0835	0.0828	0.0831	0.0823	0.0835	0.0826	0.0813	0.0823	0.0908	0.0831	0.084	0.0903	0.1051	0.1032	0.1001	0.0905	0.083	0.0906	0.0896	0.0908	0.0904	0.0826	0.0845	0.1076	0.109	0.1099	0.1087	0.0978	0.1012	0.0887	0.0875	0.0877	0.0858	0.0827
340	37	0.0845	0.0905	0.0821	0.0833	0.0832	0.083	0.0828	0.0837	0.0828	0.0821	0.091	0.0833	0.0833	0.0911	0.0834	0.0829	0.083	0.0824	0.0836	0.0827	0.0813	0.0822	0.0907	0.0831	0.084	0.0903	0.1064	0.102	0.0984	0.0892	0.0843	0.0906	0.0896	0.0908	0.0902	0.0826	0.0844	0.1075	0.1108	0.1107	0.1098	0.098	0.1039	0.0905	0.0859	0.0921	0.091	0.0825
345	37	0.0844	0.0904	0.0823	0.0833	0.0832	0.083	0.0828	0.0837	0.0828	0.082	0.091	0.0833	0.0831	0.0911	0.0834	0.0829	0.083	0.0825	0.0836	0.0826	0.0812	0.0822	0.0908	0.0832	0.0841	0.0903	0.1087	0.1066	0.1002	0.0895	0.0867	0.0906	0.0897	0.0908	0.0905	0.0826	0.0844	0.102	0.1126	0.1109	0.113	0.1042	0.1038	0.0945	0.1014	0.0975	0.0968	0.0826
350	37	0.0844	0.0904	0.0823	0.0834	0.0833	0.083	0.0827	0.0838	0.0828	0.082	0.0911	0.0833	0.0832	0.0911	0.0834	0.0828	0.0831	0.0824	0.0836	0.0825	0.0812	0.0823	0.0908	0.0832	0.0841	0.0904	0.1026	0.1062	0.0938	0.0889	0.0817	0.0907	0.0898	0.0909	0.0904	0.0828	0.0843	0.1077	0.1107	0.1102	0.1076	0.1012	0.1014	0.0947	0.0934	0.087	0.0856	0.0827
355	37	0.0843	0.0903	0.0821	0.0833	0.0831	0.0829	0.0827	0.0836	0.0828	0.082	0.091	0.0832	0.0832	0.0912	0.0834	0.0829	0.083	0.0825	0.0835	0.0825	0.0812	0.0823	0.0907	0.0832	0.0841	0.0903	0.1071	0.1042	0.0962	0.0925	0.0934	0.0906	0.0897	0.0908	0.0903	0.0827	0.0844	0.1053	0.1119	0.1105	0.1088	0.0989	0.0918	0.0894	0.0878	0.087	0.0853	0.0825
360	37	0.0843	0.0904	0.0821	0.0832	0.0832	0.0829	0.0827	0.0836	0.0827	0.082	0.0909	0.0833	0.0832	0.0911	0.0834	0.0828	0.0831	0.0824	0.0836	0.0825	0.0813	0.0823	0.0907	0.0832	0.084	0.0903	0.1058	0.1044	0.0966	0.0876	0.0823	0.0906	0.0897	0.0908	0.0904	0.0826	0.0844	0.1096	0.1099	0.1086	0.111	0.0966	0.1034	0.0895	0.0917	0.0891	0.0853	0.0826
365	37	0.0844	0.0903	0.0822	0.0832	0.0832	0.0829	0.0827	0.0836	0.0827	0.0819	0.0911	0.0832	0.0831	0.091	0.0834	0.0827	0.083	0.0823	0.0834	0.0824	0.0811	0.0821	0.0905	0.0832	0.0841	0.0904	0.109	0.1015	0.093	0.0834	0.087	0.0907	0.0897	0.0909	0.0904	0.0827	0.0844	0.112	0.1078	0.1036	0.1055	0.0908	0.0852	0.0908	0.086	0.0853	0.0855	0.0826
370	37	0.0843	0.0904	0.082	0.0832	0.0831	0.0828	0.0827	0.0836	0.0828	0.082	0.0909	0.0832	0.0833	0.0911	0.0834	0.0829	0.0832	0.0824	0.0836	0.0826	0.0813	0.0823	0.0908	0.0834	0.0839	0.0902	0.1062	0.1058	0.104	0.0842	0.083	0.0906	0.0896	0.0908	0.0903	0.0826	0.0844	0.1064	0.1114	0.1125	0.1097	0.0975	0.0928	0.089	0.0896	0.0877	0.0863	0.0827
375	37	0.0843	0.0904	0.0822	0.0832	0.0832	0.0828	0.0826	0.0837	0.0825	0.0822	0.091	0.0833	0.0832	0.0911	0.0835	0.0828	0.0831	0.0825	0.0836	0.0827	0.0811	0.0823	0.0907	0.0833	0.0841	0.0904	0.1026	0.1034	0.1021	0.0843	0.0822	0.0907	0.0897	0.0909	0.0904	0.0828	0.0844	0.1093	0.111	0.1126	0.1047	0.0982	0.0954	0.0886	0.0899	0.0877	0.0852	0.0826
380	37	0.0844	0.0905	0.0822	0.0834	0.0831	0.083	0.0827	0.0837	0.0828	0.0822	0.091	0.0834	0.0833	0.0909	0.0834	0.0829	0.0831	0.0824	0.0836	0.0826	0.0812	0.0823	0.0907	0.0832	0.0841	0.0904	0.1062	0.1083	0.1005	0.0857	0.0953	0.0905	0.0897	0.0908	0.0903	0.0828	0.0845	0.1065	0.1116	0.111	0.1066	0.0986	0.1051	0.1073	0.0955	0.0932	0.0961	0.0827
385	37	0.0843	0.0904	0.082	0.0832	0.0831	0.0829	0.0826	0.0838	0.0827	0.082	0.0908	0.0832	0.0832	0.0911	0.0834	0.0828	0.0831	0.0823	0.0835	0.0826	0.0812	0.0822	0.0907	0.0832	0.084	0.0903	0.1055	0.1009	0.0973	0.1026	0.0886	0.0907	0.0897	0.0909	0.0904	0.0827	0.0844	0.1125	0.1088	0.1047	0.0929	0.0901	0.1002	0.0882	0.0877	0.0907	0.0865	0.0826
390	37	0.0843	0.0904	0.0822	0.0833	0.0832	0.0829	0.0826	0.0836	0.0827	0.0821	0.091	0.0833	0.0832	0.091	0.0834	0.0828	0.083	0.0823	0.0836	0.0825	0.0812	0.0823	0.0907	0.0832	0.084	0.0903	0.1041	0.1045	0.1007	0.0921	0.0828	0.0906	0.0897	0.0908	0.0904	0.0827	0.0844	0.1119	0.1127	0.1126	0.1097	0.1017	0.0974	0.0885	0.0919	0.0932	0.0868	0.0826
395	37	0.0844	0.0905	0.0822	0.0833	0.0833	0.083	0.0828	0.0838	0.0827	0.0821	0.0909	0.0833	0.0833	0.0911	0.0834	0.0828	0.0831	0.0825	0.0837	0.0826	0.0813	0.0822	0.0908	0.0834	0.0841	0.0903	0.1113	0.1055	0.1007	0.0951	0.0925	0.0906	0.0897	0.0909	0.0903	0.0828	0.0844	0.1106	0.1118	0.1129	0.1071	0.1005	0.0975	0.092	0.0861	0.0861	0.0861	0.0826
400	37	0.0842	0.0903	0.0822	0.0833	0.0832	0.0829	0.0827	0.0837	0.0827	0.0819	0.0908	0.0834	0.0832	0.091	0.0834	0.0828	0.0831	0.0823	0.0835	0.0825	0.0812	0.0824	0.0907	0.0832	0.084	0.0903	0.1049	0.1025	0.0898	0.0895	0.0819	0.0906	0.0896	0.0909	0.0904	0.0827	0.0845	0.1025	0.112	0.1134	0.111	0.0958	0.0989	0.0898	0.0893	0.0908	0.0884	0.0826
405	37	0.0844	0.0905	0.0822	0.0833	0.0833	0.083	0.0828	0.0837	0.0829	0.082	0.091	0.0835	0.0832	0.0911	0.0835	0.0829	0.083	0.0824	0.0835	0.0826	0.0813	0.0821	0.0907	0.0833	0.084	0.0904	0.1076	0.1036	0.0934	0.0924	0.083	0.0906	0.0898	0.0908	0.0904	0.0827	0.0844	0.107	0.1082	0.1127	0.1088	0.0909	0.0948	0.0887	0.0879	0.0858	0.0857	0.0826
410	37	0.0844	0.0904	0.0821	0.0832	0.0832	0.0829	0.0827	0.0837	0.0827	0.082	0.0909	0.0833	0.0833	0.0912	0.0836	0.0829	0.0831	0.0825	0.0836	0.0826	0.0814	0.0825	0.0908	0.0834	0.084	0.0903	0.1056	0.1047	0.0929	0.0894	0.0837	0.0906	0.0897	0.0909	0.0903	0.0828	0.0844	0.1133	0.1113	0.1115	0.1063	0.0999	0.1006	0.1013	0.0936	0.0936	0.0885	0.0827
415	37	0.0843	0.0904	0.0822	0.0833	0.0832	0.083	0.0827	0.0837	0.0827	0.0821	0.0911	0.0834	0.0833	0.091	0.0834	0.0828	0.0831	0.0824	0.0835	0.0826	0.0813	0.0823	0.0907	0.0834	0.0841	0.0903	0.1047	0.1032	0.0989	0.0959	0.0821	0.0906	0.0897	0.0908	0.0904	0.0827	0.0844	0.1071	0.1111	0.1122	0.1102	0.0997	0.0946	0.091	0.0926	0.0901	0.0866	0.0826
420	37	0.0845	0.0905	0.0823	0.0834	0.0833	0.083	0.0829	0.0838	0.0829	0.0821	0.091	0.0834	0.0832	0.0911	0.0834	0.0827	0.0831	0.0825	0.0836	0.0826	0.0813	0.0823	0.0907	0.0833	0.0841	0.0903	0.1076	0.1055	0.0981	0.0851	0.088	0.0906	0.0897	0.0909	0.0904	0.0827	0.0843	0.1093	0.1119	0.1137	0.1071	0.0903	0.0885	0.0916	0.091	0.0871	0.0868	0.0826
425	37	0.0844	0.0904	0.0822	0.0834	0.0832	0.0829	0.0827	0.0837	0.0827	0.0819	0.091	0.0833	0.0833	0.0911	0.0836	0.0828	0.0831	0.0826	0.0835	0.0825	0.0813	0.0822	0.0908	0.0834	0.084	0.0904	0.1094	0.103	0.0995	0.0944	0.0908	0.0906	0.0898	0.0909	0.0905	0.0827	0.0844	0.1074	0.112	0.1108	0.107	0.0956	0.0991	0.0894	0.09	0.0859	0.0864	0.0826
430	37	0.0843	0.0906	0.0821	0.0833	0.0831	0.0829	0.0827	0.0837	0.0828	0.082	0.0911	0.0834	0.0833	0.0911	0.0834	0.0828	0.083	0.0824	0.0836	0.0826	0.0813	0.0822	0.0907	0.0835	0.0839	0.0902	0.1096	0.1008	0.0962	0.0809	0.0863	0.0905	0.0897	0.0908	0.0902	0.0826	0.0845	0.1058	0.1125	0.1088	0.1103	0.0956	0.0899	0.0903	0.0872	0.0878	0.0858	0.0827
435	37	0.0844	0.0904	0.0824	0.0833	0.0834	0.083	0.0827	0.0839	0.0828	0.0821	0.091	0.0835	0.0833	0.0911	0.0834	0.0828	0.0831	0.0825	0.0835	0.0826	0.0813	0.0824	0.0907	0.0834	0.0841	0.0904	0.1085	0.1056	0.0992	0.0816	0.0819	0.0906	0.0896	0.0908	0.0903	0.0827	0.0844	0.1089	0.1112	0.1103	0.1118	0.0866	0.0989	0.0908	0.089	0.0867	0.0858	0.0825
440	37	0.0844	0.0905	0.0823	0.0834	0.0832	0.083	0.0827	0.0839	0.0828	0.0821	0.0909	0.0834	0.0833	0.091	0.0835	0.0827	0.083	0.0824	0.0835	0.0825	0.0813	0.0821	0.0906	0.0835	0.0841	0.0903	0.1027	0.0979	0.0968	0.0826	0.0831	0.0907	0.0898	0.0908	0.0904	0.0827	0.0844	0.1125	0.1119	0.1057	0.1096	0.0971	0.0946	0.088	0.0863	0.0907	0.086	0.0826
445	37	0.0844	0.0905	0.0822	0.0834	0.0833	0.0831	0.0828	0.0837	0.0828	0.082	0.091	0.0833	0.0834	0.0911	0.0834	0.0828	0.083	0.0824	0.0835	0.0825	0.0812	0.0823	0.0906	0.0835	0.0841	0.0903	0.1084	0.1047	0.0995	0.0826	0.0961	0.0907	0.0897	0.0908	0.0904	0.0827	0.0843	0.1144	0.1127	0.1116	0.108	0.1026	0.0902	0.1007	0.0968	0.0998	0.0941	0.0826
450	37	0.0844	0.0904	0.0822	0.0832	0.0832	0.0832	0.0828	0.0837	0.0827	0.082	0.0909	0.0834	0.0833	0.0911	0.0835	0.0828	0.083	0.0826	0.0835	0.0825	0.0812	0.0823	0.0907	0.0835	0.0841	0.0903	0.1089	0.1034	0.1009	0.0881	0.0822	0.0906	0.0897	0.0908	0.0904	0.0827	0.0844	0.1023	0.1117	0.1126	0.1081	0.1	0.104	0.0882	0.0898	0.0862	0.0862	0.0828
455	37	0.0845	0.0905	0.0822	0.0834	0.0832	0.083	0.0828	0.0838	0.0829	0.082	0.0911	0.0833	0.0833	0.0912	0.0835	0.0829	0.0831	0.0825	0.0835	0.0825	0.0813	0.0823	0.0907	0.0835	0.0841	0.0904	0.1094	0.1028	0.0929	0.0904	0.082	0.0906	0.0897	0.0909	0.0903	0.0828	0.0845	0.1011	0.112	0.11	0.1105	0.0931	0.1019	0.0894	0.0863	0.086	0.0857	0.0826
460	37	0.0843	0.0905	0.0822	0.0833	0.0832	0.083	0.0828	0.0837	0.0828	0.082	0.091	0.0834	0.0832	0.0911	0.0835	0.0828	0.0831	0.0824	0.0835	0.0825	0.0814	0.0822	0.0907	0.0835	0.0841	0.0904	0.1035	0.1029	0.0924	0.0847	0.0823	0.0906	0.0897	0.0908	0.0903	0.0827	0.0845	0.1096	0.1125	0.1096	0.1074	0.0963	0.0903	0.088	0.0858	0.0858	0.0859	0.0827
465	37	0.0845	0.0904	0.0822	0.0834	0.0832	0.0831	0.0827	0.0837	0.0828	0.082	0.091	0.0833	0.0833	0.0911	0.0835	0.0828	0.0831	0.0824	0.0836	0.0825	0.0813	0.0823	0.0907	0.0834	0.084	0.0904	0.1048	0.1079	0.0892	0.0964	0.0827	0.0907	0.0897	0.0909	0.0903	0.0827	0.0844	0.1072	0.1116	0.1092	0.1104	0.0963	0.0916	0.0889	0.0904	0.088	0.0859	0.0826
470	37	0.0844	0.0904	0.0822	0.0833	0.0831	0.0829	0.0827	0.0838	0.0828	0.0819	0.091	0.0834	0.0834	0.0911	0.0835	0.0828	0.0831	0.0825	0.0835	0.0826	0.0814	0.0822	0.0907	0.0835	0.084	0.0903	0.1086	0.1027	0.0887	0.0815	0.0907	0.0906	0.0897	0.0908	0.0903	0.0826	0.0845	0.1075	0.1102	0.1084	0.1013	0.0958	0.0946	0.0928	0.0896	0.0903	0.0862	0.0826
475	37	0.0844	0.0904	0.0823	0.0833	0.0833	0.0831	0.0829	0.0838	0.0829	0.0821	0.0911	0.0834	0.0833	0.0911	0.0835	0.0827	0.0831	0.0825	0.0835	0.0825	0.0813	0.0824	0.0908	0.0834	0.084	0.0903	0.109	0.1082	0.0908	0.0814	0.0825	0.0906	0.0897	0.0909	0.0904	0.0827	0.0845	0.1139	0.111	0.1097	0.1063	0.0957	0.0939	0.0888	0.0897	0.0886	0.0868	0.0827
480	37	0.0844	0.0905	0.0822	0.0833	0.0832	0.0831	0.0828	0.0838	0.0827	0.082	0.0911	0.0834	0.0832	0.091	0.0836	0.0828	0.083	0.0825	0.0834	0.0825	0.0813	0.0823	0.0908	0.0834	0.0839	0.0904	0.1098	0.1006	0.0912	0.0847	0.0822	0.0906	0.0897	0.0908	0.0903	0.0827	0.0846	0.1143	0.1097	0.1127	0.1096	0.0904	0.0961	0.0889	0.0867	0.0861	0.0858	0.0826
485	37	0.0843	0.0904	0.0821	0.0833	0.0832	0.083	0.0827	0.0837	0.0828	0.082	0.0909	0.0833	0.0834	0.0912	0.0835	0.0828	0.0831	0.0825	0.0835	0.0826	0.0814	0.0823	0.0908	0.0835	0.0841	0.0905	0.1019	0.1037	0.0945	0.0846	0.0933	0.0907	0.0898	0.091	0.0904	0.0828	0.0845	0.1114	0.112	0.1139	0.0875	0.0884	0.0973	0.0882	0.086	0.0859	0.086	0.0828
490	37	0.0845	0.0905	0.0823	0.0834	0.0832	0.0831	0.0828	0.0839	0.0829	0.082	0.0911	0.0833	0.0832	0.0911	0.0834	0.0828	0.0831	0.0825	0.0834	0.0826	0.0813	0.0821	0.0906	0.0834	0.084	0.0904	0.1097	0.103	0.0936	0.0878	0.0825	0.0907	0.0898	0.0909	0.0905	0.0827	0.0844	0.1086	0.1129	0.1141	0.1039	0.0941	0.0976	0.0894	0.0865	0.0872	0.0877	0.0827
495	37	0.0844	0.0904	0.0822	0.0833	0.0831	0.083	0.0829	0.0838	0.0828	0.082	0.091	0.0833	0.0833	0.0911	0.0834	0.0828	0.083	0.0824	0.0835	0.0825	0.0812	0.0824	0.0907	0.0834	0.084	0.0903	0.1054	0.1033	0.0896	0.0938	0.0829	0.0907	0.0897	0.0908	0.0903	0.0827	0.0846	0.1116	0.1132	0.1143	0.1057	0.0888	0.0949	0.0884	0.0876	0.086	0.0865	0.0827
500	37	0.0844	0.0905	0.0822	0.0833	0.0831	0.083	0.0826	0.0838	0.0828	0.0819	0.0909	0.0834	0.0834	0.0911	0.0835	0.0828	0.083	0.0825	0.0835	0.0825	0.0812	0.0822	0.0907	0.0834	0.0841	0.0903	0.1047	0.1075	0.0958	0.0923	0.0853	0.0907	0.0897	0.0908	0.0902	0.0827	0.0844	0.1036	0.112	0.1137	0.1074	0.0971	0.0961	0.0912	0.0921	0.0874	0.0918	0.0828
505	37	0.0843	0.0904	0.0823	0.0834	0.0831	0.083	0.0828	0.0839	0.0829	0.082	0.091	0.0834	0.0834	0.0912	0.0835	0.0828	0.0832	0.0826	0.0835	0.0825	0.0813	0.0823	0.0908	0.0836	0.084	0.0904	0.1081	0.1028	0.0904	0.0843	0.084	0.0907	0.0897	0.0909	0.0904	0.0827	0.0844	0.1129	0.112	0.1081	0.1108	0.0937	0.0877	0.091	0.0929	0.0869	0.0921	0.0827
510	37	0.0844	0.0905	0.0822	0.0834	0.0833	0.0832	0.0828	0.0839	0.0827	0.082	0.091	0.0834	0.0833	0.0911	0.0836	0.0828	0.0831	0.0827	0.0835	0.0825	0.0813	0.0823	0.0907	0.0834	0.0841	0.0904	0.1075	0.1068	0.0887	0.0872	0.0822	0.0907	0.0897	0.091	0.0904	0.0827	0.0844	0.1088	0.1113	0.1085	0.1053	0.1045	0.089	0.0884	0.0883	0.0861	0.0888	0.0828
515	37	0.0845	0.0904	0.0823	0.0834	0.0833	0.083	0.083	0.0838	0.0829	0.082	0.0911	0.0834	0.0834	0.0911	0.0836	0.0829	0.0831	0.0825	0.0836	0.0824	0.0813	0.0823	0.0908	0.0834	0.084	0.0904	0.1088	0.1011	0.0898	0.0814	0.0855	0.0907	0.0898	0.0909	0.0904	0.0828	0.0844	0.1129	0.1104	0.1093	0.1078	0.0982	0.0969	0.0978	0.0993	0.1114	0.1006	0.0828
520	37	0.0843	0.0905	0.0823	0.0834	0.0832	0.083	0.0828	0.0838	0.0828	0.082	0.0909	0.0835	0.0833	0.091	0.0834	0.0827	0.0831	0.0825	0.0835	0.0824	0.0812	0.0822	0.0907	0.0834	0.0841	0.0903	0.1069	0.1028	0.0886	0.0866	0.0947	0.0905	0.0898	0.0908	0.0904	0.0827	0.0844	0.1073	0.1104	0.109	0.1081	0.0907	0.0879	0.0889	0.0865	0.0877	0.0884	0.0827
525	37	0.0843	0.0904	0.0822	0.0833	0.0832	0.083	0.0828	0.0839	0.0827	0.0821	0.0911	0.0833	0.0832	0.0911	0.0835	0.0828	0.0831	0.0824	0.0834	0.0825	0.0812	0.0822	0.0908	0.0834	0.084	0.0904	0.1088	0.1008	0.0927	0.09	0.0825	0.0906	0.0897	0.0908	0.0904	0.0827	0.0845	0.113	0.1111	0.1096	0.1086	0.0971	0.0908	0.0926	0.0893	0.0879	0.0959	0.0828
530	37	0.0844	0.0905	0.0822	0.0833	0.0832	0.083	0.0828	0.0839	0.0828	0.082	0.091	0.0834	0.0833	0.0912	0.0835	0.0828	0.0831	0.0825	0.0836	0.0826	0.0814	0.0824	0.0907	0.0835	0.084	0.0903	0.106	0.1023	0.0902	0.0846	0.0824	0.0907	0.0898	0.0908	0.0903	0.0827	0.0844	0.1139	0.1117	0.1079	0.1077	0.0876	0.0888	0.0897	0.0863	0.0866	0.0869	0.0827
535	37	0.0844	0.0905	0.0823	0.0833	0.0833	0.0832	0.0827	0.0839	0.0829	0.0821	0.0911	0.0835	0.0833	0.0912	0.0835	0.0829	0.0832	0.0825	0.0836	0.0826	0.0813	0.0822	0.0908	0.0835	0.0841	0.0904	0.1088	0.1099	0.0926	0.0878	0.083	0.0907	0.0897	0.0908	0.0903	0.0827	0.0845	0.1128	0.112	0.115	0.1068	0.0927	0.0902	0.0934	0.0871	0.0879	0.0938	0.0828
540	37	0.0843	0.0904	0.0821	0.0833	0.0831	0.0829	0.0827	0.0838	0.0827	0.0819	0.091	0.0833	0.0834	0.0911	0.0835	0.0829	0.0831	0.0826	0.0836	0.0825	0.0814	0.0824	0.0907	0.0835	0.084	0.0903	0.1057	0.101	0.0888	0.0809	0.0833	0.0907	0.0897	0.0908	0.0904	0.0828	0.0844	0.1103	0.1146	0.1146	0.1096	0.0957	0.0875	0.0908	0.0866	0.0868	0.0882	0.0827
545	37	0.0844	0.0904	0.0822	0.0833	0.0832	0.0831	0.0828	0.0838	0.0828	0.082	0.0909	0.0833	0.0833	0.0911	0.0835	0.0827	0.083	0.0825	0.0834	0.0824	0.0812	0.0823	0.0908	0.0834	0.0841	0.0904	0.1088	0.1084	0.0974	0.0918	0.087	0.0907	0.0897	0.0909	0.0904	0.0827	0.0845	0.1103	0.114	0.1106	0.1096	0.0996	0.1027	0.0958	0.0941	0.0865	0.0881	0.0828
550	37	0.0845	0.0905	0.0822	0.0833	0.0832	0.0831	0.0829	0.0839	0.0828	0.082	0.091	0.0835	0.0834	0.0911	0.0835	0.0829	0.0831	0.0826	0.0835	0.0825	0.0814	0.0823	0.0908	0.0835	0.0841	0.0904	0.1089	0.1012	0.0923	0.0881	0.0939	0.0906	0.0898	0.0909	0.0903	0.0828	0.0844	0.1134	0.1133	0.1092	0.1091	0.09	0.0947	0.0981	0.0866	0.0878	0.0867	0.0829
555	37	0.0844	0.0903	0.0821	0.0833	0.0832	0.083	0.0827	0.0838	0.0828	0.082	0.0909	0.0833	0.0834	0.0911	0.0835	0.0828	0.0831	0.0826	0.0835	0.0825	0.0814	0.0823	0.0907	0.0835	0.084	0.0903	0.1043	0.1019	0.0933	0.0861	0.0838	0.0907	0.0897	0.0909	0.0903	0.0827	0.0844	0.1153	0.1115	0.1117	0.1095	0.0895	0.0889	0.0896	0.0873	0.0886	0.0866	0.0828
560	37	0.0844	0.0905	0.0823	0.0833	0.0832	0.083	0.0828	0.0839	0.0828	0.0821	0.0911	0.0834	0.0833	0.091	0.0835	0.0828	0.083	0.0825	0.0834	0.0824	0.0813	0.0822	0.0907	0.0834	0.0841	0.0904	0.1002	0.0979	0.0941	0.0842	0.0867	0.0907	0.0898	0.0908	0.0904	0.0828	0.0845	0.0935	0.1092	0.0849	0.0875	0.0944	0.0879	0.0885	0.0893	0.0869	0.0864	0.0828
565	37	0.0844	0.0905	0.0822	0.0833	0.0832	0.0831	0.0828	0.0839	0.0829	0.0821	0.0909	0.0834	0.0833	0.0911	0.0836	0.0829	0.0831	0.0825	0.0835	0.0825	0.0813	0.0823	0.0908	0.0835	0.0841	0.0904	0.1095	0.1013	0.0929	0.0827	0.0847	0.0907	0.0897	0.0909	0.0904	0.0828	0.0845	0.1108	0.1103	0.085	0.1035	0.0933	0.0995	0.089	0.0905	0.0887	0.087	0.0828
570	37	0.0845	0.0903	0.0821	0.0833	0.0832	0.0832	0.0828	0.0839	0.0828	0.0821	0.0909	0.0833	0.0833	0.0911	0.0835	0.0829	0.0831	0.0825	0.0835	0.0824	0.0813	0.0822	0.0907	0.0834	0.0839	0.0904	0.0995	0.0993	0.0932	0.0898	0.1036	0.0906	0.0896	0.0908	0.0904	0.0826	0.0844	0.1046	0.1035	0.0855	0.0869	0.0863	0.0869	0.0915	0.0892	0.087	0.0866	0.0829
575	37	0.0844	0.0905	0.0823	0.0834	0.0832	0.0831	0.0828	0.0839	0.0828	0.0821	0.0909	0.0835	0.0834	0.0912	0.0836	0.083	0.0831	0.0826	0.0836	0.0825	0.0814	0.0823	0.0907	0.0835	0.084	0.0904	0.1056	0.1019	0.0934	0.0976	0.0841	0.0908	0.0898	0.0909	0.0904	0.0828	0.0844	0.1224	0.1133	0.1044	0.0863	0.0958	0.0933	0.0891	0.0913	0.0899	0.0927	0.0828
580	37	0.0843	0.0904	0.0821	0.0832	0.0831	0.083	0.0827	0.0838	0.0828	0.082	0.0909	0.0835	0.0834	0.0911	0.0835	0.0828	0.083	0.0826	0.0836	0.0825	0.0813	0.0822	0.0908	0.0835	0.084	0.0905	0.107	0.1027	0.0946	0.0822	0.082	0.0907	0.0899	0.0909	0.0904	0.0827	0.0844	0.1036	0.1135	0.1061	0.0862	0.1046	0.0928	0.089	0.0899	0.0871	0.0875	0.0828
585	37	0.0844	0.0904	0.0822	0.0834	0.0832	0.083	0.0827	0.0839	0.0829	0.082	0.091	0.0834	0.0833	0.0912	0.0835	0.0829	0.0832	0.0827	0.0835	0.0825	0.0813	0.0822	0.0908	0.0835	0.0839	0.0904	0.1072	0.1016	0.0936	0.0881	0.083	0.0907	0.0897	0.0908	0.0903	0.0827	0.0845	0.1147	0.1138	0.1085	0.0861	0.0949	0.1018	0.0886	0.0906	0.092	0.0869	0.0829
590	37	0.0843	0.0904	0.0822	0.0834	0.0832	0.083	0.0826	0.0839	0.0827	0.0821	0.091	0.0834	0.0834	0.0912	0.0835	0.083	0.0831	0.0826	0.0835	0.0826	0.0813	0.0824	0.0908	0.0834	0.0841	0.0904	0.1106	0.104	0.0956	0.0886	0.0825	0.0908	0.0897	0.0908	0.0904	0.0828	0.0844	0.1074	0.1136	0.1072	0.0861	0.0931	0.0944	0.0891	0.0867	0.0875	0.0865	0.0828
595	37	0.0845	0.0904	0.0823	0.0833	0.0832	0.0832	0.0827	0.084	0.0828	0.0821	0.091	0.0834	0.0834	0.0911	0.0835	0.0829	0.0832	0.0826	0.0836	0.0824	0.0813	0.0822	0.0907	0.0834	0.0841	0.0904	0.1039	0.1034	0.0961	0.0921	0.0889	0.0905	0.0897	0.0909	0.0904	0.0828	0.0845	0.1109	0.1135	0.1075	0.0863	0.0973	0.0887	0.0899	0.0898	0.088	0.0869	0.0829
600	37	0.0843	0.0903	0.0823	0.0833	0.0833	0.083	0.0827	0.0839	0.0828	0.0819	0.0909	0.0835	0.0833	0.0912	0.0835	0.083	0.0832	0.0825	0.0835	0.0825	0.0813	0.0822	0.0907	0.0835	0.084	0.0904	0.1072	0.1038	0.1001	0.093	0.086	0.0907	0.0897	0.091	0.0903	0.0828	0.0846	0.1066	0.1128	0.111	0.0863	0.1042	0.1006	0.0993	0.1041	0.1027	0.0905	0.0828
605	37	0.0844	0.0905	0.0823	0.0833	0.0831	0.0831	0.0827	0.0839	0.0827	0.082	0.0911	0.0834	0.0833	0.0911	0.0835	0.0829	0.0831	0.0826	0.0834	0.0825	0.0813	0.0823	0.0908	0.0834	0.084	0.0903	0.1063	0.1019	0.0969	0.0842	0.0885	0.0907	0.0898	0.0908	0.0904	0.0827	0.0843	0.1156	0.1128	0.1114	0.0861	0.1012	0.0961	0.0935	0.0914	0.0953	0.0969	0.0827
610	37	0.0843	0.0904	0.0823	0.0835	0.0831	0.0831	0.0829	0.084	0.0828	0.082	0.091	0.0835	0.0833	0.0911	0.0835	0.083	0.0832	0.0827	0.0836	0.0825	0.0813	0.0822	0.0908	0.0835	0.0841	0.0904	0.1084	0.1011	0.0982	0.1035	0.0888	0.0907	0.0898	0.091	0.0904	0.0829	0.0845	0.1196	0.1105	0.109	0.0862	0.0979	0.0951	0.0993	0.0912	0.0993	0.0994	0.083
615	37	0.0843	0.0904	0.0823	0.0833	0.0831	0.0829	0.0829	0.0839	0.0827	0.0822	0.0908	0.0833	0.0834	0.0912	0.0836	0.083	0.0831	0.0826	0.0836	0.0825	0.0813	0.0823	0.0907	0.0834	0.0841	0.0904	0.1064	0.1031	0.1015	0.1052	0.0943	0.0907	0.0897	0.0909	0.0904	0.0829	0.0844	0.1115	0.1116	0.11	0.0863	0.0977	0.0886	0.0958	0.0879	0.089	0.0879	0.0827
620	37	0.0844	0.0904	0.0822	0.0833	0.0832	0.0831	0.0828	0.084	0.0829	0.0822	0.0909	0.0834	0.0834	0.0911	0.0834	0.0829	0.0831	0.0826	0.0836	0.0826	0.0813	0.0822	0.0908	0.0835	0.084	0.0904	0.1094	0.1081	0.0982	0.0835	0.0832	0.0907	0.0898	0.0909	0.0903	0.0828	0.0844	0.1105	0.1122	0.1102	0.0861	0.0891	0.0972	0.0915	0.0881	0.0887	0.0873	0.0829
625	37	0.0844	0.0903	0.0823	0.0834	0.0831	0.083	0.083	0.084	0.0828	0.0821	0.0909	0.0834	0.0834	0.0911	0.0835	0.0829	0.083	0.0825	0.0836	0.0825	0.0814	0.0824	0.0908	0.0835	0.0841	0.0905	0.1084	0.1045	0.0984	0.0857	0.0822	0.0907	0.0898	0.0909	0.0904	0.0828	0.0844	0.1029	0.1135	0.1121	0.0861	0.0904	0.1009	0.096	0.0915	0.0912	0.0883	0.0827
630	37	0.0845	0.0905	0.0822	0.0833	0.0831	0.083	0.083	0.0841	0.0829	0.082	0.091	0.0835	0.0834	0.0912	0.0835	0.083	0.0831	0.0827	0.0835	0.0826	0.0813	0.0823	0.0907	0.0834	0.0841	0.0904	0.1013	0.1091	0.0983	0.0876	0.0942	0.0906	0.0898	0.0908	0.0903	0.0828	0.0844	0.1182	0.11	0.109	0.0865	0.0867	0.0908	0.0913	0.0885	0.0884	0.0892	0.0829
635	37	0.0844	0.0904	0.0823	0.0834	0.0833	0.0831	0.0829	0.0839	0.0829	0.0821	0.091	0.0835	0.0833	0.0912	0.0835	0.0829	0.083	0.0826	0.0836	0.0825	0.0812	0.0822	0.0907	0.0835	0.0841	0.0904	0.1082	0.1031	0.0974	0.0927	0.0861	0.0907	0.0898	0.0909	0.0904	0.0828	0.0845	0.1067	0.1006	0.1047	0.0866	0.0867	0.0897	0.098	0.091	0.0885	0.0948	0.0829
640	37	0.0843	0.0904	0.0823	0.0832	0.0833	0.0831	0.0829	0.084	0.0829	0.0822	0.0909	0.0835	0.0833	0.0911	0.0834	0.0829	0.0831	0.0825	0.0835	0.0825	0.0814	0.0823	0.0907	0.0835	0.084	0.0903	0.1103	0.1052	0.0999	0.0984	0.0848	0.0907	0.0897	0.0908	0.0904	0.0827	0.0845	0.112	0.1127	0.1041	0.0872	0.0869	0.094	0.0932	0.0882	0.0881	0.0882	0.0829
645	37	0.0844	0.0904	0.0823	0.0834	0.0832	0.0832	0.0828	0.084	0.0828	0.0821	0.091	0.0834	0.0834	0.0911	0.0836	0.083	0.0832	0.0826	0.0836	0.0825	0.0814	0.0822	0.0907	0.0835	0.0841	0.0904	0.11	0.1006	0.0907	0.0826	0.0867	0.0907	0.0897	0.091	0.0904	0.0829	0.0844	0.1106	0.0863	0.1064	0.0865	0.087	0.0924	0.0893	0.0871	0.0879	0.0877	0.0828
650	37	0.0843	0.0905	0.0822	0.0834	0.0832	0.0831	0.0829	0.084	0.0829	0.0821	0.091	0.0835	0.0834	0.0911	0.0834	0.0829	0.0831	0.0826	0.0835	0.0826	0.0813	0.0822	0.0907	0.0835	0.084	0.0904	0.1074	0.1017	0.0925	0.0921	0.0836	0.0907	0.0897	0.0908	0.0904	0.0827	0.0844	0.1065	0.0863	0.1061	0.0871	0.0869	0.0885	0.0908	0.0887	0.0871	0.0874	0.0829
655	37	0.0843	0.0904	0.0822	0.0833	0.0831	0.083	0.0827	0.0839	0.0829	0.0821	0.0909	0.0834	0.0834	0.0912	0.0835	0.0829	0.083	0.0826	0.0836	0.0825	0.0814	0.0823	0.0908	0.0835	0.0841	0.0904	0.1066	0.1068	0.0961	0.0845	0.082	0.0907	0.0898	0.0909	0.0905	0.0828	0.0843	0.1108	0.0865	0.1108	0.113	0.0869	0.0924	0.0892	0.0875	0.0873	0.0873	0.0829
660	37	0.0844	0.0906	0.0823	0.0834	0.0832	0.0831	0.083	0.084	0.083	0.0822	0.0911	0.0836	0.0833	0.0911	0.0835	0.0829	0.0832	0.0827	0.0837	0.0825	0.0814	0.0823	0.0908	0.0835	0.0841	0.0904	0.1105	0.1014	0.0976	0.0886	0.0835	0.0907	0.0897	0.0908	0.0904	0.0827	0.0844	0.1093	0.0865	0.1063	0.0885	0.0869	0.0883	0.0896	0.0892	0.0876	0.0893	0.0829
665	37	0.0843	0.0904	0.0821	0.0832	0.0831	0.083	0.0827	0.084	0.0829	0.0822	0.0909	0.0833	0.0834	0.0911	0.0836	0.0829	0.0831	0.0826	0.0835	0.0824	0.0813	0.0822	0.0907	0.0834	0.084	0.0904	0.1095	0.1006	0.1013	0.0829	0.0825	0.0907	0.0898	0.0907	0.0903	0.0828	0.0845	0.1131	0.0867	0.1064	0.1101	0.0871	0.0936	0.1	0.0916	0.0921	0.0876	0.0829
670	37	0.0845	0.0906	0.0823	0.0835	0.0832	0.083	0.0829	0.0841	0.0829	0.0822	0.0911	0.0835	0.0832	0.0911	0.0834	0.0828	0.0831	0.0826	0.0836	0.0824	0.0812	0.0823	0.0907	0.0834	0.084	0.0904	0.1097	0.1007	0.0954	0.0842	0.0818	0.0907	0.0897	0.0908	0.0903	0.0827	0.0843	0.1106	0.0887	0.1067	0.1059	0.087	0.089	0.0926	0.0911	0.0943	0.0922	0.0828
675	37	0.0844	0.0904	0.0822	0.0832	0.0831	0.0831	0.0828	0.0841	0.083	0.0822	0.091	0.0834	0.0833	0.091	0.0834	0.0829	0.0831	0.0826	0.0835	0.0825	0.0813	0.0823	0.0906	0.0835	0.084	0.0904	0.1086	0.1052	0.0908	0.0882	0.083	0.0907	0.0897	0.0909	0.0903	0.0828	0.0844	0.108	0.0884	0.1058	0.1097	0.0871	0.0964	0.091	0.0919	0.0947	0.0998	0.0829
680	37	0.0844	0.0904	0.0823	0.0834	0.0832	0.0831	0.0829	0.0841	0.0829	0.0822	0.091	0.0835	0.0834	0.0912	0.0834	0.083	0.083	0.0826	0.0836	0.0826	0.0814	0.0822	0.0907	0.0835	0.0839	0.0904	0.108	0.101	0.0884	0.0859	0.0818	0.0907	0.0898	0.0908	0.0903	0.0827	0.0844	0.1094	0.0889	0.1054	0.1113	0.0872	0.0967	0.0935	0.0955	0.0963	0.0883	0.0828
685	37	0.0843	0.0904	0.0822	0.0832	0.083	0.0829	0.0827	0.084	0.0829	0.0822	0.091	0.0835	0.0833	0.0912	0.0835	0.083	0.0831	0.0826	0.0835	0.0824	0.0813	0.0822	0.0907	0.0834	0.084	0.0904	0.1093	0.1042	0.0928	0.0965	0.0859	0.0907	0.0897	0.0908	0.0904	0.0828	0.0845	0.1143	0.0909	0.1058	0.1113	0.0871	0.0976	0.0965	0.0997	0.0902	0.0884	0.0828
690	37	0.0844	0.0906	0.0822	0.0834	0.0832	0.0831	0.0828	0.0839	0.0829	0.0823	0.0909	0.0836	0.0834	0.0911	0.0835	0.0829	0.0831	0.0826	0.0837	0.0825	0.0814	0.0823	0.0908	0.0835	0.0841	0.0905	0.1079	0.1006	0.0871	0.0828	0.0822	0.0907	0.0898	0.0909	0.0904	0.0829	0.0845	0.1212	0.1085	0.1069	0.1024	0.0873	0.093	0.09	0.0891	0.0878	0.0913	0.0828
695	37	0.0844	0.0904	0.0821	0.0834	0.0831	0.0831	0.0828	0.084	0.083	0.0821	0.091	0.0835	0.0833	0.0912	0.0835	0.0829	0.0831	0.0827	0.0836	0.0824	0.0814	0.0823	0.0908	0.0836	0.0841	0.0905	0.1102	0.1022	0.0968	0.0838	0.0865	0.0908	0.0899	0.0909	0.0904	0.0829	0.0844	0.1164	0.1128	0.1064	0.1062	0.0876	0.1013	0.0923	0.0898	0.0984	0.0881	0.0828
700	37	0.0844	0.0905	0.0823	0.0834	0.0832	0.083	0.0828	0.084	0.0829	0.0821	0.0909	0.0834	0.0833	0.0912	0.0835	0.083	0.0832	0.0827	0.0836	0.0825	0.0814	0.0823	0.0907	0.0837	0.0841	0.0905	0.1059	0.1022	0.0953	0.088	0.0826	0.0908	0.0898	0.0909	0.0905	0.0828	0.0844	0.1107	0.0971	0.1073	0.1068	0.0875	0.0898	0.0983	0.0894	0.0887	0.0885	0.0829
705	37	0.0844	0.0904	0.0823	0.0833	0.0833	0.0831	0.0829	0.0841	0.0829	0.0821	0.091	0.0836	0.0834	0.0912	0.0835	0.083	0.0832	0.0827	0.0836	0.0826	0.0814	0.0823	0.0908	0.0836	0.0841	0.0904	0.1057	0.1011	0.0949	0.0882	0.083	0.0907	0.0897	0.0909	0.0903	0.0829	0.0844	0.1106	0.0874	0.1085	0.1079	0.0873	0.0888	0.0905	0.0901	0.0889	0.0882	0.0828
710	37	0.0845	0.0903	0.0823	0.0834	0.0833	0.0831	0.0829	0.0841	0.083	0.0822	0.091	0.0836	0.0834	0.0912	0.0835	0.083	0.0832	0.0827	0.0836	0.0826	0.0813	0.0822	0.0908	0.0836	0.0839	0.0903	0.1102	0.1041	0.0973	0.0901	0.0819	0.0907	0.0897	0.0908	0.0903	0.0828	0.0845	0.107	0.0881	0.1175	0.1074	0.0876	0.0951	0.0999	0.0963	0.1019	0.0991	0.0829
715	37	0.0844	0.0904	0.0822	0.0834	0.083	0.0831	0.0828	0.0841	0.0829	0.0822	0.091	0.0836	0.0833	0.0911	0.0835	0.0829	0.083	0.0826	0.0836	0.0825	0.0814	0.0821	0.0907	0.0835	0.0841	0.0905	0.1097	0.1002	0.0967	0.0893	0.0836	0.0907	0.0898	0.091	0.0904	0.0829	0.0844	0.1078	0.0871	0.1061	0.112	0.0876	0.0888	0.1017	0.0914	0.0947	0.0883	0.0827
720	37	0.0844	0.0905	0.0823	0.0833	0.0831	0.0831	0.0828	0.084	0.0829	0.0821	0.091	0.0834	0.0833	0.0911	0.0834	0.0828	0.083	0.0825	0.0835	0.0824	0.0813	0.0821	0.0907	0.0835	0.084	0.0904	0.1083	0.1009	0.102	0.0961	0.0904	0.0906	0.0898	0.0908	0.0904	0.0828	0.0844	0.1124	0.0869	0.1153	0.1058	0.0877	0.1088	0.1163	0.1048	0.1098	0.0882	0.0828
725	37	0.0844	0.0905	0.0824	0.0834	0.0831	0.0832	0.0828	0.0839	0.0831	0.0822	0.091	0.0835	0.0834	0.0912	0.0835	0.0829	0.0832	0.0827	0.0836	0.0826	0.0813	0.0823	0.0908	0.0835	0.084	0.0905	0.1085	0.1009	0.0974	0.092	0.0846	0.0907	0.0897	0.0909	0.0904	0.0828	0.0844	0.1137	0.0873	0.1081	0.1077	0.0879	0.0948	0.0902	0.0931	0.0979	0.0881	0.0828
730	37	0.0844	0.0906	0.0823	0.0834	0.0831	0.0831	0.0829	0.084	0.083	0.0822	0.0911	0.0834	0.0834	0.0911	0.0835	0.0828	0.0831	0.0825	0.0836	0.0825	0.0813	0.0822	0.0906	0.0835	0.0841	0.0904	0.1067	0.1041	0.0966	0.0933	0.0949	0.0906	0.0898	0.0909	0.0904	0.0829	0.0844	0.1084	0.0877	0.1093	0.1083	0.0879	0.089	0.0904	0.0912	0.0905	0.0885	0.0828
735	37	0.0845	0.0904	0.0822	0.0834	0.0832	0.0831	0.0828	0.0841	0.083	0.0823	0.091	0.0835	0.0834	0.0911	0.0836	0.083	0.0832	0.0827	0.0836	0.0825	0.0813	0.0822	0.0908	0.0836	0.0841	0.0905	0.1104	0.101	0.0891	0.0832	0.0844	0.0907	0.0897	0.0909	0.0903	0.0829	0.0845	0.1109	0.0876	0.1072	0.1044	0.0879	0.0927	0.0904	0.0909	0.0889	0.0885	0.0828
740	37	0.0845	0.0905	0.0822	0.0835	0.0831	0.0832	0.0829	0.0842	0.0831	0.0822	0.091	0.0836	0.0834	0.0912	0.0835	0.083	0.083	0.0827	0.0836	0.0825	0.0814	0.0823	0.0909	0.0836	0.084	0.0904	0.1046	0.1036	0.0917	0.0904	0.0818	0.0907	0.0898	0.0909	0.0904	0.0828	0.0844	0.1094	0.0876	0.107	0.1088	0.088	0.095	0.0905	0.0887	0.0885	0.0886	0.0828
745	37	0.0844	0.0905	0.0823	0.0833	0.0832	0.083	0.0829	0.0841	0.0829	0.0821	0.0909	0.0837	0.0834	0.0911	0.0834	0.0829	0.0832	0.0826	0.0836	0.0825	0.0814	0.0822	0.0908	0.0835	0.0841	0.0904	0.1074	0.1014	0.0923	0.0832	0.083	0.0907	0.0898	0.0909	0.0903	0.0828	0.0844	0.1132	0.0874	0.1073	0.1054	0.088	0.0882	0.0904	0.0884	0.0896	0.0889	0.0829
750	37	0.0844	0.0905	0.0823	0.0833	0.0831	0.083	0.0829	0.0841	0.0829	0.0822	0.0911	0.0837	0.0834	0.0912	0.0835	0.0829	0.0831	0.0827	0.0836	0.0825	0.0814	0.0822	0.0907	0.0836	0.0841	0.0906	0.1106	0.1021	0.0892	0.0856	0.0833	0.0908	0.0899	0.091	0.0905	0.0829	0.0846	0.1118	0.0868	0.1069	0.1089	0.0883	0.0911	0.0905	0.0891	0.0894	0.0891	0.0829
755	37	0.0845	0.0905	0.0823	0.0834	0.0833	0.0831	0.0829	0.0841	0.0831	0.0823	0.0911	0.0835	0.0834	0.0912	0.0835	0.0829	0.0832	0.0827	0.0836	0.0824	0.0814	0.0824	0.0907	0.0835	0.0841	0.0905	0.1066	0.1009	0.0904	0.085	0.0889	0.0907	0.0898	0.0909	0.0904	0.0828	0.0845	0.1135	0.0867	0.1062	0.1083	0.0883	0.0957	0.091	0.0904	0.0886	0.0893	0.0828
760	37	0.0845	0.0904	0.0824	0.0833	0.0831	0.0831	0.0828	0.0841	0.0829	0.0821	0.091	0.0837	0.0834	0.0912	0.0835	0.083	0.083	0.0827	0.0837	0.0826	0.0814	0.0823	0.0908	0.0835	0.0839	0.0904	0.1091	0.1031	0.098	0.09	0.0851	0.0907	0.0897	0.0908	0.0903	0.0828	0.0845	0.1114	0.0869	0.1058	0.1045	0.0883	0.0983	0.0912	0.0905	0.097	0.0898	0.0828
765	37	0.0843	0.0904	0.0823	0.0833	0.0831	0.0831	0.0828	0.0841	0.083	0.0822	0.0909	0.0836	0.0833	0.0911	0.0835	0.0829	0.0831	0.0826	0.0836	0.0825	0.0813	0.0823	0.0907	0.0834	0.0839	0.0904	0.1009	0.1013	0.0974	0.0883	0.0866	0.0906	0.0897	0.0909	0.0904	0.0827	0.0844	0.1135	0.1098	0.1047	0.1014	0.0886	0.0965	0.0909	0.0892	0.0934	0.0894	0.0828
770	37	0.0844	0.0905	0.0823	0.0834	0.0833	0.0831	0.0829	0.0841	0.083	0.0824	0.0911	0.0837	0.0834	0.0911	0.0836	0.083	0.0831	0.0827	0.0837	0.0825	0.0814	0.0822	0.0907	0.0836	0.084	0.0905	0.1119	0.1043	0.1017	0.0866	0.0818	0.0908	0.0897	0.0908	0.0904	0.0828	0.0844	0.1053	0.1155	0.1108	0.1033	0.0888	0.0939	0.0911	0.0893	0.0894	0.0896	0.0828
775	37	0.0844	0.0904	0.0822	0.0833	0.0832	0.083	0.0828	0.0841	0.0829	0.0821	0.091	0.0836	0.0834	0.0912	0.0835	0.083	0.0832	0.0828	0.0838	0.0825	0.0814	0.0822	0.0908	0.0836	0.084	0.0904	0.1036	0.1039	0.1001	0.0901	0.0838	0.0907	0.0897	0.0909	0.0903	0.0828	0.0844	0.1069	0.1153	0.112	0.0953	0.0888	0.0923	0.0914	0.0918	0.0894	0.0923	0.0829
780	37	0.0845	0.0904	0.0824	0.0835	0.0833	0.0831	0.0829	0.0842	0.083	0.0822	0.0911	0.0836	0.0834	0.0911	0.0835	0.083	0.083	0.0827	0.0837	0.0826	0.0814	0.0823	0.0907	0.0835	0.0841	0.0904	0.109	0.1038	0.0989	0.0887	0.082	0.0907	0.0897	0.091	0.0905	0.0828	0.0844	0.1157	0.1106	0.1024	0.1045	0.0889	0.09	0.0913	0.0954	0.0894	0.0898	0.0828
785	37	0.0845	0.0903	0.0823	0.0834	0.0831	0.0831	0.0829	0.0841	0.083	0.0822	0.0911	0.0836	0.0834	0.0912	0.0836	0.083	0.0831	0.0827	0.0837	0.0825	0.0814	0.0822	0.0907	0.0835	0.0841	0.0905	0.1055	0.1081	0.098	0.0896	0.0854	0.0907	0.0898	0.0909	0.0905	0.0828	0.0845	0.1122	0.1143	0.1109	0.1098	0.089	0.0994	0.0914	0.1002	0.09	0.09	0.0829
790	37	0.0844	0.0904	0.0823	0.0834	0.0833	0.0832	0.0828	0.0841	0.0829	0.0822	0.0909	0.0838	0.0833	0.091	0.0836	0.0829	0.0831	0.0827	0.0837	0.0825	0.0813	0.0822	0.0907	0.0835	0.0841	0.0904	0.1099	0.103	0.0922	0.0863	0.0835	0.0907	0.0898	0.0908	0.0904	0.0828	0.0844	0.1152	0.1122	0.1122	0.1111	0.0891	0.0892	0.0915	0.0907	0.0896	0.09	0.0829
795	37	0.0844	0.0905	0.0823	0.0834	0.0832	0.0831	0.0829	0.0841	0.083	0.0822	0.091	0.0836	0.0834	0.0911	0.0835	0.0829	0.0831	0.0827	0.0836	0.0825	0.0814	0.0822	0.0907	0.0835	0.084	0.0905	0.1081	0.109	0.09	0.0872	0.0819	0.0907	0.0898	0.0909	0.0903	0.0828	0.0844	0.1149	0.1153	0.1093	0.1054	0.0893	0.0903	0.0918	0.0898	0.0897	0.0961	0.0828
800	37	0.0845	0.0903	0.0824	0.0835	0.0833	0.0831	0.0829	0.0842	0.083	0.0823	0.091	0.0838	0.0834	0.0911	0.0835	0.0829	0.0832	0.0827	0.0837	0.0827	0.0814	0.0825	0.0907	0.0836	0.084	0.0904	0.1025	0.1023	0.0956	0.0926	0.0819	0.0906	0.0897	0.0908	0.0903	0.0829	0.0844	0.1208	0.112	0.1083	0.099	0.0894	0.089	0.092	0.0905	0.1015	0.0908	0.083
805	37	0.0845	0.0904	0.0823	0.0833	0.0831	0.0831	0.0829	0.084	0.083	0.0822	0.091	0.0837	0.0834	0.0911	0.0835	0.0828	0.0831	0.0827	0.0836	0.0825	0.0813	0.0823	0.0907	0.0834	0.084	0.0905	0.1099	0.1034	0.1002	0.0898	0.0851	0.0908	0.0898	0.0909	0.0903	0.0828	0.0844	0.1147	0.1073	0.1059	0.1025	0.0893	0.0976	0.0917	0.098	0.1066	0.0903	0.0829
810	37	0.0844	0.0903	0.0823	0.0833	0.0831	0.083	0.0828	0.084	0.0829	0.0821	0.0909	0.0837	0.0834	0.0912	0.0834	0.0828	0.0831	0.0827	0.0836	0.0826	0.0814	0.0821	0.0906	0.0835	0.0841	0.0905	0.1036	0.106	0.0988	0.0885	0.0907	0.0907	0.0897	0.0909	0.0903	0.0828	0.0845	0.1133	0.1169	0.1075	0.1103	0.0896	0.0904	0.0921	0.092	0.0923	0.0906	0.083
815	37	0.0844	0.0904	0.0821	0.0833	0.0831	0.083	0.0829	0.084	0.083	0.0823	0.091	0.0838	0.0834	0.0911	0.0835	0.0829	0.0832	0.0828	0.0837	0.0826	0.0814	0.0823	0.0908	0.0836	0.0841	0.0905	0.1077	0.1021	0.0998	0.092	0.0826	0.0908	0.0899	0.091	0.0904	0.0829	0.0845	0.1226	0.1078	0.0978	0.1112	0.0897	0.0944	0.092	0.0955	0.0966	0.0907	0.0829
820	37	0.0845	0.0905	0.0823	0.0835	0.0832	0.0831	0.0829	0.0841	0.0831	0.0822	0.091	0.0837	0.0833	0.0911	0.0835	0.0828	0.0831	0.0826	0.0835	0.0824	0.0814	0.0822	0.0907	0.0835	0.084	0.0905	0.1024	0.1056	0.0984	0.0911	0.0866	0.0908	0.0898	0.0909	0.0903	0.0827	0.0845	0.1216	0.1106	0.1095	0.1056	0.0896	0.0924	0.0925	0.0912	0.0936	0.0911	0.0828
825	37	0.0844	0.0906	0.0822	0.0835	0.0832	0.083	0.083	0.0842	0.0831	0.0823	0.0911	0.0839	0.0834	0.0912	0.0834	0.0829	0.0832	0.0828	0.0836	0.0825	0.0814	0.0824	0.0907	0.0836	0.0841	0.0906	0.1062	0.1075	0.0972	0.0909	0.0854	0.0908	0.0898	0.0909	0.0904	0.0829	0.0844	0.1161	0.1131	0.1144	0.1093	0.0898	0.1051	0.0925	0.0946	0.0997	0.0911	0.0828
830	37	0.0844	0.0905	0.0822	0.0834	0.0831	0.0832	0.0828	0.084	0.083	0.0822	0.0909	0.0837	0.0834	0.0912	0.0835	0.0829	0.0832	0.0826	0.0837	0.0825	0.0813	0.0823	0.0907	0.0836	0.0839	0.0905	0.107	0.1015	0.0997	0.1025	0.1015	0.0907	0.0898	0.0909	0.0903	0.0828	0.0844	0.1218	0.1155	0.1072	0.097	0.0901	0.0943	0.0925	0.105	0.1108	0.0913	0.0829
835	37	0.0858	0.0904	0.0822	0.0833	0.0831	0.0831	0.0827	0.084	0.083	0.0823	0.091	0.0837	0.0834	0.0913	0.0835	0.083	0.0831	0.0827	0.0837	0.0825	0.0815	0.0823	0.0908	0.0836	0.0841	0.0905	0.1087	0.1043	0.1036	0.0872	0.0826	0.0908	0.0898	0.0908	0.0904	0.0828	0.0845	0.1152	0.112	0.102	0.0899	0.0901	0.0895	0.0928	0.0936	0.0943	0.0917	0.0828
840	37	0.0859	0.0905	0.0823	0.0833	0.0832	0.0831	0.0829	0.0841	0.083	0.0823	0.091	0.0837	0.0834	0.0911	0.0834	0.0829	0.0832	0.0828	0.0836	0.0825	0.0814	0.0823	0.0908	0.0835	0.0839	0.0904	0.1039	0.1073	0.1005	0.0887	0.0873	0.0907	0.0897	0.0908	0.0903	0.0828	0.0845	0.1106	0.1157	0.111	0.0886	0.0904	0.0897	0.0927	0.097	0.097	0.0919	0.0828
845	37	0.0857	0.0904	0.0823	0.0833	0.0831	0.083	0.0829	0.0841	0.083	0.0823	0.091	0.0837	0.0834	0.0912	0.0835	0.083	0.0832	0.0826	0.0837	0.0826	0.0814	0.0823	0.0908	0.0835	0.084	0.0905	0.1064	0.1017	0.0955	0.085	0.0932	0.0908	0.0898	0.0909	0.0903	0.0828	0.0844	0.1197	0.1156	0.1109	0.0887	0.0905	0.0894	0.093	0.0951	0.0962	0.092	0.0829
850	37	0.0858	0.0905	0.0821	0.0833	0.0831	0.083	0.0829	0.084	0.083	0.0823	0.091	0.0837	0.0834	0.0912	0.0834	0.0829	0.0831	0.0827	0.0837	0.0825	0.0813	0.0821	0.0908	0.0835	0.084	0.0905	0.1025	0.104	0.0932	0.0897	0.0849	0.0908	0.0898	0.0909	0.0903	0.0828	0.0845	0.1156	0.1128	0.1108	0.0887	0.0907	0.0898	0.0933	0.0971	0.0984	0.0923	0.0828
855	37	0.086	0.0904	0.0822	0.0833	0.083	0.083	0.083	0.084	0.0831	0.0822	0.091	0.0838	0.0834	0.0912	0.0834	0.0829	0.0831	0.0828	0.0837	0.0825	0.0813	0.0823	0.0906	0.0834	0.0841	0.0906	0.1059	0.106	0.0998	0.09	0.0936	0.0908	0.0898	0.0909	0.0904	0.0829	0.0886	0.1099	0.1158	0.1074	0.0887	0.0907	0.0901	0.0937	0.0916	0.0914	0.0924	0.0828
860	37	0.0859	0.0904	0.0823	0.0834	0.0832	0.083	0.0828	0.0841	0.0831	0.0822	0.091	0.0838	0.0834	0.0911	0.0834	0.0829	0.0831	0.0827	0.0837	0.0826	0.0814	0.0822	0.0907	0.0836	0.084	0.0906	0.1094	0.101	0.1016	0.0958	0.0842	0.0908	0.0898	0.091	0.0905	0.0828	0.0885	0.1144	0.0999	0.1079	0.0887	0.091	0.0903	0.0937	0.1111	0.1104	0.0927	0.0829
865	37	0.0862	0.0904	0.0823	0.0834	0.0832	0.0832	0.0829	0.0841	0.0831	0.0823	0.091	0.0838	0.0834	0.0911	0.0835	0.0829	0.0831	0.0826	0.0837	0.0825	0.0813	0.0823	0.0907	0.0835	0.0841	0.0905	0.1101	0.1034	0.0979	0.0893	0.083	0.0909	0.0899	0.0909	0.0904	0.0828	0.0885	0.1135	0.117	0.1094	0.0887	0.0913	0.0904	0.0939	0.0919	0.0916	0.0929	0.0828
870	37	0.0862	0.0904	0.0823	0.0834	0.0832	0.0831	0.0829	0.0842	0.083	0.0822	0.091	0.0839	0.0834	0.0911	0.0834	0.0829	0.0831	0.0827	0.0836	0.0825	0.0813	0.0822	0.0906	0.0835	0.084	0.0905	0.1096	0.1071	0.0961	0.0901	0.0931	0.0908	0.0897	0.0909	0.0903	0.0828	0.0885	0.1213	0.1156	0.1081	0.0889	0.0912	0.0905	0.094	0.0921	0.092	0.0929	0.0828
875	37	0.0863	0.0904	0.0823	0.0833	0.0832	0.0831	0.083	0.0842	0.083	0.0822	0.091	0.0837	0.0835	0.0912	0.0835	0.083	0.0832	0.0826	0.0837	0.0826	0.0813	0.0823	0.0907	0.0835	0.0841	0.0906	0.1062	0.1019	0.0899	0.0873	0.0831	0.0909	0.0898	0.0909	0.0903	0.0829	0.0882	0.1166	0.1182	0.1087	0.0894	0.0913	0.0907	0.0943	0.0952	0.0921	0.0931	0.0828
880	37	0.0863	0.0905	0.0824	0.0835	0.0833	0.0832	0.083	0.0842	0.0831	0.0823	0.091	0.0838	0.0835	0.0912	0.0835	0.0829	0.0831	0.0827	0.0837	0.0825	0.0813	0.0823	0.0907	0.0835	0.084	0.0906	0.1086	0.102	0.0912	0.0899	0.0833	0.0908	0.0898	0.0909	0.0904	0.0828	0.0884	0.1152	0.1106	0.1099	0.0893	0.0918	0.0911	0.0946	0.0926	0.0921	0.0937	0.083
885	37	0.0864	0.0905	0.0822	0.0833	0.0831	0.083	0.0829	0.0842	0.083	0.0823	0.0909	0.0838	0.0834	0.0912	0.0835	0.0829	0.0831	0.0826	0.0836	0.0826	0.0813	0.0823	0.0908	0.0836	0.0839	0.0905	0.1078	0.1106	0.0954	0.0884	0.0827	0.0907	0.0897	0.0909	0.0903	0.0828	0.0882	0.122	0.1177	0.1071	0.0893	0.0918	0.0912	0.0947	0.0928	0.0926	0.0936	0.0828
890	37	0.0865	0.0905	0.0822	0.0833	0.0831	0.0831	0.0828	0.0841	0.083	0.0822	0.091	0.0837	0.0834	0.0912	0.0835	0.0829	0.0831	0.0826	0.0837	0.0826	0.0813	0.0823	0.0908	0.0835	0.084	0.0904	0.0997	0.0987	0.0997	0.0982	0.0857	0.0907	0.0898	0.0909	0.0904	0.0829	0.0883	0.1132	0.1001	0.0977	0.0895	0.0921	0.0913	0.0948	0.0929	0.093	0.0984	0.0828
895	37	0.0862	0.0904	0.0822	0.0832	0.083	0.083	0.0828	0.0841	0.083	0.0821	0.091	0.0837	0.0833	0.0912	0.0835	0.083	0.0831	0.0826	0.0837	0.0825	0.0813	0.0823	0.0908	0.0835	0.084	0.0905	0.1019	0.103	0.0952	0.0866	0.0819	0.0907	0.0898	0.0909	0.0904	0.0829	0.0884	0.1245	0.1169	0.1113	0.0897	0.0922	0.0915	0.0952	0.0933	0.093	0.0941	0.0829
900	37	0.086	0.0904	0.0823	0.0833	0.0831	0.0829	0.0828	0.0842	0.083	0.0822	0.091	0.0838	0.0835	0.0912	0.0835	0.0829	0.0832	0.0829	0.0838	0.0826	0.0814	0.0823	0.0908	0.0835	0.0841	0.0905	0.1094	0.1097	0.0933	0.0914	0.0823	0.0908	0.0898	0.091	0.0903	0.0829	0.0883	0.117	0.1149	0.1161	0.0899	0.0926	0.0917	0.0954	0.0936	0.0934	0.0945	0.0828
905	37	0.086	0.0904	0.0823	0.0834	0.0831	0.0831	0.0829	0.0841	0.083	0.0823	0.091	0.0837	0.0834	0.0911	0.0834	0.0829	0.083	0.0826	0.0836	0.0826	0.0813	0.0823	0.0906	0.0835	0.0841	0.0905	0.1071	0.1007	0.0922	0.087	0.086	0.0908	0.0898	0.0909	0.0904	0.0829	0.0884	0.1147	0.1182	0.1014	0.0901	0.0927	0.0922	0.0958	0.0938	0.0936	0.0948	0.0828
910	37	0.086	0.0904	0.0824	0.0834	0.0832	0.0831	0.0829	0.0842	0.0831	0.0822	0.091	0.0838	0.0834	0.0912	0.0835	0.0829	0.0831	0.0827	0.0837	0.0826	0.0814	0.0822	0.0907	0.0835	0.0839	0.0904	0.1084	0.1022	0.0966	0.0913	0.0826	0.0907	0.0898	0.0909	0.0903	0.0828	0.0884	0.1156	0.1153	0.1037	0.09	0.093	0.0921	0.096	0.094	0.0939	0.0953	0.0829
915	37	0.0857	0.0904	0.0823	0.0833	0.0831	0.0831	0.0829	0.084	0.083	0.0821	0.091	0.0838	0.0835	0.0912	0.0834	0.0828	0.083	0.0827	0.0836	0.0826	0.0814	0.0822	0.0908	0.0835	0.084	0.0904	0.1009	0.1086	0.1026	0.086	0.0823	0.0907	0.0898	0.0908	0.0903	0.0828	0.0886	0.1152	0.1184	0.1073	0.0905	0.0932	0.0926	0.0962	0.0944	0.0941	0.0957	0.0829
920	37	0.0857	0.0903	0.0822	0.0834	0.0831	0.0831	0.0828	0.084	0.083	0.0822	0.0909	0.0838	0.0835	0.0912	0.0835	0.0829	0.0832	0.0827	0.0837	0.0826	0.0814	0.0823	0.0909	0.0836	0.0839	0.0905	0.1002	0.0984	0.0934	0.1008	0.0875	0.0908	0.0898	0.0909	0.0904	0.0829	0.0885	0.1153	0.1089	0.1041	0.0906	0.0934	0.0925	0.0963	0.0943	0.0944	0.0958	0.0828
925	37	0.0858	0.0904	0.0822	0.0834	0.0831	0.0831	0.0829	0.0842	0.0831	0.0822	0.091	0.0838	0.0833	0.0912	0.0834	0.0828	0.083	0.0825	0.0837	0.0825	0.0813	0.0822	0.0906	0.0835	0.0841	0.0905	0.1101	0.101	0.0902	0.0814	0.0833	0.0909	0.0898	0.091	0.0904	0.0828	0.0891	0.1156	0.1088	0.0932	0.0906	0.094	0.093	0.0965	0.0951	0.0949	0.0961	0.0828
930	37	0.0856	0.0903	0.0822	0.0833	0.0831	0.0831	0.0829	0.0842	0.0831	0.0821	0.091	0.0838	0.0835	0.0913	0.0835	0.083	0.0832	0.0827	0.0838	0.0826	0.0815	0.0823	0.0908	0.0836	0.084	0.0904	0.1034	0.0988	0.0965	0.082	0.0819	0.0908	0.0899	0.0908	0.0903	0.0829	0.0885	0.1034	0.1164	0.1042	0.0908	0.0938	0.0932	0.0968	0.0953	0.0951	0.0965	0.0829
935	37	0.0856	0.0905	0.0823	0.0834	0.0831	0.0832	0.083	0.0843	0.0832	0.0823	0.0911	0.0839	0.0835	0.0912	0.0835	0.083	0.0831	0.0828	0.0837	0.0826	0.0814	0.0822	0.0907	0.0836	0.084	0.0905	0.1099	0.102	0.0959	0.0806	0.082	0.0908	0.0897	0.0908	0.0904	0.0828	0.0881	0.1081	0.1129	0.0998	0.0913	0.0944	0.0935	0.0973	0.0953	0.0955	0.0967	0.0828
940	37	0.0853	0.0904	0.0823	0.0833	0.083	0.0829	0.0829	0.084	0.0831	0.0823	0.091	0.0838	0.0835	0.0911	0.0835	0.0829	0.0831	0.0827	0.0836	0.0825	0.0814	0.0822	0.0908	0.0835	0.084	0.0905	0.1116	0.0984	0.0863	0.0808	0.0836	0.0908	0.0898	0.0909	0.0904	0.0828	0.0885	0.113	0.1109	0.1048	0.0914	0.0947	0.094	0.0976	0.0959	0.0956	0.0972	0.0828
945	37	0.0852	0.0904	0.0822	0.0833	0.0831	0.083	0.0829	0.084	0.083	0.0822	0.0909	0.0837	0.0835	0.0912	0.0835	0.0829	0.0832	0.0827	0.0837	0.0827	0.0814	0.0823	0.0907	0.0836	0.0841	0.0905	0.1016	0.1014	0.0915	0.0876	0.0923	0.0908	0.0899	0.091	0.0905	0.0829	0.0886	0.1131	0.1093	0.102	0.0915	0.0948	0.0942	0.0981	0.0961	0.0961	0.0977	0.0828
950	37	0.0854	0.0905	0.0822	0.0832	0.0831	0.0829	0.0828	0.0841	0.0829	0.0822	0.0909	0.0838	0.0834	0.0912	0.0834	0.0829	0.0831	0.0827	0.0836	0.0826	0.0814	0.0822	0.0907	0.0835	0.084	0.0905	0.1099	0.1	0.0996	0.0897	0.0842	0.0908	0.0899	0.0909	0.0904	0.0828	0.0887	0.1161	0.1132	0.1108	0.0917	0.0952	0.0945	0.098	0.0965	0.0964	0.0982	0.0829
955	37	0.0853	0.0905	0.0823	0.0834	0.0831	0.0831	0.0829	0.0842	0.0831	0.0823	0.091	0.0839	0.0835	0.0912	0.0835	0.0829	0.0831	0.0827	0.0837	0.0825	0.0814	0.0823	0.0908	0.0836	0.084	0.0905	0.1101	0.1082	0.088	0.0964	0.0864	0.0908	0.0899	0.0909	0.0905	0.0829	0.0884	0.1116	0.1026	0.0932	0.0919	0.0954	0.0947	0.0984	0.0968	0.0969	0.098	0.0828
960	37	0.0851	0.0905	0.0823	0.0833	0.083	0.0831	0.0829	0.0842	0.0831	0.0821	0.091	0.0838	0.0835	0.0912	0.0834	0.0829	0.083	0.0827	0.0836	0.0826	0.0814	0.0822	0.0907	0.0836	0.084	0.0905	0.104	0.1109	0.1003	0.097	0.0863	0.0907	0.0898	0.0909	0.0904	0.0828	0.0888	0.1082	0.1097	0.1081	0.092	0.0957	0.0952	0.0986	0.0972	0.0972	0.0986	0.0828
965	37	0.0853	0.0904	0.0823	0.0833	0.0832	0.0831	0.0828	0.084	0.0831	0.0822	0.0909	0.0837	0.0835	0.0911	0.0835	0.0829	0.0831	0.0827	0.0836	0.0825	0.0814	0.0824	0.0908	0.0835	0.084	0.0905	0.1002	0.1005	0.093	0.0846	0.0901	0.0906	0.0898	0.0908	0.0903	0.0828	0.0888	0.1044	0.1076	0.09	0.0923	0.0957	0.0951	0.0992	0.0975	0.0973	0.0989	0.0829
970	37	0.085	0.0904	0.0823	0.0834	0.0831	0.083	0.0828	0.0842	0.0831	0.0823	0.091	0.0838	0.0835	0.0912	0.0835	0.0829	0.0832	0.0827	0.0837	0.0826	0.0813	0.0822	0.0907	0.0835	0.0841	0.0904	0.1093	0.1006	0.0951	0.0866	0.0826	0.0908	0.0898	0.0909	0.0904	0.0828	0.0884	0.1149	0.1168	0.0905	0.0925	0.0962	0.0957	0.0994	0.0978	0.0978	0.0995	0.0827
975	37	0.085	0.0904	0.0823	0.0835	0.0831	0.083	0.0828	0.0841	0.083	0.0822	0.0909	0.0838	0.0834	0.0912	0.0835	0.0829	0.083	0.0827	0.0836	0.0826	0.0813	0.0822	0.0907	0.0835	0.0841	0.0905	0.1083	0.1028	0.0984	0.0922	0.0968	0.0908	0.0898	0.0909	0.0904	0.0828	0.0884	0.1179	0.1188	0.0907	0.0927	0.0966	0.0961	0.0999	0.0983	0.0982	0.1	0.0828
980	37	0.085	0.0905	0.0823	0.0833	0.0831	0.083	0.0829	0.0841	0.083	0.0821	0.0909	0.0838	0.0834	0.0912	0.0834	0.0828	0.0832	0.0826	0.0836	0.0825	0.0814	0.0822	0.0907	0.0835	0.0839	0.0905	0.1099	0.1001	0.0907	0.0914	0.0837	0.0908	0.0898	0.0909	0.0903	0.0828	0.0884	0.1141	0.1191	0.0907	0.0928	0.0969	0.0962	0.1001	0.0987	0.0988	0.1003	0.0827
985	37	0.085	0.0905	0.0823	0.0833	0.0831	0.083	0.0828	0.084	0.083	0.0822	0.0909	0.0838	0.0836	0.0912	0.0835	0.0829	0.0831	0.0826	0.0836	0.0826	0.0814	0.0822	0.0908	0.0835	0.084	0.0905	0.1057	0.1055	0.089	0.09	0.0851	0.0908	0.0898	0.0909	0.0904	0.0828	0.0887	0.1093	0.1156	0.0915	0.0934	0.0977	0.0969	0.1006	0.0995	0.0995	0.1011	0.0828
990	37	0.085	0.0904	0.0823	0.0834	0.0832	0.083	0.083	0.0841	0.0829	0.0821	0.091	0.0838	0.0835	0.0912	0.0836	0.0829	0.0832	0.0828	0.0838	0.0826	0.0814	0.0823	0.0907	0.0836	0.084	0.0904	0.1068	0.0998	0.097	0.0891	0.0821	0.0907	0.0899	0.0908	0.0904	0.0828	0.0883	0.1173	0.1218	0.0915	0.0936	0.0978	0.0971	0.101	0.0998	0.0994	0.1013	0.083
995	37	0.0848	0.0904	0.0822	0.0833	0.0831	0.0831	0.0829	0.0842	0.0831	0.0824	0.091	0.0838	0.0835	0.0911	0.0834	0.0829	0.083	0.0827	0.0836	0.0826	0.0813	0.0822	0.0907	0.0835	0.0841	0.0905	0.1104	0.1005	0.0919	0.0859	0.0837	0.0908	0.0898	0.091	0.0904	0.0829	0.0883	0.1165	0.1144	0.0921	0.0938	0.0981	0.0976	0.1016	0.1005	0.1003	0.1018	0.0828
1000	37	0.085	0.0905	0.0822	0.0832	0.0831	0.083	0.0829	0.084	0.0831	0.0822	0.0909	0.0836	0.0834	0.0911	0.0834	0.0829	0.083	0.0827	0.0836	0.0824	0.0813	0.0822	0.0907	0.0834	0.0841	0.0906	0.1052	0.1021	0.0902	0.0842	0.0826	0.0908	0.0899	0.0909	0.0904	0.0829	0.0883	0.1018	0.114	0.0924	0.0942	0.0983	0.0978	0.1021	0.1009	0.1006	0.1025	0.0828
1005	37	0.0849	0.0903	0.0822	0.0832	0.0831	0.0831	0.0828	0.0842	0.083	0.0823	0.091	0.0838	0.0834	0.0912	0.0835	0.083	0.0832	0.0828	0.0837	0.0826	0.0814	0.0823	0.0908	0.0836	0.084	0.0905	0.105	0.1	0.0995	0.0935	0.0951	0.0908	0.0898	0.0909	0.0904	0.0829	0.0885	0.1119	0.1128	0.0931	0.0946	0.0987	0.0985	0.1027	0.1017	0.1015	0.1031	0.0829
1010	37	0.085	0.0904	0.0823	0.0833	0.0831	0.0831	0.0829	0.0842	0.0831	0.0822	0.091	0.0838	0.0835	0.0912	0.0835	0.083	0.0832	0.0829	0.0837	0.0827	0.0814	0.0823	0.0909	0.0836	0.0841	0.0906	0.1076	0.0994	0.0896	0.0829	0.0848	0.0908	0.0899	0.0909	0.0904	0.0829	0.0886	0.1174	0.1191	0.0932	0.0948	0.0994	0.0991	0.1029	0.102	0.102	0.1039	0.0828
1015	37	0.085	0.0905	0.0823	0.0835	0.0832	0.0831	0.083	0.0842	0.0832	0.0822	0.091	0.084	0.0834	0.0912	0.0834	0.0829	0.0831	0.0827	0.0837	0.0825	0.0813	0.0823	0.0907	0.0835	0.0841	0.0905	0.105	0.1107	0.0972	0.0906	0.0844	0.0908	0.0899	0.091	0.0904	0.083	0.0887	0.1124	0.1179	0.0934	0.0951	0.0996	0.099	0.1034	0.1025	0.1021	0.1042	0.0829
1020	37	0.0849	0.0904	0.0824	0.0834	0.0831	0.083	0.083	0.084	0.0831	0.0823	0.091	0.0838	0.0834	0.0912	0.0836	0.0829	0.0832	0.0827	0.0837	0.0826	0.0814	0.0822	0.0907	0.0835	0.084	0.0905	0.1081	0.102	0.1024	0.0932	0.086	0.0908	0.0899	0.0909	0.0904	0.0828	0.0881	0.1031	0.1177	0.0942	0.0958	0.1002	0.0998	0.1039	0.1031	0.1028	0.1051	0.0829
1025	37	0.0849	0.0905	0.0824	0.0834	0.0832	0.083	0.083	0.0842	0.0831	0.0823	0.0911	0.0838	0.0835	0.0912	0.0835	0.0829	0.0833	0.0827	0.0838	0.0826	0.0813	0.0824	0.0908	0.0836	0.084	0.0905	0.1038	0.1016	0.0934	0.09	0.085	0.0908	0.0899	0.0909	0.0904	0.0828	0.0881	0.1092	0.1024	0.0949	0.0964	0.101	0.1004	0.105	0.104	0.1039	0.1061	0.0829
1030	37	0.0849	0.0904	0.0824	0.0833	0.0831	0.0831	0.0829	0.0842	0.0832	0.0822	0.0911	0.0839	0.0836	0.0912	0.0835	0.0829	0.0832	0.0827	0.0838	0.0826	0.0815	0.0822	0.0908	0.0837	0.084	0.0905	0.1106	0.1024	0.0934	0.0917	0.0832	0.0907	0.0898	0.0908	0.0903	0.083	0.0875	0.1041	0.1016	0.0955	0.0968	0.1015	0.1014	0.1056	0.1046	0.1046	0.1067	0.083
1035	37	0.0848	0.0905	0.0824	0.0834	0.0832	0.0832	0.083	0.0841	0.0832	0.0824	0.091	0.0839	0.0834	0.0911	0.0835	0.0829	0.083	0.0826	0.0836	0.0826	0.0813	0.0822	0.0907	0.0835	0.084	0.0906	0.1073	0.0989	0.0973	0.0997	0.0873	0.0909	0.0899	0.0909	0.0903	0.0829	0.088	0.102	0.0937	0.0956	0.0974	0.1023	0.1022	0.1061	0.1056	0.1053	0.1072	0.0828
1040	37	0.0848	0.0904	0.0822	0.0833	0.0832	0.083	0.0829	0.0841	0.083	0.0822	0.091	0.0838	0.0835	0.0912	0.0834	0.0828	0.0832	0.0827	0.0836	0.0825	0.0814	0.0822	0.0907	0.0835	0.084	0.0906	0.1095	0.1098	0.097	0.0924	0.0996	0.0908	0.0899	0.0909	0.0905	0.0829	0.0883	0.0986	0.0943	0.0964	0.0979	0.1024	0.1027	0.1073	0.1063	0.1065	0.1081	0.0829
1045	37	0.0849	0.0904	0.0823	0.0834	0.0833	0.0831	0.0829	0.0843	0.0831	0.0821	0.0911	0.0838	0.0835	0.0913	0.0834	0.0829	0.083	0.0828	0.0837	0.0826	0.0814	0.0823	0.0907	0.0836	0.084	0.0905	0.1102	0.1107	0.0972	0.0996	0.0931	0.0908	0.0897	0.0907	0.0903	0.0828	0.0877	0.1057	0.0947	0.0966	0.0991	0.1036	0.1036	0.1076	0.1075	0.107	0.1087	0.0829
1050	37	0.0847	0.0903	0.0822	0.0834	0.0831	0.0829	0.0829	0.0841	0.083	0.0822	0.0909	0.0837	0.0836	0.0912	0.0835	0.083	0.0832	0.0828	0.0837	0.0827	0.0814	0.0822	0.0908	0.0836	0.0841	0.0905	0.1055	0.1025	0.1018	0.0817	0.0846	0.0909	0.0899	0.0909	0.0904	0.0829	0.0882	0.1085	0.095	0.0969	0.1	0.1049	0.1041	0.108	0.1073	0.1074	0.1093	0.0829
1055	37	0.0847	0.0905	0.0824	0.0833	0.0832	0.083	0.083	0.0841	0.0831	0.0823	0.0912	0.0838	0.0835	0.0912	0.0836	0.0829	0.0831	0.0828	0.0837	0.0826	0.0813	0.0823	0.0907	0.0834	0.0841	0.0905	0.1098	0.1019	0.1019	0.0813	0.0838	0.0908	0.0898	0.0908	0.0904	0.0828	0.0881	0.0944	0.0961	0.0977	0.1003	0.1056	0.1052	0.1089	0.108	0.108	0.1105	0.0828
1060	37	0.0848	0.0905	0.0823	0.0834	0.083	0.0829	0.0829	0.0842	0.0831	0.0822	0.0911	0.0837	0.0836	0.0912	0.0835	0.0829	0.0831	0.0827	0.0836	0.0826	0.0813	0.0822	0.0908	0.0835	0.084	0.0906	0.1073	0.1011	0.0918	0.0815	0.1009	0.0908	0.0899	0.0909	0.0903	0.0829	0.0882	0.0948	0.0963	0.0979	0.1006	0.106	0.105	0.1089	0.1088	0.109	0.1114	0.0829
1065	37	0.0848	0.0905	0.0824	0.0832	0.0831	0.0831	0.0829	0.0842	0.0832	0.0823	0.091	0.0839	0.0835	0.0911	0.0835	0.0828	0.0832	0.0827	0.0837	0.0827	0.0813	0.0822	0.0908	0.0836	0.084	0.0906	0.107	0.1025	0.0946	0.083	0.0848	0.0908	0.0898	0.0909	0.0904	0.0829	0.0882	0.095	0.0971	0.0984	0.1012	0.1065	0.1057	0.11	0.1096	0.1092	0.1127	0.0829
1070	37	0.0847	0.0906	0.0823	0.0834	0.0832	0.0831	0.0829	0.0841	0.083	0.0822	0.091	0.0839	0.0835	0.0913	0.0835	0.083	0.0831	0.0828	0.0837	0.0827	0.0813	0.0823	0.0908	0.0836	0.084	0.0906	0.1096	0.11	0.0997	0.0955	0.0871	0.0908	0.0898	0.0909	0.0904	0.0828	0.088	0.0956	0.0978	0.0997	0.1018	0.1074	0.1069	0.111	0.1108	0.111	0.1138	0.0829
1075	37	0.0846	0.0904	0.0822	0.0833	0.0832	0.083	0.0829	0.084	0.0829	0.0821	0.0909	0.0837	0.0835	0.0912	0.0835	0.0829	0.0832	0.0828	0.0836	0.0825	0.0814	0.0822	0.0908	0.0836	0.084	0.0906	0.1087	0.1019	0.0968	0.0928	0.0831	0.0907	0.0898	0.0909	0.0903	0.0828	0.0877	0.0962	0.0982	0.0997	0.1023	0.1079	0.1076	0.1111	0.1115	0.1114	0.1148	0.0829
1080	37	0.0846	0.0904	0.0823	0.0833	0.083	0.083	0.0829	0.0842	0.0831	0.0822	0.091	0.0838	0.0835	0.0912	0.0835	0.0828	0.0831	0.0826	0.0837	0.0827	0.0813	0.0823	0.0907	0.0836	0.0841	0.0906	0.1101	0.1017	0.0889	0.0887	0.0998	0.0908	0.0898	0.091	0.0904	0.0829	0.0879	0.0962	0.0981	0.1002	0.1023	0.1082	0.1079	0.112	0.1123	0.1125	0.1166	0.083
1085	37	0.0847	0.0904	0.0821	0.0833	0.0831	0.0831	0.0829	0.0842	0.083	0.0822	0.091	0.0839	0.0836	0.0912	0.0835	0.0829	0.0832	0.0827	0.0837	0.0826	0.0813	0.0823	0.0908	0.0836	0.0841	0.0905	0.1071	0.0999	0.0976	0.0923	0.0906	0.0909	0.0898	0.0908	0.0903	0.083	0.0884	0.0971	0.099	0.1015	0.1035	0.1095	0.1088	0.1129	0.1137	0.1137	0.1173	0.083
1090	37	0.0846	0.0905	0.0822	0.0832	0.0832	0.0831	0.0829	0.0841	0.083	0.0823	0.0909	0.0838	0.0835	0.0913	0.0836	0.0829	0.0832	0.0827	0.0838	0.0827	0.0814	0.0823	0.0908	0.0836	0.084	0.0906	0.1013	0.101	0.1028	0.0968	0.0873	0.0908	0.0897	0.0909	0.0905	0.0828	0.0877	0.0974	0.0998	0.102	0.1039	0.1102	0.1094	0.1135	0.1142	0.1141	0.1196	0.0829
1095	37	0.0846	0.0903	0.0822	0.0833	0.0831	0.083	0.0828	0.0842	0.083	0.0823	0.0909	0.0838	0.0835	0.0911	0.0834	0.0829	0.0832	0.0828	0.0837	0.0826	0.0813	0.0823	0.0908	0.0836	0.0841	0.0905	0.1095	0.1105	0.0885	0.0916	0.0841	0.0909	0.0898	0.0909	0.0904	0.0829	0.088	0.098	0.1006	0.1025	0.1042	0.1109	0.1101	0.1145	0.1146	0.1151	0.1224	0.083
1100	37	0.0846	0.0904	0.0823	0.0833	0.0831	0.0831	0.0829	0.0841	0.0829	0.0823	0.0911	0.0839	0.0835	0.0912	0.0835	0.0829	0.0831	0.0826	0.0837	0.0826	0.0814	0.0824	0.0908	0.0836	0.084	0.0905	0.1071	0.1029	0.0977	0.0877	0.0833	0.0908	0.0898	0.0909	0.0904	0.0829	0.0875	0.0984	0.1012	0.103	0.1052	0.111	0.1112	0.1155	0.116	0.1163	0.1236	0.083
1105	37	0.0846	0.0905	0.0823	0.0833	0.0831	0.0831	0.0829	0.0841	0.0831	0.0823	0.091	0.0838	0.0836	0.0913	0.0835	0.083	0.0831	0.0828	0.0838	0.0826	0.0814	0.0823	0.0908	0.0835	0.084	0.0905	0.1099	0.0999	0.095	0.0832	0.0998	0.0908	0.0899	0.0908	0.0904	0.0828	0.0886	0.0997	0.1024	0.1042	0.1065	0.1126	0.1121	0.1167	0.1176	0.118	0.1274	0.0829
1110	37	0.0847	0.0904	0.0824	0.0834	0.0832	0.0831	0.0829	0.0842	0.0832	0.0822	0.0909	0.0839	0.0835	0.0913	0.0836	0.0829	0.0831	0.0828	0.0838	0.0827	0.0815	0.0822	0.0908	0.0836	0.084	0.0906	0.1094	0.1008	0.0918	0.0903	0.0845	0.0908	0.0898	0.091	0.0904	0.083	0.0879	0.099	0.1023	0.1043	0.1065	0.1128	0.1131	0.1172	0.1182	0.1189	0.1274	0.0829
1115	37	0.0847	0.0905	0.0823	0.0835	0.0831	0.083	0.0829	0.0842	0.083	0.0823	0.091	0.0838	0.0835	0.0912	0.0835	0.0828	0.0831	0.0827	0.0836	0.0826	0.0814	0.0822	0.0907	0.0835	0.084	0.0907	0.1109	0.1026	0.0991	0.0898	0.0831	0.0909	0.0898	0.0909	0.0904	0.083	0.088	0.0999	0.1032	0.1051	0.1076	0.1139	0.1135	0.1179	0.119	0.1224	0.1291	0.0829
1120	37	0.0846	0.0904	0.0824	0.0834	0.0831	0.0831	0.083	0.0842	0.0831	0.0822	0.091	0.0837	0.0836	0.0913	0.0835	0.0828	0.083	0.0827	0.0836	0.0827	0.0813	0.0822	0.0907	0.0835	0.084	0.0906	0.1102	0.1004	0.0936	0.088	0.086	0.0907	0.0898	0.0908	0.0903	0.0828	0.0879	0.0998	0.103	0.1059	0.1079	0.1144	0.1143	0.119	0.1211	0.1241	0.131	0.0828
1125	37	0.0847	0.0905	0.0823	0.0834	0.0832	0.0832	0.083	0.0843	0.0832	0.0824	0.0911	0.0838	0.0882	0.0912	0.0835	0.0829	0.0831	0.0826	0.0836	0.0826	0.0814	0.0823	0.0907	0.0836	0.0842	0.0906	0.1124	0.1006	0.1021	0.0977	0.0899	0.0908	0.0897	0.0908	0.0903	0.0828	0.0881	0.1005	0.1041	0.1069	0.1089	0.1155	0.1156	0.1201	0.1228	0.1264	0.133	0.083
1130	37	0.0847	0.0904	0.0824	0.0832	0.0831	0.0831	0.0829	0.0842	0.0831	0.0823	0.091	0.0838	0.0887	0.0912	0.0836	0.0829	0.0831	0.0827	0.0837	0.0827	0.0814	0.0823	0.0907	0.0837	0.0847	0.0906	0.1068	0.1014	0.0909	0.0831	0.0856	0.0908	0.0898	0.0909	0.0904	0.0828	0.0882	0.1019	0.1054	0.1081	0.1102	0.1171	0.1173	0.1244	0.1252	0.1294	0.1368	0.083
1135	37	0.0845	0.0904	0.0823	0.0833	0.083	0.0831	0.0829	0.0841	0.0831	0.0822	0.091	0.0838	0.0884	0.0912	0.0835	0.0829	0.0831	0.0826	0.0837	0.0826	0.0813	0.0822	0.0908	0.0835	0.0847	0.0905	0.1096	0.1016	0.0962	0.0837	0.0827	0.0908	0.0898	0.0908	0.0904	0.0828	0.0881	0.1018	0.106	0.1078	0.1104	0.1179	0.1189	0.1275	0.1293	0.1322	0.1379	0.0829
1140	37	0.0846	0.0904	0.0823	0.0833	0.0832	0.083	0.083	0.0841	0.0832	0.0822	0.0909	0.0838	0.0884	0.0913	0.0836	0.083	0.0831	0.0828	0.0838	0.0827	0.0814	0.0823	0.0908	0.0837	0.085	0.0906	0.1066	0.1031	0.0971	0.0927	0.0971	0.0909	0.0898	0.0909	0.0904	0.0829	0.0882	0.1023	0.1054	0.1089	0.1125	0.119	0.1201	0.1307	0.1356	0.1339	0.1379	0.083
1145	37	0.0846	0.0905	0.0823	0.0833	0.0832	0.0832	0.083	0.0843	0.0831	0.0822	0.0911	0.0838	0.0884	0.0911	0.0835	0.0828	0.0831	0.0827	0.0837	0.0826	0.0814	0.0823	0.0906	0.0836	0.0851	0.0905	0.1109	0.1093	0.093	0.0885	0.0936	0.0908	0.0898	0.0908	0.0903	0.0829	0.0881	0.1036	0.1073	0.1105	0.115	0.1223	0.1245	0.135	0.1355	0.1377	0.1396	0.0829
1150	37	0.0845	0.0905	0.0823	0.0833	0.0833	0.0831	0.083	0.0842	0.0832	0.0823	0.091	0.0839	0.0882	0.0912	0.0835	0.0829	0.0832	0.0828	0.0838	0.0828	0.0814	0.0823	0.0908	0.0836	0.0853	0.0906	0.1054	0.0999	0.0995	0.0929	0.0896	0.0909	0.0899	0.0909	0.0904	0.0829	0.0881	0.1054	0.1103	0.1131	0.1173	0.1249	0.1302	0.1334	0.1364	0.1382	0.1418	0.0829
1155	37	0.0846	0.0905	0.0823	0.0834	0.0832	0.0832	0.083	0.0842	0.0832	0.0824	0.0911	0.084	0.0884	0.0913	0.0836	0.083	0.0832	0.0827	0.0837	0.0827	0.0814	0.0823	0.0909	0.0836	0.0857	0.0906	0.1064	0.1006	0.0905	0.0849	0.0844	0.0907	0.0898	0.0909	0.0903	0.0828	0.0884	0.1088	0.1133	0.1174	0.1212	0.1634	0.1323	0.1345	0.137	0.137	0.1459	0.083
1160	37	0.0845	0.0905	0.0823	0.0836	0.0832	0.0832	0.0831	0.0842	0.0832	0.0824	0.091	0.0839	0.0881	0.0911	0.0836	0.0829	0.0832	0.0827	0.0838	0.0827	0.0814	0.0823	0.0907	0.0836	0.0853	0.0905	0.1087	0.0997	0.0975	0.097	0.0868	0.0909	0.0899	0.0909	0.0903	0.0829	0.0879	0.1091	0.1139	0.1188	0.1244	0.1298	0.1311	0.1342	0.1359	0.1378	0.1468	0.083
1165	37	0.0846	0.0905	0.0824	0.0834	0.0831	0.0831	0.083	0.0842	0.083	0.0823	0.091	0.0838	0.0883	0.0911	0.0834	0.0828	0.0831	0.0826	0.0837	0.0826	0.0813	0.0822	0.0907	0.0834	0.0858	0.0904	0.1079	0.0994	0.088	0.0807	0.0821	0.0908	0.0898	0.0908	0.0903	0.0828	0.0881	0.1108	0.1153	0.1221	0.1245	0.1308	0.1304	0.1365	0.1389	0.1398	0.1481	0.0829
1170	37	0.0844	0.0904	0.0823	0.0833	0.083	0.0831	0.083	0.0841	0.083	0.0823	0.0911	0.0837	0.0885	0.0911	0.0835	0.0829	0.0831	0.0827	0.0836	0.0826	0.0813	0.0823	0.0908	0.0835	0.0856	0.0906	0.1129	0.0995	0.0916	0.0836	0.0824	0.0907	0.0898	0.0909	0.0904	0.0829	0.0875	0.1103	0.1162	0.1235	0.1256	0.1323	0.1328	0.1408	0.142	0.1442	0.1485	0.083
1175	37	0.0845	0.0904	0.0823	0.0834	0.0832	0.0831	0.083	0.0842	0.0831	0.0823	0.091	0.0839	0.0882	0.0912	0.0834	0.0829	0.0831	0.0827	0.0837	0.0827	0.0814	0.0822	0.0907	0.0836	0.0854	0.0906	0.1055	0.0999	0.0886	0.0852	0.0822	0.0909	0.0899	0.0908	0.0903	0.0828	0.0873	0.1137	0.1197	0.1229	0.1259	0.1322	0.134	0.1421	0.1459	0.147	0.15	0.0828
1180	37	0.0846	0.0906	0.0824	0.0834	0.0833	0.0832	0.083	0.0843	0.0832	0.0823	0.0911	0.0839	0.0884	0.0911	0.0835	0.0829	0.0831	0.0827	0.0837	0.0826	0.0814	0.0823	0.0908	0.0835	0.0858	0.0906	0.1091	0.0994	0.0954	0.0835	0.0824	0.0908	0.0898	0.0908	0.0904	0.0829	0.0874	0.1178	0.123	0.1243	0.1272	0.134	0.1366	0.145	0.1471	0.1493	0.1515	0.0831
1185	37	0.0845	0.0904	0.0821	0.0833	0.083	0.083	0.0828	0.0841	0.0831	0.0822	0.091	0.0837	0.0882	0.0911	0.0834	0.0828	0.0831	0.0827	0.0836	0.0827	0.0814	0.0823	0.0907	0.0836	0.0856	0.0905	0.1081	0.0999	0.0883	0.0934	0.0856	0.0908	0.0897	0.0908	0.0903	0.0828	0.0874	0.1166	0.1215	0.1256	0.1306	0.1361	0.1415	0.1445	0.1492	0.1507	0.1544	0.0828
1190	37	0.0846	0.0905	0.0823	0.0833	0.083	0.083	0.083	0.0842	0.0831	0.0823	0.0911	0.0838	0.0884	0.0911	0.0834	0.0829	0.0831	0.0827	0.0835	0.0826	0.0813	0.0822	0.0908	0.0836	0.0861	0.0904	0.1125	0.0997	0.0971	0.0818	0.0966	0.0907	0.0898	0.0909	0.0904	0.0828	0.0878	0.1182	0.1214	0.1281	0.1344	0.1408	0.143	0.146	0.1498	0.152	0.1569	0.0828
1195	37	0.084	0.0904	0.0823	0.0834	0.0831	0.083	0.0828	0.0842	0.0831	0.0822	0.091	0.0839	0.0883	0.0912	0.0835	0.0828	0.0831	0.0826	0.0836	0.0826	0.0813	0.0823	0.0908	0.0836	0.0856	0.0906	0.1087	0.1016	0.0905	0.0808	0.0846	0.0908	0.0898	0.0909	0.0903	0.0829	0.0872	0.1175	0.1218	0.1291	0.1353	0.1433	0.143	0.1487	0.1524	0.1544	0.159	0.083
1200	37	0.0845	0.0905	0.0823	0.0834	0.0832	0.0831	0.0828	0.0842	0.0831	0.0824	0.0911	0.0839	0.0881	0.0911	0.0834	0.0828	0.0831	0.0826	0.0836	0.0825	0.0812	0.0822	0.0906	0.0834	0.0862	0.0905	0.1049	0.1003	0.0925	0.0911	0.0852	0.0908	0.0898	0.0909	0.0904	0.0829	0.088	0.1182	0.1216	0.1335	0.1388	0.1449	0.1444	0.1503	0.1548	0.1563	0.1618	0.083
1205	37	0.0845	0.0905	0.0824	0.0834	0.0831	0.0831	0.0828	0.0841	0.083	0.0822	0.091	0.0837	0.0883	0.0912	0.0833	0.0829	0.0831	0.0828	0.0837	0.0826	0.0813	0.0822	0.0907	0.0835	0.0862	0.0906	0.1121	0.1012	0.0888	0.0868	0.0828	0.0908	0.0899	0.0909	0.0903	0.083	0.0879	0.1192	0.1279	0.135	0.1392	0.1458	0.1466	0.1528	0.1597	0.1581	0.1644	0.083
1210	37	0.0845	0.0904	0.0822	0.0833	0.0831	0.0831	0.0828	0.0841	0.083	0.0821	0.091	0.0838	0.0882	0.0911	0.0835	0.0828	0.083	0.0826	0.0836	0.0826	0.0813	0.0822	0.0906	0.0836	0.0858	0.0904	0.104	0.1008	0.096	0.0825	0.0817	0.0908	0.0897	0.0909	0.0903	0.0829	0.0871	0.1204	0.128	0.1352	0.1437	0.1487	0.1505	0.1575	0.1611	0.1603	0.1697	0.0829
1215	37	0.0846	0.0904	0.0825	0.0834	0.0832	0.083	0.083	0.0842	0.0831	0.0823	0.0909	0.0839	0.0881	0.0912	0.0835	0.0829	0.0831	0.0827	0.0836	0.0826	0.0814	0.0823	0.0907	0.0836	0.0858	0.0905	0.1102	0.1011	0.0866	0.0965	0.0853	0.0907	0.0897	0.0909	0.0904	0.0829	0.0871	0.1235	0.1301	0.1382	0.1481	0.1536	0.1541	0.1601	0.1624	0.1638	0.1738	0.0828
1220	37	0.0844	0.0905	0.0822	0.0832	0.083	0.0829	0.0828	0.0841	0.083	0.0822	0.0909	0.0837	0.0881	0.0912	0.0833	0.0829	0.0832	0.0827	0.0836	0.0826	0.0812	0.0822	0.0907	0.0836	0.0858	0.0905	0.1108	0.102	0.0944	0.0833	0.0842	0.0909	0.0898	0.0908	0.0903	0.0828	0.0871	0.1258	0.1353	0.1412	0.1505	0.1562	0.1584	0.1613	0.1655	0.1679	0.1776	0.083
1225	37	0.0847	0.0904	0.0822	0.0833	0.0832	0.083	0.083	0.0842	0.0831	0.0823	0.091	0.0838	0.088	0.0911	0.0834	0.0828	0.083	0.0827	0.0836	0.0826	0.0813	0.0822	0.0907	0.0835	0.0859	0.0905	0.1081	0.1008	0.0916	0.0833	0.0911	0.0908	0.0899	0.0908	0.0903	0.0829	0.0875	0.1312	0.1394	0.1444	0.1496	0.1575	0.1593	0.1646	0.1695	0.1724	0.1812	0.083
1230	37	0.0846	0.0905	0.0824	0.0835	0.0831	0.0831	0.0829	0.0842	0.083	0.0823	0.0909	0.0838	0.0884	0.0913	0.0835	0.083	0.0831	0.0827	0.0838	0.0827	0.0814	0.0823	0.0907	0.0836	0.0859	0.0906	0.1074	0.1006	0.0938	0.0879	0.085	0.0909	0.0898	0.0909	0.0904	0.0829	0.0869	0.13	0.1419	0.1466	0.1542	0.1616	0.1608	0.1669	0.1734	0.1766	0.1863	0.0831
1235	37	0.0847	0.0904	0.0823	0.0834	0.0832	0.0831	0.0829	0.0842	0.0831	0.0822	0.091	0.084	0.0882	0.0911	0.0834	0.0828	0.0831	0.0827	0.0837	0.0826	0.0813	0.0822	0.0907	0.0835	0.0862	0.0905	0.11	0.101	0.0931	0.0875	0.0831	0.0907	0.0897	0.0908	0.0902	0.0829	0.0872	0.1353	0.1447	0.1482	0.1558	0.1628	0.1624	0.1707	0.1771	0.1813	0.1915	0.0831
1240	37	0.0846	0.0904	0.0823	0.0833	0.0832	0.0831	0.083	0.0843	0.083	0.0822	0.0911	0.0839	0.0881	0.0911	0.0834	0.0828	0.0831	0.0827	0.0837	0.0827	0.0813	0.0823	0.0907	0.0836	0.086	0.0905	0.1072	0.1006	0.091	0.0855	0.0833	0.0907	0.0898	0.0908	0.0902	0.0829	0.0867	0.1362	0.1477	0.1503	0.1583	0.163	0.1651	0.1766	0.1825	0.1856	0.1966	0.0831
1245	37	0.0846	0.0905	0.0824	0.0834	0.0831	0.0831	0.0829	0.0841	0.0831	0.0823	0.0911	0.0839	0.0882	0.0912	0.0834	0.0829	0.0831	0.0826	0.0837	0.0827	0.0813	0.0822	0.0907	0.0836	0.0861	0.0906	0.1095	0.1	0.103	0.0854	0.0932	0.0908	0.0898	0.0908	0.0902	0.0829	0.0868	0.1387	0.146	0.1547	0.1608	0.166	0.169	0.1792	0.1867	0.1899	0.2001	0.083
1250	37	0.0847	0.0905	0.0822	0.0832	0.0832	0.0831	0.0831	0.0842	0.0831	0.0824	0.091	0.0838	0.0885	0.0912	0.0834	0.0829	0.0831	0.0828	0.0838	0.0827	0.0814	0.0823	0.0908	0.0836	0.0864	0.0906	0.1062	0.101	0.0869	0.0844	0.0821	0.0908	0.0898	0.0908	0.0903	0.0829	0.0878	0.1417	0.1495	0.1546	0.1638	0.1706	0.1734	0.1852	0.1923	0.1959	0.2047	0.083
1255	37	0.0845	0.0905	0.0823	0.0833	0.0831	0.083	0.0829	0.084	0.083	0.0822	0.0909	0.0838	0.0884	0.0912	0.0835	0.0829	0.0832	0.0827	0.0837	0.0827	0.0813	0.0822	0.0908	0.0836	0.0859	0.0906	0.1055	0.103	0.0982	0.0891	0.0817	0.0908	0.0898	0.0908	0.0904	0.083	0.0865	0.1429	0.1539	0.1579	0.168	0.1739	0.1773	0.1874	0.196	0.1994	0.209	0.0831
1260	37	0.0845	0.0904	0.0824	0.0833	0.0831	0.0831	0.083	0.0843	0.0831	0.0824	0.091	0.0839	0.0883	0.0913	0.0835	0.0829	0.0832	0.0827	0.0838	0.0827	0.0814	0.0822	0.0907	0.0836	0.0864	0.0904	0.1099	0.1106	0.0936	0.0857	0.0848	0.0908	0.0897	0.0907	0.0902	0.0828	0.0867	0.1421	0.1529	0.1593	0.1701	0.1777	0.1821	0.1933	0.2009	0.2039	0.2146	0.0829
1262	37
1267	37
1272	37
1277	37	0.0833	0.0905	0.0826	0.0834	0.0833	0.0833	0.0833	0.085	0.0833	0.0826	0.0911	0.0842	0.0869	0.0911	0.0837	0.0831	0.0836	0.0828	0.0841	0.0827	0.0815	0.1865	0.0908	0.0838	0.0857	0.0903	0.087	0.0822	0.0809	0.0806	0.0816	0.0904	0.0895	0.0901	0.0902	0.0831	0.0867	0.1502	0.1626	0.1782	0.1912	0.1972	0.2014	0.209	0.2161			0.0829
1282	37	0.0835	0.0906	0.0826	0.0836	0.0833	0.0835	0.0834	0.0851	0.0835	0.0827	0.0913	0.0843	0.087	0.0911	0.0836	0.0831	0.0836	0.0831	0.0842	0.0828	0.0816	0.2053	0.0909	0.0838	0.0859	0.0902	0.0987	0.0996	0.0888	0.0806	0.0818	0.0904	0.0894	0.0901	0.0902	0.0832	0.0862	0.1542	0.1701	0.1814	0.1945	0.1991	0.2029	0.2104	0.2172			0.0829
1287	37	0.0836	0.0906	0.0825	0.0836	0.0835	0.0834	0.0833	0.0853	0.0835	0.0827	0.0913	0.0844	0.0869	0.0911	0.0836	0.0831	0.0837	0.083	0.0842	0.0828	0.0815	0.2171	0.0908	0.0837	0.0858	0.0902	0.098	0.104	0.0984	0.0843	0.0817	0.0904	0.0894	0.0901	0.0902	0.0831	0.0861	0.1591	0.172	0.182	0.1979	0.2033	0.206	0.2146	0.2221			0.0829
1292	37	0.0834	0.0904	0.0825	0.0835	0.0835	0.0833	0.0834	0.0851	0.0835	0.0825	0.0911	0.0843	0.087	0.0911	0.0836	0.0831	0.0837	0.0831	0.0843	0.0829	0.0817	0.2218	0.0909	0.0838	0.0822	0.0903	0.1015	0.1062	0.0982	0.0891	0.0832	0.0904	0.0894	0.09	0.0903	0.0831	0.0862	0.1598	0.1754	0.1855	0.1995	0.205	0.2088	0.2207	0.228			0.0828
1297	37	0.0834	0.0904	0.0824	0.0835	0.0834	0.0834	0.0834	0.0852	0.0835	0.0824	0.0911	0.0843	0.0869	0.0911	0.0836	0.0831	0.0836	0.0833	0.0843	0.0828	0.0818	0.2279	0.0908	0.0837	0.0821	0.0904	0.1009	0.104	0.1017	0.0964	0.0828	0.0904	0.0895	0.0901	0.0902	0.083	0.0861	0.1623	0.18	0.1906	0.2063	0.212	0.2148	0.2259	0.2355			0.0829
1302	37	0.0834	0.0903	0.0824	0.0836	0.0834	0.0834	0.0834	0.0851	0.0834	0.0825	0.0912	0.0842	0.0867	0.0911	0.0835	0.0831	0.0836	0.0833	0.0842	0.0828	0.0817	0.239	0.0907	0.0837	0.0838	0.0903	0.1026	0.1036	0.0993	0.0855	0.0896	0.0904	0.0894	0.0901	0.0902	0.0831	0.0861	0.1725	0.1849	0.1942	0.212	0.2175	0.2209	0.2332	0.2431			0.0828
1307	37	0.0834	0.0904	0.0823	0.0836	0.0833	0.0833	0.0834	0.0851	0.0833	0.0825	0.091	0.0842	0.0863	0.0911	0.0835	0.083	0.0836	0.0833	0.0843	0.0828	0.0817	0.2518	0.0907	0.0837	0.0842	0.0903	0.1011	0.1091	0.1016	0.087	0.0847	0.0905	0.0895	0.0901	0.0903	0.0831	0.0872	0.1713	0.1898	0.2021	0.2197	0.226	0.2267	0.2413	0.2497			0.0828
1312	37	0.0835	0.0904	0.0825	0.0836	0.0835	0.0835	0.0835	0.0853	0.0834	0.0826	0.0912	0.0844	0.087	0.0911	0.0836	0.083	0.0836	0.0834	0.0847	0.083	0.0818	0.2549	0.0908	0.0838	0.0841	0.0904	0.1004	0.1066	0.1058	0.1075	0.084	0.0905	0.0895	0.0901	0.0904	0.0831	0.0872	0.1793	0.1948	0.205	0.2231	0.2298	0.234	0.248	0.2568			0.0827
1317	37	0.0834	0.0904	0.0825	0.0837	0.0835	0.0835	0.0835	0.0852	0.0835	0.0826	0.0912	0.0842	0.0867	0.0912	0.0836	0.0831	0.0837	0.0835	0.0845	0.083	0.0818	0.2641	0.0909	0.0837	0.0838	0.0904	0.1109	0.1042	0.1044	0.0922	0.0897	0.0905	0.0895	0.0901	0.0903	0.0831	0.086	0.1848	0.2029	0.216	0.2318	0.2359	0.2419	0.2536	0.2634			0.0828
1322	37	0.0834	0.0904	0.0825	0.0837	0.0835	0.0836	0.0836	0.0853	0.0835	0.0826	0.0911	0.0843	0.0867	0.091	0.0837	0.083	0.0838	0.0835	0.0845	0.0831	0.0818	0.2607	0.0907	0.0837	0.0839	0.0904	0.1075	0.1041	0.1014	0.0928	0.0848	0.0905	0.0895	0.0901	0.0903	0.0832	0.0862	0.1858	0.2029	0.2129	0.2329	0.2405	0.2458	0.2583	0.2701			0.0828
1327	37	0.0835	0.0904	0.0826	0.0837	0.0836	0.0836	0.0835	0.0853	0.0835	0.0827	0.0912	0.0842	0.0869	0.0912	0.0837	0.0831	0.0838	0.0835	0.0847	0.0831	0.0818	0.2623	0.0909	0.0837	0.0838	0.0904	0.0987	0.1086	0.1023	0.099	0.0863	0.0905	0.0894	0.0902	0.0903	0.0831	0.0861	0.1921	0.2096	0.2234	0.2425	0.2485	0.2555	0.2685	0.2812			0.0829
1332	37	0.0835	0.0904	0.0826	0.0838	0.0836	0.0836	0.0835	0.0853	0.0835	0.0826	0.0912	0.0842	0.0889	0.0912	0.0836	0.083	0.0837	0.0836	0.0846	0.0832	0.082	0.2667	0.0908	0.0837	0.0839	0.0904	0.1067	0.1075	0.1052	0.1008	0.099	0.0906	0.0895	0.0901	0.0903	0.0831	0.0862	0.1968	0.2112	0.229	0.2506	0.2569	0.2604	0.273	0.2891			0.0829
1337	37	0.0834	0.0904	0.0825	0.0836	0.0836	0.0835	0.0834	0.0854	0.0833	0.0825	0.0912	0.0842	0.0884	0.0911	0.0835	0.083	0.0837	0.0835	0.0846	0.0831	0.0817	0.274	0.0907	0.0837	0.0837	0.0904	0.101	0.1077	0.1014	0.1009	0.1021	0.0905	0.0893	0.0901	0.0904	0.0831	0.086	0.2024	0.2162	0.2355	0.2505	0.2606	0.2669	0.2836	0.297			0.0828
1342	37	0.0835	0.0905	0.0825	0.0837	0.0835	0.0835	0.0834	0.0853	0.0834	0.0826	0.0911	0.0842	0.0881	0.0912	0.0836	0.0831	0.0838	0.0836	0.0847	0.0831	0.0819	0.2733	0.0908	0.0837	0.0842	0.0904	0.103	0.1058	0.1021	0.0985	0.0889	0.0905	0.0894	0.0902	0.0903	0.0831	0.0873	0.204	0.2192	0.2336	0.2537	0.2638	0.2713	0.2873	0.3013			0.0829
1347	37	0.0835	0.0904	0.0826	0.0838	0.0837	0.0836	0.0836	0.0855	0.0835	0.0826	0.0911	0.0843	0.086	0.0912	0.0837	0.0832	0.0838	0.0836	0.0848	0.0833	0.082	0.2701	0.0908	0.0839	0.084	0.0904	0.0988	0.1042	0.102	0.0983	0.0852	0.0905	0.0894	0.0902	0.0903	0.0832	0.0872	0.2099	0.2294	0.2474	0.2662	0.2761	0.2819	0.298	0.3201			0.0829
1352	37	0.0835	0.0906	0.0826	0.0838	0.0836	0.0836	0.0837	0.0854	0.0835	0.0826	0.0912	0.0843	0.0852	0.0912	0.0836	0.0831	0.0837	0.0835	0.0847	0.0832	0.0818	0.2737	0.0908	0.0837	0.0837	0.0903	0.0998	0.104	0.097	0.0972	0.0847	0.0904	0.0894	0.0901	0.0903	0.0831	0.0823	0.2114	0.2292	0.2487	0.2683	0.2795	0.2877	0.306	0.3274			0.0828
1357	37	0.0834	0.0904	0.0826	0.0839	0.0838	0.0836	0.0835	0.0855	0.0836	0.0826	0.0912	0.0844	0.0832	0.0911	0.0835	0.0831	0.0837	0.0835	0.0847	0.0833	0.0819	0.2765	0.0908	0.0837	0.0839	0.0904	0.1055	0.1025	0.1	0.0953	0.0863	0.0904	0.0895	0.0902	0.0903	0.0831	0.0824	0.214	0.2356	0.2528	0.2775	0.2916	0.2964	0.3192	0.339			0.0829
1362	37	0.0834	0.0904	0.0826	0.0837	0.0837	0.0836	0.0835	0.0854	0.0835	0.0825	0.0911	0.0843	0.0834	0.0911	0.0837	0.0831	0.0837	0.0836	0.0847	0.0832	0.0819	0.2781	0.0908	0.0838	0.0838	0.0904	0.1072	0.1043	0.1005	0.0911	0.084	0.0905	0.0895	0.0901	0.0903	0.0832	0.0822	0.2188	0.2431	0.2612	0.2949	0.2961	0.307	0.332	0.356			0.0829
1367	37	0.0836	0.0905	0.0826	0.0837	0.0836	0.0836	0.0836	0.0854	0.0836	0.0825	0.0912	0.0844	0.0835	0.0912	0.0837	0.0831	0.0838	0.0836	0.0848	0.0833	0.0821	0.2792	0.0908	0.0838	0.0842	0.0904	0.1041	0.1043	0.1011	0.0915	0.0847	0.0905	0.0895	0.0902	0.0904	0.083	0.0824	0.2264	0.2476	0.268	0.3023	0.3081	0.3127	0.3371	0.3617			0.0829
1371	37
1376	37
1381	37	0.0835	0.0905	0.0827	0.0837	0.0835	0.0834	0.0834	0.0852	0.0833	0.0827	0.0912	0.087	0.0825	0.091	0.0836	0.0833	0.0836	0.083	0.0839	0.0828	0.0816	0.1597	0.0909	0.0834	0.0841	0.0904	0.1058	0.0984	0.0818	0.0808	0.0814	0.0907	0.0898	0.0906	0.0905	0.083	0.0825	0.2553	0.286	0.3054	0.3349	0.3482	0.3654					0.0827
1386	37	0.0836	0.0906	0.0826	0.0838	0.0837	0.0836	0.0835	0.0853	0.0836	0.0827	0.0911	0.0866	0.0828	0.0911	0.0836	0.0833	0.0836	0.0832	0.0842	0.083	0.0818	0.1544	0.0909	0.0831	0.084	0.0905	0.096	0.1001	0.0877	0.0813	0.0839	0.0906	0.0897	0.0908	0.0905	0.0829	0.0825	0.2658	0.2921	0.3174	0.3514	0.3615	0.3739					0.0828
1391	37	0.0837	0.0907	0.0827	0.084	0.0839	0.0836	0.0837	0.0855	0.0837	0.0828	0.0912	0.0863	0.0825	0.091	0.0837	0.0832	0.0837	0.0833	0.0843	0.0831	0.0819	0.1546	0.0908	0.0831	0.0841	0.0903	0.1023	0.1003	0.0931	0.0877	0.0817	0.0907	0.0898	0.0907	0.0905	0.0828	0.0826	0.2743	0.3057	0.332	0.3725	0.3816	0.395					0.0828
1396	37	0.0836	0.0905	0.0828	0.0842	0.084	0.0839	0.0839	0.0857	0.084	0.0829	0.0912	0.0861	0.0822	0.0911	0.0838	0.0835	0.0839	0.0837	0.0846	0.0833	0.0822	0.1504	0.0909	0.0831	0.0841	0.0904	0.0987	0.1092	0.0988	0.0928	0.0971	0.0907	0.0898	0.0906	0.0905	0.0828	0.0825	0.2639	0.3078	0.336	0.3683	0.381	0.3957					0.0829
1401	37	0.0834	0.0904	0.0828	0.0842	0.0841	0.084	0.0838	0.0859	0.0841	0.083	0.091	0.0861	0.082	0.091	0.0837	0.0835	0.084	0.084	0.085	0.0837	0.0825	0.1494	0.0909	0.083	0.0839	0.0904	0.0951	0.1037	0.102	0.0976	0.085	0.0908	0.0899	0.0907	0.0905	0.0829	0.0825	0.276	0.3165	0.35	0.3868	0.4031	0.4139					0.0829
1406	37	0.0834	0.0904	0.0828	0.0844	0.0843	0.084	0.0841	0.0859	0.0842	0.083	0.091	0.0859	0.0821	0.091	0.0837	0.0835	0.0842	0.0842	0.0852	0.0839	0.0828	0.1474	0.0907	0.0829	0.0839	0.0905	0.0976	0.1029	0.1053	0.1006	0.0874	0.0908	0.0899	0.0909	0.0905	0.0829	0.0824	0.2875	0.3299	0.3602	0.4076	0.4219	0.4364					0.0829
1411	37	0.0835	0.0905	0.0829	0.0847	0.0845	0.0843	0.0842	0.0864	0.0845	0.0832	0.0912	0.0862	0.082	0.0911	0.0839	0.0836	0.0845	0.0846	0.0856	0.0843	0.0832	0.1461	0.0909	0.083	0.0838	0.0906	0.1015	0.1057	0.1008	0.0945	0.082	0.0909	0.09	0.0908	0.0905	0.0829	0.0824	0.2941	0.3389	0.3721	0.4234	0.4377	0.4507					0.083
1416	37	0.0833	0.0904	0.0829	0.0846	0.0844	0.0844	0.0843	0.0863	0.0846	0.0832	0.091	0.086	0.0822	0.0911	0.0837	0.0837	0.0845	0.0847	0.0857	0.0844	0.0834	0.1476	0.0909	0.0832	0.0841	0.0905	0.1022	0.1085	0.1027	0.0899	0.0877	0.0909	0.0899	0.0909	0.0906	0.083	0.0824	0.3159	0.3516	0.3902	0.4471	0.4608	0.4759					0.0829
1421	37	0.0835	0.0905	0.0831	0.0848	0.0846	0.0845	0.0845	0.0865	0.0846	0.0832	0.0912	0.0859	0.0819	0.0911	0.0839	0.0838	0.0846	0.0848	0.0859	0.0846	0.0835	0.1475	0.0909	0.0833	0.0839	0.0905	0.1048	0.1075	0.1023	0.09	0.0924	0.091	0.0899	0.0909	0.0905	0.0829	0.0825	0.3241	0.3719	0.4158	0.4715	0.4839	0.4998					0.083
1426	37
1431	37
1432	37	0.0835	0.0905	0.0826	0.0837	0.0835	0.0835	0.0834	0.0853	0.0836	0.0829	0.0912	0.0866	0.0826	0.0912	0.0838	0.0834	0.0838	0.0833	0.0844	0.0831	0.082	0.1672	0.0909	0.0834	0.0843	0.0901	0.11	0.1059	0.0899	0.081	0.0818	0.0906	0.0895	0.0903	0.0903	0.0833	0.0827	0.3169	0.3946									0.0827
1437	37	0.0834	0.0903	0.0827	0.0839	0.0836	0.0836	0.0835	0.0854	0.0836	0.083	0.091	0.086	0.0824	0.0911	0.0838	0.0835	0.084	0.0836	0.0845	0.0832	0.0821	0.1649	0.0909	0.0834	0.0843	0.0901	0.0959	0.1029	0.106	0.1006	0.0869	0.0906	0.0896	0.0903	0.0905	0.0834	0.0826	0.3505	0.4214									0.0828
1442	37	0.0835	0.0905	0.0825	0.0836	0.0835	0.0835	0.0835	0.0853	0.0836	0.083	0.0911	0.086	0.0825	0.0912	0.0838	0.0834	0.0839	0.0835	0.0844	0.0832	0.0821	0.1634	0.0908	0.0833	0.0841	0.09	0.0832	0.0998	0.1031	0.1032	0.0897	0.0905	0.0895	0.0903	0.0903	0.0833	0.0825	0.3644	0.4411									0.0827
1447	37	0.0835	0.0904	0.0826	0.0836	0.0834	0.0835	0.0835	0.0853	0.0835	0.0829	0.0911	0.0855	0.0824	0.091	0.0837	0.0833	0.0838	0.0834	0.0844	0.0832	0.0821	0.162	0.0908	0.0836	0.0843	0.0901	0.0881	0.0998	0.1061	0.1015	0.093	0.0905	0.0895	0.0903	0.0902	0.0832	0.0825	0.3801	0.4481									0.0829
1452	37	0.0833	0.0903	0.0825	0.0835	0.0834	0.0834	0.0834	0.0853	0.0836	0.0829	0.0909	0.0855	0.0824	0.0911	0.0837	0.0833	0.0838	0.0833	0.0844	0.0832	0.0821	0.1639	0.0908	0.0834	0.0841	0.09	0.0871	0.1027	0.1045	0.1052	0.0914	0.0905	0.0895	0.0903	0.0903	0.0834	0.0824	0.4049	0.4626									0.0829
1457	37	0.0835	0.0905	0.0827	0.0838	0.0836	0.0835	0.0834	0.0854	0.0838	0.083	0.0911	0.0856	0.0824	0.0911	0.0837	0.0834	0.0838	0.0832	0.0844	0.0831	0.0821	0.1673	0.0909	0.0835	0.0838	0.0899	0.09	0.1105	0.1063	0.1002	0.0873	0.0906	0.0896	0.0902	0.0903	0.0833	0.0825	0.392	0.4552									0.0828
1462	37	0.0835	0.0904	0.0826	0.0835	0.0834	0.0834	0.0833	0.0854	0.0835	0.0829	0.0911	0.0856	0.0824	0.0911	0.0836	0.0832	0.0838	0.0833	0.0843	0.0831	0.082	0.1674	0.0908	0.0843	0.0843	0.0899	0.0846	0.1064	0.1065	0.1009	0.09	0.0905	0.0895	0.0902	0.0903	0.0833	0.0824	0.4159	0.4894									0.0828
1467	37	0.0833	0.0903	0.0824	0.0835	0.0835	0.0833	0.0834	0.0854	0.0835	0.0829	0.091	0.0856	0.0824	0.091	0.0836	0.0832	0.0838	0.0832	0.0843	0.0831	0.0819	0.1621	0.0907	0.0838	0.0841	0.0899	0.0928	0.112	0.1016	0.1072	0.0851	0.0906	0.0895	0.0903	0.0903	0.0834	0.0824	0.4249	0.5034									0.0828
1472	37	0.083	0.0903	0.0827	0.0836	0.0836	0.0837	0.0835	0.0854	0.0836	0.083	0.091	0.0858	0.0825	0.091	0.0837	0.0833	0.0837	0.0834	0.0844	0.0833	0.082	0.1597	0.0908	0.0841	0.084	0.0899	0.0928	0.1019	0.1042	0.101	0.0824	0.0905	0.0896	0.0903	0.0903	0.0834	0.0825	0.4393	0.5035									0.0829
1477	37	0.0829	0.0904	0.0825	0.0836	0.0836	0.0834	0.0834	0.0853	0.0837	0.0828	0.0911	0.0858	0.0825	0.091	0.0836	0.0833	0.0838	0.0834	0.0845	0.0832	0.0821	0.1595	0.0909	0.0842	0.0835	0.0897	0.1014	0.1064	0.1064	0.1068	0.0979	0.0905	0.0895	0.0902	0.0903	0.0833	0.0824	0.4661	0.5148									0.0828
1482	37	0.083	0.0904	0.0826	0.0837	0.0836	0.0835	0.0836	0.0854	0.0838	0.083	0.091	0.0858	0.0825	0.091	0.0836	0.0833	0.0838	0.0833	0.0845	0.0832	0.0821	0.1678	0.0908	0.0838	0.0837	0.0898	0.0863	0.104	0.1066	0.1008	0.0894	0.0906	0.0896	0.0902	0.0903	0.0833	0.0825	0.4685	0.5231									0.0828
1487	37	0.0831	0.0904	0.0826	0.0836	0.0836	0.0835	0.0835	0.0854	0.0836	0.0829	0.0911	0.0857	0.0825	0.0911	0.0837	0.0834	0.084	0.0836	0.0846	0.0834	0.0822	0.1753	0.0908	0.0838	0.0835	0.0899	0.0838	0.1037	0.1039	0.1052	0.1041	0.0906	0.0896	0.0903	0.0904	0.0834	0.0824	0.4849	0.5308									0.0828
1492	37	0.0831	0.0905	0.0827	0.0836	0.0837	0.0835	0.0835	0.0853	0.0837	0.083	0.0911	0.0858	0.0825	0.091	0.0837	0.0833	0.0839	0.0835	0.0845	0.0833	0.0822	0.1805	0.0908	0.0839	0.0835	0.0899	0.0963	0.1071	0.1009	0.0988	0.0894	0.0906	0.0896	0.0904	0.0904	0.0833	0.0824	0.4899	0.5423									0.0828
1497	37	0.083	0.0903	0.0824	0.0835	0.0836	0.0835	0.0835	0.0855	0.0836	0.083	0.0911	0.0857	0.0825	0.0911	0.0837	0.0834	0.084	0.0836	0.0847	0.0835	0.0822	0.1803	0.0909	0.084	0.0835	0.0897	0.0995	0.1051	0.1008	0.0985	0.0871	0.0906	0.0896	0.0902	0.0903	0.0832	0.0824	0.4937	0.5474									0.0827
1502	37	0.0831	0.0904	0.0825	0.0835	0.0834	0.0835	0.0833	0.0854	0.0834	0.0829	0.0911	0.0856	0.0825	0.091	0.0836	0.0832	0.0838	0.0834	0.0845	0.0831	0.0821	0.1834	0.0909	0.084	0.0835	0.0897	0.1034	0.1048	0.1022	0.097	0.0885	0.0906	0.0896	0.0903	0.0904	0.0833	0.0825	0.5076	0.5663									0.0827
1507	37	0.083	0.0904	0.0826	0.0837	0.0836	0.0838	0.0835	0.0856	0.0836	0.083	0.091	0.0855	0.0826	0.0911	0.0837	0.0833	0.0839	0.0835	0.0846	0.0833	0.0822	0.1773	0.0908	0.084	0.0834	0.0899	0.0899	0.1042	0.1069	0.1035	0.0843	0.0907	0.0896	0.0903	0.0904	0.0834	0.0823	0.5259	0.594									0.0828
1512	37	0.0828	0.0905	0.0825	0.0835	0.0836	0.0835	0.0835	0.0854	0.0836	0.0829	0.0911	0.0834	0.0824	0.0911	0.0837	0.0834	0.0839	0.0834	0.0846	0.0833	0.0822	0.1752	0.0908	0.0841	0.0836	0.0898	0.0876	0.103	0.1043	0.1005	0.0837	0.0906	0.0896	0.0903	0.0904	0.0833	0.0824	0.537	0.6054									0.0828
1517	37	0.0829	0.0903	0.0825	0.0836	0.0836	0.0835	0.0835	0.0853	0.0835	0.0829	0.091	0.0833	0.0825	0.091	0.0837	0.0833	0.0838	0.0835	0.0845	0.0833	0.0822	0.1693	0.0908	0.084	0.0834	0.0898	0.1007	0.1049	0.1071	0.0979	0.0906	0.0907	0.0896	0.0903	0.0903	0.0833	0.0824	0.5506	0.633									0.0827
1522	37	0.0828	0.0904	0.0826	0.0836	0.0836	0.0836	0.0835	0.0854	0.0836	0.083	0.091	0.0832	0.0825	0.0911	0.0838	0.0834	0.0838	0.0836	0.0845	0.0834	0.0822	0.1657	0.0909	0.0839	0.0835	0.0898	0.0893	0.1091	0.1045	0.1009	0.0865	0.0907	0.0898	0.0904	0.0904	0.0834	0.0824	0.5646	0.6534									0.0828
1527	37	0.0827	0.0904	0.0825	0.0835	0.0836	0.0835	0.0835	0.0853	0.0836	0.0828	0.0911	0.0833	0.0825	0.091	0.0836	0.0833	0.0838	0.0834	0.0845	0.0833	0.0821	0.1677	0.0908	0.0839	0.0831	0.0897	0.0977	0.1029	0.1064	0.0974	0.088	0.0905	0.0896	0.0903	0.0903	0.0833	0.0823	0.5716	0.6591									0.0828
1532	37	0.0828	0.0903	0.0826	0.0836	0.0835	0.0835	0.0835	0.0853	0.0836	0.0829	0.091	0.0832	0.0824	0.091	0.0837	0.0832	0.0839	0.0834	0.0846	0.0833	0.0822	0.1683	0.0908	0.084	0.0834	0.0898	0.1067	0.1073	0.1033	0.0931	0.0833	0.0906	0.0896	0.0903	0.0904	0.0833	0.0825	0.5789	0.648									0.0827
1537	37	0.0828	0.0905	0.0825	0.0837	0.0836	0.0835	0.0835	0.0854	0.0837	0.083	0.0911	0.0833	0.0825	0.0911	0.0837	0.0833	0.0839	0.0835	0.0846	0.0832	0.0821	0.166	0.0908	0.0837	0.0832	0.0896	0.092	0.1065	0.1044	0.1062	0.0951	0.0905	0.0896	0.0903	0.0903	0.0832	0.0825	0.6129	0.6753									0.0828
1542	37	0.0828	0.0903	0.0826	0.0835	0.0836	0.0836	0.0836	0.0855	0.0837	0.0829	0.091	0.0831	0.0825	0.0911	0.0838	0.0833	0.0839	0.0835	0.0847	0.0834	0.0822	0.1649	0.0909	0.0838	0.0829	0.0895	0.0932	0.1081	0.1026	0.0964	0.084	0.0906	0.0895	0.0904	0.0903	0.0832	0.0825	0.61	0.6345									0.0828
1547	37	0.0827	0.0903	0.0825	0.0835	0.0835	0.0835	0.0834	0.0854	0.0836	0.0829	0.091	0.0832	0.0825	0.091	0.0837	0.0833	0.0838	0.0834	0.0845	0.0833	0.0821	0.1637	0.0909	0.0838	0.0837	0.0897	0.0926	0.1051	0.1025	0.0901	0.0981	0.0906	0.0896	0.0903	0.0905	0.0833	0.0823	0.6251	0.638									0.0828
1552	37	0.0827	0.0903	0.0827	0.0835	0.0836	0.0835	0.0835	0.0853	0.0836	0.0829	0.0911	0.0832	0.0825	0.0911	0.0837	0.0834	0.0839	0.0835	0.0846	0.0833	0.0822	0.1606	0.0909	0.084	0.083	0.0897	0.0896	0.1051	0.1025	0.0924	0.0835	0.0906	0.0896	0.0903	0.0903	0.0833	0.0824	0.6122	0.5983									0.0827
1557	37	0.0827	0.0904	0.0827	0.0835	0.0835	0.0834	0.0835	0.0854	0.0836	0.0829	0.0911	0.0831	0.0825	0.091	0.0837	0.0833	0.0837	0.0833	0.0844	0.0833	0.0821	0.1589	0.0907	0.0839	0.0831	0.0896	0.102	0.11	0.1024	0.0978	0.0929	0.0906	0.0896	0.0903	0.0903	0.0833	0.0824	0.6253	0.6044									0.0828
1562	37	0.0827	0.0903	0.0827	0.0835	0.0835	0.0835	0.0834	0.0853	0.0835	0.083	0.0911	0.083	0.0825	0.0911	0.0836	0.0833	0.0837	0.0833	0.0843	0.0831	0.0821	0.1568	0.0908	0.0838	0.0831	0.0897	0.0908	0.1039	0.1023	0.0896	0.086	0.0906	0.0896	0.0904	0.0904	0.0832	0.0825	0.6038	0.5904									0.0826
1567	37	0.0825	0.0903	0.0828	0.0834	0.0834	0.0835	0.0835	0.0852	0.0835	0.0828	0.091	0.0831	0.0825	0.091	0.0836	0.0832	0.0838	0.0833	0.0843	0.0832	0.082	0.1535	0.0908	0.0838	0.0832	0.0898	0.1007	0.1043	0.0997	0.0935	0.0883	0.0906	0.0895	0.0903	0.0905	0.0833	0.0825	0.5961	0.594									0.0827
1572	37	0.0825	0.0905	0.0827	0.0835	0.0835	0.0835	0.0835	0.0854	0.0836	0.0829	0.091	0.0831	0.0824	0.091	0.0837	0.0833	0.0837	0.0833	0.0844	0.0831	0.082	0.1492	0.0908	0.0838	0.0833	0.0898	0.0828	0.102	0.1054	0.0975	0.0834	0.0906	0.0895	0.0903	0.0903	0.0833	0.0825	0.6015	0.5872									0.0828
1577	37	0.0824	0.0905	0.0828	0.0836	0.0835	0.0834	0.0835	0.0853	0.0836	0.0829	0.0911	0.0831	0.0825	0.0911	0.0837	0.0833	0.0837	0.0833	0.0843	0.0832	0.082	0.1475	0.0908	0.0837	0.0832	0.0898	0.0961	0.1081	0.102	0.1081	0.0997	0.0906	0.0895	0.0903	0.0903	0.0832	0.0823	0.5858	0.576									0.0828
1582	37	0.0823	0.0903	0.0827	0.0835	0.0835	0.0834	0.0835	0.0854	0.0835	0.083	0.091	0.083	0.0825	0.0911	0.0836	0.0833	0.0836	0.0834	0.0843	0.0832	0.082	0.1453	0.0909	0.0837	0.0832	0.0897	0.0956	0.1036	0.1064	0.0987	0.09	0.0907	0.0896	0.0903	0.0904	0.0832	0.0823	0.5777	0.5738									0.0828
1587	37	0.0823	0.0903	0.0827	0.0846	0.0835	0.0833	0.0836	0.0854	0.0835	0.0829	0.091	0.0831	0.0824	0.0911	0.0837	0.0833	0.0837	0.0832	0.0844	0.0831	0.082	0.1413	0.0908	0.0837	0.0832	0.0897	0.0879	0.1045	0.107	0.0963	0.0835	0.0906	0.0897	0.0903	0.0904	0.0832	0.0824	0.5701	0.5734									0.0826
1592	37	0.0824	0.0905	0.0827	0.0847	0.0844	0.0834	0.0835	0.0854	0.0836	0.083	0.0911	0.083	0.0824	0.091	0.0837	0.0832	0.0837	0.0834	0.0843	0.0832	0.0819	0.1362	0.0908	0.0837	0.0833	0.0897	0.0897	0.1028	0.1061	0.0936	0.0865	0.0906	0.0896	0.0903	0.0904	0.0833	0.0823	0.573	0.5752									0.0827
1597	37	0.0824	0.0904	0.0827	0.0847	0.0845	0.0834	0.0834	0.0853	0.0832	0.083	0.0911	0.083	0.0825	0.091	0.0838	0.0833	0.0837	0.0834	0.0844	0.0832	0.0822	0.1321	0.0909	0.0839	0.0831	0.0896	0.0834	0.1065	0.1049	0.1025	0.084	0.0905	0.0896	0.0902	0.0903	0.0832	0.0822	0.5745	0.5798									0.0827
1602	37	0.0824	0.0904	0.0827	0.0847	0.0846	0.0834	0.0835	0.0853	0.0836	0.0831	0.091	0.0831	0.0825	0.091	0.0837	0.0834	0.0836	0.0833	0.0844	0.0832	0.082	0.1271	0.0908	0.0838	0.0832	0.0895	0.0857	0.1081	0.1067	0.1061	0.0981	0.0905	0.0895	0.0902	0.0903	0.0832	0.0823	0.5732	0.577									0.0827
1607	37	0.0824	0.0903	0.0825	0.0845	0.0844	0.0834	0.0835	0.0853	0.0835	0.0829	0.0911	0.083	0.0824	0.0911	0.0838	0.0834	0.0837	0.0834	0.0843	0.0832	0.0821	0.1225	0.0909	0.0838	0.0832	0.0897	0.0852	0.0998	0.1058	0.1	0.0889	0.0904	0.0896	0.0903	0.0903	0.0832	0.0822	0.5757	0.5775									0.0827
1612	37	0.0825	0.0904	0.0826	0.0846	0.0845	0.0834	0.0835	0.0853	0.0836	0.0829	0.091	0.0831	0.0824	0.091	0.0837	0.0832	0.0836	0.0834	0.0843	0.0831	0.082	0.1194	0.0908	0.0837	0.0832	0.0897	0.0958	0.1046	0.1051	0.1013	0.0872	0.0906	0.0896	0.0903	0.0904	0.0833	0.0823	0.5676	0.57									0.0827
1617	37	0.0824	0.0903	0.0825	0.0846	0.0847	0.0849	0.0834	0.0852	0.0835	0.0829	0.0909	0.083	0.0825	0.0911	0.0837	0.0833	0.0837	0.0833	0.0844	0.0831	0.0821	0.1157	0.0909	0.0836	0.0831	0.0896	0.0823	0.1016	0.1035	0.1034	0.0845	0.0906	0.0895	0.0903	0.0904	0.0832	0.0822	0.5701	0.5718									0.0827
1622	37	0.0826	0.0904	0.0825	0.0846	0.0846	0.0848	0.0835	0.0853	0.0835	0.0831	0.0912	0.083	0.0824	0.091	0.0837	0.0833	0.0835	0.0833	0.0843	0.083	0.082	0.1099	0.0908	0.0836	0.0833	0.0896	0.0998	0.1031	0.1024	0.0992	0.0854	0.0905	0.0895	0.0903	0.0903	0.0832	0.0822	0.5827	0.5724									0.0828
1627	37	0.0826	0.0904	0.0825	0.0845	0.0845	0.0847	0.0834	0.0854	0.0835	0.0831	0.0911	0.0831	0.0824	0.0911	0.0837	0.0832	0.0837	0.0832	0.0843	0.0831	0.082	0.1038	0.0907	0.0837	0.0832	0.0897	0.0835	0.1021	0.1023	0.0976	0.0885	0.0906	0.0895	0.0903	0.0903	0.0832	0.0823	0.5716	0.5714									0.0827
1632	37	0.0825	0.0904	0.0824	0.0844	0.0844	0.0847	0.0834	0.0854	0.0835	0.083	0.091	0.0829	0.0823	0.0911	0.0837	0.0834	0.0836	0.0833	0.0843	0.0831	0.082	0.0979	0.0908	0.0838	0.0832	0.0896	0.082	0.0984	0.1054	0.1025	0.0824	0.0906	0.0897	0.0903	0.0903	0.0832	0.0822	0.5658	0.5742									0.0827
1637	37	0.0826	0.0904	0.0824	0.0846	0.0845	0.0848	0.0847	0.0853	0.0835	0.0831	0.0911	0.083	0.0823	0.091	0.0837	0.0833	0.0837	0.0833	0.0842	0.0831	0.082	0.0918	0.0908	0.0839	0.0833	0.0897	0.0833	0.1036	0.1061	0.0988	0.0977	0.0905	0.0896	0.0903	0.0904	0.0833	0.0822	0.5654	0.5791									0.0828
1642	37	0.0826	0.0904	0.0823	0.0844	0.0844	0.0848	0.0847	0.0854	0.0836	0.0831	0.0911	0.0829	0.0823	0.0911	0.0837	0.0833	0.0838	0.0833	0.0843	0.0833	0.082	0.0825	0.0907	0.0837	0.0833	0.0897	0.0915	0.1119	0.1045	0.1004	0.083	0.0906	0.0896	0.0903	0.0904	0.0834	0.0824	0.5573	0.5714									0.0829
1647	37	0.0825	0.0903	0.0823	0.0844	0.0845	0.0848	0.0846	0.0852	0.0835	0.083	0.091	0.083	0.082	0.0911	0.0837	0.0834	0.0836	0.0834	0.0844	0.0833	0.0821	0.0826	0.0909	0.0839	0.0832	0.0898	0.1003	0.1026	0.1019	0.0866	0.0854	0.0905	0.0896	0.0904	0.0904	0.0834	0.0819	0.56	0.5739									0.0826
1652	37	0.0827	0.0905	0.0824	0.0845	0.0852	0.0847	0.085	0.0855	0.0836	0.083	0.0911	0.083	0.0821	0.091	0.0837	0.0833	0.0837	0.0833	0.0843	0.0836	0.082	0.0825	0.0907	0.0838	0.0832	0.0898	0.0869	0.1025	0.0983	0.0946	0.0824	0.0905	0.0897	0.0905	0.0905	0.0831	0.0821	0.557	0.5723									0.0827
1657	37	0.0828	0.0905	0.0819	0.0846	0.0851	0.0849	0.0851	0.0855	0.0835	0.0873	0.0911	0.0829	0.082	0.091	0.0838	0.0834	0.0836	0.0834	0.0845	0.0836	0.082	0.0826	0.0908	0.084	0.083	0.0898	0.1021	0.1125	0.1017	0.1007	0.0913	0.0905	0.0896	0.0904	0.0904	0.0831	0.0822	0.5612	0.5711									0.0828
1662	37	0.0828	0.0904	0.082	0.0846	0.0851	0.0847	0.0849	0.0856	0.0836	0.0876	0.0912	0.083	0.0818	0.091	0.0838	0.0832	0.0834	0.0831	0.0842	0.0834	0.0819	0.0825	0.0907	0.0838	0.0831	0.0897	0.0945	0.1011	0.1027	0.0939	0.0851	0.0904	0.0896	0.0905	0.0904	0.0831	0.082	0.5551	0.5637									0.0827
1667	37	0.0827	0.0905	0.082	0.0843	0.0852	0.0847	0.0848	0.0855	0.0836	0.0879	0.0911	0.083	0.0822	0.0912	0.0837	0.0833	0.0834	0.0832	0.0843	0.0834	0.0819	0.0828	0.0908	0.084	0.0833	0.0897	0.0911	0.1009	0.1024	0.0922	0.0838	0.0904	0.0897	0.0907	0.0903	0.0829	0.0823	0.5561	0.5654									0.0827
1672	37	0.0828	0.0906	0.0818	0.0841	0.0851	0.0846	0.0825	0.0854	0.0835	0.0872	0.091	0.0829	0.0817	0.0911	0.0837	0.0832	0.0834	0.0831	0.0843	0.0836	0.0818	0.0827	0.0906	0.0838	0.083	0.0897	0.0865	0.1023	0.1039	0.0923	0.0868	0.0904	0.0896	0.0906	0.0903	0.0829	0.0818	0.5571	0.5662									0.0825
1677	37	0.083	0.0906	0.0821	0.0841	0.0856	0.0848	0.0825	0.0856	0.0835	0.088	0.0911	0.0829	0.0825	0.0911	0.0837	0.0831	0.0834	0.0832	0.0843	0.0838	0.0819	0.0828	0.0908	0.0838	0.0831	0.0897	0.1024	0.1096	0.0934	0.0951	0.0879	0.0904	0.0897	0.0906	0.0903	0.083	0.082	0.557	0.563									0.0826
1682	37	0.083	0.0904	0.0819	0.0842	0.0848	0.0847	0.0825	0.0855	0.0834	0.088	0.0912	0.0829	0.0825	0.091	0.0837	0.0832	0.0834	0.0831	0.0843	0.0835	0.0818	0.0827	0.0908	0.0838	0.083	0.0898	0.0999	0.103	0.0998	0.0914	0.0904	0.0904	0.0896	0.0907	0.0904	0.083	0.0819	0.5528	0.5632									0.0826
1687	37	0.083	0.0905	0.0817	0.084	0.0846	0.084	0.0824	0.0855	0.0834	0.088	0.0911	0.0828	0.0833	0.0911	0.0836	0.0831	0.0834	0.0831	0.0842	0.0835	0.0819	0.0827	0.0907	0.0839	0.0831	0.0898	0.1069	0.1011	0.0984	0.0903	0.0886	0.0904	0.0896	0.0906	0.0904	0.083	0.0819	0.5549	0.5645									0.0825
1692	37	0.0831	0.0904	0.0818	0.0839	0.0839	0.084	0.0824	0.0855	0.0855	0.0885	0.0911	0.0827	0.0836	0.0911	0.0838	0.0833	0.0837	0.0831	0.0841	0.0831	0.0819	0.0826	0.0909	0.0839	0.0832	0.09	0.0976	0.101	0.0927	0.0834	0.084	0.0906	0.0896	0.0905	0.0904	0.0831	0.0822	0.5565	0.5581									0.0826
1697	37	0.0831	0.0904	0.0817	0.0839	0.084	0.0838	0.0824	0.0855	0.0854	0.088	0.0911	0.0826	0.0833	0.091	0.0838	0.0832	0.0835	0.0831	0.0842	0.0834	0.0818	0.0826	0.0908	0.0837	0.083	0.0899	0.1085	0.1092	0.0991	0.0844	0.089	0.0905	0.0896	0.0906	0.0904	0.083	0.0819	0.5526	0.5605									0.0826
1702	37	0.0832	0.0904	0.0817	0.0832	0.0836	0.0838	0.0822	0.0855	0.0855	0.0879	0.0912	0.0823	0.0829	0.091	0.0838	0.0833	0.0838	0.0831	0.0843	0.0834	0.0819	0.0827	0.0908	0.0839	0.0829	0.0898	0.0968	0.1039	0.1031	0.0905	0.082	0.0905	0.0896	0.0905	0.0903	0.083	0.0819	0.5501	0.56									0.0827
1707	37	0.0833	0.0904	0.0817	0.0831	0.0831	0.083	0.0821	0.0851	0.0856	0.0874	0.0912	0.0823	0.083	0.0911	0.0838	0.0832	0.0837	0.0831	0.0842	0.083	0.0818	0.0825	0.0909	0.0838	0.0831	0.0899	0.0929	0.1035	0.1027	0.0837	0.0828	0.0905	0.0897	0.0904	0.0905	0.0831	0.0819	0.5473	0.5585									0.0826
1712	37	0.0832	0.0903	0.0816	0.0829	0.083	0.0835	0.0823	0.0849	0.0853	0.0874	0.091	0.0821	0.0831	0.091	0.0837	0.0831	0.0837	0.083	0.0841	0.0829	0.0817	0.0824	0.0908	0.0839	0.0828	0.0899	0.0856	0.1119	0.1016	0.0827	0.0821	0.0906	0.0896	0.0903	0.0904	0.0831	0.082	0.5445	0.5587									0.0827
1717	37	0.0833	0.0906	0.0819	0.0831	0.083	0.083	0.0821	0.0851	0.0856	0.0857	0.0912	0.0825	0.0831	0.0911	0.0837	0.0833	0.0836	0.0831	0.0839	0.0829	0.0817	0.0825	0.0908	0.0836	0.0832	0.0899	0.0948	0.102	0.0931	0.0878	0.0824	0.0905	0.0895	0.0903	0.0902	0.0831	0.082	0.5451	0.5546									0.0826
1722	37	0.0832	0.0905	0.0815	0.0829	0.0829	0.0829	0.0822	0.085	0.0855	0.0855	0.0912	0.0823	0.0834	0.091	0.0837	0.0832	0.0837	0.083	0.0841	0.083	0.0818	0.0826	0.0908	0.0849	0.0828	0.0898	0.0823	0.1001	0.0996	0.0869	0.082	0.0905	0.0895	0.0904	0.0904	0.0832	0.0816	0.5457	0.557									0.0827
1727	37	0.083	0.0903	0.0814	0.0827	0.0828	0.0828	0.082	0.0852	0.0852	0.0841	0.091	0.0823	0.0832	0.091	0.0837	0.0831	0.0835	0.083	0.084	0.0829	0.0817	0.0825	0.0908	0.084	0.0827	0.0899	0.0828	0.095	0.1023	0.0818	0.0861	0.0905	0.0896	0.0904	0.0904	0.0833	0.0819	0.5442	0.5547									0.0828
1732	37	0.0833	0.0904	0.0818	0.0828	0.0829	0.0829	0.0824	0.0845	0.0854	0.0829	0.0913	0.0825	0.083	0.0909	0.0838	0.0833	0.0836	0.083	0.0842	0.0829	0.0818	0.0826	0.0908	0.0825	0.0828	0.09	0.082	0.1034	0.0965	0.0889	0.0821	0.0905	0.0897	0.0903	0.0905	0.0832	0.082	0.5406	0.5546									0.0827
1737	37	0.0833	0.0905	0.0818	0.083	0.0829	0.083	0.0824	0.0844	0.0853	0.0828	0.0911	0.0827	0.0829	0.091	0.0838	0.0832	0.0837	0.083	0.0841	0.0829	0.0817	0.0825	0.0909	0.0837	0.0825	0.09	0.0972	0.1011	0.1025	0.0937	0.0868	0.0905	0.0896	0.0903	0.0904	0.0832	0.082	0.5405	0.5554									0.0826
1742	37	0.0832	0.0904	0.0816	0.0828	0.0827	0.0829	0.0823	0.0845	0.0851	0.0827	0.091	0.0826	0.0832	0.091	0.0837	0.0832	0.0836	0.0829	0.0841	0.0829	0.0817	0.0825	0.0908	0.0837	0.0823	0.0899	0.09	0.1017	0.1005	0.1024	0.0845	0.0905	0.0896	0.0903	0.0904	0.0832	0.0818	0.5406	0.5502									0.0827
1747	37	0.0831	0.0905	0.0814	0.0828	0.0829	0.0828	0.0826	0.0844	0.0842	0.0816	0.0911	0.0828	0.0833	0.091	0.0838	0.0834	0.0838	0.0831	0.0842	0.0829	0.0818	0.0826	0.0908	0.0835	0.0821	0.0899	0.092	0.0997	0.1001	0.0928	0.091	0.0905	0.0896	0.0902	0.0904	0.0831	0.082	0.5416	0.5537									0.0827
1752	37	0.0832	0.0904	0.0814	0.0828	0.083	0.0828	0.0827	0.0841	0.0842	0.0812	0.0912	0.0826	0.083	0.0911	0.0838	0.0835	0.0839	0.0831	0.0843	0.0831	0.0818	0.0828	0.0909	0.0835	0.082	0.0899	0.0819	0.0921	0.1051	0.1006	0.0859	0.0905	0.0895	0.0902	0.0904	0.0832	0.0818	0.5391	0.5533									0.0828
1757	37	0.0831	0.0905	0.0814	0.0827	0.0828	0.0828	0.0827	0.0838	0.0839	0.0814	0.0912	0.0827	0.0829	0.0912	0.0838	0.0832	0.0837	0.0831	0.0842	0.0831	0.0817	0.0828	0.0908	0.0832	0.0819	0.0899	0.088	0.0993	0.0994	0.0875	0.0873	0.0905	0.0896	0.0903	0.0903	0.0831	0.0816	0.5386	0.5498									0.0825
1762	37	0.0831	0.0905	0.0815	0.083	0.0829	0.0829	0.0826	0.0837	0.0833	0.0814	0.0912	0.0828	0.0832	0.091	0.0837	0.0832	0.0836	0.083	0.0842	0.083	0.0816	0.0826	0.0908	0.0831	0.0821	0.0899	0.082	0.0926	0.1056	0.0979	0.0857	0.0905	0.0896	0.0904	0.0905	0.0832	0.0819	0.5369	0.5485									0.0827
1767	37	0.0831	0.0904	0.0814	0.0828	0.0827	0.0829	0.0826	0.0839	0.0832	0.0814	0.0911	0.0829	0.0833	0.0911	0.0838	0.0832	0.0837	0.0831	0.0841	0.083	0.0818	0.0826	0.0909	0.0833	0.082	0.0899	0.082	0.0927	0.1015	0.0993	0.0837	0.0905	0.0895	0.0903	0.0904	0.0832	0.0816	0.537	0.5492									0.0827
1772	37	0.0831	0.0904	0.0813	0.0827	0.0827	0.0827	0.0827	0.0839	0.0831	0.0815	0.0911	0.0829	0.0835	0.091	0.0838	0.0832	0.0836	0.083	0.0843	0.083	0.0817	0.0827	0.0909	0.0832	0.0818	0.0899	0.0819	0.0939	0.0995	0.0965	0.0913	0.0905	0.0896	0.0903	0.0904	0.0832	0.0817	0.5355	0.5493									0.0828
1777	37	0.0832	0.0903	0.0813	0.0827	0.0824	0.0826	0.0824	0.0837	0.0828	0.0815	0.0911	0.0828	0.0838	0.091	0.0838	0.0832	0.0836	0.0829	0.084	0.0829	0.0817	0.0826	0.0907	0.0833	0.0822	0.09	0.0822	0.0909	0.101	0.0997	0.0867	0.0906	0.0896	0.0902	0.0904	0.0833	0.0819	0.5355	0.5485									0.0826
1782	37	0.0832	0.0903	0.0813	0.0827	0.0827	0.0828	0.0827	0.0838	0.0829	0.0816	0.0912	0.0831	0.0839	0.091	0.0862	0.0832	0.0836	0.083	0.0842	0.0829	0.0817	0.0827	0.0908	0.0833	0.0822	0.0899	0.0821	0.0957	0.1061	0.0987	0.1026	0.0905	0.0895	0.0902	0.0903	0.0831	0.082	0.5343	0.5474									0.0826
1787	37	0.0832	0.0904	0.0813	0.0826	0.0826	0.0826	0.0829	0.0838	0.0826	0.0816	0.0912	0.083	0.0834	0.091	0.0862	0.0831	0.0836	0.083	0.0841	0.0829	0.0816	0.0826	0.0908	0.0831	0.082	0.09	0.0872	0.0932	0.0996	0.0953	0.0905	0.0906	0.0896	0.0904	0.0904	0.0832	0.0817	0.5341	0.5453									0.0828
1792	37	0.0832	0.0904	0.0814	0.0828	0.0824	0.0827	0.0827	0.0837	0.0828	0.0816	0.0911	0.0831	0.0839	0.0911	0.0864	0.0831	0.0837	0.0831	0.0842	0.0832	0.0816	0.0827	0.0907	0.0827	0.0823	0.0899	0.0996	0.1089	0.0983	0.0826	0.0843	0.0905	0.0896	0.0904	0.0904	0.0833	0.0819	0.5347	0.5428									0.0828
1797	37	0.0834	0.0904	0.0815	0.0826	0.0838	0.0827	0.0831	0.084	0.083	0.0816	0.0916	0.0833	0.0839	0.0911	0.0866	0.0832	0.0834	0.0829	0.0845	0.0829	0.0817	0.0827	0.0907	0.082	0.0825	0.09	0.0906	0.0868	0.0959	0.0983	0.0822	0.0905	0.0897	0.0902	0.0904	0.0853	0.0822	0.5349	0.546									0.0848
1802	37	0.0833	0.0904	0.0814	0.0825	0.0832	0.0826	0.0828	0.084	0.0828	0.0816	0.0912	0.0834	0.0838	0.091	0.0864	0.0831	0.0834	0.083	0.0842	0.0833	0.0816	0.0827	0.0907	0.0822	0.0822	0.0899	0.0833	0.1023	0.0973	0.0928	0.0861	0.0905	0.0897	0.0903	0.0904	0.0876	0.0818	0.5316	0.5425									0.0897
1807	37	0.0833	0.0904	0.0813	0.0825	0.0826	0.0826	0.0829	0.0839	0.0827	0.0818	0.0912	0.0832	0.0836	0.0911	0.0865	0.0832	0.0836	0.083	0.0842	0.0832	0.0817	0.0828	0.0908	0.0822	0.082	0.0899	0.0837	0.0994	0.1029	0.1015	0.0946	0.0905	0.0895	0.0903	0.0904	0.0876	0.0816	0.5298	0.5421									0.0897
1812	37	0.0832	0.0904	0.0813	0.0827	0.0827	0.0825	0.0828	0.0839	0.0827	0.0817	0.0912	0.0831	0.0832	0.091	0.0865	0.0832	0.0837	0.0829	0.0842	0.083	0.0818	0.0827	0.0909	0.0824	0.0822	0.09	0.0893	0.0972	0.0998	0.0991	0.1001	0.0906	0.0896	0.0903	0.0904	0.087	0.0819	0.5287	0.541									0.0897
1817	37	0.0832	0.0903	0.0815	0.0827	0.0828	0.0826	0.083	0.0839	0.0827	0.0817	0.0911	0.0832	0.0832	0.0909	0.0865	0.0833	0.0836	0.083	0.0843	0.083	0.0816	0.0828	0.0907	0.0823	0.0819	0.0899	0.0819	0.0911	0.1021	0.0974	0.0883	0.0904	0.0895	0.0902	0.0904	0.0862	0.0816	0.5297	0.5386									0.0896
1822	37	0.0833	0.0903	0.0813	0.0827	0.0828	0.0825	0.0829	0.0839	0.0826	0.0816	0.0912	0.0833	0.0832	0.091	0.0865	0.0832	0.0835	0.083	0.0842	0.083	0.0816	0.0827	0.0909	0.0825	0.0825	0.0901	0.0888	0.1014	0.0989	0.0884	0.0925	0.0906	0.0896	0.0903	0.0904	0.0852	0.082	0.542	0.5398									0.0887
1827	37	0.083	0.0903	0.0813	0.0826	0.0826	0.0825	0.0828	0.0839	0.0826	0.0817	0.0912	0.0833	0.084	0.091	0.0865	0.0831	0.0836	0.0829	0.0841	0.083	0.0816	0.0847	0.0907	0.0827	0.082	0.0899	0.082	0.0978	0.0969	0.1025	0.0904	0.0905	0.0896	0.0902	0.0903	0.0866	0.0817	0.5249	0.5371									0.0894
1832	37	0.0833	0.0905	0.0814	0.0826	0.0828	0.0826	0.0831	0.0843	0.0827	0.0819	0.0913	0.0835	0.0834	0.0909	0.0866	0.0832	0.0834	0.083	0.0841	0.0831	0.0817	0.0848	0.0908	0.0826	0.082	0.09	0.0923	0.1046	0.1021	0.0995	0.1059	0.0905	0.0896	0.0903	0.0905	0.0873	0.0816	0.5244	0.5355									0.0894
1837	37	0.0829	0.0904	0.0814	0.0826	0.0828	0.0824	0.0829	0.0839	0.0826	0.0817	0.0912	0.0832	0.0825	0.0909	0.0865	0.0831	0.0835	0.0819	0.0842	0.0832	0.0817	0.0848	0.0908	0.0827	0.0821	0.0901	0.0873	0.0898	0.1006	0.0994	0.0861	0.0906	0.0896	0.0904	0.0905	0.0862	0.0817	0.5254	0.535									0.0892
1842	37	0.0831	0.0904	0.0813	0.0825	0.0828	0.0825	0.0829	0.084	0.0826	0.0819	0.0912	0.0833	0.0837	0.091	0.0865	0.083	0.0832	0.0815	0.0841	0.083	0.0815	0.0848	0.0908	0.0825	0.0825	0.09	0.0942	0.0948	0.0964	0.0947	0.0885	0.0905	0.0896	0.0905	0.0904	0.0858	0.082	0.5251	0.5346									0.0883
1847	37	0.0833	0.0904	0.0815	0.0827	0.0831	0.0826	0.0833	0.0841	0.0827	0.0819	0.0911	0.0833	0.0832	0.0909	0.0865	0.0831	0.0833	0.0815	0.0843	0.0832	0.0815	0.0847	0.0908	0.0825	0.082	0.0901	0.0819	0.085	0.0987	0.1011	0.0927	0.0905	0.0895	0.0904	0.0906	0.0856	0.0815	0.5206	0.5304									0.0884
1852	37	0.0834	0.0904	0.0815	0.0828	0.083	0.0826	0.083	0.084	0.0828	0.082	0.0912	0.0834	0.0836	0.091	0.0864	0.0823	0.0832	0.0813	0.0876	0.0831	0.0816	0.0848	0.0907	0.0828	0.0825	0.09	0.0825	0.0983	0.0997	0.0945	0.0887	0.0905	0.0897	0.0905	0.0905	0.0857	0.0819	0.5216	0.5305									0.0882
1857	37	0.0832	0.0904	0.0815	0.0826	0.0829	0.0825	0.0829	0.0842	0.0829	0.0818	0.0913	0.0834	0.0832	0.0911	0.0865	0.0825	0.0833	0.0813	0.0877	0.0869	0.081	0.085	0.0909	0.0829	0.0822	0.09	0.082	0.0863	0.0969	0.0986	0.085	0.0905	0.0896	0.0903	0.0904	0.0857	0.0818	0.5223	0.5304									0.0886
1862	37	0.0833	0.0904	0.0814	0.0826	0.0826	0.0827	0.083	0.0842	0.0827	0.0819	0.0912	0.0834	0.0842	0.091	0.0855	0.0824	0.0831	0.0813	0.0878	0.087	0.0812	0.0849	0.0908	0.0828	0.0822	0.0899	0.082	0.1016	0.0978	0.0993	0.0838	0.0904	0.0896	0.0904	0.0904	0.0857	0.0817	0.5206	0.5298									0.0822
1867	37	0.0834	0.0904	0.0815	0.0826	0.0833	0.0828	0.0832	0.0843	0.083	0.082	0.0912	0.0834	0.0834	0.091	0.0856	0.0823	0.0832	0.0819	0.088	0.0872	0.0808	0.0848	0.0908	0.0829	0.0822	0.09	0.0821	0.092	0.0971	0.1076	0.1068	0.0905	0.0897	0.0905	0.0905	0.0823	0.0817	0.5198	0.53									0.0817
1872	37	0.0833	0.0904	0.0814	0.0827	0.083	0.0827	0.083	0.0843	0.0828	0.0819	0.0912	0.0833	0.0831	0.091	0.0854	0.0827	0.0829	0.0818	0.0879	0.0872	0.082	0.0843	0.0909	0.083	0.0822	0.0901	0.0821	0.0897	0.0998	0.0973	0.0947	0.0905	0.0896	0.0904	0.0905	0.0825	0.0815	0.5193	0.5294									0.0818
1877	37	0.0833	0.0905	0.0814	0.0826	0.0827	0.0826	0.083	0.0842	0.0827	0.082	0.0912	0.0833	0.0831	0.091	0.0857	0.0821	0.0865	0.0815	0.0878	0.0872	0.0816	0.0844	0.0908	0.0829	0.0823	0.09	0.082	0.0843	0.091	0.095	0.0894	0.0906	0.0896	0.0904	0.0904	0.0821	0.0817	0.5186	0.5289									0.0816
1882	37	0.0834	0.0904	0.0814	0.0827	0.0828	0.0828	0.083	0.0841	0.0828	0.082	0.0913	0.0833	0.0834	0.091	0.0857	0.0819	0.0865	0.0814	0.0878	0.0872	0.0815	0.0844	0.0908	0.0829	0.0825	0.09	0.0825	0.0934	0.0965	0.0991	0.0914	0.0906	0.0896	0.0903	0.0904	0.0823	0.0818	0.5182	0.5282									0.0815
1887	37	0.0832	0.0904	0.0814	0.0826	0.0826	0.0826	0.083	0.0843	0.083	0.0819	0.0912	0.0835	0.0835	0.091	0.0855	0.0819	0.0861	0.0814	0.0877	0.0872	0.0815	0.084	0.0908	0.0829	0.0823	0.09	0.082	0.0834	0.0965	0.0921	0.0864	0.0906	0.0896	0.0904	0.0904	0.082	0.0817	0.5158	0.5243									0.0817
1892	37	0.0833	0.0905	0.0814	0.0827	0.0827	0.0828	0.083	0.0844	0.0829	0.0821	0.0913	0.0834	0.0836	0.091	0.0856	0.082	0.0858	0.0814	0.0878	0.0871	0.0815	0.0839	0.0909	0.083	0.0824	0.09	0.0819	0.0918	0.1036	0.0931	0.0848	0.0905	0.0895	0.0903	0.0903	0.0821	0.0816	0.5157	0.5238									0.0816
1897	37	0.0832	0.0904	0.0813	0.0827	0.0829	0.0827	0.0831	0.0842	0.0829	0.0821	0.0914	0.0832	0.0829	0.0911	0.0856	0.082	0.0859	0.0814	0.0876	0.0872	0.0815	0.0837	0.0911	0.083	0.0823	0.09	0.0818	0.0852	0.104	0.1018	0.0901	0.0904	0.0896	0.0903	0.0904	0.082	0.0816	0.517	0.5224									0.0817
1902	37	0.0833	0.0903	0.0812	0.0824	0.0824	0.0826	0.0827	0.0841	0.0829	0.0819	0.0913	0.0833	0.0841	0.0909	0.0854	0.0817	0.0858	0.0811	0.0862	0.0867	0.0815	0.0835	0.091	0.0831	0.0825	0.09	0.082	0.0977	0.095	0.0943	0.0921	0.0905	0.0896	0.0903	0.0904	0.0822	0.0818	0.5131	0.5219									0.0819
1907	37	0.0835	0.0904	0.0813	0.0826	0.0824	0.0826	0.0828	0.0841	0.0828	0.0819	0.0913	0.0834	0.0846	0.0911	0.0854	0.0817	0.0858	0.081	0.0863	0.0858	0.0813	0.0834	0.091	0.083	0.0828	0.0901	0.085	0.0993	0.096	0.1003	0.0919	0.0906	0.0896	0.0903	0.0904	0.0822	0.082	0.5132	0.5227									0.0819
1912	37	0.0832	0.0904	0.0813	0.0826	0.0825	0.0827	0.0829	0.0842	0.0829	0.0819	0.0913	0.0833	0.084	0.0911	0.0854	0.0818	0.0855	0.081	0.0864	0.085	0.0814	0.0832	0.0911	0.0832	0.0827	0.0899	0.0914	0.0972	0.0996	0.1049	0.0986	0.0905	0.0895	0.0904	0.0904	0.0822	0.082	0.5122	0.5194									0.0819
1917	37	0.0834	0.0903	0.0813	0.0825	0.0825	0.0826	0.0829	0.0842	0.0828	0.082	0.0915	0.0833	0.0843	0.0911	0.0854	0.0817	0.0855	0.0809	0.0863	0.085	0.0813	0.083	0.0911	0.0832	0.0831	0.0901	0.0919	0.095	0.0985	0.0999	0.1036	0.0905	0.0896	0.0904	0.0905	0.0824	0.0822	0.5127	0.5195									0.0818
1922	37	0.0834	0.0904	0.0814	0.0825	0.0826	0.0826	0.0829	0.0841	0.0829	0.0819	0.0913	0.0834	0.0836	0.0909	0.0851	0.0816	0.0854	0.0807	0.0862	0.0847	0.0812	0.0817	0.0909	0.0833	0.0826	0.0901	0.0892	0.0873	0.0895	0.091	0.0922	0.0905	0.0895	0.0903	0.0904	0.0823	0.082	0.5109	0.5182									0.082
1927	37	0.0834	0.0903	0.0814	0.0825	0.0827	0.0826	0.0829	0.0841	0.0828	0.082	0.0913	0.0834	0.0834	0.0911	0.0834	0.0817	0.0853	0.0808	0.0839	0.0848	0.0812	0.0818	0.0912	0.0832	0.0826	0.0901	0.0938	0.1046	0.0951	0.0873	0.0957	0.0905	0.0895	0.0903	0.0904	0.0824	0.0819	0.5117	0.5184									0.0818
1932	37	0.0833	0.0904	0.0815	0.0827	0.0827	0.0828	0.083	0.0842	0.083	0.0821	0.0914	0.0833	0.0837	0.0911	0.0853	0.0815	0.0853	0.081	0.0837	0.0848	0.0806	0.0817	0.0912	0.0832	0.0826	0.09	0.0908	0.0996	0.0926	0.0921	0.0827	0.0905	0.0896	0.0903	0.0905	0.0823	0.0817	0.5075	0.5153									0.0819
1937	37	0.0833	0.0904	0.0814	0.0826	0.0826	0.0827	0.0829	0.0841	0.083	0.0819	0.0915	0.0834	0.0841	0.091	0.0836	0.0817	0.0853	0.081	0.0834	0.0824	0.0805	0.082	0.0913	0.0832	0.0828	0.0901	0.0822	0.0959	0.0975	0.0953	0.1027	0.0906	0.0896	0.0904	0.0905	0.0822	0.0819	0.5091	0.5167									0.0819
1942	37	0.0835	0.0904	0.0815	0.0827	0.0831	0.0829	0.0831	0.0841	0.0831	0.082	0.0914	0.0834	0.0836	0.0911	0.085	0.0816	0.083	0.0812	0.0834	0.0823	0.0807	0.0818	0.0913	0.0834	0.0828	0.0901	0.0828	0.0894	0.1018	0.0984	0.092	0.0905	0.0896	0.0904	0.0905	0.0823	0.0821	0.5103	0.5175									0.0819
1947	37	0.0834	0.0904	0.0813	0.0827	0.083	0.0827	0.0831	0.0841	0.0828	0.082	0.0914	0.0834	0.0837	0.091	0.0834	0.0816	0.0828	0.0812	0.0832	0.0823	0.0805	0.082	0.0912	0.0832	0.083	0.0901	0.0833	0.1019	0.095	0.0987	0.0935	0.0907	0.0895	0.0903	0.0905	0.0823	0.0822	0.5074	0.5141									0.082
1952	37	0.0836	0.0904	0.0816	0.0827	0.0832	0.0828	0.0833	0.0842	0.083	0.082	0.0914	0.0835	0.0823	0.091	0.0832	0.0813	0.0825	0.0811	0.0833	0.0821	0.0807	0.0819	0.0912	0.0832	0.0825	0.0902	0.0824	0.0914	0.1003	0.0979	0.1045	0.0905	0.0896	0.0904	0.0904	0.0824	0.0819	0.507	0.5162									0.082
1957	37	0.0836	0.0906	0.0815	0.0827	0.0832	0.0829	0.0833	0.0842	0.0832	0.082	0.0916	0.0836	0.0824	0.091	0.0831	0.0812	0.0825	0.0813	0.0835	0.082	0.0808	0.082	0.0912	0.0832	0.0827	0.0902	0.0913	0.0983	0.1026	0.1035	0.0917	0.0906	0.0896	0.0904	0.0905	0.0824	0.0817	0.508	0.5134									0.0821
1962	37	0.0837	0.0905	0.0815	0.0827	0.0826	0.0828	0.0827	0.0841	0.083	0.082	0.0914	0.0837	0.0837	0.0911	0.0831	0.0815	0.0823	0.0813	0.0832	0.0818	0.0808	0.0821	0.0912	0.0834	0.0831	0.0901	0.0922	0.0884	0.1029	0.0999	0.09	0.0905	0.0896	0.0903	0.0904	0.0824	0.0824	0.5049	0.5125									0.0821
1967	37	0.0838	0.0904	0.0816	0.0828	0.0832	0.0828	0.0833	0.0841	0.0832	0.0819	0.0917	0.0837	0.0826	0.091	0.0833	0.0816	0.0825	0.0814	0.0836	0.0821	0.0811	0.0822	0.0913	0.0834	0.0827	0.0902	0.0971	0.1001	0.0906	0.0892	0.0824	0.0906	0.0897	0.0904	0.0905	0.0824	0.0818	0.503	0.5089									0.0822
1972	37	0.0836	0.0905	0.0815	0.0827	0.0834	0.0828	0.0833	0.0842	0.0832	0.0819	0.0918	0.0891	0.0824	0.091	0.0834	0.0813	0.0826	0.0813	0.0834	0.0822	0.0811	0.082	0.0912	0.0833	0.0826	0.0902	0.0931	0.099	0.1043	0.1037	0.0972	0.0905	0.0896	0.0903	0.0904	0.0823	0.0819	0.5046	0.5094									0.0821
1977	37	0.0836	0.0906	0.0815	0.0827	0.0831	0.0827	0.0831	0.084	0.083	0.0819	0.0919	0.084	0.0826	0.0909	0.0832	0.0817	0.0824	0.0813	0.0833	0.0822	0.0809	0.0819	0.0913	0.0836	0.0828	0.0903	0.0844	0.0996	0.1041	0.1003	0.0909	0.0905	0.0896	0.0903	0.0903	0.0824	0.0819	0.5054	0.512									0.0822
1982	37	0.0836	0.0904	0.0816	0.0828	0.0832	0.0828	0.0831	0.084	0.0831	0.0819	0.0919	0.0842	0.0828	0.091	0.0831	0.0817	0.0826	0.0814	0.0834	0.0822	0.0809	0.0822	0.0914	0.0835	0.0829	0.0901	0.082	0.0932	0.1056	0.1061	0.095	0.0904	0.0896	0.0903	0.0904	0.0823	0.0824	0.5024	0.5089									0.0822
1987	37	0.0836	0.0905	0.0815	0.0826	0.0831	0.0827	0.0834	0.0842	0.0829	0.0819	0.0919	0.0844	0.0822	0.091	0.0831	0.0816	0.0825	0.0816	0.0836	0.0822	0.0812	0.0822	0.0914	0.0834	0.0825	0.0902	0.0848	0.0938	0.1015	0.1034	0.085	0.0905	0.0896	0.0902	0.0905	0.0824	0.0818	0.5015	0.5102									0.0823
1992	37	0.0837	0.0905	0.0815	0.0827	0.0832	0.0828	0.0834	0.0842	0.083	0.082	0.0919	0.0847	0.0821	0.0909	0.0832	0.0814	0.0825	0.0814	0.0835	0.0823	0.0812	0.082	0.0915	0.0836	0.0826	0.0902	0.084	0.099	0.1033	0.0995	0.1021	0.0905	0.0896	0.0903	0.0905	0.0823	0.0817	0.5017	0.5094									0.0822
1997	37	0.0837	0.0905	0.0814	0.0826	0.0831	0.0828	0.0833	0.0841	0.083	0.082	0.0919	0.0847	0.0825	0.091	0.0832	0.0816	0.0825	0.0816	0.0835	0.0823	0.0812	0.082	0.0914	0.0837	0.083	0.0903	0.0889	0.1023	0.1	0.1004	0.0936	0.0905	0.0895	0.0904	0.0905	0.0825	0.0821	0.4999	0.505									0.0822
2002	37	0.0838	0.0906	0.0815	0.0827	0.0832	0.0829	0.0834	0.0843	0.0831	0.0822	0.092	0.0851	0.0826	0.0911	0.083	0.0816	0.0825	0.0815	0.0834	0.0822	0.0812	0.0821	0.0914	0.0834	0.083	0.0904	0.0998	0.1008	0.0995	0.0947	0.0933	0.0905	0.0896	0.0903	0.0905	0.0826	0.0824	0.5011	0.5062									0.0822
2007	37	0.0838	0.0905	0.0814	0.0826	0.0832	0.0828	0.0834	0.0843	0.0829	0.082	0.092	0.0855	0.0824	0.0911	0.083	0.0817	0.0826	0.0815	0.0835	0.0823	0.0813	0.0821	0.0914	0.0834	0.0829	0.0903	0.0828	0.0988	0.105	0.101	0.0919	0.0905	0.0896	0.0902	0.0904	0.0824	0.0822	0.5259	0.5058									0.082
2012	37	0.0837	0.0905	0.0815	0.0828	0.0832	0.0829	0.0832	0.0841	0.0831	0.0821	0.092	0.0857	0.0825	0.0908	0.0832	0.0819	0.0824	0.0815	0.0837	0.0822	0.0814	0.082	0.0914	0.0836	0.083	0.0902	0.0846	0.1057	0.0982	0.1008	0.0953	0.0905	0.0896	0.0903	0.0905	0.0825	0.0823	0.5009	0.5077									0.0825
2017	37	0.0836	0.0905	0.0814	0.0827	0.0831	0.0829	0.0833	0.084	0.083	0.082	0.0919	0.0862	0.0827	0.0911	0.0831	0.0818	0.0824	0.0817	0.0835	0.0824	0.0813	0.082	0.0919	0.0835	0.0831	0.0903	0.0991	0.096	0.1036	0.0981	0.0886	0.0906	0.0896	0.0904	0.0905	0.0826	0.0825	0.4996	0.5053									0.082
2022	37	0.0837	0.0905	0.0814	0.0828	0.0833	0.0828	0.0833	0.0842	0.0829	0.082	0.0921	0.0865	0.0825	0.091	0.083	0.0819	0.0825	0.0817	0.0838	0.0825	0.0814	0.0821	0.0921	0.0836	0.0831	0.0903	0.082	0.0911	0.1049	0.0973	0.0887	0.0905	0.0896	0.0904	0.0904	0.0825	0.0824	0.5006	0.5067									0.0823
2027	37	0.0839	0.0905	0.0816	0.0828	0.0832	0.083	0.0834	0.0844	0.0831	0.0821	0.092	0.0863	0.0827	0.091	0.0831	0.0818	0.0826	0.0818	0.0837	0.0825	0.0815	0.0823	0.092	0.0836	0.0831	0.0903	0.1087	0.1063	0.0868	0.088	0.0852	0.0906	0.0897	0.0904	0.0905	0.0825	0.0825	0.4982	0.5034									0.0821
2032	37	0.0837	0.0905	0.0815	0.0828	0.0831	0.0828	0.0833	0.0842	0.083	0.082	0.092	0.0863	0.082	0.0909	0.083	0.0818	0.0824	0.0816	0.0837	0.0824	0.0814	0.0821	0.092	0.0837	0.0828	0.0904	0.0861	0.0934	0.1005	0.0996	0.0976	0.0906	0.0896	0.0904	0.0906	0.0825	0.082	0.4991	0.5043									0.0821
2037	37	0.0838	0.0904	0.0815	0.0828	0.0832	0.0828	0.0835	0.0843	0.0831	0.0822	0.0921	0.0867	0.0821	0.0909	0.0831	0.0818	0.0824	0.0818	0.0838	0.0823	0.0814	0.0821	0.092	0.0836	0.0828	0.0905	0.082	0.0991	0.1015	0.1008	0.0938	0.0905	0.0896	0.0904	0.0904	0.0826	0.0821	0.4965	0.5024									0.0822
2042	37	0.0838	0.0905	0.0814	0.0828	0.0832	0.0828	0.0833	0.0841	0.0831	0.0822	0.0921	0.0871	0.0826	0.091	0.0831	0.0821	0.0825	0.082	0.0838	0.0825	0.0815	0.0822	0.0919	0.0837	0.0832	0.0905	0.0918	0.0999	0.1004	0.0964	0.0899	0.0906	0.0896	0.0904	0.0905	0.0827	0.0824	0.4952	0.4991									0.0822
2047	37	0.0839	0.0906	0.0817	0.0829	0.0831	0.0829	0.0834	0.0843	0.0831	0.082	0.0921	0.0873	0.0822	0.0909	0.0831	0.082	0.0824	0.0819	0.0837	0.0823	0.0815	0.082	0.092	0.0834	0.083	0.0903	0.0914	0.0934	0.1046	0.1024	0.1034	0.0906	0.0897	0.0903	0.0905	0.0826	0.0822	0.4968	0.5027									0.0822
2052	37	0.0839	0.0905	0.0816	0.0828	0.0832	0.0828	0.0834	0.0843	0.0831	0.0821	0.0921	0.0867	0.0824	0.091	0.0831	0.0819	0.0825	0.0819	0.0838	0.0824	0.0815	0.0821	0.092	0.0837	0.083	0.0903	0.0872	0.0902	0.1004	0.1006	0.0913	0.0905	0.0896	0.0904	0.0905	0.0826	0.0823	0.4949	0.4999									0.0822
2057	37	0.0838	0.0905	0.0816	0.0828	0.0831	0.0827	0.0832	0.084	0.0831	0.082	0.0922	0.0865	0.0824	0.091	0.0832	0.082	0.0827	0.0819	0.0839	0.0825	0.0817	0.0822	0.092	0.0836	0.0829	0.0904	0.0937	0.1072	0.1046	0.1058	0.086	0.0905	0.0896	0.0902	0.0904	0.0825	0.0823	0.4968	0.5034									0.0821
2062	37	0.0838	0.0906	0.0816	0.0829	0.0832	0.0828	0.0834	0.0841	0.083	0.082	0.0922	0.088	0.0821	0.0909	0.0829	0.0819	0.0824	0.0819	0.0839	0.0825	0.0816	0.0821	0.0918	0.0837	0.0827	0.0903	0.0819	0.0888	0.1017	0.0836	0.0866	0.0905	0.0895	0.0902	0.0904	0.0824	0.0822	0.4958	0.501									0.082
2067	37	0.0838	0.0905	0.0817	0.0828	0.0832	0.0827	0.0834	0.0842	0.0831	0.082	0.0921	0.0873	0.0822	0.091	0.0829	0.0821	0.0826	0.082	0.0839	0.0823	0.0814	0.0822	0.092	0.0836	0.0828	0.0903	0.0818	0.0977	0.1003	0.1027	0.0921	0.0905	0.0896	0.0903	0.0905	0.0824	0.0821	0.4942	0.5012									0.0821
2072	37	0.0836	0.0905	0.0816	0.0828	0.083	0.0826	0.0832	0.0842	0.083	0.0819	0.0921	0.0871	0.0826	0.091	0.083	0.0822	0.0825	0.0821	0.0837	0.0822	0.0817	0.0823	0.092	0.0836	0.0828	0.0903	0.0848	0.0891	0.087	0.0903	0.0896	0.0906	0.0897	0.0904	0.0905	0.0827	0.0821	0.4936	0.4992									0.0821
2077	37	0.0835	0.0904	0.0816	0.0827	0.0831	0.0827	0.0833	0.0842	0.0831	0.0819	0.0921	0.0871	0.0823	0.091	0.0829	0.0823	0.0826	0.082	0.0839	0.0822	0.0816	0.0823	0.092	0.0836	0.0829	0.0904	0.1016	0.1043	0.0935	0.1071	0.0858	0.0906	0.0897	0.0904	0.0905	0.0826	0.0821	0.4946	0.4991									0.0822
2082	37	0.0835	0.0904	0.0816	0.0826	0.083	0.0829	0.0835	0.0842	0.0831	0.0819	0.0921	0.0873	0.0824	0.091	0.0828	0.0821	0.0826	0.0821	0.0838	0.0823	0.0816	0.0822	0.0921	0.0836	0.0828	0.0903	0.0819	0.0885	0.1026	0.0981	0.0921	0.0905	0.0897	0.0903	0.0904	0.0827	0.0822	0.4911	0.497									0.0821
2087	37	0.0836	0.0906	0.0816	0.0827	0.083	0.0828	0.0834	0.0841	0.083	0.0819	0.0921	0.0889	0.0824	0.0909	0.083	0.0821	0.0826	0.082	0.0838	0.0824	0.0816	0.0821	0.0919	0.0834	0.0829	0.0904	0.0821	0.0983	0.0935	0.0886	0.0872	0.0905	0.0897	0.0904	0.0905	0.0827	0.0822	0.4916	0.4964									0.0821
2092	37	0.0837	0.0905	0.0816	0.0828	0.0832	0.0828	0.0834	0.0843	0.0832	0.082	0.0922	0.09	0.0825	0.0909	0.0829	0.0821	0.0826	0.082	0.0838	0.0825	0.0816	0.0824	0.0919	0.0838	0.083	0.0903	0.0821	0.0914	0.093	0.0819	0.0824	0.0905	0.0896	0.0904	0.0904	0.0825	0.0826	0.4928	0.5006									0.0821
2097	37	0.0835	0.0905	0.0816	0.0827	0.0831	0.0827	0.0834	0.0842	0.0832	0.0817	0.0921	0.0925	0.0823	0.0911	0.0826	0.082	0.0827	0.0818	0.0841	0.0824	0.0817	0.0822	0.0921	0.0836	0.0825	0.0903	0.099	0.0854	0.0868	0.092	0.0875	0.0904	0.0896	0.0903	0.0904	0.0827	0.082	0.4927	0.4983									0.0821
2102	37	0.0834	0.0905	0.0816	0.0828	0.0832	0.0827	0.0833	0.0841	0.0831	0.082	0.0925	0.0918	0.0827	0.0911	0.083	0.0821	0.0826	0.0819	0.0842	0.0824	0.0816	0.0825	0.0921	0.0836	0.0829	0.0904	0.0998	0.0907	0.0917	0.1058	0.0873	0.0904	0.0896	0.0903	0.0905	0.0825	0.0822	0.4911	0.4972									0.0822
2107	37	0.0835	0.0904	0.0816	0.0827	0.083	0.0827	0.0833	0.0843	0.0831	0.0822	0.0922	0.0915	0.0829	0.091	0.0828	0.082	0.0826	0.0818	0.0837	0.0823	0.0816	0.0824	0.092	0.0836	0.0828	0.0904	0.0931	0.1017	0.0941	0.0938	0.0964	0.0906	0.0896	0.0903	0.0905	0.0827	0.0821	0.4933	0.5006									0.082
2112	37	0.0834	0.0906	0.0815	0.0828	0.0833	0.0827	0.0834	0.0842	0.0832	0.082	0.0925	0.0907	0.0826	0.091	0.083	0.0821	0.0827	0.0819	0.0841	0.0825	0.0816	0.0825	0.092	0.0836	0.0829	0.0903	0.0823	0.082	0.1046	0.0877	0.0951	0.0905	0.0896	0.0903	0.0904	0.0826	0.0826	0.4943	0.4982									0.0822
2117	37	0.0834	0.0904	0.0815	0.0827	0.0832	0.0826	0.0832	0.0839	0.083	0.0819	0.0925	0.0905	0.0824	0.0909	0.0827	0.0819	0.0826	0.0817	0.0839	0.0826	0.0817	0.0823	0.092	0.0836	0.0827	0.0904	0.0827	0.0994	0.0818	0.0842	0.0852	0.0905	0.0897	0.0903	0.0904	0.0827	0.0823	0.4907	0.4972									0.0822
[truncated: 48 more columns]
