# Supplementary material for: The number of active metabolic pathways is bounded by the number of cellular constraints at maximal metabolic rates
Source: PLoS Comput Biol. 2019 Mar 11;15(3):e1006858. doi: 10.1371/journal.pcbi.1006858 (PMC6428345; doi:10.1371/journal.pcbi.1006858)
Supplement: S1 Source code — All raw data and the Matlab-code used for data analysis can be found in the compressed folder attached to the supplements. (ZIP) [file pcbi.1006858.s005.zip › data_2006_plate1_full.txt]

0	37	0.0807	0.0937	0.0842	0.0826	0.0823	0.0822	0.0827	0.0824	0.0827	0.0826	0.0822	0.0819	0.0804	0.0827	0.0859	0.0819	0.0829	0.0868	0.0832	0.0814	0.0814	0.0829	0.0817	0.0804	0.0799	0.0879	0.0916	0.0879	0.0885	0.0879	0.0813	0.0818	0.0818	0.082	0.083	0.0792	0.08	0.0822	0.0817	0.082	0.0821	0.0816	0.0818	0.0828	0.0813	0.082	0.0823	0.0798
5	37	0.0811	0.0823	0.0823	0.094	0.0823	0.0823	0.0823	0.0828	0.0825	0.0826	0.0822	0.082	0.0806	0.0831	0.0858	0.0819	0.0829	0.0865	0.0834	0.0816	0.0816	0.0829	0.0818	0.0803	0.08	0.0883	0.0923	0.0886	0.089	0.0886	0.0814	0.0819	0.0819	0.082	0.0833	0.0794	0.08	0.0823	0.0818	0.0821	0.0822	0.0818	0.0819	0.0828	0.0814	0.082	0.0825	0.0798
10	37	0.0807	0.0819	0.0822	0.0909	0.0825	0.0822	0.0827	0.0826	0.0824	0.0822	0.0821	0.0818	0.0806	0.083	0.0853	0.0819	0.0829	0.0869	0.0833	0.0814	0.0814	0.0829	0.0816	0.0804	0.0799	0.0885	0.0931	0.0888	0.0892	0.0884	0.0813	0.0817	0.0818	0.082	0.0832	0.0793	0.0801	0.0821	0.0818	0.082	0.0821	0.0817	0.0819	0.0826	0.0813	0.0821	0.0824	0.0797
15	37	0.0808	0.0826	0.0824	0.0988	0.0827	0.082	0.0828	0.083	0.0828	0.0833	0.0822	0.082	0.0806	0.0831	0.0858	0.0821	0.083	0.0869	0.0834	0.0818	0.0813	0.0827	0.0818	0.0805	0.0799	0.0888	0.0929	0.0891	0.0897	0.0889	0.0815	0.082	0.0819	0.0821	0.0832	0.0794	0.08	0.0822	0.0817	0.0818	0.0821	0.0817	0.0819	0.0825	0.0811	0.0822	0.0823	0.0797
20	37	0.0807	0.0839	0.0823	0.1006	0.0817	0.0824	0.0825	0.0835	0.0829	0.0831	0.0825	0.0819	0.0805	0.083	0.0861	0.0823	0.0829	0.087	0.0832	0.0817	0.0813	0.083	0.0817	0.0804	0.0799	0.089	0.0935	0.0894	0.09	0.0892	0.0816	0.0819	0.0817	0.0819	0.0834	0.0793	0.08	0.0822	0.0816	0.082	0.0821	0.0819	0.082	0.0828	0.0813	0.082	0.0822	0.0797
25	37	0.0806	0.0817	0.0823	0.1113	0.0821	0.082	0.0825	0.092	0.0861	0.0835	0.0821	0.082	0.0804	0.0833	0.0857	0.082	0.0833	0.0869	0.0834	0.0816	0.0816	0.0831	0.0814	0.0804	0.0799	0.0892	0.0939	0.0897	0.09	0.0894	0.0819	0.0818	0.0819	0.0819	0.0831	0.0794	0.0799	0.082	0.0821	0.0822	0.0822	0.082	0.0822	0.0825	0.0815	0.0822	0.0825	0.0798
30	37	0.0804	0.0836	0.0823	0.1125	0.0817	0.0815	0.0823	0.1059	0.0897	0.0861	0.0823	0.0819	0.0802	0.0829	0.0857	0.0817	0.0827	0.0866	0.0831	0.0816	0.081	0.0825	0.0816	0.0803	0.0797	0.09	0.094	0.0904	0.0904	0.0899	0.0815	0.0818	0.0817	0.0816	0.0837	0.0793	0.0798	0.0818	0.0821	0.0822	0.0824	0.082	0.0816	0.0825	0.0815	0.0821	0.0824	0.0797
35	37	0.0803	0.0817	0.0819	0.1141	0.0814	0.0818	0.082	0.1017	0.1014	0.0845	0.0822	0.0818	0.0803	0.0827	0.0854	0.0818	0.0829	0.0866	0.083	0.0813	0.0811	0.0827	0.0817	0.0803	0.0798	0.0904	0.0946	0.0904	0.0907	0.0904	0.0811	0.0818	0.0818	0.0821	0.0833	0.0793	0.0798	0.0822	0.0818	0.0818	0.0819	0.0818	0.0817	0.0826	0.081	0.0818	0.0821	0.0797
40	37	0.0805	0.0815	0.082	0.1165	0.0817	0.0816	0.0821	0.0815	0.0964	0.083	0.0818	0.0819	0.0804	0.083	0.0853	0.0814	0.0824	0.0867	0.0829	0.0812	0.0807	0.0823	0.0814	0.0804	0.0799	0.0903	0.0945	0.0909	0.0914	0.0905	0.0812	0.0821	0.0817	0.0822	0.0831	0.0794	0.0798	0.0819	0.082	0.0817	0.0819	0.0815	0.082	0.0825	0.0809	0.0818	0.0823	0.0798
45	37	0.0805	0.0815	0.0822	0.1141	0.0825	0.0818	0.0818	0.0814	0.0905	0.0838	0.0816	0.0818	0.0803	0.0822	0.0851	0.0811	0.0827	0.0867	0.0827	0.0811	0.0807	0.0824	0.0811	0.0804	0.0798	0.0909	0.095	0.091	0.0913	0.091	0.0815	0.0814	0.0814	0.0812	0.0835	0.0794	0.0799	0.0824	0.0818	0.0822	0.0818	0.0814	0.0818	0.0824	0.0812	0.0815	0.0824	0.0798
50	37	0.0804	0.0813	0.0846	0.1185	0.081	0.0814	0.0814	0.1108	0.0972	0.0968	0.0819	0.0819	0.0802	0.0819	0.0843	0.0809	0.082	0.0869	0.0825	0.0809	0.0806	0.0824	0.0809	0.0802	0.0798	0.0919	0.0957	0.091	0.0914	0.0907	0.081	0.0814	0.081	0.0815	0.0826	0.0794	0.0799	0.0822	0.087	0.0836	0.0833	0.0816	0.0816	0.082	0.0808	0.0819	0.0821	0.0797
55	37	0.0806	0.0827	0.0819	0.124	0.0833	0.0816	0.0815	0.1001	0.0911	0.094	0.0817	0.0819	0.0805	0.082	0.0847	0.081	0.0821	0.0866	0.0826	0.081	0.0807	0.0825	0.0812	0.0804	0.08	0.093	0.0966	0.0914	0.0917	0.0916	0.0809	0.082	0.0813	0.0817	0.0828	0.0793	0.0799	0.0825	0.0826	0.085	0.0813	0.0817	0.0812	0.0823	0.0806	0.0815	0.082	0.0797
60	37	0.0807	0.0814	0.082	0.1179	0.086	0.0815	0.0818	0.1045	0.0814	0.0881	0.0816	0.0818	0.0805	0.0818	0.0848	0.0809	0.0822	0.086	0.0825	0.0807	0.0803	0.0822	0.0808	0.0803	0.08	0.0981	0.0961	0.0917	0.0924	0.0916	0.0812	0.081	0.081	0.0817	0.0828	0.0794	0.08	0.082	0.0858	0.0845	0.0821	0.081	0.0811	0.0817	0.0806	0.0815	0.082	0.0797
65	37	0.0807	0.0842	0.0818	0.1208	0.0853	0.0813	0.0821	0.1057	0.0904	0.0948	0.0815	0.082	0.0805	0.0817	0.0852	0.0813	0.082	0.087	0.0822	0.0806	0.0807	0.0818	0.081	0.0803	0.0799	0.1168	0.0968	0.0921	0.0924	0.0919	0.0829	0.0812	0.0811	0.0815	0.083	0.0794	0.08	0.0824	0.0805	0.0823	0.0835	0.0808	0.0812	0.0817	0.0803	0.0817	0.0817	0.0797
70	37	0.0806	0.0819	0.0819	0.1141	0.0809	0.0813	0.0815	0.0811	0.0859	0.0854	0.0819	0.0819	0.0804	0.0817	0.0849	0.0812	0.0817	0.0854	0.0826	0.0804	0.0803	0.0818	0.0808	0.0803	0.0799	0.1055	0.097	0.0941	0.0925	0.0922	0.0813	0.0813	0.0809	0.0812	0.0827	0.0795	0.0799	0.0818	0.086	0.0824	0.0816	0.0807	0.0809	0.0819	0.0804	0.0815	0.0818	0.0797
75	37	0.0808	0.0815	0.0818	0.1215	0.0819	0.0815	0.0821	0.0811	0.0866	0.0832	0.0816	0.0818	0.0805	0.0822	0.0879	0.0821	0.0832	0.0862	0.0826	0.0806	0.0804	0.082	0.081	0.0803	0.08	0.1158	0.1053	0.0964	0.0933	0.0932	0.0827	0.0813	0.0811	0.0812	0.0825	0.0793	0.0799	0.0821	0.0885	0.0835	0.0826	0.0811	0.0816	0.0817	0.0804	0.0813	0.0815	0.0797
80	37	0.0809	0.0816	0.0817	0.1022	0.0837	0.0814	0.0812	0.081	0.0855	0.0839	0.0814	0.0819	0.0806	0.0822	0.0849	0.0809	0.0835	0.0855	0.0822	0.0806	0.0803	0.0817	0.081	0.0802	0.08	0.0984	0.0994	0.0991	0.0953	0.094	0.0831	0.0822	0.0811	0.0809	0.0827	0.0793	0.0801	0.0852	0.0809	0.082	0.0827	0.0808	0.0809	0.0817	0.0808	0.0814	0.0817	0.0797
85	37	0.0811	0.0822	0.0819	0.1205	0.0832	0.0811	0.0829	0.0814	0.0841	0.085	0.0815	0.082	0.0806	0.0818	0.0864	0.0813	0.0836	0.086	0.0824	0.0806	0.0804	0.0818	0.0808	0.0803	0.0801	0.1195	0.0998	0.0991	0.0974	0.0965	0.0806	0.0833	0.0812	0.0809	0.0826	0.0794	0.0801	0.0818	0.0869	0.0855	0.0827	0.0806	0.0823	0.0816	0.0801	0.0812	0.0815	0.0798
90	37	0.081	0.0817	0.0819	0.1019	0.0814	0.0812	0.0812	0.081	0.0832	0.0824	0.0812	0.0819	0.0807	0.0817	0.0858	0.0813	0.0818	0.0852	0.0822	0.0804	0.0801	0.0818	0.0806	0.0803	0.08	0.1079	0.1009	0.1068	0.098	0.0957	0.0811	0.0816	0.0807	0.0811	0.0824	0.0793	0.08	0.0816	0.0918	0.0833	0.0818	0.0837	0.0814	0.0818	0.0803	0.0813	0.0816	0.0797
95	37	0.0809	0.0812	0.0814	0.1198	0.0808	0.0811	0.0813	0.081	0.0812	0.0821	0.0811	0.0818	0.0807	0.0817	0.0842	0.0806	0.0818	0.0857	0.082	0.0802	0.0801	0.0816	0.0805	0.0802	0.08	0.0955	0.1027	0.1097	0.0966	0.0944	0.0803	0.0807	0.0807	0.0809	0.0822	0.0793	0.08	0.0826	0.0803	0.0814	0.0808	0.0806	0.0806	0.0815	0.0801	0.0809	0.0815	0.0797
100	37	0.081	0.083	0.0844	0.1121	0.088	0.0811	0.0814	0.0912	0.0812	0.0902	0.0813	0.0819	0.0806	0.0818	0.0847	0.0806	0.0823	0.0853	0.0821	0.0804	0.08	0.0816	0.0805	0.0802	0.08	0.0958	0.1035	0.1106	0.1055	0.0994	0.0819	0.0808	0.0807	0.0809	0.0823	0.0793	0.0801	0.0895	0.0894	0.0838	0.0851	0.0827	0.084	0.0815	0.0802	0.0809	0.0813	0.0797
105	37	0.0805	0.0811	0.0847	0.1015	0.0836	0.0809	0.0812	0.0812	0.081	0.0868	0.0812	0.0818	0.0804	0.0817	0.0842	0.0805	0.0821	0.0876	0.0869	0.0801	0.0801	0.0815	0.0805	0.0801	0.0799	0.0943	0.1059	0.1181	0.1057	0.1016	0.0824	0.0819	0.081	0.0808	0.0822	0.0793	0.0798	0.0874	0.0811	0.0845	0.082	0.0804	0.0825	0.0835	0.08	0.0832	0.0814	0.0797
110	37	0.0809	0.0836	0.086	0.1158	0.0821	0.081	0.0814	0.0835	0.0812	0.0839	0.0813	0.082	0.0807	0.0817	0.0857	0.0822	0.0826	0.0859	0.082	0.0801	0.0801	0.0814	0.0803	0.0802	0.0801	0.0947	0.1059	0.1218	0.1063	0.1134	0.0826	0.0809	0.081	0.0808	0.0822	0.0793	0.0801	0.0909	0.0834	0.0851	0.0812	0.0829	0.0823	0.0813	0.0801	0.0809	0.0813	0.0798
115	37	0.0808	0.0811	0.0815	0.1039	0.0832	0.0808	0.0813	0.081	0.0813	0.0825	0.0812	0.0819	0.0806	0.0815	0.084	0.0807	0.0818	0.0861	0.0837	0.0801	0.0802	0.0818	0.0803	0.0803	0.0801	0.0948	0.1036	0.1174	0.1056	0.0999	0.0835	0.0806	0.0807	0.0809	0.0821	0.0794	0.0801	0.0846	0.0893	0.081	0.0866	0.081	0.081	0.0813	0.0801	0.0808	0.0813	0.0797
120	37	0.0807	0.0819	0.0831	0.1053	0.0836	0.0809	0.081	0.0811	0.0813	0.0817	0.0813	0.0818	0.0805	0.0819	0.0835	0.0807	0.0824	0.0862	0.0819	0.08	0.0801	0.0815	0.0803	0.0802	0.08	0.0958	0.104	0.1093	0.1193	0.109	0.0821	0.081	0.0807	0.0808	0.082	0.0793	0.08	0.118	0.0811	0.0841	0.0812	0.0806	0.0821	0.0828	0.0801	0.0808	0.0812	0.0797
125	37	0.0809	0.0839	0.0864	0.0959	0.083	0.0812	0.0821	0.0811	0.0812	0.0815	0.0813	0.0818	0.0808	0.0815	0.0863	0.0815	0.0825	0.0932	0.0828	0.0802	0.0801	0.0816	0.0804	0.0802	0.0801	0.0959	0.1014	0.1029	0.1094	0.1021	0.0847	0.0811	0.0809	0.0809	0.0819	0.0793	0.0801	0.0888	0.0828	0.0812	0.0809	0.0814	0.0823	0.0819	0.08	0.0809	0.0813	0.0798
130	37	0.081	0.0829	0.0834	0.0928	0.0823	0.081	0.0813	0.0812	0.0812	0.0814	0.0811	0.0819	0.0807	0.0819	0.0866	0.0809	0.0846	0.085	0.0821	0.0803	0.08	0.0816	0.0803	0.0802	0.08	0.0966	0.1016	0.0973	0.1061	0.0975	0.0839	0.0818	0.0807	0.0811	0.0822	0.0794	0.0802	0.0877	0.0919	0.083	0.0828	0.0812	0.0841	0.0823	0.0801	0.081	0.0814	0.0798
135	37	0.081	0.0815	0.0838	0.0948	0.0816	0.0822	0.0816	0.081	0.0811	0.0811	0.0812	0.0819	0.0808	0.0818	0.0841	0.0814	0.083	0.0859	0.0821	0.0803	0.0801	0.0815	0.0803	0.0803	0.08	0.0969	0.1025	0.1015	0.0996	0.0983	0.0824	0.0814	0.0813	0.0809	0.0819	0.0794	0.0801	0.1101	0.0811	0.0837	0.0857	0.0812	0.0814	0.0816	0.08	0.0807	0.081	0.0798
140	37	0.0811	0.0818	0.0818	0.0886	0.0808	0.0837	0.0819	0.0811	0.0813	0.0813	0.0811	0.0818	0.0807	0.0816	0.0852	0.0806	0.0851	0.0856	0.0822	0.0801	0.08	0.0814	0.0803	0.0802	0.0801	0.0977	0.1035	0.0986	0.0991	0.0985	0.0823	0.0807	0.0806	0.0809	0.082	0.0793	0.0802	0.092	0.0838	0.0836	0.0812	0.0812	0.0817	0.0827	0.0799	0.0807	0.0813	0.0798
145	37	0.0808	0.0858	0.0817	0.0934	0.0856	0.0812	0.0812	0.0812	0.0811	0.0814	0.0814	0.0819	0.0806	0.0815	0.0861	0.0808	0.0821	0.0857	0.0821	0.0801	0.08	0.0814	0.0803	0.0802	0.0799	0.0977	0.1034	0.0985	0.0989	0.0993	0.0842	0.0807	0.0815	0.0808	0.082	0.0793	0.08	0.0866	0.0894	0.0843	0.0813	0.0804	0.0827	0.0819	0.0798	0.0809	0.0812	0.0798
150	37	0.081	0.0815	0.0816	0.0927	0.0809	0.081	0.0811	0.0812	0.0813	0.0812	0.0812	0.0819	0.0807	0.0814	0.0839	0.0808	0.0817	0.0857	0.082	0.0801	0.0801	0.0813	0.0804	0.0803	0.08	0.0978	0.1038	0.0986	0.0993	0.0991	0.0818	0.0808	0.0809	0.0806	0.0819	0.0794	0.0801	0.1242	0.0909	0.0828	0.0842	0.081	0.0827	0.0813	0.0798	0.0807	0.081	0.0796
155	37	0.0809	0.081	0.0826	0.0904	0.0817	0.081	0.0812	0.0811	0.0812	0.0813	0.0812	0.0819	0.0806	0.0815	0.0841	0.0806	0.0818	0.0858	0.082	0.0801	0.08	0.0814	0.0803	0.0802	0.08	0.0989	0.1046	0.0995	0.1	0.1001	0.0818	0.0806	0.0807	0.0808	0.082	0.0794	0.0801	0.089	0.0852	0.0845	0.0828	0.0828	0.0816	0.0813	0.0799	0.0808	0.0812	0.0798
160	37	0.0808	0.0815	0.0815	0.0876	0.0828	0.0808	0.081	0.0811	0.081	0.0813	0.0811	0.0818	0.0806	0.0817	0.0843	0.0806	0.0833	0.0883	0.0819	0.08	0.0799	0.0813	0.0802	0.0802	0.08	0.0989	0.1046	0.0997	0.1002	0.1007	0.0899	0.0812	0.0807	0.0809	0.082	0.0794	0.0801	0.0847	0.0864	0.087	0.0837	0.0804	0.0822	0.0813	0.08	0.0807	0.0811	0.0797
165	37	0.0809	0.0811	0.0821	0.0961	0.0835	0.0809	0.081	0.081	0.081	0.0818	0.081	0.082	0.0806	0.0819	0.0841	0.0809	0.0826	0.0856	0.082	0.0801	0.08	0.0813	0.0802	0.0804	0.08	0.0995	0.1052	0.1004	0.1014	0.1009	0.0821	0.0814	0.0806	0.0807	0.0819	0.0794	0.08	0.0848	0.0893	0.0875	0.0818	0.0809	0.0855	0.0812	0.0797	0.0806	0.081	0.0797
170	37	0.0809	0.0812	0.0814	0.1221	0.0823	0.0809	0.0809	0.0809	0.0813	0.0824	0.0811	0.0818	0.0806	0.0814	0.0837	0.0804	0.0832	0.0856	0.0818	0.0799	0.0799	0.0813	0.0802	0.0802	0.0801	0.1003	0.106	0.1004	0.1013	0.1014	0.0807	0.0805	0.0806	0.0807	0.082	0.0794	0.0801	0.0991	0.0858	0.0833	0.0809	0.0805	0.0843	0.0817	0.0798	0.0806	0.081	0.0797
175	37	0.081	0.081	0.0815	0.1191	0.0812	0.0809	0.0811	0.081	0.0811	0.0897	0.0812	0.0818	0.0805	0.0813	0.0868	0.0804	0.0816	0.0854	0.0819	0.08	0.0799	0.0814	0.0803	0.0802	0.0801	0.1005	0.1062	0.1013	0.102	0.1022	0.0809	0.0805	0.0806	0.0809	0.082	0.0794	0.08	0.1151	0.0848	0.0837	0.0815	0.0805	0.0865	0.0812	0.0798	0.0807	0.081	0.0797
180	37	0.0809	0.081	0.0814	0.0894	0.0816	0.0811	0.0811	0.0812	0.0811	0.0818	0.0812	0.0819	0.0806	0.0814	0.0846	0.0804	0.0815	0.085	0.082	0.0801	0.0799	0.0814	0.0804	0.0801	0.08	0.102	0.1067	0.102	0.1027	0.1029	0.0816	0.0806	0.0805	0.0808	0.0821	0.0793	0.08	0.0983	0.0858	0.0869	0.0813	0.0811	0.0813	0.0813	0.0798	0.0808	0.0811	0.0798
185	37	0.081	0.0813	0.0812	0.1	0.0814	0.0808	0.0808	0.081	0.0811	0.0815	0.0812	0.0819	0.0807	0.0814	0.0842	0.0804	0.0825	0.0853	0.0819	0.0801	0.08	0.0813	0.0803	0.0803	0.08	0.1012	0.1077	0.1026	0.1034	0.104	0.0826	0.0805	0.0806	0.0806	0.082	0.0794	0.08	0.0836	0.0861	0.0867	0.085	0.0819	0.0806	0.0812	0.0798	0.0806	0.0809	0.0797
190	37	0.0809	0.0816	0.0816	0.1175	0.0808	0.0811	0.0809	0.081	0.081	0.0823	0.0812	0.082	0.0805	0.0815	0.0843	0.0805	0.0818	0.0853	0.0819	0.08	0.0799	0.0814	0.0802	0.0803	0.0799	0.1011	0.1065	0.1032	0.1039	0.1039	0.0842	0.0806	0.0805	0.0807	0.082	0.0794	0.0799	0.1083	0.0843	0.0869	0.0809	0.0803	0.082	0.0812	0.0798	0.0807	0.0811	0.0797
195	37	0.0809	0.0825	0.0815	0.1051	0.0818	0.0817	0.0811	0.081	0.0812	0.0819	0.0809	0.0818	0.0806	0.0816	0.0841	0.0806	0.0824	0.0853	0.083	0.0801	0.0799	0.0813	0.0802	0.0803	0.08	0.1024	0.109	0.1041	0.1048	0.1049	0.0888	0.0807	0.0819	0.0809	0.082	0.0794	0.08	0.0907	0.0876	0.0918	0.0872	0.0821	0.086	0.0832	0.0798	0.0807	0.0809	0.0797
200	37	0.0813	0.0811	0.0814	0.1052	0.0833	0.081	0.0812	0.0809	0.0814	0.0815	0.0811	0.082	0.0807	0.0813	0.0862	0.0804	0.0815	0.0848	0.0819	0.0801	0.0799	0.0814	0.0801	0.0802	0.0801	0.103	0.1093	0.1045	0.1058	0.1058	0.0832	0.0809	0.0807	0.0808	0.082	0.0793	0.0801	0.0844	0.0842	0.0814	0.0842	0.0817	0.0894	0.0812	0.0799	0.081	0.0809	0.0797
205	37	0.081	0.0823	0.0829	0.0887	0.081	0.081	0.0813	0.081	0.0811	0.0814	0.0812	0.0821	0.0806	0.0813	0.0843	0.0804	0.0815	0.085	0.0819	0.0801	0.0798	0.0814	0.0802	0.0803	0.08	0.1033	0.1098	0.1049	0.1064	0.1065	0.0925	0.0808	0.0806	0.0808	0.0821	0.0794	0.08	0.0829	0.0863	0.0855	0.082	0.0809	0.081	0.0815	0.0799	0.0809	0.0813	0.0798
210	37	0.0809	0.0809	0.0816	0.0942	0.0809	0.081	0.0812	0.081	0.081	0.0829	0.081	0.0819	0.0807	0.0814	0.0847	0.0812	0.0818	0.087	0.0839	0.0813	0.0798	0.0813	0.0801	0.0802	0.08	0.1038	0.1097	0.1053	0.1067	0.1069	0.0847	0.0806	0.0808	0.0808	0.082	0.0793	0.0801	0.0993	0.094	0.0938	0.0885	0.0822	0.0818	0.0832	0.0798	0.0807	0.081	0.0798
215	37	0.081	0.0817	0.0821	0.0891	0.0809	0.0813	0.0811	0.081	0.0813	0.0815	0.081	0.082	0.0806	0.0813	0.0836	0.0805	0.0816	0.0857	0.0819	0.0801	0.0799	0.0815	0.0801	0.0802	0.08	0.1058	0.1102	0.1059	0.1072	0.1077	0.0859	0.0809	0.0809	0.0808	0.0819	0.0794	0.08	0.0824	0.0857	0.0924	0.0828	0.081	0.0817	0.0815	0.0798	0.0807	0.081	0.0797
220	37	0.0812	0.0811	0.0815	0.108	0.0815	0.084	0.0811	0.0811	0.0811	0.0812	0.0811	0.0819	0.0808	0.0813	0.0849	0.0804	0.0815	0.0857	0.0819	0.0801	0.0799	0.0814	0.0802	0.0802	0.0802	0.1074	0.1127	0.1072	0.108	0.1079	0.0809	0.0806	0.0805	0.0807	0.0819	0.0793	0.0801	0.0844	0.0858	0.0837	0.0806	0.0835	0.0811	0.0812	0.0798	0.0805	0.081	0.0797
225	37	0.0809	0.083	0.0817	0.0899	0.0831	0.0809	0.0811	0.081	0.0811	0.0838	0.0813	0.0819	0.0805	0.0815	0.0832	0.0806	0.0827	0.0861	0.082	0.0801	0.0798	0.0813	0.0802	0.0801	0.08	0.1098	0.1142	0.1075	0.1087	0.1092	0.0842	0.0807	0.0806	0.0809	0.0819	0.0793	0.08	0.0964	0.0866	0.0807	0.0827	0.0821	0.0818	0.0811	0.0797	0.0807	0.081	0.0797
230	37	0.0809	0.081	0.0815	0.0838	0.0861	0.0814	0.0809	0.081	0.0811	0.0815	0.0811	0.0819	0.0807	0.0814	0.085	0.0806	0.0828	0.0856	0.0828	0.08	0.0798	0.0815	0.0803	0.0802	0.08	0.1114	0.1161	0.1094	0.1099	0.1099	0.0856	0.0808	0.0808	0.0808	0.082	0.0794	0.08	0.082	0.0889	0.0849	0.0818	0.0805	0.0809	0.0811	0.0797	0.0807	0.081	0.0796
235	37	0.0808	0.0831	0.0814	0.088	0.0822	0.0808	0.0811	0.081	0.0811	0.0812	0.081	0.0819	0.0807	0.0815	0.0837	0.0836	0.082	0.0854	0.0825	0.0801	0.0798	0.0813	0.0802	0.0802	0.08	0.1127	0.1179	0.1118	0.1108	0.1113	0.0807	0.0807	0.0807	0.0809	0.0821	0.0794	0.0801	0.0992	0.0859	0.0871	0.083	0.084	0.0814	0.0813	0.0798	0.0807	0.0809	0.0797
240	37	0.081	0.0813	0.0815	0.0955	0.0817	0.0809	0.0811	0.0811	0.0809	0.0814	0.081	0.0819	0.0807	0.0814	0.0849	0.0804	0.0823	0.0858	0.0819	0.0803	0.0798	0.0813	0.0802	0.0802	0.08	0.1136	0.118	0.1142	0.1147	0.114	0.0843	0.0811	0.0815	0.081	0.0821	0.0794	0.0801	0.087	0.0886	0.0843	0.0828	0.0833	0.0838	0.0819	0.0797	0.0806	0.081	0.0797
245	37	0.0811	0.0839	0.0836	0.0912	0.0818	0.081	0.0818	0.0809	0.0811	0.0814	0.0811	0.0819	0.0806	0.0814	0.0842	0.0803	0.0815	0.085	0.082	0.08	0.0799	0.0812	0.0801	0.0803	0.08	0.1159	0.1203	0.1152	0.1157	0.1156	0.0904	0.0873	0.0807	0.0809	0.0823	0.0794	0.0801	0.0988	0.0903	0.0878	0.0829	0.0805	0.0842	0.0812	0.0798	0.0809	0.0809	0.0797
250	37	0.081	0.0811	0.0814	0.086	0.0809	0.0811	0.0814	0.081	0.0812	0.0812	0.0812	0.082	0.0806	0.0815	0.0856	0.0803	0.0816	0.0852	0.0822	0.0801	0.08	0.0813	0.0802	0.0803	0.0799	0.1162	0.1212	0.1177	0.1181	0.1179	0.0804	0.081	0.0807	0.0808	0.0822	0.0794	0.08	0.0813	0.0949	0.0894	0.081	0.0821	0.081	0.0811	0.0798	0.0808	0.081	0.0797
255	37	0.0812	0.0836	0.0814	0.0941	0.0808	0.0811	0.0809	0.081	0.0811	0.0813	0.081	0.0818	0.0807	0.0814	0.0844	0.0808	0.0818	0.0858	0.0821	0.0808	0.0799	0.0814	0.0802	0.0802	0.08	0.1173	0.1216	0.1186	0.1196	0.1192	0.0821	0.0808	0.0808	0.0809	0.0821	0.0793	0.08	0.0839	0.0921	0.0902	0.0854	0.0818	0.089	0.0811	0.0797	0.0809	0.0809	0.0797
260	37	0.081	0.081	0.0817	0.0842	0.0812	0.0808	0.0811	0.0811	0.0811	0.0813	0.0813	0.0819	0.0805	0.0812	0.0846	0.0806	0.0814	0.0849	0.0819	0.0801	0.0798	0.0813	0.0802	0.0801	0.08	0.1176	0.1222	0.1195	0.1205	0.1211	0.0892	0.0823	0.0807	0.081	0.0824	0.0793	0.08	0.0984	0.0876	0.087	0.0824	0.081	0.0808	0.0813	0.0798	0.0808	0.081	0.0797
265	37	0.0809	0.0815	0.0815	0.1143	0.0839	0.081	0.0825	0.0809	0.0817	0.0812	0.081	0.0818	0.0806	0.0812	0.0841	0.0808	0.0817	0.0856	0.082	0.0799	0.08	0.0814	0.0806	0.0802	0.08	0.1195	0.1249	0.1215	0.1224	0.1227	0.0856	0.0864	0.0808	0.0809	0.0821	0.0793	0.08	0.0893	0.0937	0.0847	0.0878	0.0823	0.0926	0.0812	0.0799	0.0806	0.0808	0.0797
270	37	0.0811	0.0822	0.0814	0.0842	0.0809	0.081	0.081	0.0811	0.0812	0.0813	0.081	0.082	0.0807	0.0813	0.0848	0.0807	0.0815	0.0853	0.0819	0.0803	0.08	0.0814	0.0803	0.0803	0.0801	0.1199	0.1255	0.1216	0.1233	0.124	0.0822	0.0812	0.0808	0.081	0.0821	0.0794	0.0801	0.0808	0.095	0.0824	0.086	0.0813	0.0816	0.0811	0.0798	0.0806	0.0809	0.0797
275	37	0.081	0.082	0.0821	0.0943	0.0809	0.0811	0.0811	0.0811	0.0812	0.0813	0.081	0.0821	0.0806	0.0813	0.0842	0.0812	0.0816	0.0852	0.0821	0.0802	0.0799	0.0815	0.0802	0.0804	0.08	0.1191	0.1239	0.1218	0.124	0.1245	0.0823	0.0836	0.0808	0.0811	0.0823	0.0794	0.08	0.0812	0.09	0.0858	0.0866	0.0812	0.0815	0.0813	0.0798	0.0809	0.0809	0.0797
280	37	0.081	0.0809	0.0817	0.083	0.0825	0.081	0.0809	0.0809	0.0812	0.0813	0.0811	0.082	0.0805	0.0812	0.0845	0.0804	0.0814	0.087	0.0819	0.08	0.0799	0.0813	0.0801	0.0803	0.08	0.1218	0.1259	0.1226	0.1246	0.1243	0.0815	0.0809	0.0807	0.081	0.0822	0.0794	0.08	0.081	0.0833	0.0837	0.0809	0.0807	0.0815	0.0816	0.0798	0.081	0.0809	0.0797
285	37	0.081	0.0812	0.0819	0.0924	0.088	0.0808	0.0812	0.081	0.0811	0.0812	0.0809	0.0819	0.0807	0.0812	0.0848	0.0806	0.0817	0.0859	0.0822	0.0802	0.0799	0.0813	0.0801	0.0802	0.08	0.121	0.1262	0.1241	0.124	0.1249	0.0834	0.0833	0.0835	0.0811	0.0821	0.0793	0.08	0.0815	0.0899	0.0846	0.0817	0.0822	0.0814	0.0819	0.0798	0.0808	0.0811	0.0798
290	37	0.0812	0.0847	0.0825	0.0932	0.082	0.081	0.0814	0.0809	0.0811	0.0812	0.0811	0.0819	0.0806	0.0812	0.0843	0.0802	0.0815	0.085	0.0825	0.0814	0.0798	0.0815	0.0801	0.0801	0.08	0.1213	0.1267	0.125	0.1248	0.1255	0.0918	0.0813	0.0808	0.0811	0.0827	0.0793	0.0801	0.0826	0.1004	0.0845	0.0847	0.0817	0.0837	0.0832	0.0799	0.0807	0.0812	0.0797
295	37	0.0809	0.0811	0.0821	0.0837	0.0808	0.0857	0.0809	0.0809	0.0811	0.0811	0.0811	0.082	0.0805	0.0813	0.0843	0.0804	0.0815	0.0859	0.0818	0.0799	0.0799	0.0813	0.0801	0.0802	0.08	0.1226	0.1282	0.1251	0.1257	0.1259	0.0808	0.0807	0.081	0.0811	0.0823	0.0795	0.08	0.0809	0.0891	0.0851	0.0808	0.0814	0.0804	0.0813	0.0798	0.0807	0.081	0.0798
300	37	0.0811	0.0811	0.0815	0.0814	0.0847	0.0811	0.0812	0.0811	0.081	0.0812	0.081	0.082	0.0807	0.0813	0.0842	0.0803	0.0816	0.0855	0.082	0.0815	0.08	0.0814	0.0802	0.0802	0.08	0.124	0.1296	0.1256	0.1265	0.1268	0.084	0.0809	0.0809	0.0812	0.0824	0.0794	0.08	0.0811	0.0906	0.083	0.0812	0.0805	0.0844	0.0816	0.0798	0.0808	0.0809	0.0797
305	37	0.0812	0.0833	0.082	0.0876	0.0811	0.081	0.081	0.0811	0.0811	0.0817	0.0811	0.082	0.0807	0.0812	0.0842	0.0802	0.0821	0.0853	0.0823	0.0805	0.0799	0.0814	0.0804	0.0802	0.08	0.1247	0.1298	0.1266	0.1275	0.1283	0.0822	0.0809	0.0808	0.0811	0.0823	0.0794	0.0802	0.0808	0.0961	0.0863	0.0827	0.0808	0.0896	0.0815	0.0798	0.0807	0.0813	0.0798
310	37	0.081	0.0831	0.0815	0.0849	0.0807	0.0811	0.0818	0.081	0.081	0.0811	0.081	0.0819	0.0807	0.0813	0.0842	0.0803	0.0816	0.0868	0.082	0.08	0.0799	0.0812	0.0801	0.0802	0.0799	0.126	0.1299	0.1277	0.129	0.1284	0.0837	0.081	0.0811	0.0811	0.0822	0.0794	0.0801	0.0808	0.0929	0.0854	0.0818	0.0808	0.0822	0.0818	0.0798	0.0811	0.081	0.0797
315	37	0.0811	0.0812	0.0817	0.0963	0.0809	0.081	0.0822	0.081	0.0811	0.0811	0.081	0.0821	0.0806	0.0821	0.0837	0.0806	0.0815	0.087	0.0819	0.0801	0.0799	0.0813	0.0803	0.0803	0.08	0.1258	0.131	0.1276	0.128	0.1294	0.0843	0.0809	0.081	0.0811	0.0824	0.0794	0.08	0.0853	0.0927	0.0832	0.0811	0.0825	0.0833	0.0811	0.0798	0.0806	0.0812	0.0797
320	37	0.0811	0.081	0.0828	0.0855	0.082	0.0808	0.0809	0.081	0.081	0.0812	0.0811	0.0819	0.0806	0.0812	0.0842	0.0804	0.0818	0.0863	0.0819	0.0801	0.0799	0.0813	0.0802	0.0801	0.0799	0.1279	0.133	0.1285	0.1298	0.1308	0.0853	0.0822	0.0811	0.0811	0.0824	0.0793	0.08	0.0816	0.0907	0.0844	0.0811	0.0806	0.0895	0.0811	0.0798	0.0807	0.0811	0.0797
325	37	0.0812	0.0827	0.0818	0.0945	0.0857	0.0809	0.0814	0.0812	0.081	0.0812	0.0813	0.082	0.0807	0.0811	0.0837	0.0804	0.082	0.0852	0.0821	0.0806	0.0798	0.0815	0.0803	0.0802	0.0801	0.1303	0.1353	0.1304	0.1308	0.1319	0.085	0.0817	0.0818	0.0812	0.0825	0.0794	0.0801	0.0834	0.0947	0.0858	0.0819	0.0812	0.0818	0.0812	0.0799	0.081	0.0813	0.0798
330	37	0.0811	0.0818	0.0819	0.0826	0.0835	0.081	0.0812	0.081	0.0812	0.0811	0.0813	0.082	0.0807	0.0815	0.0843	0.0808	0.0815	0.0852	0.0822	0.0816	0.08	0.0814	0.0803	0.0802	0.0801	0.1327	0.1373	0.1319	0.1327	0.1345	0.0895	0.0815	0.0812	0.0813	0.0826	0.0795	0.08	0.0813	0.0917	0.0824	0.0824	0.0809	0.0843	0.0812	0.0799	0.0808	0.0811	0.0797
335	37	0.0812	0.081	0.0814	0.0856	0.0808	0.0809	0.081	0.0809	0.0811	0.0812	0.0809	0.0818	0.0807	0.0813	0.0852	0.0804	0.0817	0.0857	0.082	0.0802	0.0799	0.0815	0.0803	0.0803	0.0801	0.1337	0.1382	0.1342	0.1345	0.1363	0.0815	0.081	0.0817	0.0815	0.0826	0.0795	0.0801	0.0818	0.0869	0.0818	0.084	0.0811	0.087	0.0811	0.0799	0.0809	0.0812	0.0797
340	37	0.0812	0.081	0.0819	0.0812	0.0807	0.0813	0.081	0.0809	0.081	0.0811	0.0811	0.082	0.0807	0.0813	0.0839	0.0804	0.0822	0.0851	0.0819	0.0802	0.0799	0.0813	0.0801	0.0802	0.08	0.136	0.1408	0.1358	0.137	0.1382	0.0837	0.081	0.0811	0.0814	0.0826	0.0794	0.0801	0.0808	0.0842	0.0855	0.0821	0.0812	0.0818	0.0812	0.0798	0.0808	0.0811	0.0797
345	37	0.0813	0.0815	0.0825	0.085	0.081	0.0808	0.0815	0.0809	0.0811	0.0813	0.081	0.082	0.0807	0.0813	0.0844	0.0805	0.0817	0.0848	0.0819	0.0809	0.0801	0.0815	0.0802	0.0801	0.0801	0.1374	0.1421	0.1372	0.1383	0.1394	0.0821	0.0816	0.0813	0.0814	0.0826	0.0794	0.0802	0.0818	0.0861	0.0853	0.082	0.0806	0.0818	0.0813	0.0799	0.0813	0.081	0.0797
350	37	0.081	0.0822	0.0843	0.0847	0.0835	0.0812	0.0814	0.0812	0.0812	0.0811	0.0811	0.0821	0.0806	0.0814	0.0849	0.0805	0.0818	0.0852	0.0822	0.0804	0.0799	0.0814	0.0803	0.0802	0.08	0.1398	0.1447	0.1397	0.1398	0.1411	0.087	0.0819	0.0813	0.0814	0.0826	0.0794	0.08	0.0879	0.0851	0.0806	0.0864	0.0815	0.0813	0.0818	0.0799	0.0807	0.0818	0.0797
355	37	0.081	0.0816	0.0828	0.0838	0.0813	0.0811	0.0816	0.0812	0.0812	0.0812	0.0811	0.0821	0.0806	0.0812	0.0841	0.0804	0.0826	0.0851	0.0833	0.0803	0.0801	0.0816	0.0803	0.0803	0.0799	0.141	0.1454	0.1413	0.1424	0.1433	0.0836	0.0815	0.0813	0.0816	0.083	0.0794	0.08	0.0894	0.0839	0.0826	0.0852	0.0808	0.0821	0.0819	0.0798	0.0808	0.0811	0.0797
360	37	0.0812	0.0811	0.0812	0.0827	0.0816	0.0809	0.0811	0.081	0.0811	0.0813	0.0809	0.082	0.0807	0.0811	0.0839	0.0804	0.0816	0.0849	0.082	0.0801	0.08	0.0814	0.0802	0.0803	0.0801	0.1427	0.1458	0.1427	0.143	0.1436	0.0811	0.0812	0.0814	0.0816	0.0826	0.0794	0.0801	0.0809	0.0892	0.085	0.0813	0.0806	0.0804	0.0811	0.08	0.0809	0.0811	0.0797
365	37	0.0814	0.0825	0.0848	0.0818	0.0853	0.0811	0.0813	0.0811	0.0809	0.0812	0.0812	0.0821	0.0807	0.0813	0.0852	0.0804	0.0815	0.0848	0.0826	0.0801	0.0799	0.0815	0.0803	0.0802	0.0801	0.143	0.1469	0.1442	0.1449	0.1455	0.0923	0.082	0.0814	0.0816	0.0828	0.0795	0.0801	0.0815	0.0934	0.0875	0.0827	0.0804	0.0816	0.0815	0.0798	0.081	0.0828	0.0798
370	37	0.081	0.0814	0.0814	0.0814	0.0808	0.081	0.0815	0.081	0.081	0.0811	0.0811	0.082	0.0806	0.0812	0.084	0.0802	0.0814	0.087	0.0821	0.0801	0.0799	0.0814	0.0804	0.0802	0.0799	0.1437	0.1498	0.1455	0.1461	0.1466	0.0814	0.0813	0.0814	0.0815	0.0829	0.0794	0.0801	0.0815	0.0919	0.0806	0.0825	0.0808	0.0813	0.0813	0.0798	0.0807	0.0811	0.0798
375	37	0.0812	0.082	0.0817	0.0888	0.0813	0.081	0.081	0.0814	0.081	0.0813	0.0811	0.0821	0.0807	0.0813	0.0838	0.0803	0.0821	0.0851	0.082	0.0802	0.08	0.0815	0.0803	0.0802	0.08	0.1446	0.1517	0.1475	0.1479	0.1483	0.0832	0.0813	0.0815	0.0817	0.0829	0.0795	0.0801	0.0884	0.0855	0.0821	0.0856	0.0806	0.0809	0.0813	0.0798	0.0807	0.0811	0.0798
380	37	0.0813	0.0811	0.0831	0.0845	0.0842	0.0832	0.0816	0.0811	0.0812	0.0813	0.0813	0.082	0.0808	0.0812	0.0837	0.0805	0.0819	0.0851	0.0821	0.0801	0.0801	0.0816	0.0803	0.0801	0.0801	0.148	0.1535	0.1484	0.1491	0.1496	0.0809	0.0823	0.0822	0.0818	0.0829	0.0794	0.0801	0.096	0.0858	0.093	0.0846	0.0807	0.0856	0.0812	0.0798	0.0808	0.0826	0.0797
385	37	0.0813	0.0809	0.0817	0.085	0.0819	0.0808	0.0815	0.081	0.0809	0.0811	0.0809	0.082	0.0807	0.0812	0.0844	0.0802	0.0817	0.0849	0.0821	0.0801	0.0799	0.0814	0.0803	0.0801	0.0801	0.1493	0.1552	0.1507	0.1509	0.1517	0.0834	0.0814	0.0815	0.0819	0.083	0.0794	0.0801	0.0816	0.0916	0.081	0.0823	0.0809	0.083	0.0812	0.0798	0.0809	0.0811	0.0797
390	37	0.0815	0.0811	0.0843	0.0876	0.0854	0.0811	0.0813	0.0811	0.0811	0.0815	0.0811	0.0821	0.0808	0.0813	0.0845	0.0802	0.0815	0.0848	0.0821	0.0802	0.0801	0.0817	0.0803	0.0802	0.0802	0.1511	0.1556	0.1513	0.1529	0.1533	0.0811	0.0845	0.0831	0.082	0.0831	0.0794	0.0801	0.0954	0.0937	0.0875	0.0838	0.0814	0.0887	0.0813	0.0799	0.081	0.0811	0.0798
395	37	0.0812	0.0818	0.0814	0.0872	0.0812	0.0813	0.0821	0.081	0.081	0.0812	0.0811	0.082	0.0807	0.0812	0.0841	0.0803	0.0818	0.0855	0.082	0.0802	0.08	0.0815	0.0803	0.0802	0.0801	0.153	0.1578	0.1538	0.1548	0.1562	0.0872	0.0817	0.0818	0.0819	0.0831	0.0794	0.0801	0.0845	0.0879	0.0817	0.0882	0.0805	0.0882	0.0811	0.0799	0.0806	0.0811	0.0797
400	37	0.0815	0.0827	0.0822	0.0855	0.0845	0.081	0.0812	0.0811	0.0813	0.0814	0.0811	0.0821	0.0808	0.0813	0.0843	0.0804	0.0817	0.0847	0.0824	0.0803	0.0801	0.0817	0.0803	0.0802	0.0801	0.1542	0.1601	0.1564	0.1572	0.1579	0.0814	0.0816	0.0819	0.0821	0.0832	0.0795	0.0802	0.0916	0.0869	0.0856	0.0836	0.0811	0.0837	0.0814	0.08	0.0811	0.0841	0.0797
405	37	0.0812	0.0834	0.0818	0.0936	0.0842	0.0811	0.0823	0.0812	0.0811	0.0812	0.0812	0.0819	0.0808	0.0812	0.0838	0.0803	0.0815	0.0851	0.0821	0.0802	0.08	0.0816	0.0804	0.0801	0.08	0.1566	0.1622	0.1586	0.1596	0.1594	0.084	0.0819	0.0818	0.082	0.0834	0.0793	0.0801	0.0862	0.0846	0.0919	0.0838	0.0808	0.0815	0.0813	0.0798	0.0807	0.0812	0.0796
410	37	0.0813	0.0818	0.0816	0.0887	0.0826	0.081	0.0814	0.081	0.081	0.0813	0.081	0.082	0.0808	0.0812	0.0847	0.0803	0.0817	0.0869	0.0823	0.0804	0.0801	0.0816	0.0804	0.0802	0.08	0.1584	0.1646	0.1609	0.1622	0.1621	0.084	0.082	0.0821	0.0822	0.0833	0.0794	0.0802	0.0823	0.0907	0.081	0.0841	0.0805	0.0817	0.0815	0.08	0.081	0.0811	0.0797
415	37	0.0811	0.0809	0.0829	0.0836	0.0831	0.081	0.0811	0.0812	0.081	0.0811	0.0811	0.0821	0.0808	0.0813	0.0834	0.0806	0.0814	0.0852	0.0822	0.0803	0.0801	0.0816	0.0804	0.0803	0.08	0.16	0.1658	0.1623	0.164	0.1641	0.0832	0.082	0.0819	0.0822	0.0834	0.0795	0.0802	0.0838	0.0904	0.0882	0.0824	0.081	0.0817	0.0813	0.0799	0.081	0.0812	0.0797
420	37	0.0812	0.081	0.0819	0.082	0.0809	0.0809	0.0818	0.081	0.081	0.0811	0.081	0.0819	0.0807	0.0811	0.0839	0.0805	0.0815	0.0848	0.0821	0.0819	0.0801	0.0816	0.0805	0.0801	0.08	0.1626	0.1691	0.1649	0.1656	0.1664	0.0869	0.0819	0.0821	0.0824	0.0835	0.0793	0.0801	0.0809	0.083	0.0811	0.0822	0.0815	0.0812	0.0812	0.0799	0.0809	0.0811	0.0796
425	37	0.0812	0.0855	0.0818	0.083	0.0824	0.0814	0.0812	0.0811	0.081	0.0812	0.0811	0.082	0.0808	0.0812	0.084	0.0802	0.0815	0.0849	0.0821	0.0816	0.0802	0.0816	0.0803	0.0802	0.0801	0.1639	0.1701	0.1658	0.1688	0.1692	0.0816	0.082	0.0821	0.0824	0.0836	0.0794	0.0801	0.0872	0.0933	0.0874	0.083	0.0804	0.0846	0.0813	0.0799	0.081	0.0811	0.0797
430	37	0.0812	0.081	0.0815	0.082	0.0828	0.081	0.081	0.0812	0.0811	0.0812	0.0812	0.082	0.0807	0.081	0.0835	0.0802	0.0814	0.0851	0.082	0.0805	0.0801	0.0815	0.0804	0.0801	0.0801	0.1666	0.1722	0.1688	0.17	0.1712	0.0818	0.0821	0.0822	0.0824	0.0837	0.0794	0.0801	0.085	0.0985	0.0851	0.0822	0.0815	0.0855	0.0813	0.0799	0.0808	0.0812	0.0797
435	37	0.0812	0.0818	0.0835	0.0875	0.0842	0.0808	0.0846	0.0809	0.081	0.0812	0.0809	0.082	0.0807	0.0812	0.0839	0.0802	0.0814	0.0848	0.083	0.0803	0.0801	0.0817	0.0803	0.0801	0.0801	0.1699	0.1747	0.1709	0.1725	0.173	0.0885	0.0822	0.0822	0.0827	0.0837	0.0793	0.0801	0.099	0.0876	0.0813	0.0826	0.081	0.0837	0.0813	0.08	0.0812	0.0811	0.0797
440	37	0.0815	0.0842	0.0827	0.092	0.0835	0.0809	0.0812	0.0812	0.0811	0.0812	0.0812	0.0821	0.0808	0.0813	0.0842	0.0803	0.0816	0.0862	0.0822	0.0804	0.0803	0.0817	0.0805	0.0802	0.0802	0.1723	0.1776	0.1737	0.1744	0.1757	0.0817	0.0823	0.0824	0.0825	0.0838	0.0794	0.0802	0.092	0.0849	0.0888	0.0839	0.0808	0.082	0.0814	0.08	0.081	0.0815	0.0798
445	37	0.0813	0.0823	0.0818	0.0917	0.081	0.0811	0.0811	0.0811	0.081	0.0812	0.081	0.082	0.0808	0.0811	0.0841	0.0801	0.0815	0.0856	0.0822	0.0809	0.0802	0.0817	0.0804	0.0801	0.0801	0.1747	0.1793	0.1752	0.1765	0.178	0.0821	0.0822	0.0825	0.0828	0.0838	0.0794	0.0802	0.0819	0.0974	0.0809	0.0827	0.0804	0.0812	0.0812	0.08	0.0809	0.0811	0.0797
450	37	0.0813	0.0808	0.0815	0.0843	0.0809	0.081	0.081	0.081	0.081	0.0812	0.0811	0.0819	0.0808	0.0814	0.0838	0.0802	0.0814	0.0849	0.0821	0.0803	0.0802	0.0817	0.0804	0.0801	0.0801	0.177	0.1818	0.1775	0.1793	0.1803	0.0821	0.0824	0.0825	0.0828	0.084	0.0794	0.0801	0.0812	0.0835	0.0822	0.0815	0.0808	0.0826	0.0813	0.0799	0.081	0.0812	0.0796
455	37	0.0812	0.0837	0.0826	0.0932	0.0852	0.081	0.0813	0.0811	0.0812	0.0812	0.0811	0.0821	0.0807	0.0812	0.0838	0.0803	0.0814	0.0852	0.0825	0.0804	0.0803	0.0818	0.0806	0.0803	0.08	0.1784	0.1834	0.1798	0.1815	0.1826	0.085	0.0827	0.0828	0.083	0.0841	0.0794	0.0801	0.0877	0.095	0.0857	0.0823	0.0805	0.0843	0.0816	0.0802	0.081	0.0816	0.0798
460	37	0.0811	0.0808	0.0813	0.0924	0.0808	0.0807	0.0812	0.0808	0.081	0.0811	0.0811	0.0819	0.0807	0.0812	0.0838	0.0803	0.0814	0.0851	0.0822	0.0805	0.0803	0.0816	0.0807	0.0801	0.0801	0.1814	0.1865	0.1819	0.1835	0.1852	0.0853	0.0825	0.0828	0.0832	0.0842	0.0793	0.0801	0.0825	0.0985	0.0808	0.0862	0.0806	0.0819	0.0814	0.0799	0.081	0.0812	0.0797
465	37	0.0812	0.0821	0.0819	0.0817	0.0826	0.0809	0.0811	0.081	0.081	0.0812	0.0809	0.082	0.0807	0.0811	0.0839	0.0803	0.0816	0.0847	0.0823	0.0804	0.0804	0.0818	0.0806	0.0802	0.0801	0.1829	0.1898	0.1852	0.1853	0.1878	0.0838	0.0828	0.0828	0.0833	0.0842	0.0795	0.0801	0.0845	0.0829	0.0825	0.0834	0.0806	0.0822	0.0814	0.08	0.081	0.0812	0.0797
470	37	0.081	0.0815	0.0832	0.0941	0.0848	0.0811	0.0825	0.081	0.081	0.0811	0.0812	0.082	0.0807	0.081	0.0839	0.0801	0.0814	0.0849	0.0828	0.081	0.0802	0.0818	0.0806	0.0801	0.08	0.1864	0.1921	0.1881	0.1879	0.1898	0.0846	0.083	0.0831	0.0834	0.0842	0.0794	0.0801	0.1034	0.0843	0.0872	0.0831	0.081	0.0866	0.0815	0.08	0.0809	0.0815	0.0798
475	37	0.0811	0.0813	0.0816	0.084	0.0838	0.0811	0.081	0.0809	0.081	0.081	0.0811	0.0819	0.0807	0.0812	0.0839	0.0802	0.0814	0.0851	0.0823	0.0808	0.0803	0.0818	0.0807	0.0802	0.08	0.1887	0.1943	0.1902	0.1913	0.1928	0.0825	0.0828	0.0832	0.0834	0.0845	0.0793	0.0801	0.0893	0.0865	0.0879	0.082	0.0814	0.0831	0.0814	0.0801	0.081	0.0813	0.0797
480	37	0.0814	0.0809	0.0819	0.0983	0.0851	0.0812	0.0812	0.0811	0.081	0.0813	0.0812	0.0821	0.0808	0.0812	0.0841	0.0805	0.0814	0.0873	0.0825	0.0806	0.0805	0.0819	0.0807	0.0802	0.0801	0.1914	0.198	0.194	0.194	0.1948	0.0831	0.0832	0.0833	0.0836	0.0846	0.0794	0.0802	0.0894	0.0965	0.081	0.0839	0.081	0.0821	0.0814	0.0801	0.0812	0.0815	0.0797
485	37	0.0813	0.0809	0.0815	0.0877	0.0835	0.081	0.0812	0.081	0.0811	0.0814	0.081	0.082	0.0809	0.0812	0.0841	0.0803	0.0821	0.0852	0.0825	0.0808	0.0805	0.0821	0.0806	0.0801	0.0801	0.1949	0.2008	0.1965	0.1976	0.1972	0.0835	0.0832	0.0835	0.0838	0.0847	0.0793	0.0802	0.0867	0.0969	0.0841	0.0847	0.081	0.0813	0.0815	0.0801	0.0812	0.0816	0.0797
490	37	0.0811	0.0812	0.0814	0.096	0.0819	0.0808	0.0811	0.081	0.0811	0.0812	0.0811	0.0821	0.0807	0.0816	0.0836	0.0801	0.0814	0.0856	0.0824	0.0806	0.0806	0.0819	0.0808	0.0803	0.08	0.1957	0.204	0.1997	0.201	0.2007	0.0832	0.0833	0.0835	0.0837	0.0847	0.0794	0.0801	0.0812	0.083	0.0841	0.0821	0.0807	0.0823	0.0815	0.0801	0.081	0.0813	0.0797
495	37	0.0811	0.0808	0.0813	0.0912	0.0839	0.0813	0.0812	0.0811	0.0811	0.0811	0.0811	0.0821	0.0807	0.0812	0.084	0.0803	0.0816	0.085	0.0826	0.081	0.0806	0.082	0.081	0.0801	0.0801	0.1983	0.2063	0.2022	0.2021	0.203	0.087	0.0834	0.0837	0.084	0.085	0.0793	0.0802	0.092	0.0863	0.0809	0.0841	0.081	0.0834	0.0817	0.0801	0.0811	0.0815	0.0798
500	37	0.0808	0.0809	0.0815	0.1049	0.0834	0.0835	0.0818	0.0812	0.0809	0.0811	0.0814	0.082	0.0807	0.081	0.0832	0.0801	0.0827	0.0853	0.0826	0.0824	0.0805	0.082	0.0808	0.0802	0.08	0.2003	0.2091	0.2057	0.2069	0.2062	0.0833	0.0837	0.0838	0.0841	0.0852	0.0795	0.0801	0.0938	0.0838	0.082	0.0853	0.0808	0.0848	0.082	0.0801	0.081	0.0815	0.0797
505	37	0.0811	0.0856	0.0815	0.0864	0.0878	0.0813	0.0845	0.0809	0.081	0.0812	0.081	0.0821	0.0807	0.081	0.0836	0.0802	0.0815	0.0853	0.0825	0.0806	0.0805	0.0819	0.0807	0.0801	0.0801	0.2022	0.2114	0.2075	0.2089	0.2101	0.0845	0.0837	0.084	0.0843	0.0851	0.0793	0.0802	0.0873	0.089	0.0919	0.0862	0.081	0.0838	0.0816	0.0802	0.081	0.0814	0.0797
510	37	0.0811	0.0809	0.0816	0.0911	0.0918	0.0808	0.0812	0.0811	0.081	0.0819	0.0811	0.0821	0.0809	0.0811	0.0838	0.0803	0.0814	0.0848	0.0825	0.0809	0.0808	0.082	0.0809	0.0802	0.0802	0.2075	0.2155	0.2114	0.2122	0.213	0.0848	0.084	0.0842	0.0847	0.0853	0.0795	0.0802	0.0913	0.0934	0.086	0.0816	0.0808	0.0913	0.0815	0.0802	0.0812	0.0814	0.0798
515	37	0.081	0.0809	0.0814	0.0971	0.0815	0.0809	0.0812	0.081	0.0809	0.0812	0.0811	0.082	0.0807	0.0811	0.0838	0.0801	0.0814	0.0855	0.0827	0.0807	0.0806	0.0821	0.0809	0.0801	0.08	0.2105	0.2181	0.2154	0.2157	0.2168	0.0901	0.084	0.0844	0.0847	0.0856	0.0794	0.0801	0.0947	0.0916	0.0808	0.086	0.0814	0.0898	0.0817	0.0802	0.0812	0.0815	0.0797
520	37	0.0811	0.0833	0.0816	0.0921	0.0841	0.0809	0.0818	0.0811	0.081	0.0812	0.0813	0.082	0.0808	0.081	0.0833	0.0802	0.0813	0.0853	0.0826	0.0814	0.0807	0.0821	0.081	0.0802	0.0801	0.2114	0.2204	0.2164	0.2198	0.2186	0.084	0.0844	0.0844	0.0848	0.0857	0.0795	0.0802	0.0841	0.0979	0.0831	0.0813	0.081	0.0828	0.0816	0.0802	0.0811	0.0815	0.0797
525	37	0.0812	0.0862	0.0838	0.1184	0.097	0.0809	0.0835	0.081	0.081	0.0814	0.0815	0.0819	0.0807	0.0812	0.084	0.0802	0.0816	0.0848	0.0841	0.0807	0.0806	0.0822	0.081	0.0801	0.0801	0.2141	0.2241	0.2195	0.2212	0.2224	0.0843	0.0844	0.0847	0.0851	0.0859	0.0793	0.0802	0.0842	0.0985	0.0873	0.0867	0.082	0.085	0.0818	0.0803	0.0813	0.0815	0.0797
530	37	0.0813	0.0809	0.0818	0.0949	0.0844	0.0811	0.0809	0.081	0.0811	0.0813	0.081	0.0821	0.0808	0.0812	0.0837	0.0805	0.0816	0.0848	0.0826	0.0807	0.0808	0.0822	0.081	0.0802	0.0802	0.2186	0.2259	0.222	0.2253	0.2272	0.0894	0.0847	0.085	0.0853	0.0861	0.0793	0.0802	0.0813	0.0912	0.0811	0.0815	0.0808	0.0823	0.0817	0.0804	0.0813	0.0816	0.0796
535	37	0.0812	0.0833	0.086	0.0896	0.0867	0.0826	0.0813	0.081	0.081	0.0821	0.0813	0.082	0.0808	0.0811	0.0843	0.0803	0.0813	0.0846	0.0828	0.0809	0.0808	0.0822	0.0811	0.0801	0.08	0.2222	0.2308	0.2256	0.2277	0.2292	0.0867	0.0848	0.085	0.0855	0.0864	0.0794	0.0801	0.1079	0.0922	0.0829	0.0846	0.081	0.0832	0.0817	0.0803	0.0817	0.0816	0.0797
540	37	0.0811	0.0831	0.0822	0.1001	0.0846	0.0901	0.0814	0.081	0.081	0.0812	0.0812	0.0821	0.0807	0.0811	0.0834	0.0813	0.0815	0.0852	0.0828	0.0809	0.0808	0.0823	0.081	0.0801	0.08	0.225	0.2331	0.2296	0.231	0.2321	0.0845	0.085	0.0854	0.0855	0.0863	0.0794	0.0801	0.0827	0.0988	0.0859	0.0827	0.0809	0.0841	0.0817	0.0802	0.0813	0.0816	0.0797
545	37	0.0813	0.0808	0.0827	0.0894	0.099	0.0825	0.0811	0.0809	0.081	0.0814	0.081	0.082	0.0808	0.0811	0.0841	0.0805	0.0815	0.0855	0.0829	0.081	0.081	0.0824	0.0812	0.0803	0.0801	0.2291	0.2349	0.2326	0.2362	0.2351	0.0851	0.0852	0.0857	0.086	0.0868	0.0794	0.0802	0.0861	0.1	0.0825	0.0834	0.081	0.0832	0.082	0.0804	0.0816	0.0817	0.0798
550	37	0.0811	0.0808	0.0817	0.0883	0.0833	0.0808	0.0837	0.0809	0.0808	0.0812	0.0811	0.0821	0.0807	0.0812	0.0838	0.0803	0.0813	0.0849	0.083	0.0812	0.0809	0.0825	0.0813	0.0802	0.08	0.2304	0.2355	0.2348	0.2372	0.2379	0.085	0.0875	0.0858	0.0861	0.0868	0.0794	0.0801	0.0828	0.0929	0.0814	0.0856	0.0808	0.0818	0.0818	0.0804	0.0814	0.0819	0.0797
555	37	0.0812	0.084	0.0831	0.0887	0.0852	0.0819	0.0812	0.081	0.081	0.0812	0.0812	0.0819	0.0808	0.081	0.0834	0.0802	0.0815	0.0854	0.083	0.0814	0.0811	0.0824	0.0812	0.0801	0.0802	0.2344	0.2408	0.2374	0.2416	0.2424	0.0868	0.0861	0.0861	0.0864	0.087	0.0794	0.0802	0.0915	0.093	0.087	0.0827	0.0808	0.0816	0.0819	0.0806	0.0814	0.0819	0.0798
560	37	0.081	0.0865	0.0845	0.1004	0.0985	0.0808	0.0834	0.0811	0.0809	0.0814	0.0812	0.0821	0.0808	0.0811	0.0835	0.0801	0.0813	0.0849	0.0831	0.0812	0.0811	0.0825	0.0814	0.0802	0.0801	0.2378	0.2437	0.2413	0.244	0.2457	0.0863	0.0889	0.0862	0.0866	0.0874	0.0794	0.0802	0.1015	0.0988	0.0834	0.0832	0.0811	0.082	0.0819	0.0806	0.0815	0.0827	0.0797
565	37	0.0811	0.0823	0.0815	0.1041	0.081	0.0812	0.0824	0.081	0.0811	0.0813	0.0813	0.0819	0.0807	0.081	0.0832	0.08	0.0811	0.0853	0.0831	0.0812	0.0812	0.0826	0.0816	0.0801	0.0801	0.2421	0.2485	0.2458	0.2471	0.2498	0.0857	0.0861	0.0865	0.0867	0.0877	0.0794	0.0803	0.1302	0.0902	0.0857	0.0823	0.0809	0.0817	0.0818	0.0805	0.0813	0.0818	0.0798
570	37	0.081	0.0808	0.082	0.1218	0.1069	0.0956	0.0826	0.0829	0.0811	0.0835	0.0817	0.0823	0.0806	0.0811	0.0838	0.08	0.0817	0.0851	0.0832	0.0814	0.0812	0.0826	0.0816	0.0802	0.08	0.2448	0.2515	0.2482	0.2508	0.2519	0.089	0.0864	0.087	0.087	0.0878	0.0794	0.0801	0.099	0.0907	0.0854	0.0829	0.0809	0.0828	0.082	0.0806	0.0815	0.0818	0.0797
575	37	0.0812	0.081	0.0858	0.118	0.0832	0.081	0.0827	0.081	0.081	0.0813	0.0816	0.0822	0.0808	0.0811	0.0831	0.08	0.0815	0.0851	0.0833	0.0814	0.0813	0.0826	0.0816	0.0803	0.0802	0.2492	0.2585	0.2549	0.2564	0.2567	0.0864	0.0868	0.0872	0.0874	0.088	0.0795	0.0802	0.1006	0.0986	0.0839	0.0837	0.0818	0.0836	0.082	0.0807	0.0815	0.082	0.0798
580	37	0.0812	0.0808	0.0818	0.1161	0.0828	0.0809	0.084	0.0811	0.081	0.0812	0.081	0.0821	0.0807	0.081	0.0838	0.08	0.0814	0.0848	0.0831	0.0814	0.0813	0.0829	0.0816	0.0801	0.0801	0.2532	0.2595	0.256	0.2589	0.2615	0.0869	0.0873	0.0874	0.0877	0.0882	0.0794	0.0802	0.0906	0.0925	0.0846	0.0846	0.0811	0.0884	0.082	0.0807	0.0816	0.0819	0.0797
585	37	0.081	0.081	0.0814	0.1012	0.0981	0.081	0.0815	0.0809	0.0809	0.0812	0.0817	0.0819	0.0808	0.0812	0.0835	0.08	0.0812	0.085	0.0835	0.0835	0.0814	0.0829	0.0818	0.0801	0.0801	0.259	0.2655	0.2612	0.2629	0.2641	0.0876	0.0876	0.0877	0.0881	0.0884	0.0793	0.0802	0.0936	0.0913	0.0828	0.0855	0.0811	0.083	0.0821	0.0807	0.0817	0.0828	0.0797
590	37	0.0808	0.0816	0.0821	0.0896	0.0925	0.0825	0.0825	0.0811	0.081	0.0818	0.0816	0.0821	0.0807	0.081	0.0832	0.0804	0.0813	0.0877	0.0837	0.0816	0.0815	0.0829	0.082	0.0802	0.0801	0.2606	0.2705	0.2655	0.2675	0.2691	0.0872	0.0876	0.0882	0.0884	0.0889	0.0795	0.0802	0.0852	0.1032	0.0854	0.0823	0.0812	0.0818	0.0821	0.0807	0.0816	0.0821	0.0798
595	37	0.081	0.0869	0.0816	0.1156	0.0918	0.0808	0.0852	0.0809	0.0811	0.0845	0.0814	0.0822	0.0807	0.081	0.0833	0.08	0.0826	0.0881	0.0835	0.0816	0.0816	0.083	0.082	0.0802	0.0801	0.2657	0.2704	0.2687	0.2713	0.2729	0.088	0.0878	0.0882	0.0887	0.089	0.0794	0.0802	0.0967	0.1017	0.0827	0.0863	0.0814	0.0841	0.0821	0.0809	0.0816	0.0822	0.0798
600	37	0.081	0.086	0.0833	0.1138	0.0897	0.0815	0.0822	0.0809	0.0811	0.0826	0.0817	0.0821	0.0808	0.0811	0.0836	0.0799	0.082	0.0862	0.0837	0.0828	0.0817	0.0831	0.0821	0.0802	0.08	0.2687	0.2756	0.2754	0.2754	0.2773	0.088	0.0884	0.0888	0.0891	0.0894	0.0794	0.0802	0.1027	0.0994	0.0877	0.0824	0.0812	0.0843	0.0822	0.0809	0.0817	0.082	0.0798
605	37	0.0811	0.0817	0.085	0.1257	0.0954	0.0814	0.0836	0.0833	0.081	0.084	0.0813	0.0821	0.0809	0.0811	0.0836	0.0799	0.0812	0.0854	0.0839	0.0817	0.0817	0.0832	0.0822	0.0802	0.0801	0.2738	0.2798	0.2767	0.2791	0.281	0.0888	0.0887	0.0892	0.0894	0.0896	0.0794	0.0803	0.1278	0.0964	0.0834	0.0897	0.0813	0.0832	0.0826	0.0808	0.0818	0.0822	0.0797
610	37	0.0812	0.0884	0.0834	0.1258	0.096	0.0826	0.0822	0.0812	0.081	0.0818	0.0813	0.0821	0.0808	0.0812	0.0834	0.0802	0.0813	0.0851	0.0838	0.0819	0.0819	0.0832	0.0823	0.0802	0.0802	0.2759	0.2864	0.2829	0.2861	0.2872	0.0895	0.0891	0.0896	0.0898	0.0901	0.0794	0.0801	0.1147	0.0959	0.0923	0.0838	0.0817	0.0851	0.0823	0.081	0.0819	0.0822	0.0797
615	37	0.0809	0.0841	0.0815	0.1279	0.0819	0.0807	0.0816	0.0816	0.081	0.0813	0.081	0.0819	0.0807	0.0809	0.0833	0.08	0.0812	0.0854	0.0838	0.0819	0.0818	0.0833	0.0822	0.0801	0.08	0.282	0.2898	0.2868	0.2888	0.2906	0.0892	0.0894	0.0901	0.0901	0.0905	0.0794	0.0802	0.1259	0.0941	0.0837	0.0854	0.0813	0.0832	0.0826	0.081	0.0818	0.0824	0.0797
620	37	0.0809	0.0859	0.0815	0.0999	0.0812	0.0808	0.081	0.0809	0.0808	0.0812	0.0812	0.0822	0.0807	0.081	0.0836	0.08	0.0813	0.085	0.0839	0.082	0.082	0.0834	0.0825	0.0802	0.08	0.2836	0.2936	0.2922	0.2937	0.2962	0.0895	0.0896	0.0904	0.0904	0.0908	0.0795	0.0802	0.1204	0.1019	0.0864	0.0828	0.082	0.0828	0.0824	0.081	0.082	0.0823	0.0798
625	37	0.0809	0.0851	0.0829	0.1141	0.0877	0.0808	0.0827	0.0811	0.0809	0.082	0.0815	0.0821	0.0806	0.081	0.0832	0.0799	0.0836	0.0851	0.0838	0.0821	0.0821	0.0835	0.0826	0.0802	0.08	0.2861	0.2975	0.2973	0.2975	0.2989	0.0902	0.0914	0.0907	0.091	0.0913	0.0794	0.0802	0.1096	0.1024	0.0853	0.0876	0.0821	0.0848	0.0826	0.0812	0.082	0.0824	0.0797
630	37	0.081	0.0816	0.0822	0.1357	0.0928	0.0824	0.0828	0.0828	0.081	0.091	0.0828	0.0821	0.0808	0.081	0.0832	0.0799	0.0815	0.0852	0.0843	0.0842	0.0823	0.0837	0.0828	0.0803	0.0801	0.2956	0.2973	0.2981	0.303	0.3033	0.0915	0.0907	0.0913	0.0916	0.0916	0.0795	0.0802	0.1376	0.107	0.0891	0.0865	0.0815	0.0851	0.0826	0.0813	0.082	0.0825	0.0798
635	37	0.081	0.0836	0.0859	0.139	0.1056	0.0812	0.0843	0.0957	0.081	0.0939	0.0816	0.082	0.0808	0.081	0.0833	0.08	0.0814	0.0866	0.0844	0.0825	0.0825	0.0838	0.0827	0.0802	0.0801	0.2983	0.306	0.3054	0.3072	0.3085	0.0984	0.0915	0.0918	0.0919	0.0924	0.0794	0.0802	0.1284	0.0998	0.0971	0.0862	0.0827	0.0882	0.0833	0.0814	0.0821	0.0825	0.0799
640	37	0.0812	0.0857	0.0824	0.1175	0.0834	0.0816	0.0817	0.0811	0.0813	0.0892	0.0814	0.0821	0.0808	0.081	0.0837	0.0802	0.0813	0.0849	0.0842	0.0829	0.0827	0.0841	0.0828	0.0802	0.0802	0.3045	0.3115	0.3126	0.3125	0.3133	0.0919	0.092	0.0924	0.0922	0.0926	0.0794	0.0802	0.1124	0.0959	0.086	0.0855	0.0826	0.0858	0.0827	0.0815	0.0822	0.0827	0.0798
645	37	0.0811	0.0871	0.0857	0.1344	0.0925	0.0808	0.0844	0.0811	0.0809	0.095	0.0814	0.082	0.0808	0.0809	0.0836	0.0799	0.0812	0.0851	0.0845	0.0834	0.0826	0.084	0.0831	0.0802	0.0801	0.3102	0.3171	0.3148	0.3187	0.3211	0.094	0.0924	0.093	0.0928	0.0927	0.0794	0.0802	0.1583	0.1064	0.0962	0.085	0.0818	0.0851	0.083	0.0815	0.0824	0.0827	0.0798
650	37	0.0811	0.0879	0.0861	0.1308	0.09	0.0809	0.0836	0.0811	0.081	0.0878	0.0818	0.0821	0.0807	0.081	0.0833	0.0799	0.0812	0.0851	0.0847	0.0828	0.0828	0.0843	0.0832	0.0801	0.0801	0.3121	0.3226	0.3185	0.3235	0.3237	0.0926	0.0927	0.0932	0.0935	0.0936	0.0794	0.0803	0.1492	0.1106	0.0882	0.0855	0.0823	0.0867	0.0829	0.0816	0.0824	0.0829	0.0798
655	37	0.081	0.081	0.0821	0.124	0.0843	0.0808	0.0821	0.0812	0.0808	0.0814	0.0816	0.082	0.0807	0.0809	0.083	0.08	0.0812	0.0852	0.0846	0.083	0.0829	0.0845	0.0832	0.0802	0.0802	0.3173	0.3281	0.3252	0.3309	0.3309	0.0998	0.093	0.0936	0.0937	0.0939	0.0795	0.0802	0.1762	0.1015	0.084	0.0842	0.0821	0.0834	0.083	0.0816	0.0824	0.083	0.0797
660	37	0.0811	0.085	0.0898	0.1334	0.0999	0.0809	0.0836	0.0837	0.0817	0.0887	0.0817	0.0821	0.0808	0.081	0.0833	0.08	0.0813	0.0869	0.0849	0.0831	0.0831	0.0847	0.0835	0.0803	0.0801	0.326	0.33	0.3313	0.3323	0.335	0.098	0.0938	0.0944	0.0948	0.0943	0.0793	0.0802	0.1503	0.1012	0.0873	0.0914	0.0831	0.0864	0.083	0.0819	0.0824	0.0832	0.0798
665	37	0.081	0.0915	0.0904	0.1343	0.1083	0.0984	0.0878	0.1039	0.1067	0.1038	0.0861	0.0821	0.0807	0.0813	0.0837	0.0799	0.0816	0.085	0.0851	0.0834	0.0833	0.0848	0.0837	0.0802	0.0801	0.3295	0.3325	0.3371	0.3388	0.3408	0.0982	0.0946	0.0951	0.0956	0.0949	0.0794	0.0801	0.1332	0.1046	0.0936	0.0854	0.0823	0.0846	0.0832	0.0819	0.0827	0.0831	0.0798
670	37	0.0812	0.0892	0.0851	0.1356	0.0888	0.0815	0.0831	0.0816	0.0921	0.1016	0.0818	0.0822	0.0807	0.0809	0.0829	0.0799	0.0815	0.0851	0.0852	0.0835	0.0835	0.085	0.0838	0.0803	0.0801	0.3366	0.3396	0.3434	0.3445	0.3473	0.1044	0.0953	0.0955	0.0958	0.0956	0.0796	0.0802	0.1695	0.1113	0.0976	0.0862	0.0822	0.0851	0.0831	0.082	0.0827	0.0833	0.0798
675	37	0.081	0.0859	0.0858	0.1363	0.0924	0.0808	0.0839	0.0868	0.1	0.1133	0.0813	0.082	0.0808	0.081	0.0831	0.0801	0.0816	0.0851	0.0856	0.0836	0.0836	0.0851	0.084	0.0802	0.0802	0.3383	0.3448	0.3491	0.3509	0.3512	0.0958	0.0959	0.0965	0.0964	0.0965	0.0795	0.0802	0.1745	0.1059	0.0875	0.084	0.0826	0.0836	0.0838	0.0821	0.0829	0.0834	0.0798
680	37	0.081	0.0831	0.0814	0.133	0.0843	0.0812	0.0811	0.0809	0.0818	0.0882	0.0811	0.082	0.0808	0.0809	0.0833	0.0798	0.0812	0.0851	0.0856	0.0836	0.084	0.0854	0.0842	0.0802	0.0801	0.3451	0.351	0.3536	0.3561	0.3579	0.0966	0.0965	0.097	0.097	0.0967	0.0795	0.0802	0.1803	0.1064	0.0838	0.0831	0.0824	0.0824	0.0833	0.0821	0.0831	0.0833	0.0798
685	37	0.0812	0.0831	0.0835	0.1293	0.0941	0.0896	0.0814	0.0883	0.0857	0.0949	0.0814	0.082	0.0808	0.0814	0.0836	0.0799	0.0813	0.0886	0.0858	0.084	0.0843	0.0855	0.0845	0.0802	0.0802	0.3512	0.356	0.3604	0.363	0.3637	0.0989	0.0976	0.0979	0.0981	0.0973	0.0793	0.0802	0.1785	0.1049	0.0859	0.0853	0.0829	0.0842	0.0836	0.0824	0.0834	0.0836	0.0797
690	37	0.0811	0.0815	0.0835	0.1299	0.0863	0.0809	0.0817	0.0822	0.1013	0.0873	0.0816	0.0822	0.0808	0.0809	0.0833	0.0801	0.0814	0.0852	0.0859	0.0842	0.0844	0.0859	0.0844	0.0803	0.0801	0.3499	0.3639	0.362	0.3691	0.371	0.0989	0.0983	0.0986	0.0985	0.0981	0.0795	0.0802	0.1823	0.1117	0.0944	0.0898	0.0827	0.0847	0.0836	0.0824	0.0832	0.0837	0.0798
695	37	0.0812	0.0835	0.0839	0.1404	0.1036	0.085	0.085	0.0925	0.1179	0.1072	0.0835	0.082	0.0809	0.0809	0.0832	0.0799	0.0813	0.0852	0.086	0.0844	0.0845	0.086	0.0849	0.0802	0.0802	0.3543	0.3692	0.3675	0.3759	0.376	0.1004	0.0989	0.0996	0.0995	0.0988	0.0795	0.0803	0.1819	0.1077	0.0973	0.0864	0.0836	0.0848	0.0838	0.0826	0.0835	0.0838	0.0798
700	37	0.0809	0.085	0.0825	0.1351	0.1048	0.0875	0.0818	0.0958	0.1137	0.1119	0.0821	0.0822	0.0807	0.0808	0.0827	0.0798	0.0815	0.0849	0.0864	0.0846	0.0847	0.0863	0.0849	0.0803	0.0801	0.3625	0.3765	0.374	0.3821	0.3828	0.1007	0.1003	0.1004	0.1002	0.0994	0.0795	0.0801	0.1843	0.1105	0.0947	0.0859	0.0829	0.0843	0.0839	0.0827	0.0834	0.084	0.0798
705	37	0.081	0.0913	0.082	0.1395	0.0949	0.089	0.0869	0.0861	0.1235	0.1183	0.0813	0.0819	0.0808	0.0809	0.0834	0.0808	0.0819	0.0888	0.0868	0.085	0.085	0.0866	0.0854	0.0802	0.0801	0.3656	0.3806	0.3785	0.3889	0.3895	0.1019	0.1011	0.1012	0.1014	0.1001	0.0794	0.0803	0.1841	0.1137	0.0978	0.0872	0.0836	0.0897	0.084	0.0828	0.0836	0.084	0.0798
710	37	0.0811	0.0825	0.0825	0.1338	0.0902	0.0808	0.0828	0.088	0.1131	0.1117	0.0811	0.0823	0.0808	0.0808	0.0834	0.0797	0.0811	0.0846	0.0868	0.0851	0.0853	0.0869	0.0855	0.0803	0.0802	0.3834	0.39	0.3915	0.3962	0.3961	0.1023	0.1023	0.1023	0.1021	0.1011	0.0794	0.0802	0.1719	0.1062	0.0945	0.088	0.0832	0.0837	0.0843	0.083	0.0839	0.0843	0.0798
715	37	0.0812	0.0848	0.0829	0.1331	0.0863	0.0809	0.0811	0.0816	0.0997	0.1009	0.0812	0.0821	0.0808	0.0809	0.0839	0.0798	0.0811	0.0849	0.0872	0.0855	0.0855	0.0873	0.0858	0.0803	0.0801	0.3865	0.39	0.3959	0.4001	0.402	0.103	0.1027	0.1034	0.1031	0.1024	0.0794	0.0802	0.1804	0.1107	0.1013	0.0893	0.0837	0.0845	0.0844	0.0832	0.0842	0.0844	0.0799
720	37	0.0811	0.081	0.0849	0.1388	0.096	0.0845	0.0826	0.0812	0.1019	0.0941	0.0814	0.082	0.0808	0.081	0.0831	0.0798	0.0811	0.0851	0.0875	0.0858	0.0859	0.0874	0.0861	0.0802	0.0801	0.3976	0.4058	0.4056	0.4098	0.4114	0.1038	0.1036	0.104	0.1041	0.1029	0.0794	0.0802	0.1848	0.1106	0.101	0.09	0.0835	0.0839	0.0847	0.0833	0.0841	0.0845	0.0798
725	37	0.081	0.0884	0.0832	0.1357	0.0883	0.0832	0.0818	0.0811	0.098	0.1065	0.0817	0.0821	0.0806	0.0808	0.0834	0.0798	0.0811	0.0856	0.0877	0.0859	0.0861	0.0876	0.0864	0.0802	0.0801	0.4007	0.4133	0.4098	0.4154	0.418	0.1045	0.1049	0.1055	0.1053	0.1039	0.0795	0.0802	0.1763	0.1089	0.1007	0.0913	0.0844	0.085	0.0847	0.0836	0.0844	0.0847	0.0798
730	37	0.081	0.091	0.0841	0.1401	0.0901	0.0923	0.0832	0.0855	0.1147	0.0997	0.0836	0.0821	0.0807	0.0808	0.0829	0.0797	0.081	0.085	0.088	0.0863	0.0865	0.088	0.0867	0.0802	0.0801	0.3996	0.414	0.418	0.4203	0.4249	0.1057	0.1057	0.1063	0.1061	0.105	0.0794	0.0802	0.1814	0.1115	0.102	0.0861	0.0838	0.0872	0.085	0.0837	0.0846	0.0849	0.0798
735	37	0.0811	0.0842	0.0814	0.1334	0.0934	0.0869	0.0816	0.0834	0.0951	0.0887	0.081	0.082	0.0806	0.081	0.0834	0.08	0.0813	0.0849	0.0881	0.0865	0.0869	0.0886	0.0869	0.0801	0.0801	0.4138	0.4204	0.4229	0.4293	0.433	0.1068	0.1075	0.1075	0.1076	0.1052	0.0793	0.0802	0.1639	0.1128	0.0894	0.0861	0.0843	0.0891	0.0852	0.084	0.0846	0.0852	0.0798
740	37	0.0809	0.0842	0.0816	0.1384	0.093	0.0807	0.0811	0.102	0.1084	0.106	0.0812	0.0821	0.0807	0.0808	0.0831	0.0796	0.0811	0.0849	0.0887	0.0871	0.0872	0.0887	0.0872	0.0802	0.0801	0.4111	0.4265	0.4329	0.4327	0.4405	0.1078	0.1078	0.1089	0.1083	0.107	0.0794	0.0802	0.1854	0.1111	0.0904	0.0946	0.0841	0.0845	0.0853	0.0841	0.0848	0.0852	0.0798
745	37	0.081	0.0853	0.0844	0.1361	0.0855	0.0834	0.0836	0.0903	0.0846	0.0886	0.0812	0.0821	0.0808	0.0809	0.0829	0.0796	0.0812	0.0857	0.089	0.0874	0.0878	0.0891	0.0877	0.0801	0.0801	0.4224	0.4355	0.4388	0.4457	0.4493	0.109	0.1093	0.1099	0.1095	0.1081	0.0794	0.0802	0.1768	0.108	0.0932	0.0892	0.0851	0.087	0.0854	0.0842	0.0852	0.0856	0.0798
750	37	0.0811	0.0816	0.0819	0.1228	0.0915	0.091	0.081	0.0864	0.0811	0.0894	0.0813	0.082	0.0807	0.0808	0.0838	0.0798	0.0811	0.0848	0.0894	0.0876	0.088	0.0895	0.0882	0.0802	0.0802	0.4228	0.4436	0.4485	0.4489	0.4565	0.1106	0.1105	0.1106	0.111	0.109	0.0794	0.0802	0.174	0.1122	0.0969	0.0926	0.0848	0.0847	0.0858	0.0846	0.0853	0.0858	0.0798
755	37	0.0813	0.0827	0.0847	0.1317	0.0965	0.0858	0.0863	0.1081	0.0894	0.1038	0.0813	0.0822	0.0808	0.0808	0.0832	0.0796	0.0811	0.0849	0.0899	0.0886	0.0886	0.0899	0.0885	0.0802	0.0802	0.4316	0.4507	0.4535	0.4575	0.4617	0.1109	0.112	0.1122	0.1118	0.1104	0.0794	0.0802	0.1784	0.1122	0.0978	0.0932	0.0849	0.0906	0.0861	0.0848	0.0859	0.086	0.0798
760	37	0.0812	0.081	0.0831	0.1276	0.0891	0.0813	0.0822	0.084	0.081	0.087	0.0816	0.0821	0.0808	0.0807	0.0834	0.0797	0.0815	0.0852	0.0901	0.0884	0.089	0.0904	0.0888	0.0802	0.0801	0.4485	0.4635	0.465	0.4697	0.4735	0.1125	0.1127	0.1135	0.1138	0.1112	0.0795	0.0801	0.1744	0.1128	0.1051	0.0908	0.0856	0.0852	0.0861	0.085	0.0858	0.0862	0.0798
765	37	0.0812	0.0864	0.0851	0.1357	0.0978	0.081	0.0837	0.0912	0.0868	0.13	0.0837	0.0821	0.0808	0.0808	0.0829	0.0798	0.081	0.0853	0.0907	0.0889	0.0893	0.091	0.0894	0.0802	0.0801	0.4464	0.4719	0.4747	0.4754	0.4783	0.1145	0.1138	0.1148	0.1149	0.1129	0.0794	0.0803	0.1858	0.1148	0.104	0.0948	0.0853	0.0856	0.0865	0.0851	0.0861	0.0863	0.0798
770	37	0.0811	0.0844	0.0812	0.1288	0.0919	0.0812	0.081	0.084	0.081	0.0944	0.0814	0.082	0.0807	0.0808	0.0829	0.0799	0.0814	0.0855	0.0914	0.0895	0.0899	0.0915	0.0897	0.0802	0.0802	0.4597	0.473	0.4774	0.4838	0.4876	0.1166	0.1148	0.1159	0.1158	0.1138	0.0795	0.0803	0.1166	0.1105	0.0906	0.0899	0.0858	0.0855	0.0865	0.0855	0.0864	0.0867	0.0798
775	37	0.0811	0.0855	0.0833	0.126	0.0895	0.0812	0.0815	0.082	0.081	0.0903	0.0817	0.0821	0.0808	0.0808	0.0834	0.08	0.0816	0.0848	0.0918	0.09	0.0903	0.0919	0.0903	0.0802	0.0802	0.4702	0.4815	0.4868	0.4905	0.4956	0.1189	0.1162	0.1165	0.1169	0.1155	0.0794	0.0802	0.1151	0.1157	0.0938	0.0892	0.0859	0.0867	0.0871	0.0858	0.0868	0.0869	0.0798
780	37	0.0811	0.0842	0.0838	0.1332	0.0858	0.0828	0.084	0.0834	0.0822	0.0876	0.0827	0.0822	0.0806	0.0807	0.0832	0.0799	0.0825	0.085	0.0922	0.0902	0.0908	0.0924	0.0905	0.0803	0.0801	0.4942	0.501	0.5065	0.5084	0.5124	0.1203	0.1184	0.1192	0.1181	0.1171	0.0796	0.0803	0.1116	0.1138	0.1076	0.0968	0.0862	0.0892	0.0872	0.0861	0.087	0.0875	0.0799
785	37	0.0812	0.082	0.0844	0.1174	0.0872	0.0824	0.0825	0.0924	0.081	0.0858	0.0818	0.0822	0.0808	0.0806	0.0834	0.08	0.0812	0.0848	0.0927	0.0908	0.0913	0.093	0.0912	0.0802	0.0801	0.4936	0.5043	0.5071	0.5107	0.5144	0.125	0.121	0.1212	0.1195	0.118	0.0794	0.0802	0.1225	0.1111	0.1006	0.0969	0.087	0.0864	0.0875	0.0863	0.0873	0.0876	0.0798
790	37	0.0811	0.0838	0.0827	0.1195	0.084	0.0812	0.0809	0.0811	0.081	0.0818	0.0818	0.0821	0.0807	0.0811	0.0835	0.0802	0.0812	0.0849	0.0934	0.0915	0.0918	0.0934	0.092	0.0803	0.0802	0.5004	0.5109	0.5176	0.5215	0.5237	0.1266	0.126	0.1234	0.1229	0.1205	0.0795	0.0802	0.1143	0.1163	0.0918	0.092	0.0873	0.0865	0.0879	0.0868	0.0879	0.0881	0.0798
795	37	0.0811	0.0841	0.0834	0.1297	0.0818	0.0811	0.081	0.0825	0.0814	0.0954	0.0811	0.0822	0.0808	0.0807	0.083	0.08	0.0811	0.085	0.094	0.0923	0.0926	0.0943	0.0924	0.0802	0.0802	0.516	0.5258	0.5293	0.531	0.5351	0.1282	0.1285	0.1255	0.1252	0.1212	0.0796	0.0802	0.1211	0.1112	0.1059	0.0973	0.0888	0.0881	0.0881	0.0869	0.088	0.0882	0.0798
800	37	0.0811	0.0836	0.0816	0.1336	0.0875	0.0812	0.0809	0.1093	0.0812	0.0922	0.082	0.0821	0.0807	0.0806	0.0834	0.0799	0.0812	0.0849	0.0945	0.0929	0.0932	0.095	0.0932	0.0802	0.0802	0.534	0.5437	0.5483	0.5452	0.5447	0.1318	0.13	0.128	0.1265	0.1246	0.0795	0.0802	0.1205	0.11	0.0933	0.0982	0.0893	0.087	0.0885	0.0876	0.0885	0.0886	0.0798
805	37	0.0812	0.086	0.0818	0.1287	0.0827	0.0886	0.0809	0.0955	0.081	0.089	0.0812	0.0822	0.0807	0.0806	0.0836	0.0799	0.081	0.0849	0.0952	0.0936	0.0938	0.0956	0.0934	0.0802	0.0801	0.5504	0.5538	0.5555	0.5576	0.5563	0.1325	0.1316	0.1323	0.1292	0.1276	0.0795	0.0802	0.1225	0.1116	0.1044	0.102	0.0901	0.0878	0.0889	0.0878	0.0889	0.0891	0.0799
810	37	0.0812	0.0811	0.083	0.1276	0.0875	0.0811	0.0814	0.0813	0.0819	0.0903	0.0813	0.0822	0.0808	0.0806	0.0829	0.0799	0.0809	0.0849	0.0956	0.0943	0.0947	0.0964	0.0942	0.0803	0.0802	0.5611	0.5674	0.5714	0.5671	0.568	0.1346	0.1326	0.1351	0.1326	0.129	0.0795	0.0803	0.1208	0.1106	0.1026	0.1034	0.0885	0.0878	0.0894	0.0882	0.0891	0.0894	0.0798
815	37	0.0812	0.0835	0.0815	0.1264	0.0824	0.0852	0.0809	0.0888	0.0867	0.0967	0.0816	0.0821	0.0808	0.0806	0.0836	0.0796	0.0813	0.0848	0.0965	0.0951	0.0952	0.097	0.0951	0.0802	0.0802	0.583	0.5892	0.5906	0.5863	0.5809	0.136	0.1355	0.1367	0.1358	0.1319	0.0796	0.0803	0.1046	0.114	0.0918	0.102	0.0891	0.0885	0.0899	0.0887	0.0896	0.09	0.0798
820	37	0.0813	0.0879	0.0822	0.1234	0.086	0.0811	0.0811	0.095	0.0879	0.0986	0.0816	0.082	0.0808	0.0806	0.083	0.0799	0.0811	0.0849	0.0978	0.0959	0.0964	0.0983	0.0957	0.0802	0.0802	0.5879	0.5999	0.6059	0.6012	0.5927	0.1362	0.1359	0.1384	0.1385	0.1338	0.0795	0.0803	0.1202	0.1168	0.0925	0.1077	0.0895	0.0916	0.0904	0.0894	0.0902	0.0902	0.0798
825	37	0.0812	0.0849	0.0863	0.1216	0.0942	0.0921	0.0823	0.092	0.0877	0.0912	0.0812	0.0821	0.0808	0.081	0.0834	0.0796	0.0819	0.0854	0.0983	0.097	0.0969	0.099	0.0965	0.0802	0.0802	0.5994	0.6148	0.6209	0.6212	0.6078	0.1352	0.1343	0.1405	0.1399	0.1353	0.0796	0.0802	0.1079	0.116	0.102	0.1118	0.0899	0.0904	0.0907	0.0893	0.0908	0.0908	0.0799
830	37	0.0811	0.085	0.0816	0.1293	0.0858	0.0815	0.0811	0.1106	0.0923	0.0978	0.0825	0.082	0.0807	0.0805	0.0835	0.0798	0.0814	0.0848	0.0995	0.0978	0.0978	0.0999	0.0971	0.0802	0.0801	0.6179	0.6297	0.6364	0.6341	0.6194	0.1386	0.1358	0.1425	0.1422	0.1369	0.0794	0.0802	0.0923	0.1157	0.1109	0.1081	0.093	0.0921	0.0913	0.0901	0.091	0.091	0.0798
835	37	0.0812	0.0877	0.0817	0.1348	0.0941	0.0812	0.0851	0.1122	0.1007	0.1063	0.0848	0.082	0.0808	0.0805	0.0829	0.0799	0.0813	0.0849	0.1004	0.0989	0.0989	0.1007	0.0982	0.0803	0.0802	0.6313	0.646	0.6522	0.6488	0.6388	0.1421	0.1383	0.1409	0.1442	0.1394	0.0795	0.0803	0.0927	0.1165	0.1069	0.1036	0.0908	0.0913	0.0918	0.0906	0.0912	0.0917	0.0798
840	37	0.0811	0.0844	0.0814	0.13	0.0872	0.1035	0.0813	0.1117	0.0938	0.0972	0.0817	0.0821	0.0808	0.0805	0.0829	0.0794	0.0811	0.0846	0.101	0.0998	0.0995	0.1016	0.099	0.0802	0.0802	0.64	0.6625	0.6668	0.6636	0.6519	0.1438	0.142	0.1453	0.142	0.1406	0.0796	0.0802	0.093	0.1166	0.0953	0.097	0.0915	0.0919	0.0925	0.0911	0.0922	0.0921	0.0798
845	37	0.0812	0.0825	0.0845	0.1362	0.0927	0.0842	0.0815	0.1116	0.11	0.1248	0.0828	0.0822	0.0807	0.0808	0.0826	0.0795	0.0806	0.0849	0.102	0.1008	0.1007	0.1029	0.0999	0.0802	0.0802	0.6473	0.6726	0.6769	0.6745	0.6678	0.1485	0.1448	0.1479	0.1465	0.1433	0.0796	0.0802	0.0935	0.1146	0.0925	0.103	0.0923	0.0937	0.0929	0.0917	0.0923	0.0925	0.0799
850	37	0.0811	0.0848	0.0828	0.1365	0.0856	0.081	0.081	0.0961	0.1032	0.0957	0.0818	0.082	0.0808	0.0805	0.0827	0.0794	0.0812	0.0849	0.1033	0.101	0.1019	0.1039	0.1007	0.0803	0.0801	0.6643	0.6835	0.6979	0.6889	0.6785	0.1529	0.1483	0.1492	0.1482	0.1444	0.0795	0.0802	0.094	0.1026	0.0941	0.0973	0.0924	0.0932	0.0934	0.0923	0.0931	0.093	0.0798
855	37	0.081	0.0828	0.0829	0.1355	0.0906	0.0917	0.0831	0.124	0.119	0.1296	0.0818	0.0821	0.0807	0.0806	0.083	0.0795	0.0811	0.0848	0.1045	0.1025	0.1031	0.1055	0.102	0.0801	0.0801	0.6773	0.695	0.7031	0.7011	0.6927	0.156	0.1516	0.1546	0.1498	0.146	0.0794	0.0802	0.0947	0.1091	0.0933	0.0973	0.0933	0.0954	0.0942	0.0929	0.094	0.0938	0.0798
860	37	0.0811	0.0843	0.0826	0.128	0.105	0.0831	0.0825	0.1006	0.1304	0.117	0.0825	0.0821	0.0807	0.0808	0.0832	0.0796	0.0811	0.085	0.1052	0.1046	0.1047	0.1067	0.1033	0.0802	0.0802	0.6864	0.7063	0.715	0.7152	0.7115	0.1604	0.1556	0.1593	0.1554	0.1494	0.0795	0.0802	0.0958	0.1104	0.0967	0.1054	0.094	0.0991	0.0946	0.0936	0.0945	0.0943	0.0798
865	37	0.0812	0.0812	0.0825	0.1321	0.0841	0.0814	0.0814	0.0952	0.1295	0.1117	0.0816	0.0821	0.0808	0.0805	0.0829	0.0794	0.081	0.0847	0.1068	0.1054	0.1059	0.1083	0.1043	0.0802	0.0802	0.6961	0.7138	0.7253	0.7327	0.7251	0.1638	0.1583	0.1633	0.1601	0.1519	0.0796	0.0803	0.0956	0.1045	0.0952	0.0991	0.0948	0.095	0.0956	0.0944	0.0953	0.095	0.0799
870	37	0.081	0.0863	0.0861	0.1345	0.1	0.0815	0.084	0.1129	0.1362	0.142	0.0818	0.0821	0.0808	0.0805	0.0828	0.0794	0.0812	0.0849	0.1085	0.1071	0.1072	0.1097	0.1056	0.0802	0.0802	0.7102	0.7264	0.7361	0.7392	0.7377	0.1669	0.1628	0.1677	0.1638	0.1546	0.0795	0.0802	0.0965	0.1067	0.0956	0.1065	0.0959	0.1007	0.0966	0.0953	0.0959	0.0959	0.0798
875	37	0.0811	0.0873	0.0852	0.1327	0.089	0.0829	0.0834	0.1105	0.1401	0.1254	0.0818	0.082	0.0808	0.0804	0.0827	0.0797	0.0818	0.0888	0.1096	0.1086	0.1083	0.1114	0.1067	0.0802	0.0801	0.716	0.7298	0.7453	0.7501	0.7495	0.1693	0.1666	0.1711	0.1681	0.1582	0.0795	0.0802	0.0966	0.0964	0.0964	0.1139	0.0963	0.0967	0.0972	0.0958	0.0967	0.0965	0.0797
880	37	0.0812	0.0827	0.0815	0.1389	0.0826	0.0829	0.081	0.0934	0.1212	0.1052	0.0813	0.0821	0.0808	0.0808	0.0829	0.0793	0.0809	0.0846	0.1108	0.1102	0.1102	0.1118	0.1082	0.0802	0.0801	0.7254	0.7419	0.7558	0.7615	0.7607	0.1733	0.1689	0.1755	0.1722	0.1624	0.0794	0.0802	0.0965	0.0962	0.0967	0.0979	0.0972	0.0961	0.0981	0.0966	0.0974	0.097	0.0798
885	37	0.081	0.0812	0.0818	0.1287	0.0929	0.0883	0.0814	0.1198	0.1175	0.1023	0.0819	0.082	0.0806	0.0802	0.0833	0.0807	0.0808	0.0853	0.1124	0.1106	0.1115	0.1136	0.1096	0.0802	0.0801	0.7454	0.7558	0.7721	0.7744	0.7744	0.1783	0.1723	0.1786	0.1757	0.1672	0.0794	0.0803	0.0973	0.097	0.0978	0.0988	0.0979	0.0967	0.0991	0.0975	0.0986	0.0976	0.0799
890	37	0.0812	0.083	0.082	0.136	0.09	0.0827	0.0819	0.1138	0.1428	0.139	0.0811	0.082	0.0809	0.0804	0.0831	0.0796	0.0808	0.0848	0.1134	0.1142	0.1127	0.1155	0.1111	0.0802	0.0802	0.7481	0.762	0.7757	0.7839	0.7861	0.181	0.1761	0.1812	0.1795	0.1714	0.0794	0.0802	0.0978	0.0982	0.0987	0.1003	0.0991	0.098	0.1	0.0986	0.0995	0.0985	0.0798
895	37	0.0812	0.0873	0.0858	0.1341	0.0941	0.0842	0.0827	0.1232	0.126	0.122	0.0819	0.082	0.0807	0.0803	0.0825	0.0801	0.0806	0.085	0.1157	0.1157	0.1146	0.1167	0.113	0.0802	0.0802	0.7608	0.7774	0.7874	0.7946	0.7989	0.1845	0.1792	0.184	0.1837	0.1756	0.0795	0.0802	0.0984	0.099	0.0995	0.1007	0.0996	0.099	0.101	0.0997	0.1003	0.0994	0.0798
900	37	0.0811	0.0872	0.0815	0.1301	0.0862	0.0881	0.0829	0.103	0.1227	0.1085	0.0832	0.0821	0.0808	0.0805	0.0826	0.0792	0.081	0.0849	0.1192	0.117	0.119	0.1185	0.1143	0.0802	0.0801	0.7617	0.7842	0.7963	0.8035	0.8079	0.1881	0.1838	0.1881	0.1865	0.1802	0.0795	0.0803	0.0984	0.0999	0.1005	0.1022	0.1006	0.1003	0.102	0.1007	0.1016	0.1006	0.0798
905	37	0.0811	0.0818	0.0819	0.1347	0.0893	0.0923	0.0827	0.1092	0.1266	0.1192	0.0812	0.0821	0.0807	0.0803	0.0824	0.0795	0.0821	0.0848	0.1224	0.1196	0.12	0.1219	0.1163	0.0802	0.0801	0.7779	0.7972	0.8088	0.8155	0.8195	0.1933	0.1871	0.1923	0.1896	0.1844	0.0795	0.0803	0.0989	0.1012	0.1015	0.1032	0.102	0.1009	0.1033	0.1017	0.1025	0.1015	0.0798
910	37	0.0811	0.0835	0.0825	0.1356	0.0897	0.0824	0.0821	0.1225	0.1447	0.1344	0.0825	0.0821	0.0807	0.0804	0.0831	0.0792	0.0808	0.0844	0.1234	0.1219	0.1221	0.1235	0.1185	0.0802	0.0801	0.7861	0.801	0.8215	0.8315	0.8415	0.1986	0.1905	0.1953	0.1925	0.1884	0.0795	0.0803	0.0999	0.1022	0.1026	0.1045	0.1028	0.1025	0.1046	0.1032	0.1039	0.1024	0.0797
915	37	0.0813	0.0851	0.0815	0.1369	0.0942	0.0809	0.0832	0.1124	0.1256	0.1212	0.0813	0.082	0.0808	0.0803	0.0834	0.0794	0.0815	0.0849	0.1247	0.1236	0.1262	0.1276	0.1211	0.0802	0.0802	0.7967	0.814	0.834	0.8412	0.8508	0.204	0.1963	0.2007	0.1954	0.1932	0.0795	0.0803	0.101	0.1034	0.1038	0.1057	0.1041	0.1031	0.1058	0.1041	0.105	0.1038	0.0799
920	37	0.0812	0.0875	0.0848	0.1345	0.0948	0.0811	0.0834	0.1339	0.153	0.1489	0.0841	0.0819	0.0808	0.0807	0.0824	0.0796	0.081	0.0852	0.1279	0.1269	0.1288	0.1302	0.1229	0.0802	0.0802	0.8032	0.8248	0.8453	0.8517	0.8523	0.2093	0.2012	0.2051	0.2002	0.1973	0.0795	0.0803	0.1021	0.1043	0.1042	0.1068	0.1052	0.1048	0.107	0.1053	0.1062	0.1045	0.0798
925	37	0.0812	0.0864	0.082	0.1404	0.0941	0.0885	0.0842	0.1174	0.1426	0.1355	0.084	0.0821	0.0808	0.0803	0.0827	0.0792	0.0809	0.0858	0.1299	0.1282	0.1302	0.1322	0.1255	0.0802	0.0802	0.8182	0.8313	0.852	0.8623	0.8709	0.2145	0.205	0.2091	0.2037	0.1994	0.0795	0.0803	0.1028	0.1048	0.1059	0.1079	0.1058	0.1059	0.1088	0.1067	0.1081	0.106	0.0799
930	37	0.0813	0.0815	0.0833	0.136	0.0968	0.0811	0.081	0.1115	0.1409	0.1337	0.0822	0.082	0.0808	0.0804	0.083	0.0793	0.0812	0.0843	0.1301	0.1298	0.1314	0.1342	0.1284	0.0802	0.0802	0.8223	0.844	0.8671	0.878	0.8787	0.2204	0.2113	0.2152	0.2086	0.2028	0.0795	0.0803	0.1043	0.1063	0.1071	0.109	0.1067	0.1074	0.1098	0.108	0.1097	0.107	0.0799
935	37	0.0812	0.0823	0.0856	0.1243	0.0842	0.0811	0.0819	0.1011	0.1187	0.1063	0.0819	0.0822	0.0807	0.0803	0.0828	0.08	0.0807	0.0879	0.1309	0.1297	0.1347	0.1372	0.132	0.0802	0.0801	0.8318	0.8525	0.8744	0.8877	0.8911	0.2246	0.2175	0.2203	0.2128	0.2069	0.0794	0.0803	0.1053	0.1077	0.1085	0.1112	0.108	0.1088	0.1114	0.1095	0.111	0.1088	0.0798
940	37	0.081	0.0866	0.085	0.14	0.0905	0.0815	0.0846	0.1232	0.1447	0.1461	0.0814	0.0822	0.0807	0.0803	0.0829	0.0795	0.081	0.0846	0.1322	0.1306	0.1359	0.1397	0.1336	0.0803	0.0802	0.847	0.8685	0.8873	0.9022	0.9067	0.2316	0.2235	0.2265	0.2188	0.2097	0.0797	0.0802	0.1071	0.111	0.1104	0.1132	0.1092	0.1098	0.1128	0.111	0.113	0.1101	0.0798
945	37	0.081	0.0859	0.0857	0.1375	0.0986	0.0847	0.0834	0.1219	0.1386	0.1361	0.0813	0.0822	0.0808	0.0803	0.0825	0.0792	0.0815	0.0861	0.1349	0.1349	0.1387	0.1409	0.1365	0.0804	0.0802	0.8658	0.878	0.8959	0.9079	0.9157	0.2429	0.2299	0.2337	0.2245	0.2149	0.0796	0.0803	0.1087	0.1131	0.1118	0.1149	0.1114	0.1109	0.1138	0.1126	0.1139	0.1115	0.0799
950	37	0.0814	0.0858	0.0822	0.1394	0.1077	0.0817	0.0821	0.115	0.1329	0.1466	0.0812	0.0821	0.0808	0.0803	0.0829	0.0793	0.0806	0.0842	0.1386	0.1371	0.1389	0.1419	0.1378	0.0803	0.0802	0.8706	0.8897	0.9117	0.9253	0.9323	0.246	0.2359	0.2406	0.2308	0.2193	0.0795	0.0803	0.1105	0.1138	0.1139	0.1164	0.1134	0.1125	0.1156	0.1146	0.1159	0.1127	0.0798
955	37	0.0814	0.0819	0.0845	0.138	0.0989	0.0855	0.0867	0.1189	0.1411	0.145	0.0813	0.0821	0.0809	0.0803	0.0826	0.0795	0.0813	0.0844	0.1419	0.1396	0.1426	0.1455	0.141	0.0803	0.0803	0.8734	0.902	0.9235	0.9365	0.9427	0.2533	0.2405	0.2473	0.2377	0.2242	0.0796	0.0803	0.1117	0.1177	0.1185	0.1192	0.1168	0.1146	0.1178	0.116	0.1174	0.1143	0.0798
960	37	0.0812	0.082	0.0825	0.1387	0.0846	0.0811	0.0814	0.1013	0.1405	0.1311	0.0812	0.0822	0.0807	0.0807	0.083	0.0795	0.0803	0.0844	0.1445	0.1424	0.1445	0.1475	0.1419	0.0802	0.0803	0.8766	0.9105	0.9335	0.9488	0.954	0.2629	0.2483	0.253	0.2435	0.2288	0.0796	0.0803	0.1127	0.1179	0.1206	0.1213	0.1204	0.1207	0.1206	0.1175	0.1204	0.1158	0.0798
965	37	0.0815	0.0841	0.0821	0.1354	0.0931	0.0845	0.0812	0.1121	0.1483	0.1211	0.0834	0.0821	0.0809	0.0803	0.083	0.0794	0.0832	0.0845	0.148	0.1466	0.1465	0.1497	0.1431	0.0803	0.0803	0.9016	0.9173	0.9453	0.9609	0.9693	0.2682	0.2554	0.2615	0.2504	0.2345	0.0795	0.0804	0.115	0.1218	0.1225	0.1228	0.1202	0.1197	0.1221	0.1205	0.1206	0.118	0.0798
970	37	0.0811	0.0823	0.0852	0.1324	0.0896	0.0841	0.0808	0.0982	0.1263	0.1188	0.0818	0.0822	0.0807	0.0805	0.0828	0.0791	0.0807	0.0856	0.1498	0.1496	0.1511	0.1546	0.1479	0.0803	0.0801	0.9226	0.9311	0.9506	0.9702	0.9763	0.2781	0.2659	0.2702	0.2588	0.2417	0.0796	0.0803	0.1163	0.1221	0.1227	0.1257	0.122	0.1233	0.1271	0.1227	0.123	0.12	0.0798
975	37	0.0816	0.0839	0.0836	0.1343	0.083	0.0818	0.081	0.0865	0.1346	0.1156	0.0811	0.0822	0.0809	0.0807	0.0831	0.0796	0.081	0.0843	0.1533	0.1543	0.1551	0.1599	0.1485	0.0803	0.0804	0.9178	0.9335	0.9554	0.976	0.9873	0.2865	0.2721	0.2778	0.2668	0.2472	0.0796	0.0804	0.1184	0.123	0.1236	0.127	0.124	0.1254	0.1283	0.1259	0.1265	0.1233	0.0798
980	37	0.081	0.0841	0.0822	0.136	0.1007	0.081	0.0813	0.1124	0.1479	0.1302	0.0816	0.0821	0.0808	0.0806	0.0828	0.0795	0.0805	0.0855	0.1572	0.1581	0.1596	0.1639	0.1517	0.0802	0.0801	0.9391	0.9525	0.9739	0.9951	1.003	0.2927	0.2812	0.2862	0.274	0.2538	0.0795	0.0802	0.1212	0.1248	0.1263	0.1294	0.1268	0.1283	0.1311	0.128	0.1282	0.1243	0.0798
985	37	0.0811	0.0838	0.0825	0.1378	0.0966	0.0809	0.0811	0.1073	0.1315	0.1431	0.0814	0.0821	0.0807	0.0806	0.0831	0.0794	0.0804	0.0847	0.1609	0.162	0.1641	0.1676	0.1556	0.0803	0.0802	0.9557	0.9658	0.9837	0.993	1.0079	0.3035	0.2883	0.2962	0.2821	0.2609	0.0796	0.0803	0.1227	0.1279	0.1278	0.1317	0.1291	0.1309	0.1335	0.1309	0.132	0.1276	0.0799
990	37	0.0814	0.0819	0.0826	0.13	0.0814	0.0811	0.0807	0.0844	0.1099	0.1191	0.0809	0.082	0.0809	0.0803	0.083	0.0793	0.0808	0.0843	0.1656	0.1658	0.1674	0.1716	0.1608	0.0802	0.0802	0.9573	0.9746	0.9942	1.0079	1.0228	0.3103	0.2978	0.3039	0.2904	0.2694	0.0796	0.0804	0.1256	0.1257	0.1273	0.1309	0.1301	0.1322	0.1366	0.1336	0.1362	0.1306	0.0798
995	37	0.0813	0.0833	0.0833	0.1308	0.0832	0.0916	0.0809	0.1057	0.1197	0.1099	0.082	0.0822	0.0808	0.0806	0.0829	0.0795	0.0808	0.0841	0.1685	0.1697	0.171	0.1764	0.1662	0.0803	0.0801	0.963	0.9833	1.0039	1.0172	1.0319	0.3242	0.3063	0.3122	0.2987	0.277	0.0795	0.0803	0.1262	0.1274	0.1297	0.1325	0.1314	0.1348	0.1378	0.1361	0.1389	0.1331	0.0798
1000	37	0.0812	0.0817	0.0812	0.1312	0.0875	0.0812	0.0818	0.1004	0.1321	0.1151	0.0824	0.0819	0.0808	0.0801	0.0828	0.0795	0.0805	0.0844	0.1734	0.1725	0.1743	0.1792	0.1696	0.0802	0.0802	1.0016	1.0095	1.0281	1.0371	1.0408	0.33	0.3164	0.3221	0.3106	0.2843	0.0795	0.0802	0.1285	0.1281	0.1307	0.1337	0.1323	0.1369	0.14	0.1378	0.1407	0.1353	0.0798
1005	37	0.0812	0.0837	0.0831	0.1354	0.0846	0.0811	0.0808	0.108	0.1165	0.1229	0.081	0.0822	0.0808	0.0803	0.0825	0.0792	0.0806	0.0848	0.1781	0.1777	0.1797	0.1849	0.1753	0.0802	0.0803	0.9777	1.0049	1.025	1.0407	1.0495	0.3452	0.3243	0.3311	0.3186	0.2939	0.0796	0.0803	0.1312	0.1306	0.133	0.1362	0.1334	0.137	0.1403	0.1383	0.1428	0.1382	0.0799
1010	37	0.0815	0.0814	0.0816	0.1372	0.0952	0.0811	0.0814	0.1264	0.1285	0.1468	0.0817	0.0821	0.0809	0.0806	0.0836	0.0795	0.0822	0.0841	0.1832	0.1811	0.184	0.1884	0.1796	0.0803	0.0803	0.9886	1.019	1.0369	1.0532	1.0605	0.3521	0.3363	0.3418	0.3265	0.3021	0.0796	0.0803	0.1336	0.1338	0.137	0.1413	0.1367	0.1396	0.1424	0.1402	0.1461	0.1411	0.0798
1015	37	0.0813	0.0815	0.0833	0.1393	0.0848	0.0839	0.0824	0.1069	0.1027	0.1319	0.0812	0.0821	0.0809	0.0803	0.0829	0.0792	0.0825	0.0882	0.1873	0.1942	0.1891	0.1923	0.1838	0.0802	0.0802	1.0013	1.0269	1.0451	1.0614	1.068	0.3662	0.3457	0.3536	0.3357	0.31	0.0795	0.0804	0.1353	0.1373	0.141	0.1436	0.1391	0.1442	0.1478	0.1449	0.1466	0.1425	0.0798
1020	37	0.0814	0.0817	0.0839	0.1348	0.0974	0.0912	0.0812	0.1174	0.1118	0.1278	0.0824	0.0821	0.0808	0.0804	0.0832	0.0794	0.0806	0.084	0.1939	0.1912	0.194	0.198	0.1875	0.0802	0.0802	1.0079	1.0384	1.0563	1.0749	1.0827	0.3773	0.3598	0.3648	0.3476	0.3206	0.0794	0.0803	0.1391	0.1414	0.1447	0.1468	0.1428	0.1473	0.1504	0.1476	0.1485	0.1441	0.0798
1025	37	0.0811	0.0816	0.0856	0.1334	0.0879	0.0828	0.0811	0.1147	0.1286	0.1264	0.0808	0.0822	0.0807	0.0802	0.0832	0.0811	0.0816	0.085	0.1988	0.1963	0.1996	0.2039	0.1917	0.0803	0.0802	1.0182	1.0466	1.0641	1.0827	1.0938	0.3904	0.3704	0.3764	0.3578	0.3306	0.0796	0.0803	0.1419	0.145	0.1478	0.1498	0.146	0.1512	0.1534	0.1503	0.1527	0.1471	0.0799
1030	37	0.0813	0.0827	0.0815	0.137	0.0988	0.081	0.0808	0.1273	0.1369	0.1431	0.081	0.082	0.0809	0.0802	0.083	0.0797	0.081	0.0842	0.2045	0.203	0.2063	0.209	0.1951	0.0802	0.0802	1.0431	1.0707	1.0916	1.1047	1.1077	0.4075	0.3822	0.3906	0.3696	0.3403	0.0794	0.0804	0.1449	0.1478	0.1506	0.1518	0.1481	0.1541	0.1556	0.1532	0.1561	0.1505	0.0798
1035	37	0.0813	0.0817	0.083	0.1389	0.0947	0.0811	0.0865	0.1249	0.1516	0.146	0.0837	0.0822	0.0808	0.0801	0.083	0.0792	0.0807	0.0851	0.2115	0.2085	0.2123	0.2159	0.2007	0.0802	0.0803	1.0433	1.068	1.0838	1.1044	1.1177	0.4161	0.3969	0.4039	0.381	0.3493	0.0796	0.0803	0.1479	0.1491	0.1522	0.1564	0.1514	0.158	0.1613	0.1577	0.1602	0.1538	0.0799
1040	37	0.0815	0.0826	0.0823	0.1334	0.0836	0.0811	0.0808	0.1039	0.1415	0.1347	0.0812	0.0822	0.0809	0.0802	0.0832	0.0792	0.0809	0.0842	0.218	0.2141	0.2183	0.2218	0.2066	0.0803	0.0803	1.0603	1.0926	1.113	1.1323	1.1345	0.4359	0.4099	0.4171	0.395	0.362	0.0796	0.0803	0.1526	0.1528	0.1551	0.1586	0.1537	0.16	0.165	0.1611	0.1633	0.1566	0.0798
1045	37	0.0816	0.0811	0.0818	0.1306	0.0825	0.0896	0.0808	0.0941	0.1365	0.1125	0.0813	0.0822	0.0809	0.0806	0.0832	0.0796	0.0805	0.0842	0.2256	0.2224	0.2248	0.2288	0.211	0.0803	0.0803	1.0534	1.0804	1.1012	1.1236	1.1327	0.4455	0.422	0.4305	0.4068	0.3721	0.0797	0.0803	0.1558	0.1571	0.1589	0.1637	0.1584	0.164	0.1688	0.1653	0.1677	0.1606	0.0798
1050	37	0.0813	0.081	0.0816	0.1381	0.0839	0.081	0.0805	0.1187	0.1314	0.1205	0.0811	0.0821	0.0809	0.0803	0.0831	0.0793	0.0817	0.0844	0.2318	0.2292	0.2335	0.2369	0.2175	0.0803	0.0802	1.0682	1.0989	1.1182	1.1345	1.14	0.4582	0.437	0.4444	0.4215	0.3831	0.0795	0.0803	0.1602	0.159	0.1643	0.1681	0.1632	0.1696	0.1738	0.1702	0.1734	0.1657	0.0798
1055	37	0.0815	0.0811	0.0821	0.1353	0.0843	0.0811	0.081	0.1235	0.1359	0.1271	0.0807	0.0821	0.0809	0.0802	0.0827	0.0792	0.0811	0.0859	0.2394	0.2376	0.2417	0.2436	0.2232	0.0802	0.0802	1.0772	1.1129	1.1349	1.1512	1.1578	0.4735	0.4516	0.4594	0.4361	0.3955	0.0795	0.0803	0.1618	0.1637	0.1665	0.1719	0.1675	0.1738	0.1784	0.1751	0.1784	0.1701	0.0798
1060	37	0.0816	0.0828	0.0817	0.1402	0.093	0.081	0.0814	0.1119	0.1495	0.1438	0.0822	0.0822	0.0808	0.0803	0.0837	0.0793	0.0806	0.084	0.2488	0.2461	0.2501	0.2542	0.23	0.0803	0.0803	1.0924	1.1199	1.1412	1.1602	1.1638	0.4915	0.4678	0.4761	0.4503	0.4087	0.0796	0.0803	0.1684	0.168	0.1716	0.1759	0.1705	0.1779	0.182	0.1789	0.1833	0.1757	0.0798
1065	37	0.0812	0.0829	0.0843	0.1397	0.0857	0.0913	0.0849	0.1035	0.1425	0.1261	0.083	0.0822	0.0808	0.0805	0.0827	0.0792	0.0811	0.0846	0.2583	0.2551	0.2596	0.2632	0.2386	0.0803	0.0803	1.1062	1.1335	1.1532	1.17	1.173	0.507	0.4839	0.4937	0.4646	0.4199	0.0795	0.0804	0.1742	0.1736	0.177	0.1809	0.1751	0.1823	0.1875	0.184	0.1873	0.18	0.0799
1070	37	0.0811	0.0817	0.0833	0.1334	0.0914	0.0811	0.0829	0.1152	0.1496	0.1354	0.0815	0.0821	0.0808	0.0803	0.0825	0.0792	0.0809	0.0863	0.2689	0.2672	0.2692	0.2741	0.2463	0.0803	0.0801	1.1176	1.1405	1.1621	1.1784	1.1807	0.5257	0.5002	0.51	0.4823	0.4337	0.0795	0.0803	0.1763	0.1769	0.1819	0.1859	0.1801	0.1876	0.1924	0.1884	0.1922	0.1858	0.0799
1075	37	0.0812	0.083	0.0821	0.1343	0.1008	0.0812	0.0828	0.1221	0.1511	0.1452	0.0809	0.0822	0.0809	0.0806	0.0831	0.0796	0.0813	0.0852	0.2789	0.2757	0.2801	0.2836	0.2541	0.0803	0.0802	1.1293	1.151	1.1722	1.1898	1.1918	0.5442	0.5178	0.5286	0.4985	0.4483	0.0795	0.0804	0.1806	0.1835	0.1875	0.191	0.1848	0.1932	0.1972	0.1938	0.198	0.1914	0.0798
1080	37	0.0812	0.0813	0.0818	0.1346	0.0828	0.0809	0.0812	0.1057	0.1282	0.138	0.0811	0.0821	0.0808	0.0803	0.0829	0.0793	0.0805	0.0846	0.2908	0.2867	0.2914	0.2918	0.262	0.0803	0.0802	1.1406	1.1696	1.1905	1.2084	1.2115	0.5605	0.5382	0.5456	0.5185	0.4642	0.0795	0.0803	0.1862	0.187	0.1912	0.1961	0.1897	0.1992	0.2031	0.1989	0.2018	0.1969	0.0799
1085	37	0.0811	0.0817	0.0819	0.1338	0.0887	0.0814	0.0815	0.1045	0.1449	0.1492	0.0816	0.082	0.0808	0.0803	0.0827	0.0792	0.0821	0.0852	0.3005	0.2963	0.3033	0.3043	0.2719	0.0802	0.0802	1.1459	1.173	1.1935	1.2078	1.2122	0.5782	0.5539	0.5671	0.5354	0.4789	0.0794	0.0803	0.1913	0.1933	0.1987	0.2011	0.1955	0.2053	0.21	0.2043	0.2072	0.2025	0.0798
1090	37	0.0812	0.0816	0.0821	0.1378	0.0981	0.0818	0.0825	0.1123	0.1269	0.1315	0.0817	0.0821	0.0808	0.0803	0.0834	0.0793	0.0809	0.0845	0.3117	0.3055	0.3107	0.3145	0.2804	0.0802	0.0802	1.1596	1.1852	1.2062	1.217	1.2228	0.6006	0.5761	0.5884	0.5548	0.4949	0.0795	0.0803	0.197	0.1988	0.2052	0.2076	0.2001	0.21	0.2151	0.2106	0.2124	0.2075	0.0798
1095	37	0.0811	0.081	0.0821	0.1399	0.0953	0.0811	0.082	0.1065	0.1383	0.1404	0.0813	0.0822	0.0807	0.0806	0.0828	0.0792	0.0808	0.088	0.3213	0.3187	0.3226	0.3277	0.2899	0.0803	0.0802	1.1624	1.201	1.2248	1.2336	1.2418	0.6229	0.594	0.6051	0.5733	0.5133	0.0794	0.0802	0.2015	0.2064	0.2108	0.2145	0.2047	0.216	0.2213	0.2162	0.2185	0.2118	0.0798
1100	37	0.0813	0.0823	0.0818	0.1404	0.0961	0.0811	0.0812	0.1176	0.1401	0.1362	0.0813	0.0821	0.0808	0.0804	0.0832	0.0793	0.0812	0.0866	0.3318	0.3302	0.3337	0.3372	0.3013	0.0802	0.0803	1.1762	1.2062	1.2258	1.2333	1.2384	0.6371	0.6151	0.6284	0.5945	0.5288	0.0795	0.0803	0.2072	0.2119	0.2152	0.224	0.2114	0.2244	0.2282	0.223	0.2246	0.2164	0.0798
1105	37	0.0812	0.0862	0.0818	0.1365	0.0999	0.0809	0.0821	0.1198	0.152	0.1488	0.0816	0.0821	0.0808	0.0804	0.0825	0.0796	0.0806	0.0847	0.3482	0.344	0.349	0.3514	0.3132	0.0803	0.0802	1.1791	1.2189	1.2414	1.2478	1.2541	0.6697	0.6357	0.6464	0.6152	0.5473	0.0795	0.0802	0.216	0.2178	0.2272	0.2314	0.2187	0.2309	0.235	0.2305	0.2317	0.2218	0.0798
1110	37	0.0811	0.0814	0.0817	0.1358	0.0964	0.0811	0.082	0.1129	0.1549	0.1518	0.0817	0.0821	0.0808	0.0805	0.083	0.0798	0.0825	0.0849	0.3612	0.3557	0.3629	0.3654	0.3243	0.0802	0.0802	1.1886	1.2291	1.2493	1.2585	1.2605	0.6942	0.6615	0.6704	0.637	0.5677	0.0795	0.0803	0.2226	0.2281	0.2352	0.2396	0.2275	0.2389	0.2434	0.2372	0.2395	0.2279	0.08
1115	37	0.0813	0.0824	0.0844	0.1398	0.0972	0.082	0.0813	0.1145	0.1524	0.1442	0.0814	0.0821	0.0809	0.0804	0.0828	0.0794	0.0819	0.0852	0.3718	0.3694	0.3772	0.3797	0.3357	0.0802	0.0803	1.1999	1.2314	1.2501	1.2582	1.2593	0.7099	0.6793	0.693	0.6577	0.587	0.0795	0.0803	0.2283	0.2303	0.2396	0.2437	0.2357	0.2466	0.2512	0.2448	0.246	0.2351	0.0798
1120	37	0.0811	0.0844	0.0863	0.1378	0.1006	0.1007	0.0821	0.1331	0.1583	0.158	0.0818	0.0821	0.0807	0.0804	0.0832	0.0797	0.0805	0.0845	0.3887	0.385	0.3881	0.3915	0.3469	0.0802	0.0802	1.2117	1.2373	1.2517	1.2557	1.2534	0.7307	0.7043	0.7205	0.6844	0.6047	0.0795	0.0802	0.2353	0.238	0.2459	0.2521	0.2415	0.2541	0.2593	0.2523	0.2537	0.2406	0.0798
1125	37	0.0813	0.0827	0.0865	0.1374	0.0991	0.0819	0.0831	0.1021	0.1383	0.1363	0.0817	0.0821	0.0808	0.0804	0.083	0.0794	0.0807	0.0854	0.4003	0.3992	0.4042	0.4069	0.3569	0.0802	0.0803	1.21	1.2361	1.2492	1.2555	1.2527	0.7537	0.7283	0.7457	0.7074	0.6264	0.0794	0.0803	0.2442	0.2467	0.2553	0.2613	0.2495	0.2601	0.2686	0.2603	0.261	0.2484	0.0799
1130	37	0.0813	0.0837	0.0863	0.1361	0.0969	0.081	0.0811	0.1081	0.1299	0.1213	0.0816	0.0822	0.0809	0.0804	0.0831	0.0799	0.0808	0.0847	0.4222	0.4148	0.4203	0.4241	0.3746	0.0802	0.0804	1.2059	1.2317	1.2472	1.2565	1.2629	0.7926	0.7568	0.7705	0.7302	0.6499	0.0796	0.0803	0.2532	0.2552	0.2658	0.2742	0.2595	0.274	0.2772	0.271	0.2709	0.2561	0.0799
1135	37	0.0812	0.0812	0.083	0.1354	0.0981	0.0958	0.083	0.1141	0.1343	0.1383	0.0816	0.0822	0.0808	0.0808	0.0828	0.0798	0.0811	0.0848	0.4356	0.4309	0.4393	0.4428	0.3861	0.0802	0.0802	1.2094	1.2349	1.2466	1.2511	1.2519	0.8014	0.7752	0.7975	0.7569	0.6719	0.0795	0.0803	0.2603	0.2622	0.2724	0.2779	0.2686	0.2828	0.2862	0.2802	0.2796	0.2637	0.0799
1140	37	0.0811	0.0822	0.0837	0.1318	0.0904	0.0811	0.0813	0.1264	0.1313	0.1471	0.0811	0.0821	0.0807	0.0803	0.083	0.0793	0.0818	0.0847	0.4586	0.4536	0.4575	0.4601	0.4032	0.0802	0.0801	1.2039	1.2264	1.2414	1.2521	1.2593	0.8446	0.8072	0.8209	0.7826	0.6945	0.0795	0.0802	0.2707	0.2728	0.2799	0.2911	0.2774	0.2938	0.2989	0.2906	0.2901	0.2718	0.0799
1145	37	0.0812	0.0837	0.0828	0.1347	0.0989	0.0816	0.0824	0.1247	0.1417	0.1441	0.081	0.0822	0.0807	0.0805	0.083	0.0795	0.081	0.0857	0.4757	0.4712	0.4746	0.4773	0.4173	0.0803	0.0801	1.2074	1.2215	1.2387	1.2461	1.2544	0.8646	0.8282	0.8443	0.8072	0.7189	0.0795	0.0802	0.2776	0.2801	0.2897	0.2992	0.2847	0.3041	0.3104	0.3004	0.3008	0.2806	0.0798
1150	37	0.0813	0.086	0.0821	0.1363	0.0924	0.0961	0.0814	0.1151	0.1392	0.1365	0.0808	0.0823	0.0808	0.0805	0.0832	0.0799	0.0815	0.0847	0.4909	0.4879	0.4945	0.499	0.4339	0.0803	0.0803	1.2098	1.2256	1.2375	1.2453	1.2512	0.8971	0.8532	0.869	0.8331	0.7419	0.0795	0.0803	0.2888	0.2918	0.299	0.3099	0.2948	0.3157	0.3204	0.3136	0.3118	0.2896	0.0799
1155
1160
1165
1170	37	0.0826	0.0856	0.0817	0.0833	0.0829	0.0813	0.0812	0.0825	0.0822	0.0836	0.0817	0.0822	0.081	0.0893	0.0942	0.0888	0.081	0.0831				0.5039	0.4426	0.0804	0.0811				1.2443	1.2458				0.8407	0.7491	0.0796	0.0805				0.3225	0.3047				0.326	0.3043	0.0799
1175	37	0.0828	0.0856	0.0815	0.0821	0.0821	0.0812	0.0812	0.0831	0.0831	0.0822	0.0814	0.0823	0.0813	0.0892	0.0935	0.0888	0.0809	0.0834				0.5181	0.4555	0.0805	0.0813				1.2362	1.2398				0.8484	0.7558	0.0798	0.0805				0.3238	0.3139				0.3357	0.3127	0.08
1180	37	0.0822	0.0855	0.0823	0.0834	0.0822	0.0812	0.0809	0.0825	0.0831	0.0829	0.0809	0.0821	0.0809	0.0891	0.0931	0.0888	0.0813	0.0837				0.5424	0.4716	0.0804	0.081				1.2325	1.2385				0.8725	0.7818	0.0796	0.0803				0.3378	0.3245				0.3481	0.3232	0.0799
1185	37	0.0827	0.0857	0.0817	0.0827	0.0833	0.0828	0.0812	0.0831	0.0841	0.0837	0.081	0.0822	0.0811	0.0892	0.0932	0.0888	0.0813	0.0833				0.5672	0.4932	0.0804	0.0813				1.2313	1.2387				0.8971	0.8074	0.0797	0.0804				0.3515	0.34				0.3615	0.3357	0.0798
1190	37	0.0826	0.0859	0.0814	0.0838	0.0827	0.0812	0.0812	0.0831	0.0832	0.0831	0.0809	0.0822	0.0811	0.0893	0.0934	0.0888	0.0813	0.0835				0.5915	0.5128	0.0805	0.0813				1.2262	1.2342				0.9229	0.8315	0.0796	0.0805				0.3669	0.3536				0.3774	0.3495	0.0799
1195	37	0.0823	0.0858	0.0814	0.0853	0.0829	0.0812	0.0811	0.083	0.0832	0.0826	0.0811	0.0821	0.081	0.0893	0.0929	0.0889	0.0811	0.0872				0.6176	0.5355	0.0804	0.0811				1.2241	1.23				0.9506	0.8585	0.0796	0.0804				0.3846	0.3705				0.395	0.3628	0.0799
1200	37	0.0827	0.0858	0.0814	0.083	0.0834	0.0814	0.0812	0.0834	0.0831	0.0827	0.0811	0.0822	0.081	0.0893	0.0934	0.0888	0.0814	0.0833				0.646	0.5633	0.0804	0.0812				1.2296	1.2341				0.9795	0.8839	0.0797	0.0804				0.4007	0.3878				0.4142	0.3774	0.0798
1205	37	0.0828	0.0858	0.0814	0.0834	0.0827	0.0811	0.0811	0.0829	0.0839	0.0827	0.0808	0.0823	0.0811	0.0893	0.0943	0.0889	0.081	0.0828				0.675	0.5881	0.0805	0.0813				1.2301	1.2332				1.0071	0.9097	0.0797	0.0806				0.4147	0.4035				0.4301	0.3925	0.0799
1210	37	0.0826	0.0857	0.0813	0.0829	0.0823	0.0822	0.081	0.0826	0.0831	0.0823	0.0807	0.082	0.0811	0.0892	0.0931	0.0888	0.0811	0.0832				0.7076	0.616	0.0803	0.0813				1.219	1.2222				1.0309	0.9354	0.0797	0.0805				0.435	0.4188				0.4464	0.408	0.0798
1215	37	0.0823	0.0856	0.0812	0.0826	0.0822	0.0812	0.0809	0.0825	0.0831	0.083	0.0806	0.082	0.0808	0.0891	0.0935	0.0887	0.0813	0.0832				0.7362	0.6405	0.0804	0.0812				1.214	1.2194				1.0563	0.9606	0.0796	0.0802				0.4522	0.4345				0.4648	0.4221	0.0798
1220	37	0.0823	0.0858	0.0813	0.0833	0.0833	0.0811	0.081	0.0831	0.083	0.0829	0.0807	0.0821	0.081	0.0891	0.0926	0.0888	0.081	0.0836				0.7651	0.6677	0.0804	0.0812				1.2154	1.2198				1.0779	0.9844	0.0796	0.0804				0.4689	0.453				0.4841	0.4404	0.0798
1225	37	0.0821	0.0856	0.0813	0.0843	0.0825	0.0812	0.081	0.0834	0.0837	0.0829	0.0805	0.082	0.0807	0.089	0.0927	0.0886	0.0814	0.0835				0.7929	0.6928	0.0803	0.081				1.214	1.2148				1.1005	1.0076	0.0796	0.0802				0.4848	0.4697				0.5024	0.4568	0.0799
1230	37	0.0825	0.0857	0.0817	0.0828	0.0821	0.0811	0.081	0.0831	0.0829	0.0829	0.0803	0.0822	0.0809	0.0891	0.0932	0.0886	0.0814	0.0832				0.8191	0.7177	0.0804	0.0812				1.2283	1.2253				1.1226	1.0339	0.0796	0.0803				0.5062	0.4899				0.5212	0.4739	0.0798
1235	37	0.0822	0.0857	0.0815	0.0845	0.0825	0.0812	0.0811	0.0825	0.0836	0.0828	0.0807	0.0821	0.0808	0.089	0.093	0.0887	0.0811	0.0832				0.846	0.7455	0.0804	0.0811				1.2242	1.2206				1.1446	1.0562	0.0796	0.0803				0.5222	0.5035				0.5408	0.4917	0.0798
1240	37	0.0825	0.0861	0.0813	0.0834	0.0823	0.0813	0.0809	0.0833	0.0838	0.082	0.0803	0.0823	0.0809	0.089	0.0932	0.0887	0.0814	0.0835				0.8731	0.7723	0.0805	0.0812				1.2302	1.2283				1.1646	1.0792	0.0796	0.0803				0.5436	0.5237				0.5622	0.5081	0.0798
1245	37	0.0823	0.0857	0.0814	0.0829	0.0823	0.0812	0.0811	0.0832	0.0829	0.0831	0.0805	0.0822	0.0808	0.0891	0.093	0.0888	0.0812	0.0834				0.8994	0.8004	0.0803	0.0811				1.2186	1.2161				1.1827	1.1012	0.0796	0.0802				0.5601	0.5413				0.5827	0.527	0.0798
1250	37	0.0824	0.0858	0.0812	0.0832	0.0832	0.0812	0.081	0.0822	0.0836	0.082	0.0805	0.0821	0.0807	0.0891	0.093	0.0887	0.0814	0.0835				0.9236	0.8264	0.0803	0.0811				1.212	1.2121				1.2003	1.122	0.0796	0.0802				0.5779	0.5663				0.6056	0.5473	0.0799
1255	37	0.0823	0.0858	0.0812	0.0821	0.0816	0.0812	0.081	0.0837	0.0828	0.0824	0.0803	0.0822	0.0808	0.089	0.0933	0.0888	0.0816	0.0834				0.9507	0.852	0.0803	0.0812				1.2098	1.2098				1.2175	1.1433	0.0796	0.0803				0.5983	0.5865				0.6283	0.5664	0.0799
1260	37	0.0823	0.0857	0.0812	0.0836	0.0824	0.0815	0.081	0.0832	0.0826	0.0818	0.0803	0.0821	0.0807	0.0891	0.093	0.0887	0.0818	0.0835				0.9761	0.8785	0.0804	0.0811				1.2111	1.2107				1.2346	1.1635	0.0796	0.0802				0.6234	0.6081				0.6529	0.5878	0.0798
1265	37	0.0825	0.0857	0.0814	0.0834	0.0823	0.0812	0.0811	0.0831	0.0829	0.0819	0.0806	0.0821	0.0809	0.0892	0.0928	0.0889	0.0817	0.0838				1.0002	0.9082	0.0804	0.0812				1.2245	1.22				1.2643	1.184	0.0796	0.0803				0.6522	0.6305				0.6759	0.6087	0.0799
1270	37	0.0823	0.0859	0.0815	0.0832	0.0838	0.0811	0.081	0.083	0.0838	0.0822	0.0804	0.0822	0.0809	0.0891	0.0928	0.0887	0.0816	0.0839				1.0233	0.9307	0.0804	0.0811				1.2152	1.2128				1.2997	1.2021	0.0797	0.0803				0.6721	0.649				0.6994	0.6296	0.0799
1275	37	0.0821	0.0857	0.0812	0.0827	0.0821	0.0825	0.0811	0.0832	0.084	0.0818	0.0802	0.0821	0.0809	0.0891	0.0923	0.0889	0.0817	0.084				1.046	0.9593	0.0805	0.0811				1.2238	1.2214				1.3161	1.2202	0.0797	0.0802				0.6965	0.6759				0.7256	0.6527	0.0798
1280	37	0.0824	0.0857	0.0812	0.0832	0.0823	0.0811	0.081	0.0832	0.0836	0.0821	0.0801	0.0821	0.081	0.0891	0.0926	0.0889	0.0815	0.0842				1.0697	0.9844	0.0804	0.0811				1.2091	1.2095				1.3261	1.2599	0.0797	0.0803				0.7208	0.6998				0.7502	0.6775	0.0799
1285	37	0.0823	0.0857	0.0813	0.0834	0.0832	0.0812	0.081	0.083	0.0837	0.0819	0.0801	0.0821	0.0808	0.0891	0.0938	0.0888	0.0819	0.0834				1.0919	1.0075	0.0805	0.0812				1.2074	1.2071				1.3317	1.2889	0.0797	0.0804				0.7472	0.7213				0.7793	0.7007	0.0799
1290	37	0.0822	0.0857	0.0814	0.0845	0.0824	0.0812	0.0808	0.0823	0.084	0.0811	0.0799	0.0821	0.0808	0.0891	0.0932	0.0888	0.0818	0.0839				1.1136	1.0293	0.0805	0.0811				1.2057	1.2067				1.3348	1.3034	0.0797	0.0802				0.7655	0.7475				0.8044	0.7255	0.0799
1295	37	0.0825	0.086	0.0815	0.083	0.0834	0.0811	0.0811	0.0832	0.083	0.0824	0.0801	0.0822	0.0809	0.0891	0.0928	0.0887	0.0819	0.084				1.1352	1.0507	0.0805	0.0811				1.2055	1.2052				1.3385	1.3133	0.0797	0.0803				0.7928	0.7694				0.8312	0.7511	0.0798
1300	37	0.0824	0.0859	0.0811	0.0837	0.0835	0.0811	0.0809	0.0827	0.0831	0.0815	0.0802	0.0822	0.0809	0.0891	0.0932	0.0889	0.082	0.0837				1.158	1.0735	0.0805	0.0811				1.2102	1.207				1.3411	1.3163	0.0797	0.0803				0.8244	0.796				0.8607	0.7763	0.0799
1305	37	0.0823	0.0861	0.0814	0.0825	0.0825	0.0809	0.0812	0.0836	0.0838	0.0818	0.0801	0.0822	0.0809	0.0891	0.0926	0.0888	0.0819	0.0843				1.1759	1.0946	0.0804	0.0811				1.2055	1.2051				1.3448	1.3191	0.0796	0.0803				0.8493	0.8248				0.8864	0.8049	0.0799
1310	37	0.0825	0.0856	0.0817	0.0842	0.0822	0.0812	0.081	0.0825	0.0837	0.0825	0.0807	0.0821	0.0808	0.0891	0.0931	0.0888	0.0821	0.0835				1.198	1.1125	0.0804	0.0811				1.2167	1.2128				1.3485	1.3214	0.0796	0.0804				0.8782	0.8511				0.9133	0.829	0.0798
1315	37	0.0821	0.0857	0.0817	0.0843	0.0831	0.0811	0.081	0.0837	0.0833	0.082	0.0801	0.082	0.0807	0.0891	0.0929	0.0888	0.0831	0.0843				1.2163	1.1352	0.0803	0.081				1.2053	1.204				1.3522	1.3245	0.0796	0.0802				0.9106	0.8767				0.9401	0.8563	0.0798
1320	37	0.0827	0.0858	0.0812	0.0837	0.083	0.0811	0.0809	0.0827	0.0833	0.0821	0.0799	0.0822	0.081	0.0891	0.0933	0.0891	0.0819	0.0861				1.2523	1.1565	0.0805	0.0811				1.2014	1.2016				1.3555	1.326	0.0796	0.0805				0.9349	0.9002				0.9662	0.8815	0.0799
1325	37	0.0825	0.0857	0.0813	0.0831	0.0834	0.0815	0.0813	0.0833	0.0833	0.0826	0.0805	0.0823	0.0808	0.0891	0.0932	0.089	0.0821	0.0842				1.2742	1.175	0.0803	0.0811				1.2019	1.2011				1.3579	1.3287	0.0797	0.0804				0.9696	0.9287				0.9924	0.9088	0.0799
1330	37	0.0824	0.0861	0.0812	0.0826	0.0838	0.082	0.081	0.0835	0.0838	0.0817	0.0804	0.0821	0.0809	0.0891	0.0931	0.0889	0.0824	0.0841				1.289	1.2101	0.0804	0.0811				1.2008	1.2006				1.3599	1.33	0.0795	0.0803				0.9969	0.9569				1.0195	0.9352	0.0798
1335	37	0.0825	0.0864	0.0813	0.0833	0.0835	0.0811	0.0811	0.0829	0.0838	0.0828	0.08	0.0822	0.0809	0.0891	0.094	0.0888	0.0823	0.0839				1.3008	1.2351	0.0804	0.0811				1.2101	1.2061				1.3615	1.3324	0.0797	0.0804				1.0251	0.9886				1.0463	0.9615	0.0799
1340	37	0.0824	0.086	0.0814	0.0835	0.082	0.0812	0.0812	0.0838	0.0828	0.0814	0.08	0.0822	0.0808	0.0891	0.0933	0.0889	0.0825	0.0898				1.3099	1.2518	0.0804	0.0811				1.1987	1.1986				1.3647	1.3346	0.0796	0.0803				1.0508	1.0108				1.0689	0.9859	0.0798
1345	37	0.0826	0.0858	0.0816	0.0831	0.0836	0.0814	0.081	0.0836	0.0837	0.0817	0.0806	0.082	0.081	0.0891	0.0933	0.0889	0.0825	0.0841				1.3177	1.2648	0.0804	0.0812				1.2	1.1982				1.366	1.3375	0.0796	0.0803				1.0798	1.0424				1.0925	1.0112	0.0797
1350	37	0.0824	0.0859	0.0812	0.0827	0.0831	0.0812	0.0812	0.0837	0.0835	0.0818	0.0802	0.0821	0.0809	0.0891	0.0932	0.089	0.0824	0.0843				1.3235	1.2748	0.0804	0.0811				1.1988	1.1979				1.3683	1.3393	0.0796	0.0803				1.0985	1.0627				1.1139	1.0376	0.0798
1355	37	0.0823	0.0857	0.0817	0.0827	0.0833	0.0813	0.0811	0.0838	0.0841	0.0817	0.0798	0.0822	0.0807	0.0891	0.0931	0.089	0.0829	0.0845				1.3279	1.2815	0.0804	0.081				1.1979	1.1965				1.3702	1.3416	0.0797	0.0802				1.1206	1.0863				1.1374	1.0624	0.0798
1360	37	0.0823	0.0858	0.0812	0.0834	0.0827	0.0818	0.081	0.0828	0.0831	0.081	0.0801	0.0822	0.0808	0.0892	0.0932	0.0889	0.0821	0.0847				1.3326	1.2879	0.0803	0.0811				1.198	1.1967				1.372	1.3442	0.0796	0.0803				1.1417	1.1117				1.1587	1.0845	0.0798
1365	37	0.0825	0.0875	0.0813	0.0825	0.0833	0.0816	0.0811	0.0836	0.0826	0.0819	0.0802	0.0822	0.0808	0.0891	0.0931	0.089	0.0828	0.0846				1.3372	1.2925	0.0805	0.0811				1.1978	1.1961				1.3751	1.3468	0.0797	0.0803				1.1596	1.1319				1.1785	1.1056	0.0799
1370	37	0.0826	0.0877	0.0816	0.0833	0.0829	0.0832	0.0818	0.0835	0.084	0.0822	0.08	0.0822	0.0809	0.089	0.093	0.0889	0.0826	0.0867				1.3405	1.2974	0.0805	0.0812				1.1981	1.1954				1.3761	1.3487	0.0797	0.0804				1.18	1.1544				1.1981	1.1271	0.0798
1375	37	0.0826	0.086	0.0815	0.082	0.0831	0.0812	0.0811	0.0826	0.0835	0.0824	0.0802	0.0822	0.081	0.089	0.0938	0.0889	0.0847	0.0861				1.3446	1.301	0.0804	0.0811				1.1971	1.1948				1.3774	1.3516	0.0797	0.0804				1.1951	1.1739				1.2169	1.1482	0.0799
1380	37	0.0825	0.0858	0.0812	0.0825	0.0828	0.0817	0.081	0.0832	0.0843	0.0823	0.0801	0.0821	0.081	0.089	0.0935	0.0889	0.0833	0.0846				1.348	1.3051	0.0805	0.0811				1.1963	1.1932				1.3801	1.3547	0.0797	0.0804				1.2119	1.1933				1.2502	1.1669	0.0798
1385	37	0.0827	0.0866	0.0815	0.0832	0.0834	0.0811	0.0812	0.084	0.0832	0.0818	0.0802	0.0822	0.0811	0.0891	0.093	0.0889	0.0833	0.0869				1.3523	1.3084	0.0804	0.0812				1.1976	1.1941				1.3819	1.3571	0.0797	0.0804				1.2276	1.2104				1.2685	1.1863	0.0798
1390	37	0.0823	0.0859	0.0812	0.083	0.0826	0.0825	0.0811	0.0832	0.0834	0.0825	0.0799	0.0822	0.0808	0.0891	0.0932	0.0889	0.0837	0.0939				1.3579	1.3124	0.0803	0.0811				1.1974	1.1947				1.3837	1.3597	0.0796	0.0803				1.2384	1.2232				1.2827	1.2165	0.0798
1395	37	0.0823	0.0856	0.0813	0.0829	0.0824	0.082	0.081	0.083	0.0836	0.0819	0.0799	0.082	0.0808	0.089	0.0932	0.0889	0.0832	0.0866				1.3616	1.3157	0.0803	0.0811				1.1974	1.1933				1.3855	1.3621	0.0795	0.0803				1.2614	1.2388				1.2919	1.2378	0.0799
1400	37	0.0827	0.0869	0.0817	0.0833	0.0827	0.0813	0.081	0.0828	0.0836	0.0827	0.0801	0.0821	0.081	0.0892	0.093	0.089	0.0829	0.0888				1.3654	1.3197	0.0804	0.0812				1.1964	1.1942				1.388	1.365	0.0797	0.0804				1.2821	1.2644				1.2982	1.2556	0.0798
1405	37	0.0825	0.0863	0.0854	0.0836	0.0832	0.0816	0.0818	0.0841	0.0843	0.0824	0.0799	0.0823	0.0809	0.0891	0.093	0.0889	0.0835	0.0858				1.3686	1.3233	0.0804	0.0811				1.1959	1.1955				1.3899	1.3675	0.0796	0.0803				1.292	1.2848				1.3026	1.2651	0.0798
1410	37	0.0823	0.0859	0.0812	0.0832	0.0832	0.0814	0.0811	0.0831	0.0835	0.0821	0.08	0.0822	0.0807	0.089	0.0927	0.0889	0.0833	0.0881				1.3712	1.3281	0.0804	0.081				1.1958	1.1933				1.3897	1.3701	0.0796	0.0803				1.3017	1.2954				1.3062	1.2721	0.0799
1415	37	0.0823	0.0859	0.0816	0.0832	0.0831	0.0814	0.0816	0.0833	0.0827	0.0817	0.08	0.0822	0.0807	0.089	0.093	0.0889	0.0843	0.0871				1.3737	1.3326	0.0804	0.081				1.1975	1.1936				1.3916	1.3736	0.0796	0.0802				1.3051	1.3024				1.3094	1.2777	0.0798
1420	37	0.0824	0.0878	0.0818	0.0832	0.0825	0.0824	0.082	0.0828	0.0837	0.0818	0.0802	0.0822	0.0808	0.0891	0.0937	0.089	0.0843	0.0896				1.3769	1.3357	0.0804	0.0809				1.195	1.1923				1.3921	1.3747	0.0796	0.0803				1.3098	1.3093				1.3128	1.2822	0.0799
1425	37	0.0824	0.0858	0.0813	0.0844	0.0837	0.0817	0.0821	0.083	0.0831	0.0825	0.08	0.0823	0.0809	0.0891	0.0937	0.0889	0.0897	0.0873				1.3798	1.3387	0.0805	0.0811				1.1929	1.1934				1.3949	1.3775	0.0797	0.0803				1.3146	1.3151				1.3156	1.2845	0.0798
1430	37	0.0823	0.087	0.0814	0.0832	0.0833	0.0815	0.0829	0.0827	0.0837	0.0817	0.0803	0.0821	0.0809	0.089	0.093	0.089	0.0881	0.0871				1.3827	1.3415	0.0805	0.081				1.192	1.1941				1.3976	1.3802	0.0795	0.0803				1.3205	1.3205				1.322	1.2884	0.0798
1435	37	0.0825	0.0869	0.0819	0.0832	0.0822	0.0813	0.0811	0.083	0.0827	0.0821	0.0801	0.0822	0.0809	0.0892	0.093	0.089	0.0854	0.0863				1.3855	1.3438	0.0805	0.0811				1.1923	1.1924				1.3996	1.3825	0.0795	0.0804				1.3226	1.3266				1.3266	1.2913	0.0797
1440	37	0.0827	0.0874	0.0812	0.0834	0.0825	0.082	0.0813	0.0831	0.0842	0.0824	0.08	0.0823	0.0809	0.089	0.0931	0.0889	0.092	0.0866				1.3882	1.347	0.0806	0.081				1.1939	1.1915				1.4019	1.3826	0.0796	0.0804				1.3265	1.3304				1.3295	1.294	0.0798
1445	37	0.0824	0.0862	0.0821	0.0825	0.0824	0.0814	0.0811	0.0824	0.0842	0.0818	0.0803	0.0822	0.0808	0.089	0.093	0.0889	0.0849	0.0855				1.3909	1.3497	0.0805	0.081				1.1913	1.1917				1.4051	1.3855	0.0797	0.0804				1.3305	1.3321				1.3328	1.2983	0.0798
1450	37	0.0825	0.0858	0.0814	0.0826	0.0828	0.0821	0.0812	0.0828	0.082	0.0813	0.0803	0.082	0.081	0.089	0.0937	0.0888	0.0841	0.0853				1.3938	1.3532	0.0805	0.0811				1.1906	1.1907				1.4082	1.3876	0.0795	0.0804				1.334	1.3356				1.3347	1.3024	0.0798
1455	37	0.0827	0.0859	0.0813	0.0826	0.0829	0.082	0.0822	0.0834	0.0824	0.0817	0.0804	0.0822	0.081	0.089	0.0939	0.089	0.0842	0.0855				1.3967	1.3558	0.0805	0.0811				1.1905	1.1914				1.4111	1.3897	0.0796	0.0804				1.3388	1.3394				1.3377	1.3066	0.0799
1460	37	0.0825	0.0861	0.0814	0.0842	0.083	0.0813	0.0809	0.0824	0.083	0.082	0.0799	0.0819	0.081	0.089	0.0936	0.0888	0.085	0.0868				1.3991	1.3592	0.0803	0.0811				1.1906	1.1917				1.4134	1.3915	0.0796	0.0805				1.3417	1.3432				1.3407	1.3099	0.0798
1465	37	0.0825	0.0858	0.0814	0.0826	0.0829	0.0815	0.0811	0.0827	0.0823	0.0822	0.0801	0.0823	0.0809	0.089	0.0935	0.089	0.0841	0.0869				1.4025	1.3612	0.0805	0.0809				1.1909	1.1895				1.416	1.3945	0.0796	0.0804				1.3459	1.3471				1.3423	1.3124	0.0799
1470	37	0.0827	0.0859	0.0813	0.0827	0.0824	0.0812	0.0811	0.0829	0.0826	0.0809	0.08	0.0822	0.081	0.0889	0.0932	0.0889	0.0839	0.0863				1.405	1.3648	0.0804	0.081				1.1894	1.1897				1.4188	1.3975	0.0796	0.0805				1.3492	1.3502				1.3469	1.3158	0.0798
1475	37	0.0826	0.0859	0.0813	0.0836	0.0827	0.0811	0.0814	0.0829	0.0833	0.0821	0.0798	0.0821	0.0811	0.089	0.0937	0.0889	0.0842	0.0857				1.4074	1.3686	0.0804	0.0811				1.1889	1.1879				1.4221	1.3998	0.0796	0.0805				1.3521	1.3532				1.3486	1.3189	0.0798
1480	37	0.0826	0.0859	0.0813	0.0825	0.083	0.0815	0.0811	0.0826	0.0824	0.0813	0.08	0.0822	0.0809	0.0889	0.0936	0.0887	0.0841	0.0858				1.4111	1.3712	0.0805	0.0811				1.1879	1.1887				1.4249	1.4028	0.0797	0.0804				1.3568	1.3575				1.3509	1.3211	0.0798
1485	37	0.0825	0.0874	0.0813	0.0835	0.0834	0.0813	0.0814	0.083	0.0825	0.083	0.0803	0.0822	0.0811	0.089	0.0929	0.089	0.0847	0.0867				1.4129	1.3742	0.0805	0.0811				1.19	1.189				1.4273	1.4047	0.0796	0.0804				1.3591	1.3603				1.3529	1.3233	0.0798
1490	37	0.0825	0.0859	0.0842	0.0834	0.0825	0.0826	0.0839	0.0832	0.0826	0.0818	0.0805	0.0821	0.081	0.0889	0.0933	0.089	0.0842	0.088				1.4161	1.3786	0.0804	0.0811				1.189	1.1887				1.4297	1.4081	0.0795	0.0804				1.3626	1.3633				1.3554	1.3262	0.0797
1495	37	0.0825	0.0862	0.0813	0.0838	0.083	0.0813	0.0813	0.0828	0.0833	0.082	0.08	0.0822	0.0809	0.0889	0.0933	0.0889	0.0841	0.0889				1.4178	1.3802	0.0805	0.081				1.1893	1.1885				1.4325	1.4095	0.0796	0.0803				1.3647	1.3656				1.3568	1.3298	0.0798
1500	37	0.0828	0.0863	0.0815	0.0829	0.0827	0.0847	0.0813	0.083	0.0834	0.0817	0.0805	0.0823	0.081	0.089	0.0932	0.0888	0.0846	0.0875				1.4214	1.3829	0.0804	0.0811				1.1852	1.1863				1.4345	1.4118	0.0796	0.0804				1.3672	1.3689				1.3605	1.3325	0.0798
1505	37	0.0826	0.0861	0.0814	0.0822	0.0832	0.0815	0.0818	0.0831	0.0831	0.0819	0.0807	0.0821	0.081	0.0889	0.0931	0.0889	0.0847	0.0886				1.4232	1.3851	0.0804	0.0811				1.1865	1.1874				1.4368	1.415	0.0796	0.0804				1.3699	1.3719				1.3621	1.3344	0.0798
1510	37	0.0826	0.0861	0.0813	0.0831	0.0831	0.0847	0.0816	0.0822	0.0837	0.0819	0.0806	0.0821	0.081	0.0889	0.0931	0.0889	0.0849	0.0884				1.4262	1.3884	0.0804	0.0812				1.1856	1.1869				1.4401	1.4174	0.0796	0.0805				1.3751	1.3743				1.3645	1.3376	0.0798
1515	37	0.0827	0.0873	0.0812	0.0827	0.083	0.0814	0.0812	0.0829	0.0828	0.0821	0.0805	0.0822	0.0811	0.089	0.0939	0.0888	0.0851	0.0897				1.4285	1.3899	0.0805	0.0812				1.1849	1.1883				1.4418	1.4196	0.0796	0.0804				1.3752	1.3766				1.3665	1.3397	0.0799
1520	37	0.0827	0.0863	0.0816	0.0846	0.0823	0.0851	0.0814	0.083	0.0832	0.0817	0.0802	0.0822	0.0811	0.089	0.0939	0.0888	0.085	0.0874				1.4312	1.3936	0.0806	0.0811				1.1842	1.1876				1.4442	1.4213	0.0796	0.0805				1.3754	1.3796				1.3693	1.3426	0.0798
1525	37	0.0828	0.0872	0.0827	0.0825	0.0832	0.082	0.087	0.0822	0.0834	0.0823	0.0832	0.0821	0.0811	0.089	0.0939	0.0888	0.0852	0.0878				1.4344	1.396	0.0805	0.0811				1.1815	1.1885				1.4468	1.4237	0.0796	0.0805				1.3765	1.3848				1.3719	1.3457	0.0798
1530	37	0.0826	0.0879	0.0816	0.0828	0.0828	0.0824	0.0823	0.0828	0.0832	0.0815	0.0804	0.0821	0.0811	0.089	0.0928	0.0889	0.0858	0.0885				1.4366	1.398	0.0803	0.0811				1.1873	1.1906				1.4488	1.426	0.0796	0.0804				1.3765	1.3845				1.3733	1.3469	0.0799
1535	37	0.0827	0.0861	0.0819	0.084	0.0827	0.0852	0.0819	0.0834	0.0828	0.0816	0.0817	0.0822	0.0811	0.0889	0.0942	0.0888	0.0853	0.0871				1.4397	1.4008	0.0806	0.0812				1.1839	1.1888				1.4513	1.4288	0.0797	0.0805				1.3768	1.3846				1.3755	1.3491	0.0799
1540	37	0.0825	0.0862	0.0813	0.0827	0.083	0.0815	0.0812	0.0827	0.0831	0.0822	0.0806	0.0822	0.081	0.0889	0.0931	0.0888	0.0861	0.0875				1.4413	1.4021	0.0805	0.0811				1.1861	1.1898				1.4528	1.4303	0.0796	0.0804				1.3762	1.3845				1.3777	1.3518	0.0798
1545	37	0.0821	0.0875	0.0813	0.083	0.0827	0.0834	0.0811	0.0825	0.0831	0.0816	0.08	0.0819	0.0808	0.089	0.0926	0.0889	0.0855	0.0882				1.4432	1.4053	0.0803	0.0809				1.1809	1.1876				1.4565	1.4325	0.0795	0.0802				1.3767	1.3849				1.3801	1.3544	0.0799
1550	37	0.0826	0.0861	0.0814	0.083	0.0836	0.0872	0.0832	0.0836	0.0825	0.0819	0.0807	0.0822	0.0829	0.0889	0.0937	0.0888	0.0858	0.0874				1.4459	1.4083	0.0806	0.081				1.1802	1.1851				1.4559	1.4348	0.0796	0.0804				1.3891	1.3842				1.3823	1.3575	0.0798
1555	37	0.0823	0.087	0.0831	0.0826	0.0844	0.0814	0.0827	0.0829	0.0833	0.0813	0.0811	0.082	0.0809	0.0889	0.093	0.0887	0.0861	0.0878				1.4479	1.4119	0.0804	0.0809				1.1802	1.1859				1.4597	1.437	0.0795	0.0803				1.393	1.3844				1.3837	1.3593	0.0798
1560	37	0.0824	0.0874	0.0812	0.0836	0.0841	0.0818	0.0839	0.0825	0.0826	0.0819	0.0813	0.0821	0.0809	0.089	0.0932	0.0888	0.086	0.0898				1.4506	1.4134	0.0805	0.0811				1.1795	1.1869				1.4613	1.4388	0.0795	0.0805				1.3927	1.3955				1.3865	1.3624	0.0799
1565	37	0.0825	0.088	0.0817	0.0829	0.0823	0.0819	0.0815	0.0833	0.0834	0.0819	0.081	0.0822	0.0811	0.0889	0.0924	0.0888	0.0876	0.0895				1.4527	1.4143	0.0805	0.0811				1.1826	1.1878				1.463	1.4404	0.0796	0.0805				1.3933	1.4003				1.3882	1.3638	0.0798
1570	37	0.0823	0.0874	0.082	0.0821	0.083	0.0817	0.0823	0.0826	0.0829	0.0826	0.0804	0.0821	0.0825	0.089	0.0926	0.0889	0.0869	0.0891				1.4543	1.4168	0.0804	0.0811				1.1791	1.1867				1.4646	1.4425	0.0795	0.0804				1.3932	1.4009				1.3899	1.3661	0.0799
1575	37	0.0827	0.0863	0.0813	0.0827	0.0827	0.0824	0.0842	0.083	0.0837	0.0819	0.0804	0.0821	0.0811	0.0889	0.0938	0.0889	0.0863	0.0881				1.4572	1.4207	0.0805	0.0811				1.1773	1.1831				1.4666	1.4448	0.0797	0.0805				1.3936	1.4017				1.3925	1.369	0.0799
1580	37	0.0824	0.0861	0.0813	0.0831	0.0834	0.0813	0.0819	0.0829	0.0825	0.0823	0.0801	0.082	0.0811	0.089	0.0929	0.0889	0.0867	0.0887				1.4582	1.4216	0.0805	0.0811				1.1773	1.1851				1.4683	1.4463	0.0795	0.0804				1.3929	1.4007				1.3941	1.3708	0.0798
1585	37	0.0824	0.0873	0.0817	0.0833	0.0828	0.0814	0.0838	0.0832	0.0832	0.0816	0.0802	0.0821	0.0879	0.089	0.0925	0.0888	0.0872	0.089				1.4607	1.4242	0.0805	0.0811				1.1752	1.1848				1.4705	1.4484	0.0796	0.0805				1.3935	1.4015				1.3964	1.3732	0.0798
1590	37	0.0825	0.0867	0.0835	0.0825	0.0822	0.0818	0.0812	0.0832	0.0821	0.0827	0.08	0.0822	0.0811	0.089	0.0938	0.0888	0.0873	0.0887				1.464	1.4275	0.0805	0.0811				1.1781	1.1827				1.4733	1.45	0.0795	0.0805				1.3935	1.4019				1.3983	1.3754	0.0798
1595	37	0.0821	0.0887	0.0816	0.0833	0.0831	0.0814	0.0811	0.0831	0.0828	0.0822	0.0804	0.082	0.0808	0.089	0.093	0.0889	0.0872	0.0897				1.4646	1.4287	0.0805	0.0809				1.1774	1.1857				1.4734	1.4515	0.0796	0.0802				1.3936	1.4014				1.4002	1.3776	0.0798
1600	37	0.0824	0.0861	0.0814	0.0839	0.0828	0.0857	0.0815	0.083	0.0837	0.0813	0.0804	0.0821	0.0809	0.0889	0.0936	0.0889	0.0874	0.0894				1.4675	1.4314	0.0806	0.0812				1.176	1.1844				1.4758	1.4531	0.0796	0.0805				1.3942	1.4017				1.4026	1.38	0.0798
1605	37	0.082	0.0865	0.0812	0.083	0.0828	0.0823	0.081	0.0826	0.0828	0.0823	0.0805	0.082	0.0808	0.0889	0.0929	0.0889	0.0878	0.0894				1.4691	1.4338	0.0804	0.081				1.1744	1.1823				1.4766	1.4556	0.0795	0.0802				1.3949	1.4015				1.4042	1.3818	0.0798
1610	37	0.0822	0.087	0.0811	0.0823	0.0822	0.0882	0.0811	0.0824	0.0828	0.0824	0.0803	0.0821	0.081	0.089	0.0926	0.089	0.0877	0.0907				1.4713	1.4356	0.0805	0.081				1.1726	1.1829				1.4782	1.4565	0.0796	0.0803				1.3965	1.4019				1.4061	1.3837	0.0799
1615	37	0.0825	0.0864	0.0815	0.0823	0.0828	0.0811	0.0828	0.0827	0.0826	0.0811	0.081	0.0821	0.0811	0.089	0.0932	0.0889	0.0877	0.0899				1.4735	1.4371	0.0805	0.0812				1.172	1.1814				1.4801	1.4584	0.0796	0.0805				1.3966	1.4026				1.4085	1.3863	0.0799
1620	37	0.0823	0.089	0.0814	0.0832	0.0832	0.0813	0.0842	0.0834	0.0829	0.0822	0.081	0.0822	0.0809	0.0889	0.0932	0.0889	0.0879	0.09				1.4755	1.4398	0.0804	0.0811				1.1712	1.1821				1.4816	1.4599	0.0796	0.0803				1.3976	1.4027				1.4098	1.3882	0.0798
1625	37	0.0825	0.0863	0.0813	0.0832	0.085	0.0818	0.0826	0.0829	0.0834	0.0818	0.0805	0.0822	0.081	0.0889	0.0932	0.0889	0.0881	0.0902				1.4777	1.4409	0.0805	0.0811				1.1717	1.1809				1.4834	1.4616	0.0796	0.0804				1.3982	1.403				1.4113	1.3899	0.0798
1630	37	0.0824	0.0863	0.0813	0.0821	0.082	0.0813	0.0811	0.0825	0.0829	0.0818	0.0813	0.082	0.0811	0.0889	0.0931	0.089	0.0882	0.0904				1.4786	1.442	0.0804	0.0811				1.1687	1.1778				1.4836	1.4623	0.0796	0.0805				1.3982	1.4025				1.4121	1.3915	0.0799
1635	37	0.0822	0.0895	0.0819	0.0829	0.0824	0.0857	0.0815	0.0831	0.0836	0.0819	0.0817	0.0821	0.081	0.089	0.093	0.089	0.0886	0.0907				1.4809	1.4445	0.0804	0.0812				1.1699	1.1803				1.4864	1.4643	0.0796	0.0804				1.3995	1.4042				1.4144	1.3939	0.0799
1640	37	0.0826	0.0866	0.0813	0.0829	0.0828	0.0819	0.0825	0.0824	0.0833	0.0819	0.0803	0.0822	0.0811	0.089	0.0935	0.089	0.0889	0.0907				1.4826	1.4463	0.0806	0.0811				1.1681	1.1768				1.4866	1.4657	0.0796	0.0805				1.3999	1.4041				1.4151	1.3965	0.0799
1645	37	0.0826	0.0866	0.0813	0.0833	0.0821	0.0824	0.0837	0.0839	0.0827	0.0817	0.0801	0.082	0.0811	0.089	0.0929	0.089	0.0888	0.0911				1.488	1.4477	0.0805	0.0812				1.167	1.1787				1.4881	1.4672	0.0796	0.0805				1.4024	1.4057				1.417	1.3972	0.0799
1650	37	0.0826	0.0866	0.0812	0.0828	0.0824	0.0837	0.0842	0.0825	0.0829	0.0824	0.0814	0.0822	0.0811	0.0889	0.0931	0.089	0.0893	0.0913				1.4884	1.4498	0.0805	0.0813				1.1654	1.1779				1.4902	1.4689	0.0796	0.0806				1.4021	1.4061				1.4203	1.3991	0.0798
1655	37	0.0826	0.0861	0.0819	0.0828	0.0822	0.0821	0.0812	0.0833	0.0824	0.0819	0.0801	0.0824	0.0811	0.0889	0.0939	0.089	0.0896	0.0915				1.4888	1.4525	0.0806	0.0812				1.1653	1.1773				1.4907	1.4696	0.0797	0.0804				1.4028	1.4071				1.4198	1.4005	0.0799
1660	37	0.0827	0.0879	0.0812	0.0828	0.083	0.0841	0.0815	0.0833	0.0832	0.0809	0.0801	0.0822	0.0812	0.089	0.0931	0.089	0.0898	0.0916				1.4896	1.4532	0.0805	0.0813				1.163	1.1762				1.4921	1.4713	0.0796	0.0806				1.4034	1.4081				1.4215	1.4017	0.0798
1665	37	0.0826	0.088	0.0812	0.083	0.0828	0.0821	0.081	0.0835	0.0831	0.0817	0.0803	0.082	0.0811	0.089	0.0929	0.0889	0.09	0.0921				1.4894	1.4549	0.0804	0.0812				1.1627	1.1738				1.4941	1.4725	0.0795	0.0805				1.406	1.4084				1.422	1.403	0.0799
1670	37	0.0828	0.0861	0.0812	0.0833	0.0833	0.0817	0.0811	0.0827	0.0835	0.082	0.0802	0.0822	0.0811	0.089	0.094	0.0889	0.0904	0.0921				1.4898	1.456	0.0805	0.0812				1.1623	1.1758				1.4945	1.4735	0.0796	0.0805				1.4068	1.4099				1.4236	1.4046	0.0798
1675	37	0.0828	0.0865	0.0814	0.0827	0.0839	0.0852	0.0814	0.0832	0.0827	0.0822	0.0804	0.0822	0.081	0.089	0.0939	0.0889	0.0907	0.0924				1.4887	1.4577	0.0805	0.0812				1.1617	1.1751				1.4952	1.4746	0.0797	0.0804				1.4073	1.4104				1.425	1.4064	0.0798
1680	37	0.0829	0.0891	0.0814	0.0833	0.0827	0.0877	0.0813	0.0831	0.0829	0.0822	0.0816	0.0822	0.0812	0.089	0.0942	0.089	0.091	0.0925				1.4899	1.46	0.0805	0.0813				1.1603	1.1734				1.4971	1.476	0.0796	0.0805				1.4092	1.4107				1.4259	1.4078	0.0799
1685	37	0.0825	0.0869	0.0817	0.0842	0.0829	0.0814	0.0815	0.0822	0.0831	0.0818	0.0851	0.0822	0.081	0.089	0.0927	0.089	0.0911	0.0932				1.4885	1.4611	0.0804	0.0811				1.1617	1.1755				1.4977	1.4774	0.0796	0.0805				1.4087	1.4106				1.4271	1.4086	0.0799
1690	37	0.0826	0.0886	0.0814	0.0828	0.0832	0.0826	0.0812	0.0825	0.0822	0.0818	0.0834	0.0822	0.0811	0.089	0.093	0.089	0.0916	0.0935				1.4879	1.4615	0.0804	0.0812				1.1593	1.1724				1.499	1.4781	0.0796	0.0805				1.4066	1.4125				1.4283	1.4104	0.0798
1695	37	0.0828	0.0891	0.0817	0.0835	0.0839	0.0817	0.084	0.0824	0.0827	0.0821	0.0813	0.0822	0.0812	0.089	0.0931	0.089	0.0916	0.0938				1.4875	1.4632	0.0804	0.0813				1.1585	1.1724				1.5003	1.4794	0.0796	0.0806				1.4061	1.4158				1.4296	1.4121	0.0798
1700	37	0.0826	0.0873	0.0812	0.0829	0.0832	0.0814	0.0816	0.0827	0.0833	0.0816	0.0802	0.0821	0.0811	0.089	0.0932	0.089	0.092	0.0942				1.4869	1.4641	0.0805	0.0811				1.1582	1.1705				1.5008	1.4805	0.0796	0.0805				1.4041	1.4153				1.4306	1.4134	0.0798
1705	37	0.0826	0.0869	0.0816	0.0832	0.0823	0.0822	0.0837	0.0826	0.0828	0.081	0.0896	0.0822	0.0811	0.089	0.0932	0.089	0.0923	0.0944				1.4868	1.4662	0.0805	0.0813				1.1568	1.1699				1.502	1.4831	0.0796	0.0805				1.403	1.415				1.4316	1.4153	0.0798
1710	37	0.0825	0.0861	0.0814	0.0824	0.082	0.0815	0.0812	0.0828	0.0835	0.0814	0.0809	0.082	0.081	0.089	0.0932	0.089	0.0928	0.0947				1.4856	1.4707	0.0804	0.0811				1.1575	1.1699				1.5024	1.4827	0.0796	0.0805				1.4028	1.4138				1.4326	1.4159	0.0799
1715	37	0.0826	0.089	0.0815	0.0822	0.0837	0.0856	0.0814	0.0825	0.0828	0.0827	0.0816	0.0821	0.0811	0.089	0.094	0.089	0.0929	0.0947				1.4846	1.4693	0.0805	0.0812				1.1543	1.1684				1.503	1.4833	0.0796	0.0805				1.4015	1.4108				1.4334	1.4176	0.0799
1720	37	0.0825	0.0862	0.0814	0.0831	0.083	0.0854	0.0816	0.0839	0.0837	0.0819	0.0847	0.0821	0.081	0.0889	0.093	0.0891	0.0933	0.0954				1.4843	1.4705	0.0805	0.0811				1.1546	1.1685				1.5043	1.4845	0.0796	0.0804				1.3999	1.4103				1.4345	1.4186	0.0799
1725	37	0.0825	0.0864	0.082	0.0832	0.0844	0.0819	0.0844	0.0827	0.0825	0.0824	0.0804	0.082	0.081	0.0889	0.0929	0.0889	0.0936	0.0955				1.4835	1.4711	0.0805	0.0811				1.1549	1.1671				1.5065	1.4862	0.0796	0.0805				1.4033	1.4098				1.4359	1.4203	0.0798
1730	37	0.0829	0.0869	0.0814	0.0832	0.083	0.0818	0.0812	0.0826	0.083	0.0817	0.0816	0.0821	0.0812	0.089	0.0936	0.0889	0.0943	0.0959				1.4818	1.4698	0.0805	0.0812				1.1544	1.1674				1.506	1.4869	0.0796	0.0807				1.4055	1.4089				1.4364	1.4211	0.0799
1735	37	0.0826	0.0886	0.0813	0.0839	0.0832	0.0863	0.0812	0.0828	0.0831	0.0815	0.0807	0.0824	0.0811	0.089	0.0938	0.089	0.0945	0.0961				1.4817	1.4702	0.0806	0.0812				1.1527	1.1685				1.5065	1.4878	0.0798	0.0805				1.4053	1.4111				1.4372	1.422	0.0799
1740	37	0.0822	0.0906	0.0828	0.0825	0.0835	0.0841	0.082	0.0836	0.0827	0.0816	0.0935	0.082	0.0809	0.0891	0.0929	0.0891	0.0946	0.0969				1.4808	1.4702	0.0804	0.0809				1.1502	1.1655				1.5069	1.4885	0.0795	0.0804				1.4039	1.4069				1.4379	1.4231	0.0799
1745	37	0.0826	0.0874	0.082	0.0824	0.0833	0.0835	0.081	0.0829	0.0832	0.0822	0.081	0.0821	0.081	0.089	0.0932	0.089	0.0953	0.0973				1.48	1.4689	0.0805	0.0812				1.153	1.1666				1.5087	1.4897	0.0796	0.0806				1.403	1.4074				1.4383	1.4241	0.0799
1750	37	0.0824	0.0864	0.0814	0.0828	0.0829	0.0818	0.0817	0.0828	0.0826	0.0825	0.0805	0.082	0.081	0.0889	0.0929	0.089	0.0956	0.0973				1.4788	1.468	0.0805	0.0812				1.1519	1.1638				1.5088	1.4902	0.0797	0.0804				1.4006	1.4115				1.439	1.4249	0.0798
1755	37	0.0825	0.0882	0.0814	0.0828	0.0819	0.0813	0.0824	0.0835	0.0824	0.0815	0.0825	0.0821	0.081	0.089	0.0932	0.0891	0.0962	0.0979				1.4779	1.4676	0.0804	0.0811				1.1497	1.1636				1.5088	1.4915	0.0796	0.0805				1.3995	1.412				1.4398	1.4262	0.0799
1760	37	0.0821	0.0867	0.0815	0.0826	0.0835	0.0813	0.0811	0.0826	0.0826	0.0824	0.0804	0.0823	0.0808	0.089	0.0931	0.089	0.0961	0.0985				1.477	1.4663	0.0805	0.081				1.1499	1.1631				1.5099	1.4921	0.0796	0.0803				1.3989	1.4107				1.4412	1.428	0.0799
1765	37	0.0822	0.0911	0.0814	0.0827	0.0825	0.0813	0.0832	0.0829	0.0827	0.0813	0.0803	0.0821	0.0809	0.089	0.0931	0.089	0.0967	0.0989				1.4757	1.467	0.0805	0.0811				1.1481	1.1628				1.5104	1.4927	0.0796	0.0804				1.3973	1.4096				1.4417	1.4283	0.08
1770	37	0.0827	0.0915	0.0818	0.0829	0.0827	0.0814	0.0815	0.0828	0.0824	0.0817	0.082	0.0823	0.081	0.0889	0.0938	0.0891	0.097	0.099				1.4757	1.4651	0.0805	0.0813				1.1479	1.1617				1.5102	1.4935	0.0797	0.0805				1.3964	1.4078				1.4424	1.429	0.08
1775	37	0.0822	0.0873	0.0813	0.0833	0.0826	0.0853	0.0838	0.0826	0.0826	0.0815	0.0848	0.0821	0.0809	0.0889	0.0928	0.089	0.0976	0.0997				1.4743	1.464	0.0805	0.0811				1.1456	1.1615				1.5124	1.4944	0.0797	0.0804				1.3948	1.4061				1.4417	1.4303	0.0798
1780	37	0.0823	0.0871	0.0814	0.0826	0.0827	0.0825	0.0811	0.0829	0.0827	0.0819	0.0814	0.0822	0.0809	0.0891	0.0928	0.0891	0.0981	0.1004				1.4738	1.4633	0.0806	0.0812				1.146	1.1609				1.5121	1.4955	0.0798	0.0805				1.3935	1.4045				1.4429	1.4314	0.0799
1785	37	0.0823	0.0891	0.0814	0.0825	0.0839	0.0867	0.0829	0.0822	0.0831	0.0822	0.0854	0.0822	0.0809	0.0891	0.0929	0.089	0.0985	0.1009				1.4741	1.4634	0.0806	0.0812				1.146	1.161				1.5135	1.4975	0.0796	0.0805				1.3924	1.4036				1.4441	1.4321	0.0799
1790	37	0.0827	0.0876	0.0814	0.0827	0.0827	0.0882	0.0839	0.0828	0.0839	0.0815	0.0843	0.0822	0.0811	0.0892	0.0935	0.0891	0.099	0.1011				1.4721	1.4619	0.0806	0.0813				1.1458	1.1577				1.5132	1.4971	0.0796	0.0805				1.3908	1.4018				1.4458	1.433	0.08
1795	37	0.0828	0.0926	0.0816	0.0832	0.0842	0.0818	0.0854	0.083	0.0837	0.0821	0.0804	0.0821	0.0811	0.0891	0.094	0.089	0.0996	0.1017				1.4715	1.4604	0.0806	0.0813				1.1457	1.1599				1.5133	1.4977	0.0796	0.0806				1.3895	1.401				1.4435	1.4333	0.08
1800	37	0.0824	0.0883	0.0814	0.0827	0.0823	0.0855	0.0811	0.083	0.0829	0.082	0.0885	0.0821	0.0809	0.0891	0.0933	0.089	0.0999	0.1022				1.4705	1.4593	0.0805	0.0812				1.1448	1.1576				1.5141	1.4975	0.0795	0.0806				1.3876	1.3987				1.4433	1.4338	0.0799
1805	37	0.0827	0.0865	0.0815	0.0825	0.0827	0.0818	0.0847	0.0826	0.0827	0.0818	0.0844	0.0822	0.081	0.089	0.0939	0.0889	0.1005	0.1028				1.4724	1.459	0.0807	0.0812				1.1446	1.1593				1.5141	1.4991	0.0797	0.0805				1.3862	1.3982				1.4442	1.4348	0.0799
1810	37	0.0826	0.0919	0.0815	0.0833	0.0825	0.0898	0.0817	0.0828	0.0824	0.0821	0.0829	0.0824	0.0811	0.0891	0.0937	0.089	0.1011	0.1036				1.4704	1.4582	0.0807	0.0812				1.1405	1.155				1.5159	1.499	0.0797	0.0805				1.3848	1.3968				1.4442	1.4354	0.0799
1815	37	0.0823	0.0889	0.083	0.0834	0.0828	0.0927	0.0879	0.0834	0.0831	0.0813	0.104	0.0822	0.081	0.089	0.0931	0.089	0.102	0.1043				1.469	1.4573	0.0805	0.0811				1.1384	1.1523				1.516	1.4999	0.0796	0.0805				1.3833	1.3952				1.4431	1.4362	0.0799
1820	37	0.0825	0.0846	0.0814	0.0829	0.0833	0.084	0.083	0.0832	0.0823	0.0813	0.0948	0.0822	0.081	0.089	0.0935	0.089	0.1024	0.1045				1.4688	1.4562	0.0806	0.0812				1.1387	1.1529				1.5157	1.5001	0.0797	0.0805				1.3822	1.3939				1.4416	1.4361	0.08
1825	37	0.0825	0.09	0.0849	0.0828	0.0832	0.0955	0.0828	0.0826	0.0836	0.0823	0.0916	0.0821	0.0811	0.0891	0.0933	0.0891	0.103	0.1055				1.4683	1.4554	0.0805	0.0812				1.1357	1.1507				1.5132	1.5011	0.0795	0.0806				1.3802	1.3925				1.4411	1.4366	0.0799
1830	37	0.0829	0.0925	0.0822	0.0823	0.083	0.0839	0.0854	0.0822	0.0828	0.0825	0.0873	0.0823	0.0812	0.0892	0.0938	0.089	0.1038	0.1057				1.469	1.4545	0.0806	0.0812				1.1352	1.1509				1.5134	1.5018	0.0797	0.0805				1.3787	1.3912				1.4402	1.4368	0.0799
1835	37	0.0824	0.0969	0.0828	0.0824	0.0835	0.0857	0.0895	0.0832	0.0833	0.0821	0.091	0.0821	0.081	0.0891	0.093	0.089	0.1043	0.1067				1.4681	1.4537	0.0805	0.0811				1.1346	1.1491				1.5147	1.5023	0.0795	0.0805				1.3771	1.3898				1.4405	1.4366	0.0799
1840	37	0.0823	0.0927	0.0844	0.0837	0.0824	0.0961	0.0907	0.0834	0.0829	0.0821	0.0871	0.0822	0.081	0.0891	0.0929	0.0891	0.105	0.1073				1.4676	1.4538	0.0806	0.081				1.1338	1.1479				1.5142	1.5027	0.0797	0.0805				1.3765	1.389				1.4411	1.4377	0.08
1845	37	0.0825	0.0869	0.0871	0.0836	0.0829	0.1052	0.0846	0.0826	0.0824	0.0821	0.1034	0.0822	0.0811	0.0891	0.0931	0.089	0.1054	0.108				1.4669	1.4524	0.0806	0.0811				1.1327	1.1481				1.5136	1.5037	0.0796	0.0805				1.3747	1.3873				1.4408	1.4356	0.0799
1850	37	0.0824	0.092	0.087	0.0833	0.0833	0.0891	0.0919	0.0829	0.0828	0.082	0.1165	0.0821	0.081	0.0891	0.0932	0.089	0.1081	0.1092				1.4669	1.4515	0.0805	0.0811				1.131	1.1458				1.5133	1.5039	0.0797	0.0805				1.374	1.387				1.4414	1.4353	0.08
1855	37	0.0828	0.099	0.0943	0.0829	0.0844	0.0886	0.0964	0.0828	0.0832	0.0821	0.1118	0.0822	0.0811	0.0891	0.0937	0.089	0.108	0.1108				1.4667	1.4524	0.0806	0.0812				1.1335	1.1486				1.5127	1.5049	0.0797	0.0806				1.3728	1.3855				1.4412	1.4349	0.08
1860	37	0.0825	0.0888	0.0842	0.0827	0.0825	0.0943	0.0937	0.0824	0.0827	0.0825	0.1088	0.0822	0.0811	0.0892	0.0932	0.089	0.108	0.1118				1.4663	1.4503	0.0806	0.0812				1.1276	1.145				1.5119	1.5047	0.0796	0.0805				1.3706	1.384				1.4423	1.4339	0.08
1865	37	0.0829	0.0951	0.0867	0.0822	0.0831	0.1022	0.0949	0.0832	0.0833	0.0817	0.1074	0.0821	0.0813	0.0892	0.0938	0.0889	0.1091	0.1127				1.4661	1.4502	0.0806	0.0813				1.1298	1.1462				1.5107	1.5055	0.0798	0.0807				1.37	1.3829				1.4417	1.4337	0.08
1870	37	0.0828	0.0972	0.0886	0.0828	0.0836	0.0946	0.0891	0.0827	0.0833	0.0814	0.1079	0.0822	0.0812	0.0891	0.0932	0.089	0.1097	0.1146				1.466	1.4487	0.0805	0.0812				1.1258	1.1443				1.5094	1.5061	0.0796	0.0806				1.3689	1.3822				1.4424	1.434	0.08
1875	37	0.0827	0.0989	0.0896	0.084	0.0842	0.0983	0.0906	0.0828	0.0831	0.0821	0.0988	0.0822	0.0812	0.0892	0.0932	0.089	0.1104	0.1154				1.4663	1.4492	0.0806	0.0812				1.126	1.1439				1.5091	1.5071	0.0796	0.0806				1.3673	1.3811				1.4419	1.4352	0.08
1880	37	0.0827	0.0975	0.09	0.0824	0.0832	0.0869	0.0959	0.0829	0.0826	0.083	0.119	0.0822	0.1549	0.0892	0.0933	0.0889	0.1112	0.1159				1.4656	1.4484	0.0806	0.0811				1.1272	1.1421				1.5087	1.5079	0.0796	0.0806				1.3666	1.3799				1.4419	1.4357	0.0799
1885	37	0.0825	0.0989	0.0934	0.0831	0.0832	0.095	0.1007	0.0825	0.0828	0.0822	0.1036	0.0821	0.0811	0.0891	0.0935	0.089	0.1132	0.1166				1.4658	1.4479	0.0806	0.0813				1.1215	1.1431				1.5073	1.5079	0.0797	0.0806				1.3646	1.3788				1.442	1.4367	0.0799
1890	37	0.0826	0.0974	0.103	0.0827	0.0837	0.0971	0.0869	0.083	0.0834	0.0825	0.0958	0.0823	0.0811	0.0891	0.0935	0.0889	0.1139	0.1179				1.4658	1.4474	0.0806	0.0812				1.121	1.1413				1.5068	1.5082	0.0798	0.0806				1.3632	1.3774				1.4414	1.4371	0.08
1895	37	0.0825	0.1001	0.086	0.0839	0.0837	0.0989	0.0943	0.0829	0.0833	0.0826	0.1101	0.0821	0.0811	0.0892	0.0934	0.0891	0.1146	0.1195				1.4661	1.4472	0.0806	0.0812				1.1207	1.1387				1.5062	1.5088	0.0797	0.0806				1.3624	1.3763				1.4412	1.4365	0.08
1900	37	0.0851	0.0953	0.0851	0.0827	0.084	0.0867	0.0959	0.0831	0.0833	0.0824	0.1113	0.0822	0.0812	0.0891	0.0939	0.0889	0.1146	0.1199				1.4659	1.4469	0.0806	0.0814				1.1245	1.1411				1.5048	1.5097	0.0797	0.0807				1.3617	1.3753				1.441	1.4374	0.0799
1905	37	0.0827	0.0941	0.094	0.0824	0.0823	0.1091	0.0936	0.0836	0.0835	0.0817	0.0987	0.0821	0.0813	0.0891	0.0934	0.089	0.1141	0.1205				1.4666	1.4468	0.0806	0.0813				1.1221	1.1384				1.5047	1.5103	0.0797	0.0806				1.3603	1.3748				1.4401	1.4376	0.08
1910	37	0.0826	0.1023	0.1055	0.0829	0.0823	0.097	0.0998	0.0834	0.0836	0.0828	0.1175	0.0821	0.081	0.0891	0.0934	0.089	0.1147	0.1216				1.4673	1.4469	0.0805	0.0812				1.1236	1.1411				1.5035	1.5108	0.0797	0.0806				1.3587	1.373				1.44	1.4375	0.0801
1915	37	0.0829	0.0953	0.0825	0.0823	0.0832	0.0851	0.0949	0.083	0.0826	0.0816	0.0974	0.0822	0.0811	0.0891	0.0942	0.089	0.1157	0.1213				1.4667	1.4445	0.0807	0.0813				1.1204	1.1397				1.5021	1.5113	0.0797	0.0806				1.3571	1.372				1.4397	1.4377	0.08
1920	37	0.0828	0.1013	0.0974	0.0839	0.0824	0.0916	0.0992	0.0828	0.0826	0.0816	0.1013	0.0823	0.0812	0.0891	0.0928	0.0891	0.1173	0.123				1.4679	1.446	0.0805	0.0813				1.1164	1.1342				1.5014	1.5114	0.0797	0.0808				1.3553	1.3707				1.44	1.4381	0.08
1925	37	0.0825	0.0953	0.0895	0.0827	0.0827	0.0862	0.0937	0.083	0.0822	0.0828	0.104	0.0821	0.0809	0.089	0.0932	0.0889	0.1188	0.1226				1.4682	1.4453	0.0805	0.0811				1.1151	1.1374				1.5006	1.5102	0.0798	0.0806				1.3543	1.3692				1.4384	1.4366	0.08
1930	37	0.0826	0.0935	0.0981	0.0826	0.0834	0.1051	0.0896	0.0833	0.0837	0.0815	0.1048	0.0823	0.1263	0.0891	0.0932	0.089	0.1195	0.1235				1.4686	1.4451	0.0805	0.081				1.118	1.1347				1.4997	1.51	0.0798	0.0806				1.3531	1.3689				1.4382	1.4379	0.08
1935	37	0.0825	0.0925	0.0868	0.0828	0.0826	0.0989	0.0922	0.0826	0.0835	0.0812	0.1038	0.0821	0.0811	0.0891	0.093	0.089	0.1203	0.1257				1.4682	1.4443	0.0805	0.0812				1.1124	1.1345				1.4988	1.5101	0.0797	0.0806				1.3523	1.3681				1.4396	1.4386	0.08
1940	37	0.0829	0.1008	0.0979	0.0824	0.0825	0.0977	0.092	0.0824	0.0825	0.0811	0.0978	0.0821	0.0812	0.0891	0.094	0.089	0.1215	0.1264				1.4689	1.4449	0.0806	0.0812				1.113	1.1332				1.4981	1.5101	0.0798	0.0807				1.3508	1.3665				1.4381	1.4377	0.08
1945	37	0.0829	0.0991	0.0862	0.0824	0.0838	0.0985	0.0938	0.0831	0.083	0.083	0.1054	0.0823	0.0812	0.0892	0.0934	0.089	0.1227	0.1283				1.4682	1.4444	0.0806	0.0812				1.1162	1.1347				1.4977	1.5094	0.0797	0.0806				1.35	1.3662				1.4407	1.4384	0.0799
1950	37	0.0829	0.0996	0.0892	0.0825	0.0828	0.1035	0.0929	0.0835	0.084	0.0818	0.1138	0.0822	0.085	0.0891	0.0939	0.0891	0.1242	0.1292				1.4687	1.444	0.0807	0.0813				1.1112	1.1304				1.4958	1.5088	0.0797	0.0807				1.3481	1.3646				1.4379	1.4373	0.08
1955	37	0.0823	0.1019	0.0831	0.0831	0.0826	0.0979	0.095	0.083	0.0827	0.0818	0.1125	0.0821	0.081	0.0891	0.093	0.0891	0.126	0.1313				1.4681	1.444	0.0805	0.0812				1.1088	1.1302				1.4952	1.508	0.0797	0.0806				1.3465	1.3633				1.4373	1.438	0.08
1960	37	0.0828	0.0913	0.083	0.0826	0.0834	0.0979	0.0925	0.0825	0.0831	0.0821	0.1073	0.0822	0.0812	0.0892	0.0941	0.0889	0.127	0.1328				1.4684	1.4444	0.0806	0.0813				1.1066	1.1307				1.4943	1.5073	0.0796	0.0807				1.3453	1.3627				1.4359	1.4379	0.08
1965	37	0.0823	0.0954	0.0828	0.0831	0.0829	0.0959	0.0946	0.0831	0.0833	0.0818	0.1028	0.0822	0.081	0.0891	0.093	0.089	0.1287	0.1348				1.4676	1.4435	0.0805	0.0812				1.1068	1.1298				1.493	1.5058	0.0797	0.0807				1.3434	1.3612				1.4342	1.4372	0.08
1970	37	0.0826	0.0913	0.0818	0.0824	0.0831	0.093	0.0924	0.0831	0.0828	0.0817	0.095	0.0824	0.0811	0.0892	0.0934	0.0891	0.1295	0.1368				1.4687	1.4442	0.0808	0.0812				1.1089	1.1314				1.492	1.5051	0.0797	0.0806				1.3425	1.361				1.4324	1.4376	0.0801
1975	37	0.0827	0.0953	0.0899	0.0835	0.0831	0.088	0.0981	0.083	0.0826	0.0819	0.1121	0.0823	0.0812	0.0891	0.0934	0.0891	0.1319	0.1375				1.4688	1.4434	0.0806	0.0813				1.105	1.128				1.4916	1.5043	0.0798	0.0807				1.3413	1.3601				1.4311	1.4379	0.08
1980	37	0.0827	0.0945	0.0841	0.0827	0.0838	0.1083	0.0921	0.0831	0.0825	0.0821	0.1033	0.0822	0.0811	0.0891	0.0934	0.089	0.1331	0.1398				1.4677	1.4439	0.0805	0.0813				1.1042	1.1289				1.4896	1.5029	0.0796	0.0808				1.34	1.3589				1.4289	1.4376	0.08
1985	37	0.0829	0.0958	0.1057	0.0831	0.0834	0.0871	0.0965	0.0833	0.0831	0.0816	0.0938	0.0823	0.0812	0.0891	0.0934	0.0891	0.1343	0.1415				1.4682	1.4447	0.0805	0.0812				1.1027	1.1268				1.4892	1.5023	0.0797	0.0808				1.3388	1.3583				1.4254	1.4372	0.08
1990	37	0.083	0.1039	0.1023	0.0828	0.0834	0.0973	0.0987	0.0824	0.0823	0.0814	0.1094	0.0822	0.0812	0.0891	0.0929	0.0891	0.1359	0.1433				1.4679	1.4436	0.0806	0.0814				1.1021	1.1256				1.4881	1.5016	0.0798	0.0808				1.3385	1.3574				1.4243	1.4377	0.08
1995	37	0.0826	0.0948	0.0901	0.0822	0.0827	0.0962	0.086	0.0829	0.0828	0.0819	0.1002	0.0822	0.0811	0.0891	0.093	0.0891	0.138	0.146				1.4674	1.444	0.0806	0.0813				1.1019	1.1257				1.4875	1.5006	0.0797	0.0807				1.3363	1.3558				1.4224	1.4375	0.08
2000	37	0.0825	0.0977	0.0847	0.0823	0.084	0.0956	0.0971	0.0832	0.083	0.0824	0.1112	0.0824	0.081	0.0891	0.0936	0.0891	0.1398	0.1478				1.4683	1.4438	0.0806	0.0812				1.0985	1.1253				1.4861	1.5004	0.0797	0.0807				1.3351	1.3554				1.4193	1.4375	0.0801
2005	37	0.0827	0.0967	0.0875	0.0826	0.0815	0.0874	0.101	0.0833	0.0824	0.082	0.1084	0.0825	0.081	0.0892	0.0936	0.0891	0.1413	0.1502				1.4673	1.4439	0.0806	0.0812				1.0997	1.1248				1.4855	1.4988	0.0797	0.0807				1.3342	1.3539				1.417	1.4367	0.08
2010	37	0.083	0.1044	0.0935	0.0827	0.0832	0.1023	0.0949	0.0834	0.0828	0.0826	0.1083	0.0825	0.0811	0.0891	0.0937	0.0891	0.1431	0.1523				1.4672	1.444	0.0806	0.0813				1.0974	1.1242				1.4844	1.4977	0.0798	0.0808				1.333	1.3531				1.4153	1.4365	0.08
2015	37	0.083	0.1009	0.0994	0.0823	0.0824	0.0974	0.0962	0.0829	0.0826	0.0824	0.1101	0.0822	0.0811	0.0891	0.0942	0.0889	0.145	0.1542				1.4666	1.444	0.0806	0.0813				1.0963	1.1231				1.4835	1.4969	0.0797	0.0808				1.3311	1.3525				1.4126	1.4355	0.0801
2020	37	0.0829	0.0977	0.0893	0.0828	0.0827	0.0967	0.1001	0.083	0.0827	0.0821	0.1011	0.0823	0.0812	0.0892	0.0934	0.089	0.147	0.1563				1.4664	1.4444	0.0806	0.0814				1.0973	1.123				1.482	1.4964	0.0796	0.0808				1.3293	1.3512				1.4112	1.4368	0.08
2025	37	0.0829	0.103	0.1047	0.082	0.0833	0.0999	0.0998	0.083	0.0827	0.0814	0.1178	0.0824	0.0902	0.0892	0.0925	0.0891	0.1493	0.1592				1.4665	1.444	0.0805	0.0813				1.0949	1.1231				1.4815	1.4947	0.0797	0.0809				1.3285	1.35				1.4094	1.4362	0.0801
2030	37	0.083	0.0992	0.0868	0.0828	0.0828	0.0861	0.0899	0.0833	0.0824	0.0824	0.1064	0.0822	0.0812	0.0892	0.0934	0.089	0.1508	0.1606				1.466	1.4443	0.0805	0.0813				1.0941	1.1211				1.4811	1.495	0.0797	0.0808				1.3279	1.3493				1.4075	1.4355	0.08
2035	37	0.0829	0.0987	0.1008	0.0818	0.0827	0.1077	0.0962	0.0834	0.0832	0.0819	0.1006	0.0822	0.0812	0.0892	0.0934	0.089	0.1527	0.1633				1.4658	1.4444	0.0806	0.0813				1.0919	1.1214				1.4791	1.4941	0.0797	0.0808				1.3263	1.3487				1.4052	1.4335	0.08
2040	37	0.0831	0.1007	0.0994	0.0825	0.0825	0.1025	0.0906	0.0827	0.0831	0.082	0.1026	0.0825	0.0812	0.0891	0.094	0.089	0.1553	0.1652				1.4661	1.4448	0.0807	0.0814				1.0931	1.1189				1.4789	1.4928	0.0799	0.0808				1.3248	1.3472				1.4035	1.4322	0.0801
2045	37	0.0842	0.0999	0.0997	0.0828	0.0831	0.0864	0.1055	0.0829	0.0833	0.0821	0.086	0.0823	0.0811	0.0892	0.093	0.089	0.1575	0.1682				1.4655	1.4459	0.0805	0.0814				1.0937	1.1216				1.4777	1.4918	0.0798	0.0808				1.3244	1.3467				1.4007	1.431	0.08
2050	37	0.083	0.0954	0.0854	0.0824	0.0833	0.0942	0.086	0.0825	0.0829	0.0826	0.0917	0.0823	0.0812	0.0891	0.0938	0.089	0.159	0.1702				1.4678	1.4451	0.0806	0.0814				1.0911	1.1173				1.4763	1.4906	0.0797	0.0809				1.3227	1.3455				1.3987	1.4296	0.0801
2055	37	0.0828	0.0955	0.0965	0.0825	0.0826	0.0935	0.0821	0.0832	0.0828	0.0816	0.0967	0.0823	0.0811	0.0891	0.0932	0.0891	0.162	0.1736				1.4673	1.4475	0.0807	0.0813				1.0911	1.1204				1.4757	1.4887	0.0798	0.0808				1.322	1.3453				1.3971	1.4279	0.0801
2060	37	0.0828	0.0948	0.0965	0.0829	0.0844	0.1032	0.0831	0.0833	0.083	0.0816	0.0913	0.0824	0.0811	0.0892	0.0933	0.0891	0.1642	0.1771				1.466	1.4471	0.0807	0.0814				1.0893	1.1176				1.4757	1.4905	0.0798	0.0807				1.321	1.3441				1.3949	1.4269	0.08
2065	37	0.0829	0.0914	0.0852	0.0824	0.083	0.0881	0.0827	0.0831	0.0826	0.0825	0.0968	0.0822	0.0918	0.0892	0.0934	0.0891	0.167	0.1797				1.4639	1.4457	0.0806	0.0814				1.0885	1.1166				1.4744	1.4892	0.0797	0.0808				1.3196	1.3429				1.3931	1.4256	0.0801
2070	37	0.0829	0.1057	0.0879	0.0825	0.0834	0.0816	0.083	0.083	0.0826	0.0821	0.107	0.0824	0.0811	0.0891	0.0935	0.0891	0.1693	0.1834				1.4628	1.446	0.0806	0.0813				1.0889	1.1164				1.4738	1.4886	0.0798	0.0808				1.3195	1.3419				1.3915	1.4247	0.08
2075	37	0.0827	0.1028	0.0972	0.0819	0.0834	0.0835	0.0824	0.0831	0.0826	0.0818	0.1086	0.0824	0.0811	0.0892	0.0934	0.089	0.1721	0.1876				1.4613	1.4471	0.0806	0.0813				1.0883	1.1143				1.4723	1.4876	0.0798	0.0808				1.3173	1.3406				1.3884	1.4228	0.08
2080	37	0.0829	0.1018	0.0989	0.0823	0.0828	0.0828	0.083	0.0829	0.083	0.0815	0.11	0.0822	0.0813	0.0892	0.0925	0.0891	0.1745	0.1913				1.4606	1.4475	0.0806	0.0813				1.0864	1.1158				1.472	1.4867	0.0798	0.0808				1.3166	1.3404				1.3866	1.4212	0.08
2085	37	0.0827	0.1023	0.0967	0.0828	0.0832	0.0829	0.0827	0.0833	0.0843	0.0825	0.1103	0.0824	0.081	0.0892	0.0932	0.089	0.1773	0.1919				1.4579	1.4473	0.0805	0.0813				1.0863	1.112				1.4711	1.4867	0.0798	0.0808				1.3149	1.3387				1.3856	1.4203	0.0802
2090	37	0.0829	0.1067	0.101	0.0822	0.0833	0.0823	0.0832	0.0824	0.0831	0.0827	0.1099	0.0824	0.0811	0.0892	0.0933	0.0892	0.179	0.1955				1.4576	1.4474	0.0807	0.0815				1.0842	1.1139				1.4701	1.4858	0.0798	0.0808				1.3136	1.3382				1.383	1.418	0.0801
2095	37	0.083	0.103	0.0975	0.0825	0.0827	0.0818	0.0827	0.0825	0.083	0.0814	0.106	0.0822	0.0813	0.0892	0.0925	0.0891	0.1826	0.1995				1.4558	1.4475	0.0806	0.0814				1.0842	1.1116				1.4699	1.4848	0.0799	0.0809				1.3129	1.337				1.3813	1.4162	0.0801
2100	37	0.083	0.0955	0.0962	0.0825	0.0824	0.0828	0.083	0.0828	0.0826	0.0817	0.1009	0.0823	0.0811	0.0892	0.0932	0.0891	0.186	0.2027				1.4548	1.4467	0.0806	0.0814				1.0831	1.1101				1.469	1.4844	0.0798	0.0808				1.3121	1.336				1.3793	1.4155	0.0801
2105	37	0.0831	0.0986	0.1045	0.0825	0.0825	0.0837	0.083	0.0832	0.0825	0.0834	0.1065	0.0824	0.0812	0.0891	0.0933	0.0891	0.1879	0.2048				1.4523	1.4474	0.0807	0.0813				1.0821	1.1098				1.4686	1.4832	0.0798	0.0808				1.3107	1.3354				1.3779	1.4137	0.0801
2110	37	0.0828	0.1109	0.1066	0.0822	0.0821	0.0822	0.0819	0.0824	0.0824	0.0818	0.0989	0.0822	0.0812	0.0892	0.0926	0.0892	0.1917	0.2111				1.4519	1.4477	0.0806	0.0814				1.08	1.1104				1.4682	1.4825	0.0799	0.0809				1.3096	1.3345				1.377	1.4126	0.0801
2115	37	0.0831	0.111	0.1013	0.0826	0.0829	0.0831	0.0835	0.0835	0.0826	0.0818	0.1115	0.0823	0.0813	0.0892	0.0928	0.089	0.1943	0.2138				1.4498	1.4468	0.0806	0.0815				1.0793	1.1075				1.4669	1.4817	0.0797	0.0809				1.3085	1.334				1.3749	1.4112	0.0801
2120	37	0.0837	0.1093	0.0943	0.0827	0.0819	0.0831	0.082	0.0827	0.084	0.0812	0.1139	0.0823	0.0812	0.0892	0.0924	0.0892	0.1983	0.2183				1.4486	1.4477	0.0805	0.0814				1.0804	1.1082				1.4668	1.4811	0.0797	0.0809				1.307	1.3326				1.373	1.4101	0.0801
2125	37	0.083	0.1002	0.1012	0.0828	0.082	0.0824	0.0823	0.0824	0.0838	0.0816	0.1023	0.0823	0.0812	0.0891	0.0932	0.089	0.2012	0.2207				1.4474	1.4479	0.0806	0.0815				1.0784	1.1063				1.4666	1.4804	0.0798	0.0809				1.3072	1.3318				1.3721	1.4091	0.0801
2130	37	0.0829	0.0997	0.1033	0.0821	0.0825	0.083	0.0823	0.0823	0.0831	0.0814	0.1061	0.0823	0.0811	0.0892	0.093	0.089	0.204	0.2249				1.4463	1.4475	0.0806	0.0813				1.0769	1.1078				1.4654	1.4798	0.0798	0.0809				1.3054	1.3316				1.3709	1.4057	0.0801
2135	37	0.0829	0.1033	0.091	0.083	0.0832	0.0828	0.0835	0.0835	0.0832	0.0821	0.1193	0.0823	0.0811	0.0891	0.0924	0.0891	0.2085	0.23				1.4465	1.4476	0.0807	0.0815				1.076	1.1053				1.4656	1.479	0.08	0.0809				1.3047	1.3303				1.3699	1.405	0.0802
2140	37	0.083	0.1089	0.0905	0.0823	0.0831	0.0833	0.0825	0.0835	0.0824	0.0817	0.1038	0.0824	0.0811	0.0891	0.0935	0.089	0.2111	0.2317				1.4436	1.4475	0.0807	0.0814				1.0749	1.106				1.4657	1.4787	0.0799	0.0808				1.304	1.33				1.368	1.4033	0.0801
2145	37	0.0831	0.102	0.1074	0.0826	0.0828	0.0832	0.0825	0.0834	0.0821	0.082	0.1052	0.0826	0.0811	0.0892	0.0931	0.0889	0.2171	0.236				1.4424	1.4474	0.0808	0.0815				1.0734	1.1038				1.4642	1.4779	0.0799	0.0809				1.3033	1.3288				1.366	1.4017	0.0801
2150	37	0.0829	0.1103	0.1019	0.0827	0.0839	0.0824	0.0829	0.0829	0.0828	0.0812	0.1087	0.0825	0.0811	0.0892	0.093	0.0891	0.2195	0.2419				1.4409	1.4472	0.0807	0.0815				1.0726	1.1039				1.4623	1.477	0.08	0.0809				1.3012	1.3278				1.3658	1.4006	0.0802
2155	37	0.0831	0.0895	0.0929	0.0822	0.0826	0.0827	0.0831	0.0836	0.0828	0.0818	0.0941	0.0824	0.0811	0.0891	0.0933	0.089	0.2232	0.2458				1.4399	1.4472	0.0807	0.0814				1.0728	1.1047				1.4604	1.477	0.0798	0.0809				1.3007	1.3271				1.3639	1.3995	0.0801
2160	37	0.083	0.1135	0.097	0.0834	0.0819	0.083	0.083	0.0829	0.0836	0.0823	0.0906	0.0824	0.0813	0.0892	0.0928	0.0891	0.2282	0.2519				1.4384	1.4468	0.0807	0.0816				1.0713	1.1031				1.4582	1.4756	0.0799	0.081				1.2994	1.3261				1.3627	1.3983	0.0802
2165	37	0.0829	0.1076	0.0984	0.0825	0.0833	0.0831	0.0833	0.0829	0.0827	0.0823	0.1096	0.0825	0.0811	0.0892	0.0934	0.089	0.2319	0.256				1.4373	1.4476	0.0806	0.0813				1.071	1.1003				1.4559	1.4749	0.0799	0.0809				1.2986	1.3252				1.3613	1.3963	0.0801
2170	37	0.0829	0.1067	0.1047	0.0824	0.0824	0.0831	0.0828	0.0829	0.082	0.082	0.1079	0.0825	0.0812	0.0891	0.0935	0.089	0.2347	0.2609				1.4364	1.4475	0.0807	0.0815				1.0698	1.101				1.4548	1.4746	0.08	0.081				1.2975	1.3255				1.3598	1.3956	0.0801
2175	37	0.0828	0.1097	0.0933	0.0821	0.0823	0.0826	0.0826	0.0827	0.0827	0.0818	0.1058	0.0823	0.081	0.0891	0.0929	0.0889	0.2411	0.267				1.4348	1.447	0.0805	0.0815				1.0689	1.1003				1.4525	1.4738	0.0798	0.081				1.2971	1.324				1.3579	1.3942	0.0801
2180	37	0.0828	0.111	0.1016	0.0829	0.0832	0.0832	0.0832	0.0827	0.0824	0.0827	0.1068	0.0823	0.0811	0.0892	0.0934	0.089	0.2439	0.2714				1.4337	1.4473	0.0807	0.0814				1.0668	1.0993				1.4512	1.4731	0.0798	0.0809				1.2942	1.3231				1.3562	1.3932	0.0801
2185	37	0.0828	0.0844	0.1085	0.0829	0.0828	0.0828	0.0827	0.0834	0.0828	0.0824	0.0948	0.0823	0.0811	0.0892	0.0931	0.089	0.2516	0.2809				1.4338	1.448	0.0807	0.0815				1.0656	1.0999				1.4495	1.4727	0.0799	0.0809				1.294	1.3219				1.3547	1.3918	0.0802
2190	37	0.083	0.1024	0.1019	0.0822	0.083	0.0829	0.0833	0.0833	0.0824	0.0828	0.1074	0.0824	0.0812	0.0891	0.0931	0.089	0.2546	0.2846				1.4307	1.4477	0.0806	0.0816				1.0645	1.0984				1.4472	1.4719	0.0798	0.081				1.2925	1.3214				1.3521	1.3905	0.0801
2195	37	0.0829	0.1082	0.1086	0.0823	0.0826	0.0824	0.0831	0.0826	0.0836	0.0819	0.1081	0.0824	0.0813	0.0892	0.0932	0.089	0.2585	0.2913				1.4307	1.4498	0.0806	0.0814				1.0641	1.0961				1.4458	1.4713	0.0799	0.081				1.2925	1.3204				1.3507	1.389	0.0802
2200	37	0.0828	0.0999	0.1092	0.083	0.082	0.083	0.0832	0.0825	0.0828	0.0829	0.0953	0.0824	0.0812	0.0892	0.0926	0.0891	0.2662	0.2975				1.4293	1.4501	0.0807	0.0815				1.0618	1.0964				1.4441	1.4713	0.0798	0.0809				1.2903	1.3193				1.3502	1.3894	0.0802
2205	37	0.083	0.0866	0.109	0.0828	0.0826	0.0826	0.0825	0.0831	0.0827	0.0822	0.1099	0.0825	0.0811	0.0892	0.0931	0.089	0.2672	0.2998				1.4279	1.4486	0.0806	0.0814				1.0634	1.0974				1.4421	1.4702	0.0798	0.0811				1.2908	1.3195				1.3516	1.387	0.0801
2210	37	0.0829	0.1146	0.0883	0.0822	0.0823	0.083	0.0828	0.0836	0.0832	0.0819	0.0963	0.0824	0.0811	0.0892	0.093	0.089	0.277	0.3103				1.4273	1.4473	0.0807	0.0815				1.0612	1.0953				1.4407	1.4705	0.0799	0.081				1.2889	1.3187				1.3564	1.3868	0.0802
2215	37	0.0827	0.0887	0.0893	0.0825	0.0822	0.0837	0.0824	0.0836	0.0824	0.0821	0.112	0.0823	0.0966	0.0892	0.0929	0.0891	0.2785	0.3167				1.4264	1.4453	0.0806	0.0814				1.0599	1.0987				1.4393	1.4699	0.0799	0.081				1.2874	1.3181				1.358	1.3866	0.0801
2220	37	0.0829	0.0932	0.107	0.0826	0.0816	0.0824	0.083	0.083	0.0829	0.0818	0.1044	0.0825	0.0811	0.0892	0.0931	0.0891	0.2832	0.3194				1.4256	1.4452	0.0807	0.0815				1.0615	1.0955				1.4377	1.4698	0.0799	0.081				1.2876	1.3173				1.3566	1.3851	0.0802
2225	37	0.0828	0.0826	0.0822	0.083	0.0823	0.0825	0.0828	0.0829	0.0831	0.0823	0.1035	0.0824	0.0815	0.0892	0.0925	0.0891	0.2977	0.3351				1.4245	1.4437	0.0806	0.0814				1.0583	1.0922				1.4363	1.4692	0.0799	0.0811				1.2855	1.3165				1.3555	1.3874	0.0801
2230	37	0.0829	0.1083	0.0935	0.0829	0.0829	0.0825	0.0824	0.0836	0.0834	0.0821	0.097	0.0824	0.081	0.0892	0.0932	0.089	0.3022	0.3419				1.4234	1.4426	0.0807	0.0816				1.0565	1.0925				1.4346	1.4694	0.08	0.081				1.285	1.3156				1.355	1.39	0.0802
2235	37	0.0827	0.0968	0.1038	0.0829	0.0824	0.0829	0.0825	0.084	0.0826	0.0822	0.096	0.0823	0.081	0.0891	0.0929	0.0889	0.3098	0.3508				1.4218	1.4416	0.0807	0.0814				1.0552	1.0911				1.4328	1.4688	0.0799	0.0809				1.2832	1.3145				1.3537	1.3913	0.0801
2240	37	0.0829	0.0992	0.0914	0.0822	0.0831	0.0821	0.082	0.0826	0.0825	0.0818	0.0992	0.0823	0.0811	0.0892	0.0928	0.089	0.3108	0.3552				1.4223	1.4402	0.0807	0.0816				1.054	1.0956				1.4314	1.4687	0.0799	0.081				1.283	1.3145				1.3523	1.3922	0.0802
2245	37	0.0899	0.0919	0.099	0.0829	0.0817	0.0825	0.083	0.0831	0.083	0.0822	0.106	0.0823	0.0811	0.0892	0.0926	0.0891	0.3203	0.3662				1.4204	1.4388	0.0806	0.0815				1.0547	1.0911				1.4291	1.4673	0.08	0.081				1.2828	1.3131				1.3531	1.3912	0.0802
2250	37	0.0829	0.1155	0.1081	0.0823	0.0827	0.0829	0.0828	0.0826	0.0823	0.0824	0.1044	0.0823	0.0811	0.0892	0.0934	0.089	0.3281	0.3779				1.4191	1.4377	0.0806	0.0815				1.0537	1.0899				1.4278	1.4673	0.08	0.081				1.2825	1.3119				1.3481	1.3909	0.0801
2255	37	0.0828	0.1092	0.0931	0.0825	0.0832	0.0819	0.0826	0.0827	0.0831	0.082	0.1003	0.0822	0.0811	0.0892	0.0931	0.089	0.3388	0.3877				1.4178	1.4366	0.0807	0.0815				1.0522	1.0901				1.4259	1.4671	0.0799	0.0809				1.2817	1.3114				1.3464	1.39	0.0801
2260	37	0.0827	0.104	0.0819	0.0823	0.0828	0.0826	0.0827	0.0829	0.0826	0.0816	0.0957	0.0823	0.081	0.0891	0.0933	0.0889	0.3475	0.3993				1.4167	1.4357	0.0807	0.0815				1.0509	1.0888				1.4242	1.4668	0.08	0.081				1.2789	1.3105				1.3445	1.3902	0.0802
2265	37	0.0829	0.082	0.0823	0.0824	0.0822	0.0824	0.0824	0.0833	0.0826	0.0826	0.1051	0.0825	0.0812	0.0893	0.0928	0.089	0.3432	0.4014				1.4168	1.4347	0.0807	0.0815				1.0498	1.087				1.4226	1.4663	0.0799	0.081				1.2776	1.3099				1.3423	1.3892	0.0801
2270	37	0.0829	0.082	0.0822	0.0827	0.0821	0.0819	0.0823	0.0834	0.0825	0.0821	0.1175	0.0823	0.0811	0.0892	0.0934	0.0891	0.3615	0.4142				1.4149	1.4335	0.0808	0.0815				1.0479	1.0871				1.4203	1.4644	0.08	0.0809				1.2774	1.3092				1.3396	1.3889	0.0801
2275	37	0.0828	0.0822	0.0833	0.0826	0.0824	0.0829	0.0827	0.0829	0.0826	0.0817	0.1054	0.0823	0.081	0.0891	0.0934	0.0889	0.3688	0.43				1.4138	1.433	0.0807	0.0815				1.0476	1.0869				1.4194	1.4636	0.0798	0.081				1.2774	1.3087				1.338	1.3876	0.0802
2280	37	0.083	0.0822	0.0825	0.0824	0.0828	0.0823	0.0827	0.0828	0.083	0.082	0.1064	0.0823	0.0811	0.0891	0.0935	0.089	0.3616	0.4335				1.4137	1.4319	0.0807	0.0816				1.0484	1.087				1.4173	1.4622	0.0799	0.081				1.2769	1.3079				1.3354	1.3868	0.0802
2285	37	0.0828	0.0823	0.0832	0.0825	0.0822	0.0825	0.0824	0.0828	0.0826	0.0825	0.1016	0.0825	0.0811	0.0892	0.0933	0.089	0.3721	0.4501				1.4121	1.4306	0.0807	0.0814				1.0458	1.0863				1.4159	1.4613	0.0799	0.081				1.2747	1.3069				1.3323	1.3874	0.0802
2290	37	0.0831	0.0819	0.0829	0.0829	0.0826	0.0835	0.0824	0.0826	0.0831	0.0824	0.1014	0.0825	0.081	0.0893	0.0935	0.089	0.3789	0.452				1.4116	1.4296	0.0807	0.0816				1.0466	1.0849				1.4145	1.4603	0.08	0.081				1.2742	1.3067				1.3305	1.3849	0.0801
[truncated: 48 more columns]
