# Supplementary material for: The number of active metabolic pathways is bounded by the number of cellular constraints at maximal metabolic rates
Source: PLoS Comput Biol. 2019 Mar 11;15(3):e1006858. doi: 10.1371/journal.pcbi.1006858 (PMC6428345; doi:10.1371/journal.pcbi.1006858)
Supplement: S1 Source code — All raw data and the Matlab-code used for data analysis can be found in the compressed folder attached to the supplements. (ZIP) [file pcbi.1006858.s005.zip › data_2006_plate2_full.txt]

0	37.1	0.0831	0.0839	0.082	0.0839	0.084	0.0834	0.0838	0.0836	0.0838	0.0829	0.0838	0.0826	0.0814	0.0846	0.0835	0.0827	0.0832	0.0827	0.0843	0.0839	0.0825	0.0834	0.0834	0.0817	0.0826	0.0905	0.0912	0.0901	0.0896	0.0891	0.0834	0.0837	0.0827	0.0831	0.083	0.0814	0.0827	0.0844	0.0853	0.0835	0.0846	0.0837	0.083	0.084	0.0833	0.0862	0.0831	0.0814
5	37	0.0834	0.1015	0.0826	0.084	0.0846	0.0841	0.0839	0.0833	0.0838	0.0869	0.0842	0.0827	0.0818	0.0846	0.0836	0.083	0.0837	0.0828	0.0844	0.0837	0.0823	0.0831	0.0835	0.0818	0.0827	0.0902	0.0914	0.0909	0.0901	0.0896	0.0834	0.0836	0.0827	0.083	0.0832	0.0816	0.083	0.0843	0.0854	0.0866	0.0847	0.0839	0.0829	0.0839	0.0834	0.0859	0.0833	0.0815
10	37	0.0831	0.0833	0.0836	0.0841	0.0844	0.0842	0.0838	0.0835	0.0841	0.0826	0.0838	0.0828	0.0817	0.0849	0.0838	0.0833	0.0835	0.0827	0.0842	0.0836	0.0821	0.083	0.0835	0.0818	0.0825	0.0907	0.0915	0.0911	0.0903	0.09	0.0834	0.0835	0.0826	0.083	0.0832	0.0815	0.083	0.0845	0.0855	0.0839	0.0848	0.084	0.0829	0.0839	0.0833	0.086	0.0832	0.0813
15	37	0.0834	0.0855	0.0949	0.084	0.086	0.0838	0.0837	0.0838	0.0842	0.083	0.0849	0.083	0.0817	0.0854	0.0838	0.084	0.0836	0.083	0.0845	0.084	0.0823	0.083	0.0838	0.0821	0.0828	0.0909	0.0915	0.0914	0.0907	0.0903	0.0833	0.0835	0.0831	0.0832	0.0832	0.0816	0.0832	0.0848	0.0854	0.0844	0.0848	0.084	0.0829	0.0843	0.0835	0.086	0.0836	0.0815
20	37	0.0835	0.1049	0.0937	0.084	0.0846	0.0835	0.0835	0.0831	0.0838	0.0832	0.0842	0.0828	0.0817	0.0855	0.084	0.0842	0.0836	0.0833	0.0845	0.0838	0.0824	0.0831	0.0836	0.0817	0.0829	0.0912	0.092	0.0917	0.091	0.0908	0.0835	0.0836	0.0831	0.083	0.0829	0.0814	0.0831	0.085	0.0856	0.0847	0.0848	0.0843	0.0831	0.0842	0.0834	0.086	0.0835	0.0813
25	37	0.0833	0.0831	0.1079	0.0839	0.093	0.0844	0.084	0.0829	0.084	0.0826	0.0842	0.0829	0.0816	0.0856	0.0843	0.0848	0.0839	0.0839	0.0854	0.0845	0.0831	0.0833	0.0834	0.082	0.0828	0.0914	0.0925	0.0918	0.0912	0.0911	0.0837	0.0841	0.0832	0.0831	0.0833	0.0815	0.0831	0.0849	0.0859	0.0851	0.0852	0.0846	0.0835	0.0847	0.0838	0.0859	0.0838	0.0814
30	37	0.0836	0.101	0.1025	0.0841	0.0922	0.0871	0.0846	0.0834	0.0839	0.0838	0.0838	0.0833	0.0819	0.0946	0.0869	0.0862	0.0853	0.0846	0.0854	0.085	0.0832	0.0832	0.0837	0.0824	0.083	0.0923	0.0932	0.0926	0.0918	0.0918	0.0833	0.0839	0.0834	0.0829	0.0833	0.0817	0.0834	0.0855	0.086	0.0851	0.0855	0.0845	0.0832	0.0849	0.0839	0.0862	0.0838	0.0817
35	37	0.0826	0.1054	0.1033	0.0851	0.0974	0.0977	0.0833	0.0825	0.084	0.0824	0.0837	0.0829	0.0809	0.0946	0.0949	0.0944	0.09	0.0883	0.0846	0.0849	0.0827	0.0831	0.0834	0.0821	0.0817	0.092	0.0931	0.0923	0.0922	0.0917	0.0834	0.0837	0.0831	0.0832	0.0833	0.0817	0.0821	0.0852	0.0863	0.085	0.0851	0.0845	0.0829	0.085	0.0831	0.0859	0.0835	0.0814
40	37	0.0831	0.0888	0.1109	0.0963	0.1008	0.0937	0.0922	0.0828	0.0836	0.0828	0.0837	0.0831	0.0813	0.0947	0.1	0.1008	0.0956	0.0848	0.0872	0.0846	0.0837	0.0829	0.0836	0.082	0.0821	0.0928	0.0933	0.0927	0.0925	0.092	0.0832	0.0834	0.083	0.0829	0.0828	0.0814	0.0827	0.0851	0.0908	0.0907	0.0854	0.0843	0.0829	0.0848	0.0841	0.0863	0.0831	0.0815
45	37	0.0829	0.0955	0.0896	0.1058	0.0999	0.1006	0.084	0.0828	0.0833	0.0821	0.0831	0.083	0.0809	0.095	0.102	0.1004	0.0984	0.0896	0.0888	0.0847	0.0907	0.0828	0.0832	0.0822	0.0822	0.0936	0.0938	0.0932	0.0929	0.0927	0.0833	0.0835	0.0826	0.0831	0.0825	0.0816	0.0823	0.0922	0.0945	0.0937	0.0859	0.0847	0.0832	0.0846	0.0837	0.086	0.0832	0.0816
50	37	0.0831	0.0873	0.1081	0.0896	0.093	0.099	0.0832	0.0827	0.0831	0.0819	0.0832	0.0831	0.0813	0.0904	0.1001	0.1047	0.0992	0.0923	0.0913	0.0851	0.0827	0.0823	0.0826	0.0822	0.0823	0.0939	0.0946	0.0938	0.0933	0.093	0.0833	0.0832	0.0826	0.0826	0.0823	0.0816	0.0827	0.0984	0.1048	0.0898	0.0895	0.0848	0.0829	0.0839	0.0829	0.0857	0.083	0.0816
55	37	0.0829	0.0959	0.106	0.0865	0.0983	0.102	0.0851	0.0828	0.0831	0.0817	0.0833	0.0831	0.0809	0.1028	0.1026	0.1004	0.0984	0.094	0.0915	0.0843	0.0825	0.0826	0.0827	0.0822	0.082	0.094	0.0947	0.0939	0.0929	0.093	0.0829	0.0833	0.0825	0.0822	0.0823	0.0816	0.0822	0.0991	0.0942	0.0939	0.0903	0.0855	0.0846	0.0838	0.083	0.0853	0.0835	0.0815
60	37	0.0829	0.0845	0.0916	0.1016	0.1021	0.1003	0.092	0.0826	0.0833	0.0817	0.0835	0.0832	0.0809	0.0962	0.0999	0.1055	0.1002	0.0935	0.0983	0.089	0.0872	0.0842	0.0832	0.0824	0.0821	0.0937	0.0953	0.0946	0.0935	0.0938	0.0833	0.0835	0.0825	0.0821	0.0825	0.0817	0.0821	0.0901	0.1017	0.0975	0.0962	0.0931	0.0842	0.0839	0.0837	0.0857	0.0827	0.0817
65	37	0.0832	0.0979	0.1112	0.1096	0.0959	0.0985	0.0943	0.0825	0.0829	0.0817	0.0842	0.0832	0.0815	0.1054	0.1019	0.0978	0.0965	0.0923	0.0967	0.0919	0.0833	0.0834	0.0836	0.0823	0.0823	0.0946	0.0956	0.0952	0.0939	0.0938	0.0823	0.0831	0.0838	0.082	0.0823	0.0816	0.0827	0.1035	0.0938	0.0956	0.0921	0.0886	0.0822	0.0851	0.0825	0.0849	0.0825	0.0817
70	37	0.0829	0.0975	0.1061	0.1072	0.1061	0.0944	0.0846	0.0829	0.0833	0.0818	0.0833	0.0833	0.0809	0.0964	0.1033	0.1064	0.1007	0.0954	0.0956	0.0898	0.0855	0.0825	0.0828	0.0824	0.0821	0.0956	0.0962	0.0954	0.0954	0.0948	0.0827	0.0828	0.0821	0.082	0.0823	0.0819	0.0823	0.1019	0.1069	0.0986	0.0974	0.0876	0.0843	0.0845	0.0827	0.0852	0.0828	0.0819
75	37	0.0827	0.1037	0.0929	0.1121	0.1027	0.0946	0.0837	0.0824	0.0835	0.082	0.0843	0.0833	0.0808	0.0963	0.1026	0.0977	0.0973	0.0944	0.1036	0.0925	0.0878	0.0862	0.0826	0.0824	0.0818	0.0958	0.0964	0.096	0.0953	0.0956	0.0828	0.0837	0.0822	0.082	0.0822	0.0819	0.0818	0.095	0.1022	0.101	0.1	0.0895	0.0839	0.0842	0.0827	0.0851	0.0828	0.0817
80	37	0.0827	0.0925	0.105	0.1152	0.1037	0.0938	0.09	0.0827	0.0848	0.0824	0.083	0.0832	0.0809	0.0983	0.1029	0.1064	0.1008	0.0961	0.0962	0.0872	0.09	0.0822	0.0823	0.0824	0.0819	0.0964	0.0967	0.0966	0.0956	0.0959	0.0826	0.0845	0.0824	0.0817	0.0816	0.0816	0.082	0.1002	0.1028	0.0989	0.0993	0.0855	0.0823	0.0841	0.085	0.0861	0.0825	0.0817
85	37	0.0828	0.0978	0.0941	0.1087	0.1028	0.0974	0.0861	0.0826	0.0832	0.0817	0.0844	0.0832	0.0806	0.0971	0.1028	0.0985	0.0998	0.0965	0.0964	0.0947	0.0846	0.0828	0.0826	0.0823	0.0817	0.0964	0.0978	0.0967	0.0963	0.0962	0.0826	0.0825	0.082	0.082	0.0818	0.0815	0.0818	0.1031	0.1044	0.1018	0.0971	0.0893	0.0832	0.0834	0.0824	0.0849	0.0824	0.0817
90	37	0.0827	0.1039	0.0858	0.0954	0.0832	0.0839	0.0828	0.0826	0.0836	0.0818	0.083	0.0831	0.0806	0.1034	0.1015	0.0981	0.0942	0.0884	0.088	0.085	0.0815	0.082	0.0823	0.0823	0.0818	0.0973	0.0987	0.0977	0.0966	0.0971	0.0823	0.0828	0.0817	0.0819	0.0818	0.0816	0.0817	0.1025	0.0878	0.0929	0.0855	0.0832	0.0821	0.0836	0.0823	0.0847	0.0822	0.0815
95	37	0.0828	0.102	0.1048	0.0993	0.0887	0.0856	0.0827	0.0846	0.0895	0.0871	0.0831	0.083	0.0806	0.1039	0.1039	0.0968	0.0985	0.0912	0.0882	0.0856	0.0818	0.0823	0.0826	0.0822	0.0819	0.0979	0.0989	0.0983	0.0972	0.0975	0.0822	0.0827	0.0816	0.0817	0.0819	0.0816	0.0819	0.1037	0.0954	0.0914	0.0857	0.0846	0.0818	0.0834	0.0822	0.0847	0.0823	0.0818
100	37	0.0827	0.1041	0.1133	0.1186	0.0923	0.0921	0.0828	0.0828	0.0829	0.0819	0.0839	0.0832	0.0808	0.104	0.1014	0.1036	0.099	0.0922	0.0919	0.0885	0.0839	0.0866	0.0825	0.0824	0.0819	0.0984	0.0993	0.0985	0.0982	0.0984	0.0823	0.083	0.0819	0.0819	0.082	0.0817	0.0819	0.1045	0.0969	0.0974	0.0952	0.0872	0.0827	0.0855	0.0828	0.0847	0.0823	0.0819
105	37	0.0828	0.0976	0.1009	0.1023	0.1056	0.0952	0.0828	0.0828	0.0979	0.0834	0.0829	0.0833	0.0811	0.0993	0.1043	0.0989	0.1019	0.0928	0.0948	0.0921	0.0858	0.0827	0.0826	0.0824	0.082	0.0991	0.0999	0.0993	0.0987	0.0989	0.0825	0.0843	0.0819	0.0819	0.0817	0.0817	0.0823	0.1016	0.1124	0.1004	0.0949	0.0872	0.0875	0.0835	0.0824	0.0847	0.0825	0.0818
110	37	0.0829	0.0862	0.1045	0.107	0.0999	0.0986	0.0842	0.0822	0.0836	0.0821	0.083	0.0832	0.0809	0.0989	0.1029	0.1074	0.0989	0.0962	0.0966	0.0922	0.0838	0.0827	0.0838	0.0824	0.0822	0.0988	0.1003	0.0995	0.099	0.0988	0.0822	0.0833	0.0818	0.0818	0.0819	0.0817	0.0821	0.1032	0.1099	0.0986	0.094	0.09	0.0833	0.0842	0.0849	0.0865	0.083	0.0817
115	37	0.0827	0.0896	0.1069	0.098	0.0944	0.0963	0.0825	0.0828	0.0833	0.0815	0.083	0.0831	0.0809	0.1014	0.1044	0.1005	0.1033	0.0981	0.0936	0.0948	0.0886	0.0851	0.0859	0.0824	0.0817	0.0992	0.1012	0.0998	0.0994	0.0998	0.0829	0.0828	0.0818	0.0817	0.0819	0.0816	0.0819	0.0955	0.1062	0.099	0.094	0.0905	0.0839	0.085	0.0823	0.0848	0.0825	0.0818
120	37	0.0827	0.1069	0.116	0.1142	0.0997	0.093	0.0922	0.0835	0.086	0.0873	0.089	0.0832	0.0811	0.1014	0.1024	0.1018	0.1014	0.097	0.0993	0.0949	0.0912	0.0898	0.0885	0.0825	0.0819	0.1001	0.1018	0.1008	0.1007	0.1004	0.0849	0.0882	0.0887	0.0844	0.082	0.0818	0.0821	0.1062	0.0968	0.1021	0.0959	0.0959	0.0909	0.091	0.0867	0.0944	0.0849	0.0818
125	37	0.0827	0.097	0.111	0.0976	0.0954	0.0938	0.0826	0.0863	0.0871	0.0899	0.0832	0.0831	0.0809	0.0996	0.1033	0.105	0.1002	0.0948	0.0932	0.0868	0.0842	0.0859	0.083	0.0825	0.0818	0.1015	0.1023	0.1013	0.1009	0.1011	0.0824	0.0848	0.0817	0.0818	0.0818	0.0818	0.082	0.1048	0.0986	0.1033	0.0932	0.0907	0.0837	0.0831	0.083	0.085	0.0825	0.0817
130	37	0.0826	0.1037	0.0977	0.1097	0.0836	0.0841	0.0825	0.0874	0.096	0.0896	0.0829	0.0831	0.0809	0.1041	0.1021	0.0995	0.0982	0.0883	0.0845	0.083	0.0815	0.0821	0.0826	0.0825	0.0817	0.1015	0.1032	0.1025	0.1017	0.102	0.0822	0.0824	0.0815	0.0817	0.0819	0.0816	0.0819	0.1061	0.0841	0.0868	0.0851	0.0837	0.0818	0.0829	0.0821	0.0847	0.0824	0.0817
135	37	0.0826	0.0987	0.1028	0.0996	0.1006	0.0958	0.0885	0.0824	0.0854	0.0847	0.0833	0.0832	0.0811	0.1006	0.1037	0.0998	0.1	0.0957	0.0982	0.0955	0.0877	0.0866	0.0833	0.0824	0.0819	0.1019	0.1037	0.1027	0.1023	0.1022	0.0824	0.086	0.0828	0.0818	0.0818	0.0817	0.0823	0.1035	0.1061	0.0997	0.0977	0.0874	0.0846	0.0849	0.0855	0.0853	0.0824	0.0818
140	37	0.0831	0.0924	0.11	0.0966	0.0945	0.0907	0.0858	0.0841	0.0911	0.0877	0.0829	0.0832	0.0812	0.0996	0.1043	0.105	0.1025	0.0941	0.0985	0.0938	0.0827	0.0871	0.0823	0.0823	0.0825	0.1035	0.1048	0.1036	0.1033	0.1036	0.0823	0.0828	0.0821	0.082	0.0818	0.0817	0.0827	0.1046	0.1094	0.1043	0.0993	0.0883	0.0828	0.0833	0.0823	0.0849	0.0824	0.0819
145	37	0.0829	0.1037	0.106	0.0963	0.1012	0.0998	0.0883	0.083	0.0895	0.0877	0.0905	0.0832	0.0809	0.0982	0.104	0.1027	0.1006	0.0979	0.1022	0.1001	0.0956	0.093	0.0934	0.0823	0.082	0.1041	0.1052	0.1043	0.1041	0.1041	0.0888	0.0892	0.0934	0.0891	0.0822	0.0817	0.082	0.0994	0.1118	0.1035	0.1003	0.0956	0.0827	0.0883	0.0965	0.0897	0.0841	0.0817
150	37	0.0827	0.1058	0.1152	0.1066	0.0869	0.0836	0.0825	0.0856	0.0912	0.0951	0.0828	0.0833	0.0807	0.1	0.1034	0.1014	0.0983	0.0923	0.0874	0.088	0.0818	0.0818	0.0824	0.0825	0.0817	0.1039	0.1051	0.1042	0.1049	0.1046	0.082	0.0837	0.0823	0.0817	0.0819	0.0817	0.0819	0.1076	0.1022	0.0997	0.0943	0.0835	0.082	0.0836	0.082	0.0846	0.0823	0.0819
155	37	0.0826	0.0898	0.0887	0.0946	0.0975	0.099	0.083	0.0842	0.0927	0.0898	0.0834	0.0833	0.0808	0.0992	0.1045	0.1038	0.1019	0.0965	0.0947	0.0944	0.0831	0.0832	0.0846	0.0822	0.0818	0.1046	0.1065	0.1054	0.1055	0.1056	0.0827	0.0839	0.0899	0.0819	0.0817	0.0818	0.0819	0.0947	0.1106	0.1018	0.0979	0.0929	0.0848	0.0833	0.0924	0.0857	0.0824	0.0817
160	37	0.0827	0.0841	0.0885	0.083	0.0953	0.0949	0.0826	0.0824	0.0875	0.0852	0.0828	0.0833	0.0807	0.0972	0.1024	0.1038	0.1005	0.0948	0.0927	0.0922	0.0831	0.0829	0.0823	0.0825	0.0817	0.1051	0.1072	0.1053	0.1059	0.1063	0.0821	0.0824	0.0817	0.0818	0.0817	0.0819	0.0817	0.092	0.1096	0.1049	0.0956	0.0885	0.0822	0.0839	0.0827	0.0846	0.0822	0.0818
165	37	0.0829	0.0839	0.1094	0.0862	0.0929	0.0945	0.0824	0.0824	0.0866	0.0836	0.0848	0.0832	0.0812	0.0987	0.1036	0.1041	0.0999	0.096	0.0889	0.0903	0.081	0.0836	0.0824	0.0823	0.082	0.1053	0.1073	0.1062	0.1062	0.1065	0.082	0.0827	0.0817	0.0817	0.0819	0.0817	0.0823	0.0915	0.1016	0.1044	0.0944	0.0907	0.0821	0.0832	0.0821	0.0849	0.0824	0.0817
170	37	0.0829	0.0908	0.0915	0.0844	0.0941	0.0867	0.0831	0.0826	0.0881	0.0843	0.0827	0.0833	0.0811	0.0994	0.1046	0.1007	0.1001	0.0944	0.0982	0.0855	0.0811	0.082	0.0822	0.0824	0.0821	0.106	0.1074	0.1065	0.107	0.1073	0.0823	0.0834	0.0817	0.0818	0.0818	0.0818	0.0823	0.0942	0.1044	0.1027	0.094	0.0866	0.0825	0.0832	0.0821	0.0848	0.0824	0.0818
175	37	0.0828	0.1063	0.1103	0.1152	0.089	0.0989	0.0835	0.0855	0.0943	0.0887	0.0863	0.0831	0.0807	0.103	0.1033	0.0994	0.0998	0.0944	0.0964	0.0963	0.0828	0.0912	0.0844	0.0824	0.0819	0.1066	0.109	0.1071	0.1078	0.108	0.0821	0.0849	0.0907	0.0817	0.0819	0.0816	0.0819	0.1081	0.0944	0.0981	0.0898	0.0926	0.0834	0.0829	0.0862	0.0854	0.0823	0.0819
180	37	0.083	0.0838	0.0927	0.0836	0.1024	0.0968	0.0827	0.0826	0.0857	0.0868	0.0831	0.0832	0.0808	0.1032	0.1042	0.1051	0.1001	0.0967	0.0929	0.097	0.0842	0.0823	0.0837	0.0822	0.0821	0.1085	0.1108	0.1085	0.109	0.1085	0.082	0.0828	0.0821	0.0817	0.0818	0.0817	0.082	0.1018	0.1106	0.0995	0.0959	0.0943	0.0823	0.0857	0.0823	0.0848	0.0822	0.0819
185	37	0.083	0.0888	0.1092	0.0835	0.0967	0.0879	0.0836	0.0825	0.0883	0.0863	0.0829	0.0834	0.0811	0.1032	0.1029	0.1057	0.1005	0.0962	0.0982	0.0868	0.0825	0.0864	0.0825	0.0826	0.0824	0.1089	0.1114	0.1095	0.1098	0.1089	0.0821	0.0825	0.0817	0.0817	0.0818	0.0819	0.0822	0.0938	0.1139	0.1012	0.0972	0.094	0.0833	0.083	0.0829	0.0848	0.0822	0.0819
190	37	0.0831	0.1001	0.1007	0.0873	0.0997	0.0896	0.0864	0.0826	0.0914	0.0882	0.0883	0.0835	0.0812	0.0973	0.1038	0.1025	0.1036	0.0964	0.0981	0.1006	0.0848	0.0823	0.0827	0.0826	0.0825	0.1098	0.1135	0.1106	0.1109	0.1104	0.0823	0.0859	0.0819	0.0819	0.0819	0.082	0.0824	0.0963	0.1134	0.1041	0.0983	0.0946	0.0837	0.0835	0.0828	0.0856	0.0826	0.0819
195	37	0.0824	0.0835	0.1089	0.0842	0.0959	0.092	0.0841	0.0824	0.0855	0.0861	0.0843	0.0833	0.0806	0.0982	0.1051	0.1065	0.1004	0.0973	0.0911	0.091	0.0826	0.086	0.0841	0.0826	0.0816	0.1096	0.1128	0.1109	0.1107	0.1109	0.0824	0.0826	0.0822	0.0817	0.0817	0.0818	0.0818	0.0967	0.1139	0.103	0.0943	0.0917	0.0816	0.0831	0.0819	0.0847	0.0825	0.0819
200	37	0.0829	0.0827	0.091	0.0964	0.1095	0.0963	0.0869	0.0823	0.0886	0.0892	0.0851	0.0832	0.0809	0.0933	0.1032	0.1027	0.1028	0.0971	0.1014	0.091	0.0854	0.0875	0.0852	0.0825	0.0821	0.1126	0.1164	0.1129	0.1149	0.1127	0.082	0.0878	0.0904	0.0817	0.0817	0.0816	0.0821	0.1008	0.1124	0.1042	0.0968	0.0972	0.0993	0.0848	0.0854	0.0852	0.0821	0.082
205	37	0.0829	0.0905	0.0851	0.0931	0.0944	0.0964	0.0829	0.0824	0.0874	0.0832	0.0827	0.0832	0.0811	0.0934	0.1037	0.1016	0.1008	0.0943	0.0908	0.0906	0.0813	0.0821	0.0828	0.0827	0.0821	0.1138	0.1163	0.1135	0.1144	0.113	0.0822	0.0824	0.0819	0.0817	0.0819	0.0818	0.0824	0.095	0.1115	0.1032	0.0967	0.0945	0.0826	0.0831	0.0831	0.0846	0.0823	0.082
210	37	0.0832	0.0845	0.1006	0.1064	0.0994	0.1013	0.0831	0.0837	0.0913	0.088	0.083	0.0833	0.0815	0.098	0.1049	0.1063	0.1025	0.0967	0.0974	0.0879	0.0858	0.0857	0.0857	0.0824	0.0823	0.116	0.1181	0.1161	0.1154	0.1152	0.0821	0.0843	0.0817	0.0817	0.0819	0.0817	0.0825	0.1043	0.1134	0.1026	0.095	0.0937	0.0815	0.0835	0.0851	0.0849	0.0822	0.0818
215	37	0.0829	0.0823	0.0852	0.0895	0.0948	0.0904	0.0832	0.0825	0.0857	0.0863	0.0828	0.0832	0.081	0.095	0.1038	0.1031	0.1009	0.0953	0.091	0.0872	0.0812	0.0821	0.0823	0.0825	0.0821	0.1189	0.1215	0.1182	0.1203	0.1181	0.0823	0.0824	0.0817	0.0817	0.0818	0.0818	0.0823	0.0882	0.1125	0.103	0.0968	0.0934	0.0835	0.0834	0.0822	0.0848	0.0823	0.082
220	37	0.0829	0.1004	0.1098	0.0892	0.109	0.0974	0.0902	0.0824	0.0874	0.0851	0.0863	0.0834	0.0812	0.0976	0.1023	0.1053	0.1017	0.0961	0.0987	0.1014	0.0927	0.0933	0.0892	0.0827	0.0821	0.1215	0.1225	0.1202	0.1204	0.1205	0.0825	0.0846	0.094	0.0818	0.0822	0.0817	0.0823	0.1059	0.1124	0.1049	0.101	0.0941	0.0957	0.0876	0.0845	0.0872	0.0824	0.082
225	37	0.0829	0.0824	0.1035	0.0951	0.1059	0.0939	0.0829	0.0824	0.0845	0.082	0.0827	0.0834	0.0811	0.0913	0.1044	0.107	0.1017	0.0962	0.0912	0.0957	0.081	0.0823	0.0827	0.0825	0.082	0.1223	0.1228	0.1211	0.1214	0.1212	0.0822	0.0823	0.0815	0.0817	0.0818	0.0818	0.0821	0.104	0.1145	0.104	0.0983	0.0906	0.0818	0.0831	0.0821	0.0849	0.0825	0.0818
230	37	0.0827	0.0824	0.0873	0.0923	0.1018	0.0871	0.0838	0.0824	0.0888	0.0841	0.0825	0.0832	0.081	0.0967	0.1037	0.101	0.0994	0.0952	0.0962	0.0869	0.0816	0.0821	0.0824	0.0825	0.082	0.1215	0.1244	0.1223	0.1231	0.122	0.0822	0.0823	0.0814	0.0818	0.0817	0.0816	0.0822	0.0867	0.1117	0.1044	0.0997	0.0867	0.0825	0.0834	0.0825	0.0847	0.0822	0.0818
235	37	0.0829	0.1067	0.1145	0.1142	0.0922	0.0937	0.0869	0.0837	0.0948	0.0906	0.087	0.0833	0.0812	0.0978	0.1039	0.1052	0.1004	0.0974	0.101	0.0998	0.0883	0.0891	0.0941	0.0824	0.0819	0.1227	0.1256	0.1238	0.1244	0.1235	0.0824	0.0927	0.0903	0.0983	0.0857	0.0817	0.0821	0.107	0.1041	0.1019	0.0972	0.0962	0.1022	0.0864	0.0874	0.0937	0.0834	0.0818
240	37	0.0829	0.0894	0.115	0.1009	0.0981	0.095	0.0925	0.0825	0.0865	0.0825	0.0837	0.0831	0.0809	0.1017	0.1047	0.1009	0.1005	0.095	0.0915	0.0908	0.0834	0.0856	0.0832	0.0825	0.0821	0.1247	0.127	0.1248	0.1251	0.1253	0.0824	0.0827	0.0817	0.0818	0.0819	0.0816	0.0822	0.1032	0.1059	0.102	0.0978	0.0901	0.0903	0.0838	0.0878	0.0848	0.0822	0.0817
245	37	0.0829	0.0822	0.0813	0.099	0.1045	0.0951	0.0835	0.0826	0.0892	0.0833	0.0827	0.0833	0.0811	0.1004	0.1025	0.1039	0.0999	0.0967	0.0913	0.0874	0.0818	0.082	0.0827	0.0825	0.0822	0.124	0.1251	0.1247	0.125	0.1248	0.0822	0.0827	0.0816	0.0817	0.0819	0.0818	0.0823	0.0966	0.112	0.1045	0.0978	0.0882	0.0817	0.083	0.0823	0.0848	0.0824	0.0817
250	37	0.0829	0.0874	0.1083	0.1077	0.1013	0.0967	0.0915	0.0831	0.0972	0.0821	0.0939	0.0833	0.0812	0.1035	0.1047	0.1058	0.101	0.0958	0.1038	0.0981	0.0821	0.0896	0.0885	0.0825	0.0821	0.124	0.1279	0.1269	0.1273	0.1273	0.084	0.0831	0.0824	0.082	0.0821	0.0819	0.0821	0.1069	0.1011	0.1025	0.098	0.0894	0.0824	0.088	0.0892	0.0849	0.0824	0.0818
255	37	0.0829	0.095	0.0823	0.0836	0.1048	0.0973	0.0866	0.0826	0.0841	0.0824	0.0849	0.0833	0.0811	0.0925	0.1031	0.1074	0.1017	0.0965	0.0889	0.0905	0.0834	0.082	0.0825	0.0824	0.0819	0.1245	0.1277	0.1276	0.1268	0.1278	0.0823	0.0827	0.0817	0.0818	0.0819	0.0818	0.0822	0.0919	0.1127	0.1047	0.1008	0.088	0.0852	0.0835	0.0826	0.0848	0.0824	0.0818
260	37	0.083	0.0821	0.0811	0.0863	0.0989	0.0917	0.0832	0.0824	0.085	0.0819	0.0832	0.0832	0.0814	0.0961	0.1026	0.105	0.1015	0.097	0.0948	0.0894	0.0812	0.0833	0.0827	0.0825	0.0823	0.126	0.1299	0.1289	0.1281	0.1292	0.0821	0.0822	0.0817	0.0819	0.082	0.0817	0.0825	0.102	0.1128	0.1009	0.0939	0.0888	0.0816	0.0828	0.0819	0.0847	0.0821	0.0818
265	37	0.0829	0.082	0.0815	0.0832	0.1049	0.0932	0.084	0.0827	0.0864	0.0854	0.083	0.0833	0.0811	0.0991	0.1049	0.1053	0.1014	0.0982	0.0963	0.0966	0.0812	0.0825	0.0829	0.0825	0.082	0.1286	0.1292	0.1305	0.1292	0.1302	0.0821	0.0826	0.0817	0.0818	0.0819	0.0818	0.0822	0.1009	0.1123	0.1038	0.0948	0.0868	0.0815	0.0832	0.0827	0.085	0.0822	0.0819
270	37	0.0829	0.085	0.0908	0.0849	0.109	0.0921	0.084	0.0824	0.0867	0.0839	0.0829	0.0835	0.0814	0.0989	0.1037	0.1032	0.1042	0.0971	0.0936	0.0934	0.0833	0.0821	0.0828	0.0826	0.0821	0.1299	0.1302	0.1321	0.1327	0.1316	0.0823	0.0824	0.0818	0.0818	0.082	0.0819	0.0824	0.0887	0.1131	0.1048	0.0935	0.0903	0.0847	0.0829	0.0823	0.0848	0.0822	0.0819
275	37	0.0831	0.0822	0.0812	0.0828	0.1109	0.0951	0.0828	0.0825	0.0852	0.0824	0.0828	0.0832	0.0817	0.1021	0.1036	0.1046	0.1022	0.0957	0.0951	0.09	0.0816	0.0821	0.0826	0.0827	0.0823	0.1289	0.1304	0.1333	0.1306	0.1339	0.0822	0.0829	0.0817	0.0818	0.0819	0.0818	0.0827	0.1021	0.1147	0.1048	0.0975	0.0937	0.0825	0.0831	0.082	0.0848	0.0822	0.0821
280	37	0.0831	0.0822	0.0815	0.0868	0.104	0.0954	0.0877	0.0825	0.0826	0.0822	0.0829	0.0832	0.0815	0.1006	0.1045	0.1047	0.1016	0.0975	0.0924	0.0933	0.0815	0.0833	0.0834	0.0824	0.0822	0.1322	0.1338	0.1337	0.1334	0.1352	0.0822	0.0823	0.0815	0.0818	0.0819	0.0818	0.0824	0.0958	0.113	0.1038	0.0975	0.0932	0.0817	0.083	0.0823	0.0847	0.0824	0.0818
285	37	0.0833	0.0835	0.0816	0.0953	0.1034	0.0961	0.0832	0.0824	0.0879	0.084	0.0828	0.0834	0.0818	0.1011	0.1046	0.1035	0.1043	0.0952	0.093	0.0856	0.0828	0.0825	0.0826	0.0826	0.0826	0.1359	0.134	0.1377	0.1362	0.1372	0.0825	0.084	0.0817	0.0819	0.082	0.082	0.0829	0.1024	0.1107	0.1031	0.098	0.0947	0.0836	0.0832	0.0853	0.0849	0.0823	0.0819
290	37	0.0831	0.0823	0.0813	0.0905	0.1056	0.0963	0.0852	0.0826	0.0857	0.0828	0.0829	0.0834	0.0814	0.098	0.1045	0.1065	0.101	0.0939	0.0924	0.0872	0.0813	0.0835	0.0827	0.0825	0.0821	0.1341	0.1371	0.1365	0.1343	0.1357	0.0823	0.0824	0.0817	0.0819	0.0819	0.0816	0.0823	0.0947	0.109	0.1057	0.0971	0.0952	0.0842	0.0826	0.0821	0.0847	0.0821	0.0818
295	37	0.0833	0.086	0.0881	0.0886	0.1029	0.096	0.0827	0.0826	0.084	0.0821	0.083	0.0834	0.0816	0.0944	0.1046	0.1024	0.1014	0.0947	0.0921	0.0883	0.0813	0.0823	0.0828	0.0825	0.0825	0.1388	0.1414	0.1383	0.1355	0.1376	0.0823	0.0825	0.0817	0.0818	0.0821	0.0818	0.0827	0.0954	0.1087	0.1049	0.0977	0.0919	0.0818	0.0829	0.0823	0.0848	0.0821	0.082
300	37	0.0831	0.0963	0.1141	0.1156	0.1021	0.1043	0.0908	0.0826	0.0888	0.085	0.0855	0.0834	0.0816	0.1069	0.1043	0.0986	0.101	0.0903	0.099	0.0964	0.0819	0.0876	0.0828	0.0826	0.0823	0.1404	0.144	0.1401	0.1375	0.1394	0.0825	0.0828	0.0819	0.082	0.082	0.0818	0.0825	0.107	0.096	0.1031	0.1001	0.0966	0.082	0.0834	0.0823	0.0847	0.0821	0.082
305	37	0.083	0.085	0.0813	0.0868	0.105	0.1031	0.0878	0.0828	0.084	0.082	0.083	0.0832	0.0812	0.1032	0.1044	0.107	0.1017	0.0957	0.0891	0.0906	0.0816	0.0821	0.083	0.0824	0.0821	0.1466	0.1454	0.1447	0.1402	0.141	0.0824	0.0827	0.0818	0.0821	0.0821	0.0817	0.0822	0.1022	0.1097	0.1062	0.0981	0.0914	0.0827	0.0831	0.0824	0.0846	0.0823	0.0818
310	37	0.0834	0.0822	0.0823	0.0912	0.1045	0.1017	0.0842	0.0825	0.0845	0.084	0.0831	0.0834	0.0818	0.0938	0.1054	0.1043	0.1003	0.0945	0.0948	0.0881	0.0856	0.0824	0.0828	0.0823	0.0825	0.1505	0.1498	0.149	0.1436	0.1453	0.0824	0.0825	0.0818	0.0819	0.0819	0.0817	0.0829	0.1056	0.11	0.1055	0.0934	0.0933	0.0827	0.083	0.0825	0.0849	0.0823	0.0819
315	37	0.0829	0.0823	0.0835	0.1115	0.1014	0.1066	0.094	0.0827	0.0882	0.0831	0.0837	0.0832	0.081	0.1026	0.1049	0.1049	0.1003	0.0959	0.1014	0.0984	0.089	0.0839	0.0852	0.0826	0.0819	0.1541	0.1503	0.1488	0.1463	0.146	0.0827	0.0845	0.0825	0.0822	0.082	0.0817	0.0821	0.0993	0.1079	0.1029	0.095	0.0874	0.0824	0.0836	0.0825	0.0847	0.0822	0.0819
320	37	0.083	0.0871	0.0824	0.1024	0.1051	0.0979	0.0855	0.0826	0.0838	0.0819	0.083	0.0832	0.0811	0.1032	0.1061	0.1081	0.1025	0.0958	0.0933	0.0935	0.0831	0.0859	0.0833	0.0826	0.0821	0.1535	0.1513	0.151	0.1486	0.1503	0.0825	0.0836	0.082	0.082	0.0821	0.0817	0.0821	0.1	0.1078	0.1041	0.0937	0.0898	0.0834	0.0829	0.0843	0.0847	0.0822	0.0819
325	37	0.0828	0.0822	0.0812	0.0978	0.1074	0.0984	0.0844	0.0824	0.0867	0.0818	0.0829	0.0833	0.081	0.0949	0.1048	0.097	0.101	0.0944	0.0911	0.0896	0.0821	0.0824	0.0827	0.0827	0.082	0.1541	0.1535	0.1512	0.15	0.1508	0.0823	0.0825	0.0819	0.082	0.0821	0.0818	0.0823	0.099	0.1076	0.1056	0.0918	0.086	0.0824	0.0828	0.0821	0.0847	0.0822	0.0821
330	37	0.0832	0.0821	0.0813	0.091	0.1065	0.1021	0.0869	0.0825	0.0832	0.0819	0.0828	0.0834	0.0816	0.1018	0.1055	0.1066	0.1013	0.0945	0.0944	0.096	0.0814	0.0823	0.0829	0.0826	0.0825	0.1535	0.1536	0.1527	0.1524	0.1531	0.0825	0.0831	0.0819	0.082	0.0821	0.0818	0.0828	0.1053	0.1072	0.1056	0.0952	0.0864	0.0831	0.0831	0.0826	0.0849	0.0822	0.0818
335	37	0.0832	0.0824	0.0828	0.1125	0.1026	0.1016	0.0988	0.0828	0.0859	0.0846	0.0832	0.0834	0.0817	0.1002	0.1049	0.1028	0.1013	0.0941	0.0972	0.0877	0.0874	0.0833	0.0827	0.0825	0.0824	0.158	0.1533	0.1542	0.1545	0.1536	0.0825	0.0826	0.0819	0.0822	0.0822	0.0818	0.0827	0.0998	0.1081	0.109	0.0975	0.0871	0.0825	0.0828	0.0823	0.0854	0.0823	0.082
340	37	0.0834	0.1064	0.1109	0.1015	0.1012	0.1029	0.0886	0.0826	0.0842	0.0817	0.0886	0.0836	0.0818	0.1073	0.1043	0.0967	0.0995	0.0851	0.0967	0.0897	0.0834	0.082	0.0827	0.0827	0.0826	0.1585	0.1565	0.1575	0.1558	0.1556	0.0826	0.0826	0.082	0.0819	0.0821	0.082	0.0829	0.1061	0.0919	0.1023	0.0918	0.0906	0.0827	0.0836	0.0822	0.0848	0.0824	0.0819
345	37	0.0834	0.0821	0.0812	0.099	0.1101	0.1044	0.088	0.0825	0.0828	0.0817	0.0833	0.0833	0.0819	0.1011	0.1062	0.1051	0.1043	0.098	0.0975	0.0951	0.09	0.0832	0.0831	0.0827	0.0825	0.1621	0.1574	0.1581	0.1563	0.1574	0.0825	0.0836	0.0824	0.0822	0.0821	0.0817	0.0828	0.0969	0.109	0.1087	0.096	0.0967	0.0826	0.0843	0.0823	0.0848	0.0823	0.0819
350	37	0.083	0.0819	0.0822	0.1006	0.1063	0.0989	0.0878	0.0825	0.0843	0.0822	0.083	0.0833	0.0813	0.0996	0.1049	0.1079	0.0996	0.0973	0.0903	0.0924	0.0838	0.0837	0.0824	0.0825	0.0822	0.1625	0.1608	0.1606	0.1585	0.1594	0.0825	0.0859	0.0821	0.0823	0.0821	0.0816	0.0824	0.0944	0.1084	0.1056	0.0957	0.0997	0.0843	0.0829	0.0856	0.0847	0.0821	0.0818
355	37	0.083	0.1032	0.1067	0.1144	0.1057	0.1025	0.0994	0.0826	0.0847	0.0817	0.0883	0.0831	0.0813	0.1023	0.1044	0.1007	0.1008	0.0967	0.0971	0.0927	0.0825	0.0849	0.0826	0.0823	0.0822	0.1628	0.1635	0.1621	0.1616	0.1627	0.0828	0.0852	0.0829	0.0825	0.0822	0.0816	0.0823	0.1054	0.1019	0.1044	0.0944	0.1001	0.0871	0.0841	0.0824	0.0852	0.0822	0.0817
360	37	0.0829	0.0821	0.0873	0.104	0.1061	0.0976	0.0969	0.0825	0.0845	0.083	0.0846	0.0833	0.0811	0.0921	0.1035	0.1031	0.1014	0.0975	0.1001	0.0964	0.0829	0.0836	0.0828	0.0828	0.082	0.1596	0.1651	0.1624	0.1631	0.164	0.0826	0.0828	0.0824	0.0822	0.0823	0.0819	0.0821	0.0931	0.1082	0.103	0.0972	0.0929	0.0845	0.0831	0.0832	0.0864	0.0822	0.0819
365	37	0.083	0.082	0.0813	0.1046	0.105	0.0981	0.0855	0.0828	0.084	0.083	0.0829	0.0833	0.0813	0.0988	0.1047	0.1069	0.1023	0.0949	0.0954	0.0951	0.0857	0.0844	0.0825	0.0825	0.0821	0.1583	0.1667	0.1654	0.1653	0.1667	0.0828	0.0841	0.0835	0.0822	0.0822	0.0817	0.0823	0.0979	0.1074	0.105	0.0958	0.0853	0.0822	0.0831	0.0823	0.0849	0.0824	0.082
370	37	0.083	0.0929	0.0812	0.1074	0.1062	0.1005	0.0877	0.0829	0.0831	0.0828	0.0844	0.0835	0.0815	0.1026	0.1062	0.1038	0.0989	0.0966	0.0941	0.0919	0.084	0.0819	0.0826	0.0826	0.0823	0.1597	0.1677	0.1692	0.1678	0.1696	0.0827	0.0844	0.0828	0.0823	0.0823	0.0819	0.0825	0.0965	0.108	0.1053	0.0959	0.0866	0.0833	0.083	0.0841	0.0857	0.0823	0.082
375	37	0.0831	0.082	0.0812	0.0951	0.1055	0.1011	0.0852	0.0826	0.0841	0.0834	0.0834	0.0832	0.0815	0.1032	0.1045	0.1038	0.1017	0.0965	0.0965	0.0978	0.0818	0.0823	0.0826	0.0826	0.0823	0.1642	0.1695	0.1717	0.1698	0.1713	0.0827	0.0828	0.0824	0.0825	0.0826	0.0818	0.0826	0.1042	0.1078	0.1035	0.0956	0.0886	0.0828	0.0835	0.0823	0.0847	0.0823	0.0819
380	37	0.0833	0.0824	0.0959	0.1017	0.1056	0.1042	0.0883	0.0826	0.0853	0.0844	0.0836	0.0833	0.0817	0.0981	0.1052	0.1087	0.1023	0.097	0.0985	0.0906	0.0822	0.0841	0.0835	0.0827	0.0825	0.1678	0.1683	0.1719	0.1722	0.1735	0.0827	0.0828	0.0839	0.0823	0.0824	0.0817	0.0827	0.1003	0.108	0.1036	0.0955	0.0911	0.0838	0.083	0.089	0.0859	0.0823	0.082
385	37	0.0834	0.0832	0.0815	0.099	0.1119	0.1023	0.0856	0.0826	0.0829	0.0828	0.0851	0.0833	0.082	0.1014	0.1068	0.104	0.1047	0.0949	0.0915	0.092	0.0838	0.0843	0.0858	0.0827	0.0827	0.1731	0.1736	0.1738	0.1738	0.1757	0.0827	0.086	0.0845	0.0825	0.0823	0.0818	0.083	0.1003	0.1086	0.105	0.0932	0.0922	0.084	0.0832	0.0824	0.0854	0.0823	0.0819
390	37	0.0833	0.0832	0.0997	0.1165	0.1041	0.1071	0.0966	0.0841	0.0868	0.0856	0.0936	0.0834	0.0819	0.1042	0.1051	0.1036	0.1008	0.0967	0.0997	0.101	0.0919	0.0846	0.0844	0.0827	0.0827	0.1748	0.1765	0.1758	0.1752	0.1739	0.0835	0.0891	0.0827	0.0832	0.0826	0.0818	0.0829	0.1064	0.1059	0.1052	0.0933	0.0988	0.0848	0.0855	0.0874	0.0867	0.0837	0.0821
395	37	0.0834	0.0822	0.0813	0.1085	0.1084	0.1033	0.089	0.0828	0.0829	0.0844	0.0839	0.0833	0.0817	0.0947	0.1045	0.1072	0.1019	0.0952	0.0961	0.0983	0.0876	0.0833	0.0884	0.0825	0.0826	0.1775	0.1767	0.1801	0.1778	0.1757	0.0829	0.0829	0.0822	0.0824	0.0826	0.0818	0.0829	0.1022	0.1102	0.1034	0.0912	0.0897	0.0855	0.0832	0.0827	0.0847	0.0824	0.082
400	37	0.0835	0.0827	0.0954	0.104	0.1088	0.1025	0.09	0.0826	0.0833	0.0857	0.0862	0.0834	0.0819	0.1022	0.1047	0.1075	0.1015	0.0981	0.1024	0.1016	0.0947	0.0833	0.0869	0.0824	0.0827	0.1803	0.1786	0.1834	0.1784	0.181	0.0828	0.0833	0.0837	0.0823	0.0823	0.0818	0.0829	0.0973	0.1084	0.1037	0.0959	0.0915	0.0874	0.0834	0.0827	0.0859	0.0823	0.0818
405	37	0.0833	0.0822	0.0811	0.0996	0.1057	0.1058	0.0888	0.083	0.0828	0.0817	0.0859	0.0833	0.082	0.0931	0.1055	0.1056	0.1023	0.0971	0.0994	0.1	0.0911	0.087	0.0853	0.0827	0.0825	0.1818	0.1791	0.1848	0.1837	0.1845	0.0829	0.0837	0.0826	0.0826	0.0826	0.0819	0.0828	0.0885	0.1091	0.1056	0.0923	0.0864	0.0857	0.0829	0.0892	0.0851	0.0823	0.082
410	37	0.0832	0.1063	0.11	0.1137	0.1034	0.1028	0.0969	0.0825	0.0845	0.0842	0.0861	0.0833	0.0816	0.1073	0.1048	0.0981	0.1015	0.0889	0.0996	0.0969	0.0888	0.0843	0.0894	0.0825	0.0825	0.1817	0.1815	0.1861	0.1857	0.1869	0.0859	0.0887	0.0826	0.0826	0.0826	0.0818	0.0828	0.11	0.095	0.1002	0.0904	0.0935	0.0831	0.0838	0.087	0.0858	0.0825	0.0818
415	37	0.0834	0.0822	0.0811	0.1089	0.1093	0.1032	0.0883	0.0826	0.083	0.0818	0.084	0.0834	0.0818	0.1003	0.1046	0.1058	0.0999	0.0948	0.0898	0.0923	0.0868	0.0826	0.0826	0.0824	0.0827	0.1834	0.1863	0.1886	0.1886	0.1888	0.0831	0.0834	0.0825	0.0826	0.0828	0.0819	0.0829	0.0897	0.1098	0.1115	0.09	0.0989	0.0817	0.0831	0.0821	0.0848	0.0822	0.082
420	37	0.0835	0.0822	0.0827	0.0919	0.1079	0.103	0.0886	0.0826	0.0828	0.0821	0.0834	0.0834	0.0818	0.1008	0.1054	0.1085	0.102	0.0943	0.096	0.0987	0.0881	0.0853	0.0827	0.0827	0.0827	0.186	0.1868	0.191	0.1907	0.1916	0.083	0.0832	0.0826	0.0826	0.0826	0.0818	0.0828	0.0972	0.1086	0.1068	0.0904	0.0895	0.0831	0.0828	0.0863	0.0848	0.0823	0.082
425	37	0.0834	0.082	0.0811	0.1045	0.1061	0.1057	0.0991	0.0825	0.0828	0.0831	0.0834	0.0833	0.0819	0.102	0.1056	0.1061	0.1015	0.0942	0.0948	0.0956	0.0832	0.0843	0.083	0.0826	0.0825	0.1911	0.1916	0.194	0.193	0.1935	0.0831	0.0836	0.0825	0.0826	0.083	0.0819	0.0829	0.0918	0.1079	0.1049	0.0951	0.0914	0.0844	0.0831	0.0821	0.0848	0.0823	0.0819
430	37	0.0832	0.0879	0.0813	0.1055	0.1069	0.1046	0.0916	0.0824	0.0847	0.0821	0.0849	0.0833	0.0817	0.1014	0.1052	0.1017	0.1025	0.094	0.0988	0.0984	0.0892	0.0851	0.0846	0.0826	0.0825	0.1963	0.1942	0.1973	0.1953	0.1964	0.0832	0.0894	0.0838	0.0829	0.0829	0.0818	0.0827	0.1018	0.1075	0.1065	0.0962	0.0875	0.0849	0.0829	0.0901	0.0849	0.0822	0.0819
435	37	0.0833	0.0821	0.081	0.1002	0.1075	0.1049	0.0899	0.0825	0.0825	0.0846	0.083	0.0832	0.0815	0.0998	0.1046	0.1032	0.103	0.0958	0.0966	0.0963	0.0844	0.0845	0.0832	0.0823	0.0824	0.1975	0.1988	0.1999	0.1999	0.1994	0.0833	0.0833	0.0825	0.083	0.0828	0.0818	0.0825	0.101	0.1086	0.1052	0.0955	0.0857	0.0832	0.0831	0.0821	0.0848	0.0822	0.0817
440	37	0.0834	0.0821	0.0811	0.0905	0.1092	0.0999	0.0916	0.0825	0.0825	0.0817	0.0831	0.0834	0.0818	0.1014	0.1067	0.1066	0.1004	0.0955	0.0899	0.0928	0.0825	0.0848	0.0827	0.0825	0.0826	0.2001	0.1992	0.2035	0.2015	0.2032	0.083	0.0832	0.0825	0.0828	0.0827	0.0818	0.0829	0.0992	0.1089	0.108	0.0974	0.0879	0.082	0.0827	0.0834	0.0848	0.0823	0.082
445	37	0.0831	0.0822	0.0813	0.0947	0.1085	0.1011	0.092	0.0826	0.0826	0.082	0.0835	0.0832	0.0811	0.0948	0.104	0.1083	0.1013	0.0944	0.0899	0.0889	0.0826	0.082	0.0826	0.0823	0.0821	0.205	0.2039	0.2069	0.2022	0.2058	0.0831	0.0833	0.0827	0.083	0.083	0.0817	0.0822	0.1008	0.1089	0.1044	0.0972	0.0861	0.0818	0.0828	0.0822	0.0847	0.0822	0.0818
450	37	0.083	0.0877	0.0812	0.0996	0.108	0.1048	0.0871	0.0826	0.0828	0.0828	0.0835	0.0832	0.081	0.0986	0.1052	0.1045	0.1015	0.0958	0.0896	0.0868	0.0817	0.0831	0.0826	0.0823	0.0821	0.2062	0.2079	0.2105	0.2051	0.2099	0.0834	0.0833	0.0827	0.0831	0.083	0.0816	0.0821	0.0966	0.1083	0.1054	0.0941	0.0887	0.0832	0.083	0.082	0.0847	0.0822	0.0819
455	37	0.0829	0.082	0.0811	0.0915	0.1039	0.1055	0.0885	0.0823	0.0827	0.082	0.0863	0.0833	0.0814	0.1025	0.1058	0.1009	0.1012	0.0941	0.0932	0.0948	0.0821	0.0851	0.083	0.0826	0.0822	0.2123	0.2114	0.2157	0.2088	0.2124	0.0839	0.0832	0.0827	0.083	0.083	0.0818	0.0826	0.0873	0.1084	0.1043	0.0957	0.0934	0.0832	0.0826	0.084	0.0848	0.0822	0.0819
460	37	0.0835	0.1017	0.1074	0.1086	0.1	0.1005	0.0919	0.0825	0.0829	0.082	0.0839	0.0833	0.082	0.1048	0.1045	0.0997	0.1017	0.088	0.0975	0.089	0.0822	0.0829	0.0828	0.0825	0.0828	0.2162	0.2161	0.2161	0.2123	0.2164	0.0835	0.0855	0.083	0.083	0.0833	0.0818	0.083	0.109	0.1013	0.1031	0.0938	0.0867	0.0845	0.0828	0.0824	0.0848	0.0821	0.0819
465	37	0.0831	0.0821	0.0812	0.0958	0.1077	0.103	0.0923	0.0824	0.0833	0.0841	0.0838	0.0831	0.0815	0.1024	0.104	0.1021	0.1019	0.0956	0.0943	0.0978	0.0843	0.0846	0.0827	0.0823	0.0821	0.2145	0.2155	0.2213	0.2166	0.2197	0.0835	0.084	0.0836	0.0832	0.0833	0.0818	0.0824	0.1025	0.1085	0.1058	0.0954	0.0844	0.0822	0.0832	0.084	0.0848	0.0822	0.0817
470	37	0.0832	0.0819	0.081	0.0904	0.1052	0.1033	0.0872	0.0826	0.0825	0.0825	0.0835	0.0832	0.0815	0.1027	0.1056	0.1032	0.1009	0.0941	0.0946	0.092	0.084	0.0836	0.0828	0.0825	0.0824	0.2147	0.2177	0.2251	0.2196	0.2222	0.0833	0.0836	0.0833	0.0835	0.0834	0.0818	0.0826	0.0936	0.1069	0.1044	0.0998	0.0835	0.0819	0.0828	0.0822	0.0849	0.0824	0.0819
475	37	0.0831	0.0822	0.0814	0.0992	0.1114	0.1047	0.0951	0.0825	0.0829	0.0824	0.0837	0.0834	0.0813	0.0969	0.105	0.1075	0.1044	0.0945	0.0934	0.091	0.0832	0.0838	0.0866	0.0826	0.0822	0.2226	0.2244	0.2289	0.2245	0.2267	0.0849	0.085	0.0836	0.0834	0.0833	0.082	0.0824	0.0923	0.1081	0.1045	0.0988	0.0879	0.085	0.0837	0.0856	0.0847	0.0823	0.0819
480	37	0.0835	0.0928	0.0928	0.1039	0.0992	0.0977	0.0881	0.0827	0.0829	0.0822	0.0831	0.0835	0.0821	0.1024	0.1066	0.1044	0.0971	0.0911	0.0907	0.0935	0.0817	0.0822	0.0829	0.0827	0.0827	0.2259	0.23	0.2335	0.2297	0.2318	0.0837	0.0837	0.0831	0.0835	0.0836	0.0818	0.083	0.1048	0.0997	0.1031	0.0869	0.0841	0.0828	0.083	0.0831	0.0848	0.0824	0.082
485	37	0.0829	0.0819	0.0812	0.0961	0.1001	0.1053	0.0874	0.0824	0.0828	0.0837	0.0872	0.0832	0.0812	0.1041	0.1053	0.1084	0.0999	0.0952	0.093	0.0932	0.0888	0.0887	0.0833	0.0823	0.0821	0.227	0.2304	0.2342	0.2306	0.2325	0.0837	0.0839	0.0842	0.0836	0.0835	0.0819	0.0823	0.0952	0.1091	0.1066	0.0922	0.0907	0.0851	0.0838	0.0823	0.0849	0.0825	0.0819
490	37	0.0832	0.0821	0.0813	0.1067	0.1047	0.0994	0.0944	0.0825	0.0829	0.0829	0.0843	0.0834	0.0816	0.092	0.1046	0.1084	0.1006	0.0962	0.094	0.0918	0.083	0.0822	0.0866	0.0826	0.0822	0.2288	0.234	0.2393	0.2335	0.2364	0.0838	0.084	0.0834	0.0835	0.0836	0.0818	0.0828	0.0882	0.1098	0.1047	0.0892	0.0963	0.083	0.083	0.0843	0.0849	0.0824	0.0819
495	37	0.0831	0.0822	0.0826	0.0923	0.1068	0.1002	0.0899	0.0827	0.0831	0.0824	0.0843	0.0834	0.0812	0.0992	0.1051	0.1069	0.1026	0.097	0.0976	0.097	0.0845	0.0821	0.0846	0.0824	0.0823	0.2321	0.2366	0.2416	0.2386	0.2405	0.084	0.0844	0.0836	0.084	0.0837	0.0817	0.0822	0.097	0.1092	0.1034	0.0964	0.0978	0.083	0.083	0.0834	0.0847	0.0824	0.082
500	37	0.0833	0.0844	0.0998	0.1085	0.1034	0.1066	0.1068	0.0826	0.0847	0.0826	0.0863	0.0833	0.0818	0.1053	0.1042	0.1013	0.1004	0.0939	0.0965	0.0894	0.0843	0.0843	0.0826	0.0827	0.0826	0.241	0.2447	0.248	0.2442	0.2466	0.0841	0.0848	0.0842	0.0839	0.0837	0.0818	0.0827	0.1044	0.0979	0.1027	0.095	0.0913	0.0832	0.083	0.0823	0.0851	0.0822	0.0819
505	37	0.0831	0.087	0.0812	0.0916	0.1072	0.1041	0.0909	0.0827	0.0844	0.0849	0.0855	0.0834	0.0812	0.0933	0.1067	0.1029	0.1016	0.0952	0.0975	0.0999	0.0857	0.0826	0.084	0.0827	0.0821	0.2404	0.2443	0.2498	0.2471	0.2492	0.0864	0.0845	0.0835	0.084	0.0839	0.0818	0.082	0.1037	0.1073	0.1046	0.0962	0.0866	0.0825	0.0837	0.0901	0.0849	0.0824	0.082
510	37	0.083	0.0821	0.081	0.0963	0.1077	0.1033	0.0978	0.0827	0.0841	0.0823	0.0846	0.0834	0.0812	0.1005	0.1044	0.1037	0.1022	0.0972	0.0997	0.0893	0.0826	0.0839	0.0862	0.0829	0.0823	0.2386	0.2438	0.2517	0.2492	0.2517	0.0846	0.0852	0.0838	0.0843	0.0842	0.0819	0.0822	0.0909	0.1088	0.1048	0.0924	0.0874	0.0865	0.0831	0.0823	0.085	0.0826	0.082
515	37	0.0832	0.0825	0.1074	0.0949	0.1093	0.1068	0.1111	0.0827	0.0888	0.0828	0.0972	0.0834	0.0815	0.1032	0.1058	0.1054	0.1031	0.0986	0.1036	0.099	0.0944	0.0978	0.0994	0.0829	0.0824	0.2426	0.2495	0.2556	0.2537	0.2549	0.0875	0.1008	0.0975	0.0893	0.0872	0.0818	0.0827	0.1019	0.1099	0.1056	0.1013	0.0992	0.098	0.0917	0.0984	0.0953	0.0856	0.082
520	37	0.0832	0.0823	0.0855	0.0916	0.1125	0.1016	0.0912	0.0826	0.084	0.0836	0.0864	0.0835	0.0814	0.0941	0.1059	0.1062	0.103	0.0965	0.0955	0.0974	0.0826	0.0837	0.0829	0.0828	0.0825	0.2479	0.2586	0.2595	0.2572	0.2594	0.0849	0.0884	0.0842	0.0843	0.0842	0.0818	0.0824	0.0924	0.1101	0.1053	0.0976	0.0931	0.0888	0.0831	0.0823	0.0859	0.0826	0.082
525	37	0.0831	0.082	0.0811	0.0948	0.1053	0.1057	0.0913	0.0825	0.0829	0.0818	0.0835	0.0835	0.0815	0.0993	0.1051	0.1078	0.1028	0.0969	0.0926	0.0938	0.0839	0.0831	0.0828	0.0828	0.0824	0.2561	0.2643	0.2639	0.26	0.2634	0.0848	0.0846	0.0842	0.0844	0.0844	0.0819	0.0823	0.09	0.1088	0.1038	0.0923	0.0911	0.0831	0.0835	0.0823	0.0849	0.0825	0.0819
530	37	0.0834	0.0821	0.0812	0.0855	0.1053	0.1032	0.087	0.0826	0.0828	0.0825	0.0846	0.0834	0.0819	0.1035	0.1046	0.1064	0.0995	0.0944	0.0925	0.0881	0.0842	0.0845	0.0827	0.0827	0.0828	0.2576	0.2662	0.2671	0.2638	0.2642	0.0849	0.0854	0.0849	0.0848	0.0846	0.0819	0.083	0.102	0.1079	0.105	0.0899	0.0949	0.0842	0.0835	0.0829	0.0852	0.0826	0.0821
535	37	0.0834	0.0821	0.0812	0.0879	0.1074	0.1006	0.0986	0.0825	0.0834	0.0824	0.0903	0.0834	0.0818	0.1034	0.1061	0.1037	0.1004	0.0969	0.0971	0.1002	0.0847	0.0861	0.0906	0.0828	0.0827	0.2676	0.2692	0.2707	0.2681	0.2704	0.0852	0.0916	0.0847	0.085	0.0847	0.0819	0.0828	0.0941	0.1089	0.1049	0.0898	0.0878	0.0826	0.0835	0.0833	0.086	0.0828	0.0818
540	37	0.0831	0.0822	0.0811	0.0953	0.107	0.105	0.0959	0.0825	0.0829	0.0818	0.0856	0.0834	0.0814	0.1009	0.106	0.1028	0.1019	0.0974	0.0983	0.0949	0.0832	0.0833	0.0844	0.0829	0.0822	0.271	0.2738	0.274	0.2713	0.2734	0.0852	0.0899	0.0845	0.0849	0.0848	0.0819	0.0824	0.097	0.1125	0.1051	0.0921	0.0854	0.094	0.0834	0.0849	0.0852	0.0825	0.0819
545	37	0.0831	0.0821	0.0811	0.0911	0.1068	0.0987	0.0863	0.0826	0.0831	0.0818	0.0829	0.0834	0.0812	0.1026	0.1072	0.1042	0.1022	0.0968	0.093	0.0896	0.0823	0.0839	0.083	0.0827	0.0822	0.2754	0.2762	0.2782	0.276	0.2793	0.0854	0.0852	0.0857	0.085	0.0848	0.0818	0.0823	0.0875	0.1137	0.1063	0.0916	0.086	0.0822	0.0829	0.0823	0.085	0.0825	0.082
550	37	0.0833	0.082	0.0811	0.1012	0.0982	0.103	0.0888	0.0825	0.0838	0.0819	0.086	0.0832	0.0818	0.1042	0.105	0.1038	0.1017	0.0976	0.0941	0.0998	0.084	0.0825	0.0828	0.0824	0.0825	0.277	0.2791	0.2806	0.282	0.2838	0.0853	0.0863	0.0892	0.085	0.0848	0.0818	0.0827	0.1075	0.1086	0.1036	0.0932	0.0871	0.0842	0.083	0.0862	0.0851	0.0822	0.0818
555	37	0.083	0.0821	0.0811	0.0898	0.1022	0.0999	0.0893	0.0826	0.0838	0.082	0.0861	0.0833	0.0811	0.0986	0.1059	0.1054	0.1029	0.0977	0.0942	0.0975	0.0866	0.0848	0.0892	0.0824	0.082	0.28	0.2849	0.2822	0.281	0.2845	0.0856	0.0882	0.0876	0.0853	0.0852	0.0819	0.0821	0.0966	0.1101	0.1038	0.096	0.0889	0.0861	0.0836	0.0826	0.085	0.0828	0.0818
560	37	0.083	0.082	0.0817	0.0962	0.1074	0.1055	0.094	0.0825	0.0827	0.0817	0.0898	0.0832	0.0813	0.1023	0.1064	0.1066	0.1011	0.0953	0.0964	0.0918	0.0824	0.0825	0.0831	0.0825	0.0822	0.2862	0.2912	0.2909	0.2883	0.2923	0.0855	0.0855	0.0851	0.0855	0.0855	0.0818	0.0824	0.1	0.1086	0.1041	0.0979	0.0939	0.093	0.0829	0.0856	0.085	0.0824	0.0818
565	37	0.0832	0.0822	0.0867	0.0903	0.1127	0.0988	0.09	0.0826	0.084	0.0818	0.0856	0.0835	0.0815	0.1046	0.1068	0.1086	0.1041	0.0962	0.0983	0.0959	0.0829	0.0865	0.0844	0.0829	0.0823	0.2842	0.2917	0.2953	0.2915	0.2943	0.0858	0.0858	0.0859	0.0856	0.0856	0.0819	0.0825	0.0915	0.1062	0.1041	0.0961	0.0975	0.0845	0.0832	0.0831	0.0851	0.0825	0.082
570	37	0.0828	0.0866	0.1042	0.0986	0.1077	0.0981	0.0899	0.0826	0.0829	0.082	0.084	0.0832	0.0812	0.1086	0.1021	0.1019	0.0947	0.088	0.0914	0.0873	0.082	0.0824	0.0847	0.0827	0.0821	0.2901	0.2933	0.3006	0.2921	0.295	0.086	0.0864	0.0852	0.0856	0.0856	0.0817	0.0821	0.1033	0.0892	0.0987	0.0887	0.088	0.083	0.0832	0.0824	0.0849	0.0826	0.082
575	37	0.0829	0.0821	0.0811	0.1088	0.1097	0.1017	0.0886	0.0839	0.0848	0.0823	0.0853	0.0833	0.0811	0.1047	0.106	0.1071	0.1018	0.0946	0.0967	0.0955	0.0844	0.0861	0.0884	0.0827	0.082	0.2942	0.3013	0.3049	0.299	0.3005	0.0863	0.0864	0.0862	0.0863	0.0859	0.0817	0.0823	0.0963	0.1093	0.1047	0.0923	0.0841	0.0831	0.0833	0.0872	0.0852	0.0826	0.0819
580	37	0.083	0.0821	0.0812	0.0895	0.1127	0.1059	0.0893	0.0825	0.0829	0.0824	0.0852	0.0832	0.0811	0.0972	0.1064	0.1069	0.0973	0.0954	0.0976	0.0896	0.0822	0.0839	0.0831	0.0825	0.0821	0.2981	0.3058	0.3108	0.3045	0.3045	0.0867	0.0865	0.0858	0.0863	0.0863	0.0818	0.0822	0.1011	0.1097	0.1043	0.0939	0.084	0.0835	0.0834	0.0826	0.0853	0.0828	0.0819
585	37	0.0829	0.0819	0.0812	0.0892	0.108	0.1022	0.0949	0.0826	0.0828	0.0819	0.0847	0.0834	0.0812	0.0989	0.1067	0.1069	0.1009	0.0932	0.0913	0.0957	0.082	0.0826	0.086	0.0828	0.0821	0.3021	0.3074	0.3156	0.3115	0.3104	0.0868	0.087	0.0861	0.0869	0.0863	0.0819	0.0823	0.1076	0.111	0.1032	0.0962	0.0846	0.0831	0.0833	0.0859	0.0853	0.0828	0.082
590	37	0.0832	0.0899	0.1108	0.1101	0.1086	0.1029	0.1018	0.0833	0.0869	0.0828	0.0952	0.0834	0.0816	0.107	0.1049	0.1004	0.0981	0.0913	0.0957	0.0927	0.0845	0.0826	0.0831	0.0827	0.0824	0.305	0.3097	0.3232	0.3168	0.319	0.0867	0.0867	0.0864	0.0867	0.0863	0.0819	0.0826	0.1073	0.1001	0.1044	0.0906	0.0835	0.083	0.0833	0.0848	0.0851	0.0826	0.082
595	37	0.0831	0.0822	0.081	0.0886	0.109	0.1	0.0975	0.0828	0.0843	0.0823	0.0849	0.0834	0.0813	0.1016	0.1052	0.106	0.1027	0.0925	0.0921	0.0926	0.0828	0.0841	0.0843	0.0825	0.0821	0.3105	0.3157	0.3257	0.3224	0.3217	0.0872	0.0871	0.0866	0.0869	0.0867	0.0819	0.0824	0.1077	0.1073	0.1035	0.0936	0.0862	0.0825	0.0834	0.0824	0.0853	0.0835	0.082
600	37	0.0829	0.0822	0.0812	0.0972	0.1098	0.105	0.0889	0.0827	0.0831	0.0818	0.094	0.0832	0.0812	0.0925	0.1062	0.1046	0.102	0.0943	0.0915	0.0938	0.0862	0.0849	0.085	0.0825	0.0821	0.316	0.3214	0.3306	0.3266	0.3293	0.0874	0.0891	0.087	0.0871	0.087	0.0818	0.0822	0.104	0.1066	0.1065	0.0942	0.0865	0.0845	0.0835	0.0843	0.0852	0.083	0.0819
605	37	0.0834	0.0822	0.0812	0.0916	0.1093	0.1007	0.089	0.0828	0.0829	0.0818	0.0848	0.0835	0.0814	0.1007	0.1059	0.1042	0.1022	0.094	0.0937	0.0871	0.0833	0.083	0.0834	0.0828	0.0824	0.3173	0.325	0.3351	0.3338	0.3366	0.0877	0.0876	0.087	0.0873	0.0872	0.082	0.0826	0.0997	0.1074	0.1045	0.0951	0.0842	0.0839	0.0835	0.0826	0.0852	0.0829	0.082
610	37	0.0832	0.0885	0.0811	0.1017	0.1124	0.0983	0.088	0.0827	0.083	0.0817	0.0836	0.0836	0.0817	0.1044	0.1065	0.1017	0.1006	0.0951	0.0909	0.0857	0.082	0.0826	0.0836	0.0829	0.0824	0.3284	0.3366	0.3426	0.341	0.3433	0.0881	0.0878	0.0871	0.0875	0.0876	0.0821	0.0826	0.1034	0.102	0.1016	0.0914	0.0846	0.0827	0.0835	0.0824	0.0852	0.0829	0.082
615	37	0.083	0.082	0.0811	0.0913	0.1073	0.1039	0.0934	0.0825	0.0832	0.0819	0.0833	0.0833	0.0812	0.1005	0.1052	0.1027	0.0975	0.0938	0.0902	0.0955	0.0824	0.0831	0.0859	0.0826	0.0821	0.3281	0.3341	0.3439	0.3412	0.3452	0.088	0.0878	0.0874	0.0881	0.0877	0.0819	0.0822	0.0986	0.1108	0.1034	0.0947	0.0842	0.0823	0.0834	0.0826	0.0853	0.0827	0.082
620	37	0.0829	0.0821	0.0819	0.1005	0.1113	0.1064	0.1075	0.0827	0.0828	0.0837	0.0933	0.0834	0.0811	0.1025	0.1048	0.1031	0.1029	0.095	0.0942	0.0963	0.0924	0.0917	0.0993	0.0827	0.0821	0.339	0.346	0.3534	0.348	0.3518	0.0884	0.0939	0.1053	0.0902	0.088	0.0819	0.0821	0.0969	0.1139	0.1051	0.1016	0.0904	0.0885	0.0837	0.0847	0.0869	0.0831	0.082
625	37	0.0829	0.082	0.0811	0.0914	0.1074	0.1058	0.0879	0.0826	0.0828	0.0817	0.0842	0.0833	0.0811	0.0973	0.1073	0.1023	0.102	0.0913	0.0949	0.0962	0.0823	0.0847	0.0888	0.0827	0.0821	0.343	0.351	0.3571	0.3522	0.3566	0.0886	0.0887	0.088	0.0884	0.0881	0.0818	0.0821	0.1012	0.1084	0.1051	0.095	0.0844	0.0852	0.0832	0.0827	0.0853	0.0826	0.0819
630	37	0.0829	0.0821	0.081	0.085	0.1063	0.1077	0.0889	0.0826	0.083	0.0817	0.083	0.0833	0.0812	0.1024	0.1051	0.1027	0.101	0.0926	0.0927	0.092	0.0826	0.0831	0.0837	0.0826	0.0821	0.3473	0.3569	0.3634	0.3582	0.3602	0.089	0.0889	0.0883	0.0885	0.0886	0.0818	0.0823	0.1049	0.1052	0.1033	0.0896	0.0838	0.0824	0.0837	0.0827	0.0855	0.0829	0.0819
635	37	0.0829	0.0819	0.081	0.0874	0.1063	0.1021	0.0942	0.0826	0.0829	0.0819	0.0887	0.0834	0.0811	0.1045	0.1063	0.1041	0.0975	0.0946	0.0874	0.088	0.0825	0.0833	0.084	0.0827	0.0821	0.3536	0.3661	0.3744	0.3714	0.3731	0.0895	0.0895	0.0888	0.0893	0.089	0.0819	0.0822	0.106	0.1043	0.1063	0.0863	0.0836	0.0822	0.0834	0.0827	0.0854	0.0829	0.0819
640	37	0.0831	0.0819	0.0812	0.0924	0.1054	0.1042	0.0874	0.0826	0.0833	0.0819	0.0863	0.0835	0.0814	0.1001	0.106	0.1063	0.1019	0.0918	0.0898	0.0973	0.0827	0.0834	0.0837	0.0827	0.0822	0.3575	0.3688	0.3751	0.3673	0.3718	0.0898	0.09	0.0906	0.0895	0.0891	0.082	0.0826	0.0989	0.1059	0.1043	0.0921	0.0835	0.0826	0.0836	0.0845	0.0854	0.0832	0.0819
645	37	0.083	0.082	0.0811	0.0977	0.107	0.1058	0.0921	0.0826	0.0831	0.082	0.0851	0.0833	0.0812	0.1029	0.1073	0.1067	0.1023	0.093	0.0957	0.091	0.0848	0.0841	0.0862	0.0824	0.082	0.3626	0.3754	0.3845	0.3808	0.3845	0.0901	0.0903	0.092	0.0898	0.0894	0.0818	0.0823	0.0969	0.1068	0.1026	0.0868	0.0839	0.0828	0.0835	0.0827	0.0855	0.083	0.0818
650	37	0.083	0.0821	0.0817	0.0899	0.1125	0.1062	0.0925	0.0827	0.0832	0.0818	0.0848	0.0834	0.0812	0.0991	0.1067	0.1041	0.1025	0.0961	0.0922	0.0929	0.0826	0.0834	0.0838	0.0824	0.0821	0.3684	0.3816	0.3912	0.3856	0.3906	0.0904	0.0903	0.0896	0.0902	0.0898	0.0819	0.0821	0.1075	0.1013	0.1031	0.0879	0.0837	0.0828	0.0838	0.0829	0.0856	0.0829	0.0819
655	37	0.0831	0.0821	0.081	0.0879	0.1112	0.1028	0.0888	0.0826	0.0837	0.0817	0.0841	0.0835	0.0811	0.1025	0.1047	0.1076	0.0993	0.0956	0.0892	0.0959	0.0839	0.0832	0.0839	0.0827	0.0822	0.3741	0.3856	0.3972	0.3943	0.3984	0.091	0.0938	0.0903	0.0907	0.0903	0.0819	0.0822	0.1042	0.1091	0.1045	0.0878	0.0832	0.0824	0.0838	0.0829	0.0856	0.083	0.082
660	37	0.0829	0.0819	0.0809	0.0831	0.1118	0.1083	0.0969	0.0827	0.0827	0.0817	0.0849	0.0833	0.0811	0.1036	0.1058	0.1086	0.1027	0.0968	0.0931	0.0959	0.0873	0.0863	0.0878	0.0828	0.0821	0.3797	0.3924	0.4052	0.4003	0.4056	0.0913	0.1023	0.1	0.0909	0.0905	0.0819	0.0821	0.1063	0.1067	0.1044	0.0879	0.0842	0.084	0.0853	0.0839	0.0857	0.0831	0.082
665	37	0.0829	0.0848	0.1015	0.0881	0.1053	0.1032	0.0957	0.0828	0.0828	0.0819	0.0848	0.0833	0.0811	0.1079	0.102	0.0982	0.1016	0.0851	0.0878	0.0883	0.0829	0.0854	0.084	0.0825	0.082	0.3868	0.397	0.412	0.4062	0.4114	0.092	0.0916	0.0908	0.0912	0.0909	0.0818	0.0822	0.1092	0.0845	0.1043	0.0848	0.0832	0.0825	0.0839	0.0834	0.0855	0.0832	0.082
670	37	0.0831	0.0819	0.081	0.0861	0.1097	0.1076	0.0925	0.0826	0.0842	0.082	0.0831	0.0833	0.0813	0.1038	0.1066	0.1077	0.1028	0.0949	0.0966	0.0979	0.0868	0.085	0.0873	0.0828	0.0823	0.395	0.4039	0.4179	0.413	0.4176	0.1214	0.1125	0.1005	0.092	0.0916	0.0821	0.0825	0.1008	0.1068	0.105	0.0875	0.0835	0.0848	0.084	0.0828	0.0857	0.0834	0.082
675	37	0.083	0.0821	0.0981	0.0965	0.0983	0.105	0.0981	0.0826	0.0835	0.0819	0.091	0.0834	0.0814	0.1042	0.1056	0.1022	0.1021	0.0951	0.1019	0.0954	0.0847	0.0845	0.0874	0.0828	0.0824	0.4113	0.4113	0.4298	0.4271	0.4305	0.112	0.1019	0.0937	0.0927	0.0925	0.0818	0.0825	0.1081	0.0977	0.1053	0.0883	0.0846	0.0831	0.0844	0.0874	0.0866	0.0834	0.0818
680	37	0.0833	0.0821	0.081	0.0915	0.1094	0.1109	0.1067	0.0828	0.0845	0.0823	0.1072	0.0834	0.0818	0.1033	0.1064	0.1056	0.1006	0.1003	0.105	0.1037	0.1037	0.1014	0.0959	0.0829	0.0826	0.4239	0.4222	0.4407	0.4353	0.439	0.0942	0.0955	0.1069	0.1255	0.0929	0.082	0.0829	0.107	0.1104	0.1056	0.0986	0.0956	0.104	0.0925	0.0897	0.0933	0.0916	0.082
685	37	0.0831	0.0819	0.081	0.0863	0.1125	0.1082	0.1022	0.0827	0.0853	0.0824	0.0905	0.0834	0.0812	0.0981	0.1038	0.1067	0.1011	0.0991	0.1054	0.1024	0.101	0.0978	0.1038	0.0827	0.0822	0.428	0.4364	0.4534	0.4523	0.4572	0.0947	0.0942	0.0933	0.1181	0.0933	0.0819	0.0824	0.105	0.111	0.1075	0.101	0.1011	0.1029	0.0906	0.0974	0.0979	0.0925	0.0819
690	37	0.0829	0.082	0.081	0.0845	0.113	0.1065	0.0942	0.0826	0.0827	0.0818	0.0833	0.0833	0.081	0.1022	0.1056	0.1078	0.1028	0.0957	0.0947	0.0894	0.0884	0.084	0.0987	0.0826	0.0821	0.4375	0.4396	0.4601	0.4537	0.4591	0.0951	0.0949	0.1095	0.0965	0.0934	0.0818	0.0822	0.1046	0.1121	0.1022	0.089	0.0918	0.0832	0.0843	0.0833	0.0871	0.0834	0.082
695	37	0.0829	0.0822	0.0811	0.0916	0.1113	0.1031	0.0967	0.0827	0.083	0.0818	0.0839	0.0833	0.0813	0.0964	0.1057	0.1055	0.1024	0.0959	0.0971	0.0929	0.0848	0.0858	0.091	0.0826	0.0823	0.4452	0.4532	0.4694	0.4669	0.4708	0.0955	0.0958	0.0947	0.1038	0.0943	0.0819	0.0823	0.1035	0.1087	0.1039	0.0881	0.0861	0.0831	0.0843	0.0836	0.0861	0.0837	0.0818
700	37	0.0828	0.082	0.081	0.0856	0.1115	0.1066	0.0972	0.0826	0.0828	0.0818	0.0851	0.0833	0.0813	0.1032	0.1065	0.1042	0.1013	0.0939	0.0982	0.0868	0.0878	0.0841	0.0961	0.0826	0.0821	0.4519	0.4633	0.4805	0.477	0.4824	0.0965	0.0963	0.0952	0.1097	0.0946	0.0819	0.0823	0.1083	0.1063	0.1043	0.0848	0.0852	0.0832	0.084	0.0833	0.0862	0.0835	0.082
705	37	0.0831	0.0818	0.081	0.0942	0.109	0.1081	0.1027	0.0825	0.0829	0.0825	0.0909	0.0833	0.0815	0.0967	0.1072	0.1043	0.0999	0.0948	0.0988	0.0941	0.0883	0.0846	0.0863	0.0827	0.0824	0.4527	0.4719	0.4889	0.4876	0.4935	0.0972	0.0968	0.0957	0.119	0.0949	0.0819	0.0825	0.1083	0.1059	0.1037	0.0876	0.0953	0.0833	0.0844	0.0859	0.0864	0.0836	0.0818
710	37	0.0829	0.0819	0.081	0.1016	0.1028	0.1056	0.0964	0.0828	0.0829	0.0819	0.0876	0.0834	0.0812	0.0941	0.105	0.1061	0.1031	0.0988	0.0969	0.0882	0.0862	0.0858	0.0866	0.0825	0.0821	0.4519	0.4775	0.4939	0.4959	0.5031	0.0976	0.0974	0.0965	0.1038	0.0957	0.0819	0.0822	0.1071	0.1082	0.1046	0.0953	0.0994	0.0847	0.0846	0.0896	0.0864	0.0839	0.0819
715	37	0.0833	0.082	0.081	0.0846	0.1067	0.109	0.0904	0.0828	0.0828	0.0817	0.085	0.0835	0.0819	0.1035	0.1048	0.1049	0.1021	0.0955	0.0896	0.0935	0.0902	0.0844	0.0879	0.0829	0.0827	0.4616	0.4871	0.5052	0.5065	0.5125	0.0981	0.0981	0.0972	0.0977	0.0966	0.0819	0.0828	0.1071	0.1078	0.1057	0.0868	0.0927	0.0828	0.0845	0.0834	0.0862	0.0836	0.082
720	37	0.083	0.0819	0.0812	0.0828	0.1061	0.1075	0.0965	0.0827	0.0828	0.0819	0.088	0.0834	0.0814	0.0977	0.1055	0.1035	0.103	0.0978	0.0991	0.0966	0.0873	0.0867	0.0861	0.0828	0.0822	0.4643	0.4933	0.5095	0.5138	0.5198	0.0995	0.0988	0.0982	0.0983	0.0997	0.0818	0.0824	0.1043	0.1115	0.1042	0.0903	0.0944	0.0839	0.0849	0.0848	0.0865	0.0838	0.0821
725	37	0.0828	0.0818	0.0813	0.0901	0.1057	0.1034	0.0941	0.0827	0.0827	0.0818	0.0844	0.0834	0.0811	0.1031	0.1063	0.1043	0.1045	0.0978	0.103	0.0929	0.0855	0.0859	0.0887	0.0826	0.082	0.4694	0.4976	0.5123	0.5179	0.5257	0.0999	0.0994	0.0985	0.0987	0.1001	0.0819	0.0822	0.1041	0.1109	0.1044	0.0956	0.1004	0.084	0.0847	0.0841	0.087	0.0842	0.082
730	37	0.0828	0.0819	0.081	0.0837	0.1094	0.1029	0.0938	0.0827	0.0828	0.0818	0.0862	0.0834	0.081	0.0965	0.106	0.104	0.0989	0.0944	0.0955	0.0953	0.0859	0.0897	0.0937	0.0825	0.082	0.4795	0.5055	0.5202	0.5258	0.5332	0.1005	0.1004	0.0995	0.0996	0.1017	0.0819	0.0821	0.1069	0.1071	0.1052	0.0918	0.0965	0.0834	0.0848	0.084	0.0865	0.084	0.0819
735	37	0.0829	0.0819	0.0809	0.0881	0.1132	0.1076	0.0956	0.0826	0.0835	0.0816	0.0833	0.0832	0.0814	0.1005	0.1048	0.1057	0.1022	0.0953	0.0908	0.0902	0.087	0.0859	0.0862	0.0826	0.0822	0.4854	0.5023	0.5191	0.5242	0.536	0.1013	0.1015	0.1005	0.1006	0.1	0.0819	0.0825	0.1095	0.1085	0.1041	0.0895	0.0967	0.0844	0.0847	0.0857	0.087	0.0841	0.0819
740	37	0.0828	0.0819	0.0978	0.0903	0.1088	0.1041	0.1089	0.0826	0.0828	0.082	0.0939	0.0832	0.0811	0.1027	0.1055	0.1027	0.1015	0.0872	0.0887	0.0867	0.0854	0.0852	0.0858	0.0825	0.0822	0.5007	0.5058	0.5247	0.5284	0.5407	0.1022	0.1032	0.1019	0.1259	0.1008	0.0819	0.0822	0.108	0.1046	0.1001	0.0853	0.0886	0.0833	0.0846	0.0838	0.0867	0.084	0.0819
745	37	0.083	0.0819	0.1014	0.0918	0.1042	0.1033	0.1035	0.0829	0.0827	0.0827	0.1007	0.0832	0.0813	0.105	0.1057	0.1046	0.1022	0.0969	0.0997	0.0948	0.0961	0.0886	0.0978	0.0825	0.0822	0.5295	0.5236	0.5373	0.545	0.5528	0.1033	0.1035	0.1023	0.1055	0.1069	0.0819	0.0823	0.1105	0.1055	0.1073	0.0927	0.0901	0.085	0.0852	0.0968	0.0882	0.0862	0.0819
750	37	0.083	0.0819	0.0809	0.0949	0.1133	0.105	0.095	0.0827	0.0828	0.0819	0.0851	0.0833	0.0813	0.1001	0.1054	0.1063	0.1029	0.0967	0.0921	0.0948	0.0931	0.0888	0.0876	0.0825	0.0821	0.5229	0.5296	0.5449	0.5485	0.5588	0.1037	0.1045	0.1035	0.1038	0.1029	0.0819	0.0825	0.1082	0.1074	0.1053	0.0895	0.0885	0.0836	0.0851	0.0845	0.087	0.0845	0.0818
755	37	0.083	0.082	0.081	0.09	0.1123	0.1076	0.0969	0.0827	0.0828	0.082	0.0894	0.0834	0.0812	0.0975	0.1061	0.1074	0.1027	0.0959	0.091	0.091	0.0884	0.0878	0.0873	0.0825	0.0822	0.5392	0.5462	0.5609	0.561	0.5697	0.1048	0.1057	0.105	0.1046	0.1039	0.082	0.0822	0.1088	0.1117	0.1059	0.0916	0.0868	0.0838	0.085	0.0851	0.087	0.0844	0.0817
760	37	0.0829	0.0819	0.081	0.0872	0.1121	0.1056	0.1053	0.0827	0.0831	0.0818	0.0984	0.0833	0.0813	0.1027	0.1064	0.1077	0.1005	0.0987	0.1024	0.1062	0.1039	0.1004	0.1052	0.0825	0.0821	0.5449	0.5634	0.5766	0.5727	0.5787	0.1056	0.1064	0.106	0.1058	0.1049	0.082	0.0823	0.1088	0.1107	0.1047	0.0996	0.0895	0.0897	0.0887	0.0932	0.1008	0.0937	0.0819
765	37	0.0829	0.082	0.0811	0.1003	0.1108	0.1071	0.1041	0.083	0.0848	0.082	0.0927	0.0837	0.0813	0.0986	0.1056	0.1086	0.0992	0.0976	0.0977	0.0936	0.0914	0.0881	0.0918	0.0825	0.0822	0.5551	0.5724	0.589	0.5892	0.5925	0.1061	0.1071	0.1073	0.1072	0.1057	0.0819	0.0823	0.1096	0.1116	0.1068	0.0849	0.088	0.0846	0.0857	0.0864	0.0881	0.0847	0.0819
770	37	0.0829	0.0819	0.0811	0.0908	0.1112	0.107	0.0986	0.0829	0.083	0.0819	0.0837	0.0834	0.0813	0.1007	0.1049	0.1063	0.1003	0.0951	0.0899	0.0939	0.0858	0.0868	0.0874	0.0825	0.0823	0.5549	0.5809	0.5956	0.598	0.6037	0.1077	0.1079	0.1081	0.1081	0.1072	0.0819	0.0822	0.1086	0.1063	0.1064	0.0897	0.0846	0.0841	0.0856	0.0844	0.0874	0.0848	0.0819
775	37	0.0831	0.082	0.0813	0.0963	0.1136	0.106	0.0935	0.0826	0.0828	0.0821	0.0857	0.0838	0.0814	0.0994	0.106	0.1084	0.1032	0.0969	0.0956	0.0969	0.0901	0.0908	0.0942	0.0827	0.0822	0.573	0.5885	0.6073	0.6069	0.6156	0.1085	0.1089	0.1094	0.1085	0.1077	0.082	0.0825	0.1088	0.1075	0.1075	0.094	0.0872	0.0852	0.0858	0.0912	0.0879	0.0848	0.0819
780	37	0.083	0.0818	0.0811	0.0916	0.1112	0.1067	0.0993	0.0828	0.0837	0.0818	0.0871	0.0834	0.0814	0.1027	0.1065	0.1067	0.1023	0.096	0.0951	0.089	0.0874	0.0894	0.0886	0.0824	0.0822	0.5895	0.599	0.6166	0.6192	0.6254	0.1089	0.11	0.11	0.1096	0.1085	0.0819	0.0823	0.1109	0.1063	0.106	0.0873	0.0942	0.0854	0.086	0.086	0.0878	0.0851	0.0818
785	37	0.0829	0.0819	0.081	0.0846	0.112	0.1087	0.0933	0.0827	0.0829	0.0819	0.0834	0.0835	0.0813	0.0952	0.1033	0.1052	0.1024	0.0966	0.0918	0.0932	0.0921	0.0875	0.1022	0.0824	0.0823	0.5865	0.6075	0.6226	0.6272	0.6376	0.1111	0.1116	0.1116	0.1111	0.1095	0.0818	0.0823	0.1091	0.1047	0.0983	0.0864	0.0934	0.0847	0.086	0.0859	0.088	0.0852	0.0819
790	37	0.083	0.0819	0.0811	0.0879	0.1143	0.1053	0.092	0.0828	0.0827	0.0818	0.0849	0.0835	0.0813	0.1023	0.1043	0.1067	0.1027	0.0956	0.0907	0.0894	0.0912	0.088	0.0896	0.0825	0.0822	0.5947	0.6147	0.6335	0.6345	0.6532	0.1129	0.1132	0.1128	0.1115	0.1111	0.0818	0.0824	0.1128	0.1074	0.1034	0.0893	0.089	0.0848	0.0862	0.085	0.0882	0.0855	0.082
795	37	0.083	0.0819	0.0809	0.1059	0.1047	0.1049	0.0987	0.0827	0.0828	0.0818	0.0847	0.0836	0.0815	0.1006	0.106	0.108	0.1025	0.0988	0.0949	0.0978	0.0961	0.0884	0.0935	0.0827	0.0823	0.5935	0.6207	0.643	0.6424	0.6555	0.1148	0.1145	0.1146	0.1135	0.1127	0.082	0.0825	0.1108	0.1041	0.1041	0.0954	0.1023	0.0863	0.0867	0.0856	0.0882	0.0857	0.082
800	37	0.0832	0.0821	0.0811	0.0992	0.1147	0.1085	0.1088	0.0827	0.0843	0.0818	0.0865	0.0837	0.0818	0.1022	0.1059	0.1088	0.1031	0.0993	0.1067	0.1002	0.1006	0.1013	0.1139	0.0828	0.0827	0.6057	0.6307	0.6526	0.6558	0.67	0.1161	0.1168	0.1156	0.1144	0.1147	0.0822	0.0828	0.1104	0.1159	0.1109	0.1004	0.0916	0.0895	0.0889	0.0959	0.0965	0.0893	0.0819
805	37	0.083	0.0819	0.0811	0.0845	0.1139	0.108	0.0901	0.0827	0.0828	0.0818	0.0829	0.0835	0.0817	0.0956	0.1049	0.1062	0.1033	0.0971	0.0936	0.0983	0.0893	0.0901	0.1071	0.0825	0.0823	0.6052	0.6274	0.6537	0.6587	0.6785	0.118	0.1182	0.1175	0.1159	0.1163	0.0819	0.0827	0.1135	0.1024	0.105	0.0873	0.0855	0.0855	0.0869	0.0855	0.0886	0.0858	0.0819
810	37	0.083	0.0819	0.0811	0.0983	0.1136	0.1096	0.1011	0.0826	0.0837	0.0818	0.0952	0.0835	0.0815	0.0966	0.1059	0.1084	0.1047	0.0993	0.1058	0.104	0.1088	0.1024	0.1095	0.0828	0.0824	0.6161	0.6403	0.6645	0.6684	0.6911	0.1222	0.1208	0.1201	0.1184	0.1176	0.0819	0.0825	0.1127	0.1126	0.1116	0.0943	0.0916	0.0913	0.0896	0.1006	0.0921	0.0884	0.082
815	37	0.0829	0.0819	0.0811	0.0831	0.1105	0.1106	0.1012	0.0826	0.0828	0.0817	0.0927	0.0833	0.0815	0.1021	0.1057	0.1073	0.1024	0.0971	0.096	0.1014	0.0947	0.0952	0.0956	0.0824	0.0824	0.6279	0.6414	0.6693	0.6793	0.6934	0.1225	0.1231	0.1227	0.1193	0.1194	0.0819	0.0825	0.1116	0.1133	0.109	0.0901	0.0875	0.0857	0.0871	0.0885	0.0895	0.0877	0.0819
820	37	0.0831	0.082	0.081	0.0834	0.1144	0.1097	0.1011	0.0828	0.0827	0.0819	0.0853	0.0838	0.0815	0.0998	0.1046	0.108	0.1007	0.0973	0.0955	0.0953	0.091	0.0923	0.0914	0.0829	0.0824	0.6379	0.6552	0.6799	0.6916	0.7085	0.1286	0.125	0.1244	0.122	0.1215	0.0821	0.0824	0.1119	0.1079	0.1087	0.0873	0.0883	0.0858	0.0872	0.0864	0.0892	0.0862	0.0821
825	37	0.0828	0.082	0.0811	0.0988	0.1125	0.1054	0.1061	0.0829	0.084	0.0817	0.0958	0.0833	0.0811	0.1025	0.1052	0.1086	0.1027	0.0993	0.1026	0.1079	0.1015	0.1016	0.1148	0.0824	0.082	0.6447	0.6595	0.6825	0.6886	0.7129	0.1322	0.1293	0.1269	0.1257	0.125	0.0819	0.0821	0.1117	0.1101	0.1082	0.0946	0.0966	0.0897	0.0882	0.0916	0.0903	0.0875	0.0818
830	37	0.083	0.0819	0.081	0.0905	0.1144	0.1087	0.1019	0.0827	0.0827	0.0817	0.0886	0.0835	0.0816	0.0946	0.1056	0.1086	0.1029	0.0971	0.1	0.0939	0.0908	0.0914	0.0955	0.0827	0.0824	0.6562	0.6674	0.6929	0.6962	0.723	0.1347	0.1325	0.1322	0.1282	0.1274	0.0821	0.0825	0.1122	0.1192	0.1111	0.0918	0.0869	0.0862	0.088	0.0867	0.0897	0.0869	0.0819
835	37	0.0829	0.0818	0.081	0.0885	0.1056	0.1098	0.1046	0.0828	0.083	0.0818	0.09	0.0834	0.0815	0.102	0.1057	0.1086	0.1021	0.0972	0.0962	0.0923	0.0945	0.0914	0.0938	0.0828	0.0824	0.6651	0.6806	0.707	0.7085	0.7284	0.1337	0.1359	0.1346	0.1318	0.1308	0.0821	0.0825	0.1111	0.1168	0.1133	0.0918	0.0866	0.0864	0.0882	0.0892	0.09	0.0876	0.0821
840	37	0.083	0.082	0.0811	0.0859	0.1125	0.1101	0.1056	0.0827	0.0828	0.082	0.0882	0.0835	0.0814	0.0939	0.1058	0.1077	0.1026	0.0972	0.0944	0.0965	0.093	0.0951	0.0932	0.0828	0.0822	0.6735	0.6906	0.7164	0.7192	0.738	0.1335	0.1363	0.1385	0.1347	0.1335	0.0821	0.0824	0.1089	0.1147	0.1104	0.09	0.0872	0.0866	0.0883	0.0887	0.0903	0.0871	0.082
845	37	0.0828	0.082	0.0811	0.0881	0.1131	0.1094	0.1035	0.0828	0.0829	0.0818	0.0844	0.0836	0.0814	0.1012	0.1067	0.107	0.1018	0.0961	0.093	0.0932	0.0912	0.0919	0.093	0.0829	0.0822	0.6865	0.7023	0.7268	0.7282	0.7479	0.1356	0.1378	0.1414	0.1385	0.1342	0.082	0.0823	0.0893	0.1149	0.1104	0.0897	0.0874	0.0869	0.0883	0.0871	0.0905	0.0874	0.0821
850	37	0.0829	0.0819	0.0811	0.0982	0.108	0.1038	0.1004	0.0828	0.0839	0.0825	0.087	0.0836	0.0814	0.0955	0.1045	0.1085	0.1028	0.0965	0.1023	0.1047	0.0988	0.0947	0.1074	0.0827	0.0822	0.6925	0.7066	0.7353	0.7358	0.757	0.1391	0.1407	0.1432	0.1408	0.1371	0.0819	0.0823	0.1099	0.0913	0.0909	0.1016	0.0885	0.0916	0.0889	0.0926	0.0912	0.089	0.0819
855	37	0.0833	0.082	0.081	0.0941	0.1141	0.1089	0.0937	0.0829	0.0829	0.0827	0.0941	0.0836	0.082	0.1021	0.1044	0.1086	0.1044	0.097	0.1105	0.1036	0.1111	0.105	0.0985	0.0828	0.0826	0.7002	0.7149	0.7414	0.7397	0.7622	0.1416	0.1434	0.1457	0.1431	0.1398	0.082	0.0829	0.1133	0.0891	0.088	0.1045	0.1013	0.0956	0.0891	0.0875	0.0912	0.0902	0.082
860	37	0.0833	0.0819	0.081	0.0919	0.1073	0.1102	0.1074	0.0827	0.0828	0.083	0.1016	0.0836	0.0819	0.0963	0.1048	0.1074	0.1042	0.0994	0.115	0.111	0.1116	0.1037	0.114	0.0828	0.0826	0.7112	0.73	0.7593	0.7619	0.7831	0.1402	0.142	0.1481	0.1433	0.1424	0.0821	0.0829	0.1121	0.0896	0.0887	0.1053	0.0893	0.1019	0.0896	0.0878	0.0926	0.093	0.082
865	37	0.0828	0.0819	0.0812	0.0886	0.1129	0.1117	0.11	0.0828	0.0829	0.0851	0.1094	0.0834	0.0812	0.0994	0.105	0.103	0.1022	0.1012	0.0953	0.096	0.0937	0.1156	0.1147	0.0828	0.0822	0.7221	0.7399	0.7659	0.765	0.7904	0.1479	0.1438	0.1483	0.1452	0.1435	0.0821	0.0821	0.1082	0.0895	0.0885	0.1139	0.1084	0.1111	0.104	0.1116	0.1126	0.1064	0.082
870	37	0.083	0.082	0.081	0.0856	0.1122	0.1117	0.0997	0.0826	0.0827	0.0817	0.0882	0.0836	0.0816	0.0906	0.1028	0.1057	0.1016	0.099	0.0958	0.0961	0.0944	0.104	0.1151	0.0829	0.0821	0.732	0.7496	0.7757	0.7727	0.798	0.1533	0.1475	0.1499	0.1464	0.1451	0.082	0.0825	0.0957	0.0899	0.089	0.1055	0.0894	0.1016	0.0902	0.0883	0.0919	0.089	0.082
875	37	0.0833	0.0819	0.0811	0.0873	0.1079	0.111	0.1003	0.0827	0.083	0.0824	0.0854	0.0835	0.082	0.1008	0.1044	0.1071	0.1035	0.1001	0.0963	0.0957	0.0954	0.1148	0.1158	0.0827	0.0828	0.7408	0.7627	0.7901	0.789	0.8147	0.1558	0.1519	0.1538	0.1475	0.1481	0.082	0.0829	0.0967	0.0902	0.0896	0.1054	0.0988	0.1118	0.0971	0.0905	0.0961	0.0921	0.0821
880	37	0.0833	0.0821	0.0811	0.084	0.113	0.1105	0.0993	0.0828	0.0829	0.0819	0.0915	0.0835	0.0819	0.096	0.1032	0.1083	0.1031	0.1	0.0969	0.0963	0.0955	0.1129	0.1152	0.0826	0.0826	0.7478	0.7713	0.7979	0.7997	0.8206	0.157	0.1536	0.1557	0.1517	0.1516	0.082	0.0828	0.09	0.0908	0.0899	0.1089	0.093	0.1124	0.091	0.0891	0.0929	0.0897	0.0819
885	37	0.0833	0.0822	0.0811	0.0908	0.1153	0.1072	0.1031	0.0829	0.0828	0.082	0.0881	0.0836	0.0819	0.0952	0.1044	0.1088	0.1025	0.0997	0.0977	0.097	0.0962	0.0972	0.0971	0.0829	0.0826	0.7544	0.7816	0.81	0.8105	0.8328	0.1589	0.1583	0.1588	0.1553	0.1545	0.082	0.0828	0.0905	0.0908	0.0903	0.0914	0.1102	0.0932	0.0926	0.0924	0.0934	0.09	0.0819
890	37	0.0831	0.0821	0.0812	0.0893	0.1129	0.1103	0.105	0.0828	0.0829	0.0821	0.0915	0.0834	0.0817	0.0943	0.1053	0.1078	0.1028	0.1003	0.0985	0.098	0.0971	0.0977	0.1006	0.0828	0.0825	0.7586	0.7931	0.8201	0.8205	0.8408	0.163	0.1615	0.1622	0.159	0.1559	0.0819	0.0828	0.0912	0.0917	0.091	0.0911	0.1059	0.0899	0.1018	0.0937	0.0937	0.0904	0.0821
895	37	0.0833	0.0821	0.081	0.096	0.1151	0.1115	0.1048	0.0827	0.0828	0.084	0.1035	0.0835	0.0818	0.0983	0.105	0.1049	0.1032	0.1016	0.0992	0.0984	0.0981	0.0989	0.0982	0.0827	0.0826	0.7709	0.8044	0.8295	0.8334	0.8535	0.1682	0.1634	0.1636	0.1613	0.1578	0.082	0.0829	0.0905	0.0917	0.0913	0.091	0.0912	0.0901	0.0953	0.1103	0.1188	0.1064	0.082
900	37	0.0835	0.0822	0.0811	0.0962	0.1137	0.1075	0.1094	0.0827	0.0829	0.0822	0.1031	0.0836	0.082	0.0911	0.1065	0.1077	0.103	0.1003	0.0998	0.0993	0.0991	0.0993	0.0992	0.0828	0.0829	0.7833	0.8024	0.8322	0.84	0.8605	0.1694	0.1668	0.1651	0.1637	0.1604	0.082	0.083	0.0912	0.0925	0.0918	0.0917	0.0917	0.0904	0.0992	0.1118	0.1038	0.0921	0.0819
905	37.1	0.083	0.082	0.0812	0.1021	0.1085	0.1111	0.1086	0.0827	0.0829	0.0818	0.0951	0.0836	0.0814	0.1021	0.106	0.1061	0.1024	0.0966	0.1004	0.1002	0.0999	0.1001	0.0997	0.0827	0.0823	0.791	0.8301	0.8549	0.8592	0.8786	0.1763	0.171	0.1681	0.1666	0.162	0.082	0.0824	0.0916	0.0927	0.0925	0.0925	0.0926	0.0911	0.0932	0.1025	0.1123	0.0952	0.082
910	37	0.0831	0.0821	0.0814	0.1023	0.1099	0.1101	0.1102	0.083	0.0839	0.0834	0.0886	0.0837	0.0815	0.1011	0.1065	0.1083	0.1029	0.0975	0.1014	0.1015	0.1014	0.1012	0.101	0.0828	0.0825	0.8033	0.834	0.8622	0.8678	0.8876	0.1792	0.1768	0.1727	0.1698	0.165	0.082	0.0826	0.0918	0.0936	0.0933	0.093	0.0929	0.0917	0.0938	0.1064	0.0961	0.0923	0.0821
915	37	0.0834	0.082	0.0812	0.1036	0.1084	0.1048	0.1104	0.0827	0.0828	0.0818	0.0965	0.0835	0.082	0.0932	0.1052	0.1085	0.1009	0.0987	0.1016	0.1019	0.1018	0.1021	0.1022	0.0826	0.0828	0.813	0.8495	0.8775	0.881	0.8995	0.1849	0.1814	0.1774	0.1728	0.1681	0.082	0.0829	0.0922	0.0937	0.0936	0.0937	0.0933	0.0922	0.094	0.0919	0.0963	0.0935	0.0819
920	37	0.0834	0.0821	0.0811	0.0922	0.1087	0.1104	0.1102	0.0833	0.0829	0.0825	0.0945	0.0836	0.0818	0.0998	0.1055	0.1075	0.1036	0.0987	0.1029	0.1031	0.1032	0.1034	0.1025	0.0828	0.0827	0.8187	0.8418	0.8753	0.8773	0.9029	0.1876	0.1866	0.1815	0.1784	0.1714	0.0821	0.083	0.0927	0.0943	0.0945	0.0941	0.0942	0.0928	0.0947	0.0925	0.0967	0.0936	0.0821
925	37	0.0832	0.082	0.0811	0.0883	0.1053	0.1074	0.1047	0.0829	0.0833	0.0818	0.0848	0.0836	0.0815	0.0997	0.1058	0.1047	0.1038	0.0988	0.1043	0.1047	0.1045	0.1046	0.1037	0.0829	0.0826	0.8365	0.8714	0.9016	0.9074	0.9241	0.1912	0.1914	0.1856	0.1827	0.1763	0.0819	0.0827	0.0939	0.0949	0.0952	0.0949	0.0949	0.0934	0.0953	0.0931	0.0972	0.0936	0.082
930	37	0.083	0.0822	0.0908	0.0901	0.1095	0.107	0.0989	0.0829	0.0829	0.0819	0.0932	0.0836	0.0815	0.1055	0.1049	0.0994	0.0999	0.0896	0.105	0.1054	0.1062	0.1057	0.1051	0.0828	0.0823	0.8441	0.8738	0.9061	0.9059	0.9266	0.1933	0.193	0.1882	0.1849	0.1792	0.082	0.0825	0.0941	0.0954	0.0958	0.0956	0.0954	0.0943	0.0963	0.0938	0.0993	0.0945	0.0819
935	37	0.0832	0.0819	0.0811	0.091	0.1138	0.1056	0.0948	0.0826	0.0829	0.0824	0.0882	0.0835	0.0819	0.0942	0.1056	0.1075	0.1028	0.0969	0.1067	0.1069	0.1071	0.1071	0.1067	0.083	0.0823	0.8438	0.874	0.9063	0.9076	0.9261	0.199	0.1976	0.1945	0.1919	0.1834	0.0819	0.0828	0.0952	0.0961	0.0966	0.0966	0.0965	0.095	0.0969	0.0943	0.0986	0.0999	0.0821
940	37	0.0834	0.0821	0.0866	0.0934	0.1122	0.1088	0.1025	0.0827	0.0831	0.082	0.1056	0.0836	0.082	0.1053	0.1069	0.1014	0.1024	0.097	0.1094	0.1083	0.1107	0.1092	0.1082	0.0829	0.0828	0.8486	0.8927	0.9219	0.926	0.9415	0.2048	0.2014	0.1985	0.1972	0.1883	0.0821	0.0829	0.095	0.0967	0.097	0.0973	0.0971	0.0956	0.0978	0.0952	0.0997	0.096	0.0818
945	37	0.0831	0.0819	0.0811	0.0972	0.1126	0.1099	0.0984	0.0827	0.083	0.0825	0.0926	0.0836	0.0817	0.1005	0.1051	0.1073	0.1021	0.0971	0.1119	0.1121	0.1126	0.1119	0.111	0.0829	0.0825	0.8541	0.901	0.9317	0.9356	0.951	0.2119	0.2093	0.2014	0.2001	0.1915	0.082	0.0826	0.0957	0.0977	0.0973	0.0976	0.0973	0.0962	0.0983	0.0956	0.1002	0.0994	0.0819
950	37	0.0834	0.082	0.0812	0.1006	0.1151	0.1082	0.1018	0.083	0.0829	0.0829	0.0939	0.0835	0.082	0.1017	0.1047	0.1078	0.1003	0.0984	0.1157	0.1137	0.1151	0.1146	0.1129	0.0828	0.083	0.8633	0.9096	0.9416	0.949	0.9625	0.2214	0.2155	0.2074	0.2049	0.1948	0.082	0.083	0.0967	0.099	0.0995	0.0986	0.0986	0.0973	0.0994	0.0965	0.1016	0.11	0.082
955	37	0.0831	0.082	0.0814	0.1022	0.1066	0.1082	0.1068	0.0827	0.0839	0.0826	0.0939	0.0837	0.0814	0.0994	0.1065	0.1034	0.1029	0.097	0.1178	0.119	0.1173	0.1155	0.114	0.083	0.0824	0.8752	0.9245	0.951	0.96	0.9691	0.2252	0.2234	0.2163	0.2101	0.1993	0.0821	0.0823	0.0968	0.099	0.0992	0.0994	0.0993	0.0979	0.1002	0.0974	0.102	0.0976	0.0818
960	37	0.0832	0.0819	0.0814	0.0992	0.109	0.1092	0.0991	0.0829	0.0833	0.0818	0.091	0.0836	0.0818	0.0988	0.1063	0.1004	0.1024	0.0956	0.122	0.1213	0.1199	0.1181	0.1171	0.0831	0.0828	0.8825	0.9335	0.9633	0.9726	0.9879	0.2321	0.2304	0.2251	0.2146	0.2043	0.0823	0.0827	0.0976	0.0999	0.1002	0.101	0.1005	0.099	0.1011	0.0983	0.1032	0.0986	0.0821
965	37	0.0831	0.0818	0.103	0.1166	0.1076	0.106	0.1079	0.0827	0.0839	0.0832	0.0928	0.0836	0.0815	0.0975	0.1039	0.1012	0.1011	0.0956	0.122	0.1234	0.1218	0.1204	0.1191	0.0827	0.0825	0.8891	0.942	0.9723	0.9838	0.9989	0.2378	0.2364	0.2307	0.2232	0.212	0.0819	0.0826	0.0981	0.1006	0.1009	0.1015	0.101	0.1	0.1022	0.0992	0.1038	0.0993	0.082
970	37	0.0832	0.0821	0.0816	0.1054	0.1102	0.109	0.1067	0.0827	0.0832	0.0837	0.1001	0.0836	0.0816	0.0975	0.1064	0.1059	0.1037	0.0982	0.1279	0.1301	0.1251	0.1246	0.1222	0.0826	0.0824	0.8985	0.9391	0.9811	0.9848	1.0105	0.2489	0.2412	0.2381	0.2323	0.2194	0.0819	0.0826	0.0987	0.1017	0.1022	0.1021	0.1024	0.1012	0.103	0.1002	0.1051	0.1003	0.0819
975	37	0.083	0.0819	0.0812	0.1058	0.1109	0.1077	0.0937	0.0827	0.0827	0.0824	0.0874	0.0834	0.0816	0.0987	0.1069	0.0972	0.1017	0.0922	0.128	0.1306	0.1283	0.1281	0.1261	0.0828	0.0822	0.909	0.9504	0.9948	0.9993	1.0234	0.2556	0.2502	0.2454	0.2391	0.2256	0.0819	0.0824	0.1004	0.103	0.1033	0.1031	0.1033	0.1024	0.104	0.101	0.1062	0.1012	0.0819
980	37	0.0832	0.082	0.0844	0.1042	0.1135	0.1072	0.1068	0.0826	0.083	0.0819	0.0927	0.0836	0.0817	0.1049	0.1067	0.0998	0.1	0.0961	0.1276	0.1299	0.1312	0.1311	0.1291	0.0829	0.0825	0.9215	0.96	1.0022	1.0029	1.0295	0.2616	0.2587	0.2542	0.2471	0.232	0.0819	0.0826	0.1021	0.1037	0.1046	0.1047	0.1044	0.1036	0.1049	0.1019	0.1075	0.1023	0.082
985	37	0.083	0.0818	0.0837	0.0991	0.1107	0.106	0.0976	0.0826	0.0829	0.0817	0.0882	0.0835	0.0816	0.105	0.105	0.1029	0.1008	0.0945	0.1315	0.134	0.1352	0.1346	0.1329	0.0827	0.0824	0.9181	0.9635	1.0085	1.0167	1.0425	0.2676	0.2654	0.2595	0.2543	0.2399	0.0822	0.0826	0.1051	0.1055	0.1068	0.1064	0.1061	0.105	0.1065	0.1034	0.1085	0.1032	0.0819
990	37	0.0834	0.082	0.0812	0.0947	0.1115	0.1084	0.0964	0.0826	0.0834	0.0818	0.0857	0.0836	0.0822	0.1042	0.1062	0.1029	0.1004	0.0947	0.1305	0.1348	0.1392	0.1345	0.1323	0.0828	0.0827	0.9371	0.9735	1.0219	1.0225	1.0531	0.28	0.2745	0.2687	0.2636	0.2464	0.082	0.083	0.107	0.1065	0.1077	0.1081	0.1071	0.1064	0.1078	0.1046	0.1105	0.1045	0.082
995	37	0.0829	0.0818	0.0823	0.0955	0.1095	0.1083	0.1088	0.0825	0.083	0.0817	0.0937	0.0835	0.0813	0.103	0.1072	0.0996	0.0975	0.0928	0.1327	0.135	0.1388	0.1358	0.1349	0.0826	0.0821	0.9431	0.9833	1.0306	1.028	1.0592	0.2872	0.2813	0.2762	0.2725	0.2518	0.0821	0.0821	0.1116	0.1097	0.1105	0.1101	0.1083	0.1075	0.1093	0.1058	0.1115	0.1055	0.0819
1000	37	0.083	0.0818	0.0811	0.0979	0.107	0.1039	0.1034	0.0826	0.0834	0.0816	0.0921	0.0835	0.0817	0.1032	0.1065	0.1	0.1008	0.0935	0.1362	0.1385	0.1403	0.1385	0.1369	0.0828	0.0823	0.9529	0.995	1.0392	1.043	1.0636	0.2961	0.2925	0.2861	0.2808	0.2603	0.082	0.0826	0.1123	0.1113	0.1119	0.1135	0.11	0.1093	0.111	0.1072	0.1129	0.1068	0.0819
1005	37	0.083	0.0819	0.081	0.0926	0.1095	0.1068	0.0971	0.0826	0.0838	0.0818	0.0941	0.0834	0.0814	0.1039	0.1063	0.1032	0.1008	0.0941	0.1419	0.1467	0.1449	0.1426	0.1397	0.0825	0.0823	0.9597	1.0037	1.0478	1.0562	1.0792	0.3072	0.3049	0.2965	0.2901	0.269	0.082	0.0826	0.1147	0.1149	0.1176	0.1159	0.1139	0.1115	0.1135	0.109	0.1164	0.1081	0.082
1010	37	0.083	0.0828	0.1072	0.1094	0.11	0.1077	0.1015	0.0827	0.0829	0.0818	0.0929	0.0834	0.0816	0.1063	0.102	0.0975	0.0938	0.0887	0.1452	0.1505	0.1456	0.1449	0.1426	0.0827	0.0823	0.9731	1.0121	1.056	1.0682	1.0904	0.3161	0.3141	0.3046	0.3006	0.2752	0.0821	0.0825	0.1157	0.1169	0.1207	0.1183	0.116	0.1138	0.1165	0.111	0.1178	0.1098	0.082
1015	37	0.0829	0.0817	0.081	0.0894	0.1078	0.1098	0.1065	0.0827	0.0828	0.0819	0.0901	0.0834	0.0814	0.105	0.1059	0.1032	0.0999	0.0971	0.1474	0.1522	0.1463	0.1483	0.1438	0.0827	0.0822	0.9861	1.0244	1.0708	1.0809	1.102	0.3256	0.322	0.311	0.3074	0.2833	0.0821	0.0824	0.1162	0.1212	0.1231	0.1227	0.1194	0.1152	0.1182	0.1126	0.1203	0.1115	0.0818
1020	37	0.083	0.0817	0.1033	0.0935	0.1106	0.1092	0.1074	0.0827	0.0832	0.0823	0.103	0.0834	0.0815	0.1065	0.1057	0.0997	0.0981	0.0945	0.1503	0.1542	0.1526	0.1521	0.1483	0.0826	0.0823	0.9992	1.0359	1.0809	1.0953	1.115	0.3347	0.3313	0.3207	0.3154	0.2917	0.082	0.0825	0.1171	0.123	0.1228	0.1274	0.1231	0.1179	0.1214	0.1157	0.122	0.1134	0.082
1025	37	0.083	0.0819	0.0811	0.0913	0.1046	0.1087	0.0976	0.0827	0.0829	0.0817	0.093	0.0835	0.0815	0.1025	0.106	0.1026	0.0983	0.0959	0.1526	0.1561	0.1562	0.1559	0.152	0.0828	0.0823	1.0114	1.0492	1.0917	1.1061	1.1262	0.3438	0.3454	0.3301	0.3239	0.3007	0.0821	0.0823	0.1189	0.1246	0.1253	0.127	0.1263	0.1209	0.1235	0.1191	0.1246	0.1161	0.0819
1030	37	0.0829	0.0832	0.0974	0.0925	0.102	0.1086	0.1057	0.0824	0.0828	0.0818	0.1035	0.0835	0.0816	0.1071	0.1046	0.0988	0.1009	0.0913	0.1566	0.1601	0.16	0.1595	0.1557	0.0828	0.0823	1.0195	1.0554	1.0983	1.1154	1.1322	0.3647	0.3581	0.344	0.3369	0.3135	0.0819	0.0825	0.1209	0.1257	0.1297	0.1281	0.1291	0.1265	0.1258	0.1215	0.1272	0.1183	0.0819
1035	37	0.0834	0.082	0.0812	0.1153	0.111	0.105	0.1031	0.0827	0.0829	0.083	0.0939	0.0835	0.0824	0.1041	0.1052	0.1033	0.1004	0.0955	0.1614	0.1655	0.1616	0.1627	0.159	0.083	0.0829	1.0294	1.0688	1.1063	1.1282	1.1433	0.3716	0.3733	0.3594	0.348	0.3208	0.0821	0.0832	0.1212	0.1269	0.1297	0.1295	0.1289	0.1313	0.1289	0.1235	0.1299	0.1201	0.0821
1040	37	0.083	0.0819	0.0812	0.0889	0.1092	0.1081	0.094	0.0826	0.083	0.0817	0.0897	0.0835	0.0814	0.1021	0.1071	0.1	0.1014	0.0947	0.1691	0.1729	0.1648	0.1647	0.1618	0.0826	0.0823	1.0352	1.074	1.1195	1.1278	1.1488	0.4003	0.3887	0.3761	0.3658	0.3365	0.082	0.0823	0.1252	0.1275	0.1312	0.1304	0.1313	0.1316	0.1319	0.127	0.1329	0.1226	0.0818
1045	37	0.0833	0.082	0.1026	0.1162	0.1101	0.1031	0.1124	0.0825	0.0827	0.0819	0.0946	0.0835	0.0821	0.1013	0.1061	0.1014	0.1011	0.0912	0.1719	0.1773	0.1696	0.17	0.1642	0.0826	0.0829	1.0496	1.0928	1.129	1.1509	1.1686	0.4056	0.3988	0.3868	0.3747	0.3425	0.0821	0.0829	0.1336	0.1304	0.1367	0.1354	0.1341	0.1348	0.1365	0.1316	0.1377	0.1271	0.0818
1050	37	0.083	0.0818	0.0811	0.0918	0.1091	0.1072	0.1046	0.0825	0.0827	0.0815	0.0896	0.0833	0.0818	0.1007	0.1065	0.1024	0.1013	0.0915	0.1766	0.1825	0.175	0.1741	0.1679	0.0825	0.0825	1.0662	1.1027	1.1405	1.1601	1.1796	0.4153	0.4131	0.3977	0.3885	0.3538	0.0821	0.0826	0.132	0.1304	0.1374	0.135	0.1344	0.1347	0.1393	0.1342	0.1391	0.1289	0.0819
1055	37	0.083	0.0819	0.081	0.1023	0.1055	0.1035	0.0984	0.0827	0.0827	0.0816	0.0833	0.0834	0.0816	0.1011	0.1052	0.1024	0.1002	0.0923	0.1795	0.1873	0.1794	0.1793	0.1731	0.0824	0.0823	1.0723	1.116	1.152	1.1694	1.182	0.429	0.4265	0.412	0.4005	0.3655	0.0821	0.0825	0.136	0.1322	0.1411	0.1385	0.1372	0.1375	0.1411	0.1357	0.1449	0.1316	0.082
1060	37	0.0832	0.0821	0.0812	0.0961	0.1087	0.1056	0.0934	0.0826	0.0828	0.0817	0.0908	0.0835	0.0819	0.1013	0.1066	0.099	0.102	0.0923	0.1843	0.193	0.1841	0.1839	0.1774	0.0828	0.0822	1.0866	1.1258	1.1631	1.1842	1.202	0.4447	0.4429	0.4302	0.4137	0.3782	0.0821	0.0826	0.1414	0.1429	0.1431	0.1433	0.1402	0.1392	0.1411	0.1362	0.1454	0.1344	0.0818
1065	37	0.0831	0.082	0.1037	0.1076	0.0995	0.1049	0.1109	0.0825	0.0828	0.0833	0.1026	0.0835	0.0817	0.1069	0.103	0.0984	0.1	0.0866	0.1921	0.2006	0.1921	0.1909	0.1816	0.0826	0.0822	1.0908	1.1367	1.1755	1.1937	1.2171	0.4604	0.4538	0.4446	0.434	0.3896	0.0821	0.0826	0.1418	0.143	0.147	0.1484	0.1418	0.1414	0.1441	0.1386	0.1476	0.1375	0.082
1070	37	0.0828	0.0817	0.081	0.0988	0.1109	0.1086	0.0943	0.0824	0.0827	0.0818	0.0921	0.0834	0.0815	0.101	0.1062	0.1035	0.1025	0.0939	0.1963	0.205	0.1974	0.1958	0.1862	0.0824	0.0824	1.103	1.1447	1.1842	1.2044	1.2226	0.4786	0.4754	0.4602	0.4456	0.4037	0.082	0.0824	0.1439	0.1488	0.1488	0.1518	0.1513	0.1451	0.1462	0.1411	0.1506	0.1428	0.082
1075	37	0.083	0.0821	0.0895	0.1147	0.1001	0.1037	0.109	0.0824	0.0827	0.0816	0.0879	0.0835	0.0815	0.1013	0.105	0.0993	0.102	0.0918	0.2	0.2077	0.2006	0.2023	0.1905	0.0825	0.0823	1.114	1.1597	1.1983	1.2151	1.2353	0.4939	0.4853	0.4752	0.4637	0.4174	0.082	0.0826	0.1499	0.1511	0.1556	0.1544	0.1542	0.1483	0.1481	0.1434	0.1518	0.1456	0.082
1080	37	0.0834	0.082	0.0812	0.0921	0.1092	0.1079	0.101	0.0825	0.0828	0.0817	0.0923	0.0836	0.0823	0.101	0.1063	0.0999	0.0994	0.0947	0.2038	0.2132	0.2079	0.2067	0.1984	0.0829	0.083	1.1246	1.1669	1.2027	1.2235	1.2446	0.5161	0.5033	0.4914	0.4823	0.4327	0.0821	0.083	0.1525	0.1557	0.1621	0.1575	0.1561	0.1538	0.1518	0.146	0.1547	0.1471	0.0821
1085	37	0.0832	0.0821	0.0815	0.107	0.1104	0.1074	0.1084	0.0826	0.0828	0.0817	0.0894	0.0836	0.0817	0.1017	0.1072	0.102	0.1026	0.0922	0.2116	0.2246	0.215	0.2147	0.2039	0.0828	0.0826	1.129	1.1761	1.2147	1.228	1.2542	0.5449	0.5258	0.511	0.4976	0.4474	0.0821	0.0828	0.1583	0.1607	0.166	0.1651	0.1583	0.1584	0.1587	0.1491	0.1575	0.1499	0.082
1090	37	0.0829	0.0819	0.0811	0.0852	0.1098	0.1009	0.0891	0.0825	0.0826	0.0816	0.0837	0.0835	0.0816	0.1005	0.1062	0.1028	0.0994	0.0932	0.2184	0.2279	0.2205	0.2226	0.2096	0.0827	0.0821	1.1461	1.1888	1.225	1.2451	1.2672	0.5625	0.5441	0.5303	0.5164	0.4656	0.082	0.0825	0.161	0.1645	0.1702	0.1702	0.1614	0.1589	0.164	0.1526	0.1615	0.1527	0.0818
1095	37	0.0835	0.0821	0.1228	0.1008	0.1096	0.1035	0.1071	0.0826	0.083	0.0823	0.099	0.0835	0.0824	0.1075	0.1033	0.0997	0.1009	0.0941	0.2305	0.2398	0.2308	0.2315	0.2175	0.0827	0.0831	1.1449	1.1936	1.2329	1.2462	1.2711	0.5913	0.5694	0.5504	0.5324	0.4862	0.0821	0.0831	0.1584	0.1685	0.1739	0.1755	0.1688	0.1643	0.1663	0.158	0.1666	0.1536	0.0821
1100	37	0.0833	0.0819	0.0813	0.106	0.1001	0.1113	0.1035	0.0824	0.0827	0.0816	0.0996	0.0835	0.0818	0.099	0.1064	0.1048	0.0999	0.0966	0.2358	0.2473	0.2378	0.2399	0.2247	0.0827	0.0825	1.1515	1.2065	1.2414	1.2582	1.2789	0.6256	0.6015	0.5781	0.5585	0.5036	0.0821	0.0827	0.1561	0.1736	0.178	0.1782	0.1743	0.1689	0.1674	0.1624	0.1725	0.1564	0.082
1105	37	0.0831	0.0819	0.0811	0.0882	0.1125	0.1045	0.107	0.0824	0.0825	0.0816	0.093	0.0835	0.0818	0.1011	0.1072	0.1041	0.1027	0.0952	0.2447	0.2616	0.2507	0.2516	0.234	0.0829	0.0824	1.165	1.2134	1.25	1.2593	1.279	0.643	0.6238	0.5994	0.5771	0.5189	0.0822	0.0827	0.1671	0.1741	0.1855	0.1847	0.1827	0.1727	0.1726	0.1662	0.1771	0.1607	0.0822
1110	37	0.0829	0.0818	0.081	0.0968	0.1043	0.1097	0.0903	0.0826	0.0829	0.0816	0.0893	0.0837	0.0813	0.0973	0.1054	0.1038	0.0988	0.0968	0.2541	0.268	0.2594	0.2611	0.2391	0.0825	0.0821	1.1723	1.2201	1.2546	1.2611	1.2801	0.6735	0.6546	0.6294	0.6037	0.5382	0.0821	0.0822	0.1786	0.1815	0.1921	0.1847	0.1881	0.1796	0.1765	0.1697	0.1797	0.1644	0.0819
1115	37	0.0829	0.082	0.0811	0.096	0.1132	0.1035	0.1122	0.0825	0.0826	0.0817	0.0953	0.0835	0.0816	0.1004	0.1061	0.0991	0.1022	0.0911	0.2667	0.2799	0.268	0.269	0.2533	0.0828	0.0823	1.1771	1.2262	1.2541	1.2618	1.2767	0.698	0.6738	0.6537	0.6271	0.559	0.0821	0.0825	0.1826	0.1893	0.1935	0.1964	0.1893	0.1863	0.181	0.1737	0.1825	0.1687	0.082
1120	37	0.0829	0.0821	0.0968	0.1125	0.112	0.1035	0.1051	0.0825	0.0826	0.0816	0.0928	0.0835	0.0817	0.106	0.1022	0.0984	0.0986	0.0866	0.2785	0.2931	0.2788	0.2756	0.2611	0.0828	0.0823	1.1852	1.2305	1.257	1.2578	1.2756	0.7273	0.705	0.6813	0.6557	0.5817	0.0821	0.0824	0.1873	0.1931	0.1955	0.2006	0.196	0.1919	0.1877	0.1787	0.1881	0.1733	0.0821
1125	37	0.0834	0.0821	0.0812	0.1131	0.101	0.1107	0.1033	0.0825	0.0826	0.0817	0.094	0.0836	0.0825	0.0986	0.1073	0.1046	0.1028	0.0966	0.2939	0.3059	0.2923	0.2918	0.2734	0.0827	0.083	1.186	1.2244	1.2459	1.2515	1.2676	0.7641	0.7468	0.7251	0.6985	0.6226	0.0822	0.0831	0.196	0.2002	0.2072	0.2059	0.2039	0.2003	0.1927	0.182	0.1921	0.1759	0.0819
1130	37	0.0829	0.0818	0.0856	0.1276	0.1074	0.1043	0.113	0.0824	0.0827	0.0815	0.1008	0.0835	0.0813	0.1069	0.1034	0.0972	0.0958	0.0884	0.3016	0.3177	0.2986	0.2982	0.2793	0.0827	0.0823	1.192	1.2297	1.249	1.2537	1.2699	0.7912	0.7697	0.7433	0.7116	0.6382	0.0821	0.0823	0.1976	0.2027	0.2108	0.2072	0.2075	0.204	0.1998	0.1889	0.1986	0.1819	0.0821
1135	37	0.0827	0.0819	0.0811	0.1208	0.1112	0.1099	0.0902	0.0824	0.083	0.0832	0.0923	0.0833	0.0813	0.1004	0.106	0.1013	0.1015	0.0947	0.3122	0.3276	0.311	0.3118	0.2905	0.0826	0.082	1.2012	1.231	1.2528	1.2522	1.2701	0.82	0.7969	0.7731	0.7415	0.6642	0.0821	0.0821	0.2057	0.2105	0.2174	0.2101	0.2094	0.2112	0.2066	0.1964	0.2044	0.1858	0.0818
1140	37	0.083	0.0818	0.0811	0.0925	0.0969	0.1098	0.1088	0.0821	0.0824	0.0814	0.0868	0.0835	0.0817	0.0982	0.1071	0.1055	0.1032	0.0964	0.3232	0.3406	0.3251	0.3196	0.2993	0.0827	0.0824	1.2005	1.2313	1.2509	1.2509	1.2695	0.8511	0.8289	0.805	0.7715	0.6939	0.082	0.0826	0.2151	0.2138	0.227	0.2247	0.2123	0.2159	0.2104	0.203	0.2106	0.1921	0.0819
1145	37	0.0832	0.082	0.081	0.0916	0.1077	0.1051	0.1004	0.0823	0.0826	0.0815	0.0941	0.0835	0.0818	0.0975	0.1069	0.1081	0.1042	0.0975	0.3376	0.3554	0.3338	0.3373	0.3126	0.0826	0.0826	1.1972	1.2249	1.243	1.2454	1.2634	0.8751	0.8538	0.8302	0.7953	0.7172	0.0822	0.0828	0.2201	0.2177	0.2315	0.2314	0.2226	0.2216	0.2166	0.2096	0.2166	0.1963	0.082
1150	37	0.0828	0.0818	0.081	0.0947	0.1102	0.1093	0.1064	0.0822	0.0826	0.0815	0.0923	0.0835	0.0813	0.1048	0.1067	0.106	0.103	0.0964	0.3514	0.3714	0.3517	0.3445	0.3239	0.0826	0.0822	1.1985	1.2256	1.2464	1.243	1.2626	0.904	0.8845	0.8583	0.8257	0.7455	0.082	0.0822	0.2294	0.2298	0.2386	0.2378	0.2323	0.2281	0.2229	0.2136	0.2228	0.2019	0.0819
1155	37	0.083	0.0819	0.081	0.0944	0.1054	0.1043	0.0907	0.0821	0.0826	0.0813	0.0914	0.0835	0.0818	0.1039	0.1074	0.1022	0.1018	0.0971	0.3696	0.3897	0.3695	0.3624	0.3383	0.0826	0.0823	1.1952	1.2262	1.2432	1.2456	1.2622	0.9269	0.9141	0.8881	0.8534	0.7691	0.0821	0.0825	0.2356	0.2407	0.2494	0.2505	0.2404	0.235	0.2317	0.2188	0.23	0.2072	0.0819
1160	37	0.0833	0.0819	0.081	0.1038	0.1141	0.1103	0.1085	0.0821	0.0825	0.0812	0.0965	0.0835	0.0823	0.1043	0.1063	0.102	0.102	0.0975	0.3787	0.4029	0.3789	0.3709	0.3437	0.0826	0.0829	1.1976	1.2239	1.2429	1.241	1.2587	0.9525	0.9441	0.9176	0.8848	0.8024	0.0821	0.0832	0.242	0.2472	0.2542	0.2523	0.2462	0.2426	0.2389	0.2248	0.2374	0.2139	0.0818
1165	37	0.083	0.0818	0.0812	0.0965	0.0948	0.1031	0.0913	0.0821	0.0825	0.0812	0.091	0.0835	0.0814	0.1039	0.1062	0.1041	0.1015	0.0961	0.4047	0.42	0.3981	0.3914	0.3629	0.0826	0.0822	1.1941	1.2202	1.2402	1.2386	1.2555	0.9736	0.9693	0.9425	0.9093	0.8297	0.0821	0.0822	0.2488	0.2579	0.2652	0.2596	0.2551	0.2546	0.2461	0.2336	0.2456	0.2204	0.0818
1170	37	0.0832	0.0819	0.081	0.1055	0.1143	0.1101	0.1128	0.082	0.0824	0.0817	0.0904	0.0835	0.0821	0.1021	0.1059	0.1041	0.1013	0.097	0.4182	0.4354	0.4135	0.4101	0.3788	0.0826	0.0831	1.1969	1.2219	1.2425	1.2397	1.2572	0.9945	0.9953	0.9715	0.9376	0.8571	0.0821	0.0831	0.2555	0.2599	0.2706	0.2722	0.2637	0.2643	0.2576	0.241	0.2538	0.2289	0.0821
1175	37	0.0828	0.0817	0.081	0.1092	0.1132	0.1097	0.1105	0.082	0.0824	0.0816	0.0932	0.0835	0.0814	0.1014	0.1059	0.1048	0.103	0.0965	0.4345	0.4564	0.4331	0.4303	0.395	0.0826	0.0822	1.1911	1.2204	1.2385	1.2384	1.2542	1.0106	1.0163	0.9953	0.9632	0.8827	0.0821	0.0822	0.2674	0.2725	0.2823	0.2856	0.2757	0.2739	0.268	0.2499	0.2649	0.238	0.0821
1180	37	0.0833	0.082	0.081	0.1009	0.0961	0.1076	0.1056	0.082	0.0823	0.0815	0.0925	0.0836	0.0821	0.1015	0.1073	0.1006	0.1021	0.0969	0.4484	0.4765	0.4496	0.4449	0.4072	0.0828	0.083	1.1919	1.2181	1.2378	1.2359	1.2524	1.0377	1.0413	1.0242	0.9935	0.9131	0.0822	0.083	0.2784	0.2776	0.2937	0.2873	0.2881	0.2849	0.276	0.2603	0.2724	0.2447	0.082
1185	37	0.0831	0.0818	0.0809	0.0963	0.1095	0.1031	0.0996	0.0821	0.0823	0.0812	0.0961	0.0835	0.0819	0.1011	0.1066	0.1041	0.103	0.0957	0.4671	0.4965	0.4674	0.4646	0.4228	0.0827	0.0824	1.1881	1.2157	1.2365	1.2324	1.2488	1.0574	1.0592	1.0448	1.021	0.9427	0.0821	0.0829	0.2859	0.2945	0.3059	0.3052	0.296	0.2936	0.2869	0.2714	0.2842	0.2546	0.0821
1190	37	0.0828	0.0826	0.0808	0.0916	0.1095	0.1076	0.1072	0.0855	0.0843	0.084	0.0852	0.0835	0.0813	0.1077	0.1035	0.0984	0.0968	0.0827	0.4876	0.5152	0.4831	0.4789	0.439	0.0826	0.0822	1.1873	1.2137	1.2345	1.232	1.249	1.0775	1.0818	1.0669	1.0443	0.9678	0.0821	0.0823	0.2916	0.3003	0.3117	0.3133	0.302	0.3037	0.2979	0.2819	0.2963	0.2633	0.0819
1195	37	0.0834	0.0819	0.0811	0.1116	0.1123	0.1075	0.0953	0.0833	0.0839	0.083	0.1007	0.0835	0.0822	0.1019	0.1067	0.1027	0.0992	0.0968	0.514	0.5436	0.5088	0.5115	0.4612	0.0825	0.083	1.1826	1.212	1.23	1.2282	1.2444	1.0934	1.1001	1.0858	1.0641	0.9972	0.0822	0.0831	0.3028	0.3133	0.3228	0.3254	0.3148	0.3176	0.3097	0.2917	0.3061	0.2731	0.0819
1200	37	0.0834	0.082	0.0811	0.1039	0.1143	0.1091	0.0879	0.0835	0.0838	0.0827	0.0957	0.0836	0.0823	0.1021	0.1073	0.1023	0.1023	0.0979	0.5321	0.5656	0.5295	0.5297	0.4809	0.0827	0.083	1.1867	1.2115	1.2321	1.2331	1.2479	1.1126	1.1191	1.105	1.0839	1.0159	0.0821	0.0831	0.318	0.3217	0.3263	0.3378	0.3265	0.3296	0.3227	0.3038	0.3224	0.2831	0.082
1205	37	0.083	0.0816	0.081	0.1089	0.0952	0.1055	0.1109	0.0833	0.0834	0.0814	0.0915	0.0835	0.0814	0.1003	0.1062	0.1056	0.1048	0.0984	0.5647	0.6036	0.5586	0.5558	0.5054	0.0825	0.0822	1.1808	1.2096	1.2277	1.2288	1.2436	1.1278	1.1346	1.1228	1.1049	1.0386	0.0821	0.0824	0.3218	0.3476	0.3558	0.3571	0.3397	0.3462	0.334	0.3151	0.33	0.2959	0.082
1210	37	0.0826	0.0817	0.0809	0.0992	0.1141	0.1039	0.0875	0.0826	0.0842	0.082	0.0913	0.0836	0.0811	0.1005	0.1061	0.1048	0.103	0.0978	0.5877	0.63	0.5872	0.5824	0.5264	0.0825	0.0819	1.1749	1.2018	1.2222	1.2224	1.2372	1.1441	1.1522	1.1405	1.1262	1.063	0.0821	0.0818	0.3331	0.3492	0.3687	0.3656	0.3547	0.3562	0.3475	0.3296	0.3402	0.3045	0.0819
1215	37	0.0832	0.0818	0.081	0.0987	0.1147	0.1087	0.0996	0.0829	0.0839	0.0823	0.0992	0.0834	0.082	0.1014	0.1059	0.0994	0.102	0.0973	0.619	0.662	0.6162	0.6112	0.5477	0.0825	0.0827	1.1768	1.2035	1.2228	1.2228	1.2378	1.1605	1.1688	1.1582	1.1432	1.0849	0.0821	0.0828	0.3431	0.3638	0.3753	0.3872	0.3694	0.3708	0.3623	0.3423	0.3534	0.3169	0.0818
1220	37	0.0828	0.0815	0.0808	0.1113	0.0974	0.1055	0.1099	0.0834	0.0833	0.0825	0.1002	0.0835	0.0811	0.101	0.1068	0.1017	0.101	0.0989	0.6501	0.6938	0.6444	0.6389	0.5694	0.0825	0.0822	1.1781	1.2045	1.2248	1.223	1.2392	1.1757	1.1851	1.1732	1.1594	1.1039	0.0822	0.0821	0.3536	0.3719	0.393	0.397	0.3813	0.3862	0.3744	0.3526	0.3649	0.3257	0.082
1225	37	0.0835	0.0818	0.0811	0.1037	0.1109	0.1062	0.0956	0.0835	0.0838	0.0819	0.0904	0.0836	0.0824	0.1013	0.1064	0.1034	0.1029	0.0983	0.6996	0.7384	0.6884	0.6816	0.6035	0.0825	0.083	1.1738	1.1989	1.2219	1.2147	1.2319	1.19	1.2021	1.1892	1.1757	1.1222	0.0822	0.0832	0.3766	0.4024	0.4202	0.4248	0.4018	0.4083	0.3931	0.3706	0.3826	0.3365	0.0818
1230
1235
1240
1245	37	0.0837	0.1099	0.081	0.0842	0.1134	0.105	0.1125	0.0846	0.0851	0.0819	0.0851	0.0839	0.0824				0.0826	0.0817				0.6686	0.6101	0.0834	0.083									1.1583	1.0989	0.0823	0.0829				0.4235	0.4127				0.3968	0.3532	0.082
1250	37	0.0837	0.0822	0.081	0.0845	0.1006	0.1099	0.1161	0.0844	0.085	0.082	0.094	0.0838	0.0826				0.0827	0.0823				0.7045	0.6396	0.0835	0.083									1.1825	1.1246	0.0824	0.083				0.454	0.4494				0.4016	0.3585	0.0821
1255	37	0.0835	0.082	0.081	0.0845	0.1057	0.1098	0.1038	0.0844	0.0851	0.0828	0.0915	0.0839	0.0823				0.0827	0.0892				0.7373	0.6617	0.0836	0.0828									1.1969	1.1417	0.0822	0.0827				0.4706	0.4627				0.4139	0.3718	0.082
1260	37	0.0833	0.0821	0.0809	0.0837	0.0834	0.1003	0.1019	0.084	0.085	0.0819	0.0961	0.0838	0.0818				0.0827	0.0895				0.7658	0.686	0.0837	0.0821									1.2076	1.1567	0.0822	0.0822				0.485	0.4756				0.4341	0.3865	0.0819
1265	37	0.0835	0.082	0.081	0.084	0.0841	0.0952	0.0988	0.085	0.0841	0.0821	0.1009	0.0838	0.0822				0.0826	0.0958				0.7961	0.7159	0.0838	0.0825									1.2206	1.1731	0.082	0.0826				0.509	0.4956				0.4523	0.4037	0.082
1270	37	0.0837	0.0819	0.0808	0.0841	0.1043	0.0836	0.1091	0.0843	0.0852	0.0823	0.087	0.0838	0.0826				0.0829	0.0902				0.8121	0.7489	0.0836	0.0827									1.2346	1.1877	0.0821	0.0829				0.5296	0.5184				0.4804	0.4261	0.082
1275	37	0.0834	0.0819	0.0809	0.0848	0.1123	0.1072	0.0889	0.0837	0.0856	0.0826	0.0892	0.0838	0.0822				0.0829	0.0943				0.8453	0.7787	0.0838	0.0827									1.2453	1.1992	0.0822	0.0825				0.5524	0.5377				0.502	0.4434	0.0822
1280	37	0.0837	0.082	0.0809	0.0843	0.0859	0.1034	0.114	0.0842	0.0847	0.0817	0.0838	0.0839	0.0827				0.0955	0.089				0.8772	0.808	0.0839	0.0825									1.2584	1.2151	0.082	0.083				0.5815	0.5619				0.5244	0.4616	0.0822
1285	37	0.0832	0.082	0.0808	0.0842	0.0882	0.1063	0.105	0.085	0.0843	0.0813	0.0917	0.084	0.0819				0.0989	0.0934				0.9112	0.8392	0.084	0.082									1.2696	1.2345	0.0821	0.0822				0.6088	0.5893				0.547	0.4837	0.0821
1290	37	0.0834	0.0822	0.0808	0.0838	0.1136	0.103	0.1142	0.0841	0.084	0.0815	0.0971	0.0841	0.0823				0.1055	0.1006				0.9353	0.8692	0.0841	0.0824									1.2757	1.2494	0.082	0.0825				0.6381	0.6149				0.5707	0.5046	0.0823
1295	37	0.0835	0.082	0.0807	0.0839	0.0831	0.1107	0.1125	0.0843	0.0842	0.0818	0.0835	0.0839	0.0824				0.1017	0.0829				0.9633	0.8996	0.0842	0.0825									1.281	1.2602	0.0822	0.0826				0.668	0.6397				0.5936	0.5262	0.0824
1300	37	0.0832	0.082	0.0808	0.0837	0.1029	0.1048	0.1134	0.0846	0.0847	0.0817	0.0844	0.084	0.0817				0.1018	0.0821				0.9916	0.9287	0.084	0.0822									1.2858	1.2685	0.0821	0.0821				0.7006	0.6709				0.6177	0.5474	0.0822
1305	37	0.0835	0.0826	0.0809	0.0833	0.1043	0.0961	0.1096	0.0836	0.0846	0.082	0.0887	0.0839	0.0825				0.0966	0.0825				1.0164	0.9523	0.0841	0.0828									1.2896	1.2732	0.0821	0.0829				0.7334	0.6964				0.643	0.5682	0.0823
1310	37	0.0832	0.0818	0.0807	0.0841	0.0926	0.1111	0.1047	0.0843	0.084	0.0824	0.084	0.0838	0.082				0.0965	0.0821				1.0392	0.9767	0.084	0.0821									1.2934	1.277	0.0821	0.0823				0.7626	0.7295				0.6766	0.592	0.0822
1315	37	0.0834	0.082	0.0814	0.0842	0.0949	0.1115	0.1139	0.0847	0.0844	0.0812	0.0885	0.084	0.0821				0.1007	0.0822				1.0605	1.0021	0.0839	0.0823									1.2977	1.2821	0.0822	0.0824				0.7925	0.7567				0.6992	0.6128	0.0822
1320	37	0.0836	0.0841	0.0813	0.0839	0.115	0.0978	0.1095	0.0843	0.0846	0.0823	0.0931	0.084	0.0825				0.0972	0.082				1.0796	1.0179	0.084	0.0829									1.2989	1.2842	0.0822	0.0828				0.8079	0.7931				0.7286	0.6394	0.0822
1325	37	0.0834	0.0821	0.081	0.0839	0.1036	0.1097	0.0911	0.0841	0.0853	0.0815	0.0899	0.0839	0.0822				0.0958	0.0822				1.1014	1.041	0.0839	0.0824									1.303	1.2877	0.082	0.0825				0.8428	0.8225				0.7552	0.6645	0.0823
1330	37	0.0836	0.0828	0.0809	0.0847	0.1125	0.1063	0.0916	0.0843	0.0841	0.0818	0.0924	0.0841	0.0823				0.1032	0.0822				1.1172	1.0603	0.0836	0.0825									1.3044	1.29	0.0822	0.0827				0.8482	0.8419				0.7853	0.6936	0.0821
1335	37	0.0836	0.0821	0.0809	0.085	0.0837	0.086	0.1082	0.0843	0.0848	0.0817	0.0816	0.0841	0.0823				0.0969	0.0823				1.1417	1.0838	0.0841	0.0824									1.3073	1.293	0.0821	0.0826				0.8832	0.8737				0.8128	0.7146	0.0823
1340	37	0.0834	0.0819	0.0808	0.0843	0.0864	0.0921	0.1133	0.0844	0.0838	0.0817	0.0845	0.084	0.0823				0.101	0.0821				1.1659	1.1051	0.0839	0.0823									1.3117	1.2966	0.082	0.0826				0.9128	0.9028				0.8382	0.7434	0.0822
1345	37	0.0832	0.0819	0.0809	0.0837	0.0975	0.0823	0.1146	0.0847	0.084	0.0814	0.0829	0.084	0.0822				0.1031	0.0824				1.1753	1.1243	0.0839	0.0822									1.3128	1.3004	0.082	0.0825				0.9372	0.9275				0.8646	0.7706	0.0822
1350	37	0.0835	0.0821	0.081	0.0845	0.0827	0.0863	0.1115	0.0847	0.0838	0.0818	0.0822	0.084	0.0822				0.0992	0.0823				1.19	1.14	0.0841	0.0826									1.3144	1.3028	0.0821	0.0827				0.9581	0.9448				0.8926	0.7996	0.0823
1355	37	0.0832	0.0821	0.0809	0.0844	0.0829	0.0999	0.0968	0.0846	0.0846	0.0816	0.0832	0.0841	0.0817				0.0931	0.0823				1.2056	1.1586	0.0839	0.0821									1.3164	1.3051	0.082	0.0821				0.9869	0.9715				0.9184	0.8264	0.0822
1360	37	0.083	0.0819	0.0808	0.0842	0.0827	0.0969	0.1137	0.0842	0.0848	0.0812	0.0826	0.084	0.0817				0.0935	0.0823				1.2207	1.1729	0.084	0.082									1.3178	1.3073	0.082	0.082				1.0195	1.0013				0.9419	0.8558	0.0823
1365	37	0.0829	0.0821	0.0809	0.0843	0.0827	0.1109	0.0965	0.0838	0.0847	0.0814	0.0833	0.084	0.0816				0.0993	0.0823				1.2367	1.1916	0.084	0.0822									1.321	1.3099	0.082	0.0818				1.0383	1.0206				0.9687	0.8842	0.0823
1370	37	0.0832	0.0821	0.0807	0.084	0.0827	0.1059	0.1116	0.084	0.0846	0.0811	0.0822	0.0841	0.0818				0.0995	0.0824				1.2485	1.2048	0.0838	0.0821									1.3267	1.3114	0.082	0.0821				1.0596	1.0461				0.9912	0.9087	0.0823
1375	37	0.0836	0.0822	0.0809	0.0846	0.0828	0.0949	0.0973	0.085	0.0849	0.0814	0.0819	0.084	0.0824				0.0925	0.0825				1.263	1.22	0.0841	0.0827									1.3294	1.3145	0.0821	0.0827				1.0798	1.0666				1.014	0.9358	0.0821
1380	37	0.0836	0.082	0.081	0.0843	0.1017	0.1054	0.1087	0.0843	0.0844	0.0825	0.0833	0.084	0.0822				0.0962	0.0824				1.2826	1.2331	0.0837	0.0825									1.3317	1.3153	0.0821	0.0826				1.0968	1.0846				1.0357	0.9614	0.0822
1385	37	0.0837	0.0823	0.0811	0.0848	0.0978	0.1108	0.1136	0.0842	0.0844	0.0823	0.0841	0.0841	0.0823				0.0834	0.0825				1.2948	1.2545	0.0841	0.0829									1.3332	1.3158	0.0822	0.0828				1.1138	1.1041				1.0566	0.9867	0.0822
1390	37	0.0835	0.0821	0.0809	0.084	0.0848	0.1117	0.0953	0.0851	0.0843	0.0821	0.0829	0.084	0.0821				0.0833	0.0823				1.3035	1.2685	0.0838	0.0823									1.334	1.3177	0.082	0.0824				1.1301	1.121				1.0759	1.0088	0.0821
1395	37	0.0833	0.082	0.081	0.0846	0.1141	0.1114	0.1132	0.0844	0.0843	0.0821	0.0926	0.084	0.082				0.0833	0.0826				1.3123	1.2806	0.084	0.0823									1.3361	1.3198	0.0821	0.0823				1.1467	1.1388				1.0963	1.0322	0.0822
1400	37	0.0832	0.082	0.0809	0.0849	0.1129	0.1111	0.0944	0.0843	0.0842	0.0819	0.089	0.0841	0.0817				0.0833	0.0826				1.3214	1.2918	0.084	0.0819									1.3378	1.3226	0.0821	0.0821				1.1656	1.1555				1.1153	1.0549	0.0822
1405	37	0.0834	0.082	0.0809	0.0838	0.0828	0.0932	0.0956	0.0841	0.0849	0.0817	0.0841	0.084	0.082				0.0834	0.0827				1.3281	1.2994	0.084	0.0822									1.3386	1.3239	0.082	0.0823				1.1783	1.1724				1.1312	1.0756	0.0822
1410	37	0.0837	0.0822	0.0813	0.0843	0.1088	0.0839	0.0914	0.084	0.085	0.0815	0.0835	0.084	0.0823				0.1026	0.083				1.3347	1.3075	0.0838	0.0825									1.3408	1.3288	0.0821	0.0827				1.1926	1.188				1.148	1.095	0.0823
1415	37	0.083	0.082	0.0814	0.084	0.0827	0.1068	0.0924	0.0847	0.0844	0.0818	0.084	0.0839	0.0815				0.103	0.0827				1.3393	1.3132	0.0838	0.082									1.3419	1.3291	0.0821	0.082				1.2084	1.2053				1.1633	1.1148	0.0821
1420	37	0.0832	0.0819	0.0815	0.0839	0.0827	0.1057	0.1144	0.084	0.0846	0.0815	0.0842	0.0841	0.0817				0.103	0.0827				1.3452	1.3189	0.0837	0.0818									1.3436	1.3306	0.0821	0.082				1.2179	1.2146				1.1779	1.1319	0.0822
1425	37	0.0833	0.0822	0.0809	0.0841	0.112	0.0853	0.1055	0.0847	0.0861	0.0823	0.0954	0.084	0.082				0.0991	0.0828				1.3516	1.325	0.0837	0.0822									1.3451	1.3319	0.0821	0.0822				1.2305	1.229				1.1906	1.1485	0.0822
1430	37	0.0835	0.082	0.0809	0.0844	0.1142	0.1082	0.1061	0.0844	0.0843	0.0813	0.0956	0.0841	0.0823				0.0916	0.0829				1.3558	1.3288	0.084	0.0825									1.3462	1.3335	0.0822	0.0827				1.2402	1.2407				1.2031	1.1643	0.0823
1435	37	0.0834	0.082	0.0807	0.0838	0.0922	0.1073	0.0872	0.0841	0.084	0.082	0.0867	0.0841	0.0819				0.1041	0.083				1.3602	1.3336	0.0839	0.082									1.3465	1.3356	0.0821	0.0822				1.2519	1.2501				1.2217	1.1785	0.0822
1440	37	0.0835	0.082	0.0809	0.0846	0.0827	0.0986	0.1138	0.0848	0.0853	0.0819	0.0834	0.0841	0.0822				0.0973	0.0831				1.3633	1.338	0.084	0.0823									1.3468	1.3374	0.082	0.0825				1.2634	1.2608				1.2339	1.188	0.0824
1445	37	0.0833	0.0819	0.0817	0.0841	0.0881	0.0963	0.0916	0.0841	0.0845	0.0815	0.0863	0.0841	0.0817				0.1018	0.0831				1.3683	1.3428	0.0838	0.0822									1.3481	1.3392	0.0821	0.0821				1.2791	1.2742				1.2407	1.2088	0.0821
1450	37	0.0834	0.0819	0.081	0.084	0.0886	0.0987	0.0979	0.0843	0.0843	0.0821	0.0867	0.084	0.0821				0.0889	0.0831				1.372	1.3469	0.0838	0.0822									1.3482	1.3411	0.0822	0.0823				1.2926	1.2906				1.2457	1.2223	0.0821
1455	37	0.0837	0.0819	0.0809	0.084	0.1083	0.0827	0.0831	0.0843	0.0852	0.0822	0.0852	0.0839	0.0826				0.0839	0.0835				1.3765	1.3517	0.0836	0.0827									1.3491	1.3435	0.082	0.0829				1.2991	1.3007				1.2514	1.2314	0.082
1460	37	0.0833	0.0819	0.0811	0.0842	0.0827	0.1123	0.0843	0.0845	0.0848	0.0819	0.0865	0.0841	0.0818				0.0868	0.0833				1.3811	1.357	0.0838	0.0821									1.3502	1.3457	0.0821	0.0822				1.3055	1.307				1.2651	1.236	0.0822
1465	37	0.0834	0.0818	0.0811	0.0844	0.1072	0.0997	0.1117	0.0838	0.0846	0.0814	0.087	0.084	0.082				0.1008	0.0834				1.384	1.3601	0.0837	0.082									1.3501	1.3473	0.0819	0.0822				1.3103	1.3113				1.2709	1.2394	0.0821
1470	37	0.0837	0.082	0.0816	0.0836	0.1065	0.1086	0.0843	0.085	0.0848	0.082	0.0844	0.0841	0.0824				0.0903	0.0834				1.388	1.3639	0.0838	0.0826									1.3504	1.3502	0.0821	0.0828				1.3152	1.3166				1.2765	1.2433	0.0823
1475	37	0.0832	0.0819	0.0812	0.0843	0.0992	0.1116	0.113	0.0842	0.0853	0.0826	0.0892	0.084	0.0818				0.1012	0.0834				1.3915	1.3679	0.0837	0.0821									1.3507	1.3518	0.082	0.0821				1.321	1.321				1.2815	1.249	0.0821
1480	37	0.0835	0.0819	0.082	0.0843	0.0838	0.1073	0.0853	0.0847	0.085	0.0812	0.0849	0.0841	0.0822				0.0986	0.0836				1.394	1.3714	0.0839	0.0825									1.3508	1.354	0.0821	0.0825				1.3216	1.3264				1.2848	1.2602	0.0822
1485	37	0.0831	0.0819	0.0818	0.084	0.0829	0.1104	0.1119	0.0851	0.0846	0.0822	0.0826	0.0841	0.0815				0.1004	0.0835				1.3966	1.3745	0.0837	0.0818									1.3507	1.3552	0.082	0.0819				1.3264	1.3301				1.289	1.2682	0.0821
1490	37	0.0836	0.0819	0.0818	0.0843	0.111	0.1074	0.0937	0.0845	0.0848	0.0816	0.0883	0.084	0.0824				0.0848	0.0837				1.4059	1.3778	0.0838	0.0824									1.3506	1.3578	0.0821	0.0826				1.3282	1.3327				1.2923	1.2733	0.0822
1495	37	0.0836	0.0818	0.0814	0.0843	0.0949	0.0987	0.0858	0.0844	0.0841	0.0836	0.0845	0.0839	0.0824				0.0969	0.0837				1.4104	1.3808	0.0838	0.0826									1.35	1.3597	0.0822	0.0827				1.3292	1.3361				1.2951	1.2786	0.0821
1500	37	0.0836	0.0819	0.0809	0.0844	0.1093	0.0829	0.0847	0.0843	0.0849	0.0818	0.0932	0.084	0.0822				0.0879	0.0839				1.4127	1.384	0.0835	0.0823									1.3502	1.3614	0.0822	0.0825				1.3297	1.3369				1.2976	1.2814	0.082
1505	37	0.0837	0.0819	0.0809	0.0845	0.1027	0.089	0.0925	0.0845	0.0853	0.0816	0.0914	0.0841	0.0821				0.1037	0.0838				1.4132	1.3851	0.0836	0.0828									1.3488	1.3622	0.0821	0.0826				1.3301	1.3368				1.2992	1.2834	0.0821
1510	37	0.0834	0.0819	0.0817	0.0839	0.1164	0.0986	0.0832	0.0843	0.0839	0.0816	0.0824	0.0842	0.0819				0.0883	0.0839				1.4141	1.3886	0.0837	0.0824									1.3485	1.3636	0.0822	0.0824				1.3311	1.3378				1.3018	1.2871	0.0822
1515	37	0.0836	0.082	0.0813	0.0849	0.11	0.1095	0.098	0.0841	0.0845	0.0822	0.0877	0.0842	0.0825				0.099	0.0841				1.4147	1.3912	0.0837	0.0826									1.3473	1.3654	0.0822	0.0828				1.3318	1.3385				1.3035	1.2902	0.0822
1520	37	0.0834	0.0818	0.0816	0.0841	0.1119	0.0889	0.0886	0.0841	0.0836	0.0814	0.0896	0.0841	0.0819				0.094	0.0842				1.4167	1.3938	0.0836	0.0822									1.3463	1.3667	0.0823	0.0822				1.3317	1.3393				1.3065	1.2934	0.0821
1525	37	0.0836	0.082	0.0809	0.0846	0.1092	0.0896	0.112	0.0843	0.0843	0.0824	0.091	0.0842	0.0823				0.0963	0.0843				1.4176	1.396	0.0836	0.0824									1.3447	1.3684	0.0822	0.0826				1.333	1.3397				1.308	1.2953	0.0821
1530	37	0.0835	0.0819	0.0816	0.0842	0.1102	0.0913	0.0916	0.0839	0.0845	0.0813	0.0835	0.084	0.0827				0.0931	0.0845				1.4178	1.399	0.0836	0.0827									1.3434	1.3717	0.0822	0.0828				1.336	1.3409				1.3107	1.2988	0.0821
1535	37	0.0832	0.0818	0.0814	0.0846	0.108	0.0912	0.1123	0.0839	0.084	0.0809	0.0866	0.0839	0.0818				0.085	0.0846				1.4203	1.4032	0.0835	0.0822									1.3409	1.3724	0.082	0.0821				1.3554	1.343				1.3136	1.3028	0.0823
1540	37	0.0836	0.0817	0.0808	0.0841	0.0878	0.1027	0.0891	0.0844	0.0839	0.0821	0.0813	0.0841	0.0824				0.0855	0.0844				1.4202	1.4059	0.0836	0.0825									1.3369	1.3736	0.0821	0.0825				1.3595	1.344				1.3163	1.3077	0.082
1545	37	0.0836	0.0819	0.0815	0.0842	0.107	0.1108	0.0965	0.0844	0.0845	0.0818	0.0927	0.0841	0.0823				0.0989	0.0845				1.4215	1.4078	0.0837	0.0826									1.3357	1.3739	0.082	0.0826				1.3602	1.3615				1.3176	1.3102	0.0822
1550	37	0.0837	0.0819	0.0813	0.0837	0.098	0.0928	0.1123	0.0844	0.0849	0.0814	0.0843	0.0841	0.0826				0.0927	0.0848				1.4252	1.4104	0.0836	0.0825									1.3358	1.3763	0.0822	0.0829				1.3618	1.3673				1.3199	1.3138	0.0823
1555	37	0.0833	0.0819	0.0814	0.0842	0.1029	0.1082	0.0898	0.0849	0.0841	0.082	0.0826	0.0842	0.082				0.093	0.0846				1.4321	1.4137	0.0836	0.0823									1.3361	1.3774	0.0822	0.0823				1.3631	1.3689				1.3225	1.317	0.082
1560	37	0.0835	0.0819	0.0815	0.0842	0.1021	0.1076	0.1089	0.084	0.0844	0.0821	0.0852	0.084	0.0821				0.0886	0.0848				1.433	1.4155	0.0837	0.0823									1.3362	1.3789	0.0821	0.0825				1.3646	1.3701				1.3244	1.3195	0.0822
1565	37	0.0836	0.0819	0.0814	0.0846	0.1115	0.1051	0.1102	0.0842	0.0849	0.082	0.0851	0.0841	0.0823				0.0865	0.085				1.4339	1.4162	0.0837	0.0826									1.3363	1.3798	0.0821	0.0825				1.3663	1.3708				1.3257	1.3197	0.0823
1570	37	0.0834	0.082	0.0816	0.0842	0.0969	0.0871	0.1087	0.0845	0.0849	0.0816	0.085	0.0842	0.082				0.0992	0.0851				1.4337	1.4182	0.0837	0.0825									1.3362	1.3807	0.0824	0.0825				1.3682	1.3728				1.3275	1.3211	0.0822
1575	37	0.0835	0.0819	0.0817	0.0852	0.0935	0.092	0.0927	0.0841	0.0846	0.0818	0.0825	0.0841	0.0824				0.0892	0.0854				1.4347	1.4271	0.0838	0.0827									1.336	1.3821	0.0822	0.0828				1.3686	1.3742				1.3304	1.3247	0.0823
1580	37	0.0834	0.0821	0.0816	0.0844	0.1116	0.0832	0.0983	0.0847	0.0844	0.0816	0.0816	0.084	0.082				0.0854	0.0854				1.4355	1.4304	0.0838	0.0823									1.3371	1.3836	0.0821	0.0825				1.3708	1.3737				1.3342	1.3275	0.0824
1585	37	0.0833	0.0819	0.0816	0.0844	0.0849	0.1015	0.1047	0.0838	0.0845	0.0813	0.0839	0.0841	0.0821				0.0856	0.0856				1.4354	1.4316	0.0839	0.0823									1.3366	1.3845	0.0821	0.0822				1.3714	1.3745				1.3362	1.3299	0.0824
1590	37	0.0836	0.0821	0.0808	0.085	0.0916	0.0964	0.0882	0.0845	0.0843	0.082	0.0856	0.0841	0.0825				0.0857	0.0859				1.4364	1.4329	0.084	0.0826									1.3371	1.3861	0.0821	0.0828				1.3732	1.3771				1.3387	1.3322	0.0824
1595	37	0.0837	0.0821	0.0815	0.085	0.1097	0.0825	0.1119	0.085	0.0853	0.082	0.0824	0.0842	0.0825				0.0857	0.0859				1.4364	1.4345	0.0839	0.0826									1.338	1.3867	0.0821	0.0827				1.3732	1.3772				1.3409	1.3338	0.0823
1600	37	0.0836	0.0821	0.0813	0.0839	0.0974	0.0822	0.0862	0.0841	0.0837	0.0819	0.0829	0.0841	0.0823				0.086	0.0861				1.4373	1.4339	0.0841	0.0826									1.3386	1.3877	0.0821	0.0827				1.3756	1.3791				1.3432	1.3363	0.0824
1605	37	0.0834	0.082	0.0814	0.0841	0.0934	0.0833	0.1133	0.0848	0.0853	0.0814	0.0854	0.084	0.082				0.0859	0.0864				1.4376	1.4346	0.0839	0.0825									1.3398	1.3887	0.0821	0.0825				1.3776	1.3803				1.345	1.3388	0.0822
1610	37	0.0836	0.082	0.0816	0.0846	0.0845	0.1045	0.1106	0.0845	0.0844	0.0819	0.0838	0.0842	0.0824				0.0859	0.0864				1.4384	1.4419	0.0839	0.0826									1.3404	1.3901	0.0821	0.0827				1.3782	1.3813				1.3467	1.3403	0.0823
1615	37	0.0834	0.0819	0.0811	0.0843	0.0834	0.0822	0.1022	0.0847	0.0844	0.0815	0.0823	0.084	0.082				0.0859	0.0866				1.4388	1.4435	0.0838	0.0824									1.3413	1.3906	0.082	0.0824				1.3797	1.382				1.3487	1.3421	0.0822
1620	37	0.0835	0.082	0.0818	0.0845	0.1155	0.1083	0.0883	0.084	0.085	0.0821	0.0839	0.0842	0.0822				0.0861	0.0869				1.4408	1.4447	0.0839	0.0827									1.3418	1.3912	0.0822	0.0825				1.3801	1.3829				1.3506	1.3438	0.0822
1625	37	0.0834	0.0818	0.0813	0.0842	0.0828	0.088	0.1107	0.0852	0.0848	0.0827	0.0837	0.0841	0.0822				0.0865	0.0869				1.4414	1.444	0.0839	0.0823									1.3426	1.3927	0.0821	0.0825				1.3806	1.3841				1.3522	1.3451	0.0822
1630	37	0.0836	0.0819	0.0813	0.0844	0.1027	0.0963	0.0923	0.0855	0.0845	0.0816	0.0816	0.0841	0.0824				0.0863	0.0869				1.4433	1.4449	0.0836	0.0827									1.3441	1.3927	0.0821	0.0827				1.3819	1.385				1.353	1.3469	0.0821
1635	37	0.0837	0.0819	0.0816	0.084	0.1151	0.0885	0.111	0.0837	0.0844	0.0817	0.082	0.084	0.0824				0.0865	0.0873				1.4437	1.4434	0.0837	0.0827									1.3449	1.3939	0.0821	0.0826				1.3839	1.3858				1.3536	1.3472	0.082
1640	37	0.0838	0.0822	0.0818	0.0846	0.102	0.0858	0.0885	0.0854	0.0845	0.0822	0.0818	0.0842	0.0823				0.0869	0.0875				1.4451	1.4442	0.0837	0.0826									1.3465	1.3948	0.082	0.0827				1.3849	1.3873				1.3556	1.3495	0.0821
1645	37	0.0837	0.082	0.0817	0.0838	0.0999	0.1124	0.0861	0.0841	0.0844	0.0818	0.0838	0.0844	0.0823				0.087	0.0877				1.4452	1.4438	0.0839	0.0826									1.3465	1.3963	0.0822	0.0827				1.3852	1.3879				1.3563	1.3512	0.0822
1650	37	0.0834	0.0819	0.0817	0.0847	0.0831	0.1121	0.1095	0.0839	0.0852	0.0813	0.0856	0.0843	0.0822				0.087	0.088				1.446	1.4436	0.0838	0.0825									1.348	1.3982	0.0822	0.0825				1.3859	1.3888				1.3581	1.3528	0.0821
1655	37	0.0837	0.082	0.0808	0.0846	0.0829	0.0831	0.0886	0.0845	0.0844	0.0819	0.0818	0.0843	0.0825				0.0873	0.0882				1.4477	1.4434	0.0838	0.0828									1.3486	1.3992	0.0821	0.0828				1.3866	1.3894				1.359	1.3546	0.0824
1660	37	0.0834	0.0817	0.0814	0.084	0.0838	0.0894	0.1084	0.084	0.0836	0.082	0.0917	0.0841	0.0823				0.0876	0.0885				1.4485	1.4438	0.0838	0.0826									1.3499	1.3996	0.0821	0.0826				1.3877	1.3909				1.3608	1.3559	0.0822
1665	37	0.0833	0.0818	0.0808	0.0836	0.0836	0.0933	0.084	0.0839	0.0845	0.0821	0.0814	0.0842	0.0819				0.0879	0.0885				1.4495	1.4441	0.0839	0.0823									1.3511	1.4011	0.0821	0.0823				1.3899	1.3924				1.3622	1.3573	0.0822
1670	37	0.0836	0.082	0.0812	0.0844	0.0828	0.0823	0.1088	0.0838	0.0844	0.0816	0.0825	0.0842	0.082				0.0878	0.0888				1.4493	1.4436	0.0838	0.0826									1.3514	1.4012	0.0821	0.0826				1.3904	1.3934				1.3623	1.3583	0.0823
1675	37	0.0834	0.082	0.0818	0.0849	0.1159	0.0934	0.0953	0.0844	0.0856	0.0812	0.0857	0.0842	0.0818				0.0879	0.0893				1.4511	1.4441	0.0836	0.0824									1.3532	1.4028	0.0822	0.0823				1.3914	1.3941				1.3623	1.3579	0.082
1680	37	0.0835	0.082	0.0817	0.0846	0.1125	0.0824	0.1084	0.084	0.0842	0.0823	0.0818	0.0842	0.0822				0.0879	0.0893				1.4513	1.4436	0.0837	0.0825									1.3534	1.4041	0.0821	0.0827				1.392	1.3955				1.3643	1.36	0.0822
1685	37	0.0837	0.082	0.0816	0.0843	0.0918	0.1006	0.1066	0.0844	0.0841	0.0816	0.0824	0.0843	0.0822				0.0883	0.09				1.4526	1.4446	0.0838	0.0825									1.3546	1.405	0.0822	0.0826				1.3942	1.3973				1.3653	1.362	0.0822
1690	37	0.0837	0.082	0.0818	0.0841	0.0928	0.1097	0.095	0.0842	0.0846	0.0816	0.0842	0.0843	0.0824				0.0888	0.0903				1.4542	1.4439	0.0839	0.0826									1.356	1.4057	0.0821	0.0827				1.3965	1.3992				1.3672	1.3629	0.0823
1695	37	0.0834	0.0818	0.0808	0.0842	0.1021	0.1008	0.108	0.0841	0.0847	0.0825	0.0895	0.0842	0.0821				0.0891	0.0903				1.4559	1.4441	0.0837	0.0824									1.3561	1.4061	0.082	0.0825				1.3981	1.4015				1.368	1.3647	0.0822
1700	37	0.0836	0.0818	0.0814	0.0839	0.0828	0.0956	0.0947	0.0842	0.0843	0.0813	0.0816	0.0843	0.0824				0.089	0.0905				1.4564	1.445	0.0839	0.0825									1.3576	1.4078	0.0821	0.0827				1.4007	1.4031				1.3694	1.3665	0.0823
1705	37	0.0834	0.0819	0.0808	0.0837	0.0828	0.0832	0.1124	0.0845	0.0844	0.0817	0.0974	0.0841	0.0821				0.0892	0.0908				1.4572	1.4445	0.0838	0.0824									1.358	1.4074	0.0821	0.0825				1.4025	1.4054				1.3701	1.3677	0.0822
1710	37	0.0836	0.082	0.0815	0.084	0.0859	0.1041	0.0959	0.0838	0.0843	0.0825	0.0937	0.0842	0.0823				0.0896	0.0912				1.4574	1.4451	0.084	0.0826									1.3595	1.4084	0.0821	0.0826				1.4063	1.4092				1.3721	1.369	0.0823
1715	37	0.0836	0.0821	0.0817	0.0842	0.0833	0.0821	0.108	0.0842	0.0846	0.0817	0.0812	0.0843	0.0823				0.0898	0.0914				1.458	1.4456	0.084	0.0826									1.3603	1.4089	0.0821	0.0827				1.4081	1.4118				1.3729	1.3701	0.0823
1720	37	0.0835	0.0822	0.0811	0.0843	0.1095	0.0982	0.0972	0.0847	0.0849	0.0818	0.0815	0.0844	0.082				0.0901	0.0913				1.4572	1.4456	0.084	0.0826									1.3612	1.4096	0.0822	0.0825				1.4068	1.4117				1.374	1.3719	0.0823
1725	37	0.0833	0.0819	0.0815	0.0838	0.1154	0.0961	0.0981	0.0841	0.0848	0.0811	0.0813	0.0842	0.0818				0.0906	0.0917				1.4582	1.4462	0.084	0.0824									1.3619	1.4105	0.0821	0.0822				1.4053	1.41				1.3749	1.373	0.0822
1730	37	0.0837	0.0822	0.0813	0.0841	0.0828	0.1106	0.0985	0.0841	0.085	0.0811	0.0814	0.0843	0.0822				0.0907	0.0925				1.4584	1.4469	0.0838	0.0826									1.3625	1.411	0.0821	0.0826				1.405	1.4075				1.3757	1.3747	0.0822
1735	37	0.0836	0.0821	0.0815	0.0841	0.1125	0.0843	0.0891	0.0838	0.0845	0.0815	0.0813	0.0842	0.0823				0.0907	0.0925				1.458	1.4461	0.0838	0.0826									1.3643	1.4117	0.0821	0.0827				1.4059	1.4073				1.3767	1.3758	0.0821
1740	37	0.0836	0.082	0.0808	0.0843	0.0831	0.0866	0.0874	0.0848	0.0844	0.0811	0.0812	0.0844	0.0823				0.0911	0.093				1.4589	1.4481	0.0838	0.0827									1.3655	1.4128	0.0821	0.0827				1.4066	1.4087				1.3777	1.3776	0.0823
1745	37	0.0835	0.0823	0.0816	0.0837	0.1158	0.0948	0.0934	0.0834	0.0846	0.0814	0.0812	0.0842	0.0823				0.091	0.0934				1.4584	1.4479	0.0839	0.0826									1.3667	1.4134	0.0821	0.0826				1.4068	1.409				1.3784	1.3785	0.0823
1750	37	0.0835	0.082	0.0808	0.0846	0.0939	0.112	0.1084	0.0842	0.0848	0.0815	0.0814	0.0843	0.0822				0.0915	0.0936				1.4585	1.448	0.084	0.0825									1.3711	1.4134	0.082	0.0826				1.4082	1.4098				1.3788	1.3797	0.0823
1755	37	0.0837	0.0822	0.0813	0.0843	0.0872	0.0839	0.099	0.0836	0.0846	0.082	0.0819	0.0843	0.0823				0.092	0.0941				1.458	1.4477	0.084	0.0826									1.3757	1.4139	0.0821	0.0827				1.4134	1.4109				1.3795	1.3809	0.0823
1760	37	0.0836	0.0822	0.0811	0.0843	0.0943	0.0869	0.1022	0.0843	0.0846	0.0814	0.0812	0.0843	0.0823				0.092	0.0942				1.4576	1.4483	0.0839	0.0826									1.3789	1.4144	0.0822	0.0827				1.4162	1.4159				1.3793	1.3815	0.0822
1765	37	0.0835	0.0818	0.0812	0.084	0.0975	0.113	0.0947	0.0837	0.0844	0.081	0.0812	0.0842	0.0822				0.0924	0.0945				1.4585	1.4485	0.084	0.0825									1.3813	1.4154	0.0821	0.0826				1.4154	1.4178				1.3807	1.383	0.0822
1770	37	0.0836	0.0819	0.0814	0.0836	0.0827	0.083	0.0943	0.0843	0.0847	0.0819	0.0819	0.0843	0.0824				0.0928	0.0948				1.457	1.449	0.084	0.0826									1.3824	1.4162	0.0821	0.0827				1.4147	1.4174				1.3809	1.3842	0.0823
1775	37	0.0836	0.082	0.0813	0.0843	0.0862	0.0945	0.0945	0.0842	0.0847	0.0815	0.0845	0.0844	0.082				0.0927	0.095				1.4577	1.4494	0.0838	0.0826									1.3848	1.4176	0.082	0.0825				1.4139	1.417				1.3814	1.3851	0.0823
1780	37	0.0836	0.0821	0.0808	0.0839	0.0911	0.082	0.1099	0.085	0.0845	0.0818	0.0812	0.0843	0.0823				0.0935	0.096				1.457	1.4498	0.084	0.0824									1.3843	1.4177	0.0821	0.0824				1.4129	1.4167				1.3808	1.3858	0.0822
1785	37	0.0834	0.082	0.0814	0.0841	0.0828	0.0883	0.1018	0.0845	0.0842	0.0816	0.0816	0.0843	0.0819				0.0936	0.0969				1.4576	1.4514	0.0839	0.0822									1.3859	1.4232	0.082	0.0823				1.4118	1.4143				1.381	1.3869	0.0824
1790	37	0.0838	0.0821	0.0874	0.0844	0.0829	0.0853	0.0948	0.0838	0.0838	0.0814	0.0813	0.0843	0.0823				0.0941	0.0971				1.4576	1.452	0.084	0.0827									1.3872	1.4275	0.0821	0.0827				1.4106	1.4138				1.381	1.3874	0.0824
1795	37	0.0836	0.0821	0.0813	0.0841	0.0883	0.0885	0.1106	0.084	0.0845	0.0811	0.0813	0.0844	0.0824				0.0946	0.0987				1.4568	1.4515	0.0838	0.0824									1.3875	1.4296	0.082	0.0826				1.4089	1.4127				1.3809	1.3889	0.0822
1800	37	0.0836	0.0822	0.0811	0.0843	0.1111	0.1069	0.1075	0.0846	0.0843	0.0822	0.0815	0.0842	0.0824				0.0944	0.1006				1.4569	1.4512	0.0839	0.0825									1.3894	1.4309	0.0821	0.0827				1.4081	1.4111				1.3793	1.3897	0.0822
1805	37	0.0836	0.082	0.0817	0.0839	0.1151	0.0896	0.097	0.0844	0.0854	0.0817	0.0857	0.0842	0.0824				0.0952	0.1014				1.4566	1.4514	0.084	0.0824									1.3905	1.4313	0.0819	0.0827				1.4069	1.4099				1.3771	1.3905	0.0823
1810	37	0.0835	0.082	0.0823	0.0841	0.084	0.1129	0.0839	0.0835	0.0846	0.0813	0.0824	0.0843	0.0821				0.0963	0.102				1.4571	1.4513	0.084	0.0825									1.3928	1.4318	0.0821	0.0825				1.4057	1.4085				1.3769	1.3911	0.0824
1815	37	0.0839	0.0822	0.0816	0.0844	0.1103	0.101	0.0969	0.0841	0.0843	0.0818	0.0829	0.0843	0.0826				0.0965	0.1026				1.4564	1.451	0.0841	0.0829									1.3931	1.4322	0.0821	0.0829				1.4043	1.4072				1.3773	1.3915	0.0824
1820	37	0.0836	0.0819	0.0808	0.0844	0.1127	0.0822	0.1115	0.0842	0.0841	0.0818	0.082	0.0844	0.0824				0.0965	0.1046				1.456	1.4502	0.084	0.0828									1.3949	1.4324	0.0822	0.0828				1.403	1.4063				1.3782	1.3918	0.0823
1825	37	0.0834	0.0821	0.0809	0.084	0.1099	0.101	0.086	0.0844	0.0845	0.0812	0.081	0.0842	0.0821				0.0983	0.1034				1.4562	1.4497	0.084	0.0823									1.3955	1.4332	0.0821	0.0822				1.4032	1.4053				1.3769	1.3929	0.0823
1830	37	0.0837	0.0819	0.0815	0.0845	0.0827	0.0821	0.0989	0.0841	0.0837	0.0813	0.0813	0.0843	0.0824				0.099	0.1039				1.4567	1.4501	0.084	0.0827									1.3967	1.4341	0.082	0.0828				1.4008	1.404				1.3756	1.3935	0.0821
1835	37	0.0836	0.082	0.0807	0.0845	0.0832	0.0914	0.0831	0.0843	0.0841	0.0822	0.0817	0.0842	0.0823				0.1	0.1052				1.4582	1.4505	0.084	0.0827									1.3983	1.4342	0.082	0.0827				1.3997	1.4032				1.3751	1.3945	0.0823
1840	37	0.0838	0.0821	0.0809	0.0844	0.0829	0.1012	0.0968	0.0842	0.0848	0.0817	0.0816	0.0843	0.0823				0.1015	0.1065				1.4574	1.4491	0.0839	0.0827									1.3999	1.4348	0.0822	0.0828				1.3982	1.4014				1.3741	1.3947	0.0822
1845	37	0.0834	0.082	0.0809	0.0838	0.0962	0.0837	0.0831	0.0837	0.0845	0.0827	0.0829	0.0844	0.0819				0.1027	0.1081				1.4578	1.4484	0.084	0.0822									1.401	1.4358	0.0821	0.0822				1.3981	1.4008				1.3738	1.3955	0.0824
1850	37	0.0833	0.0819	0.0808	0.0845	0.0959	0.1121	0.0929	0.0842	0.0839	0.0818	0.0842	0.0843	0.0819				0.1026	0.1078				1.4585	1.4482	0.084	0.0823									1.4027	1.4358	0.0822	0.0822				1.397	1.3996				1.3724	1.3944	0.0823
1855	37	0.0836	0.082	0.0808	0.0842	0.112	0.0878	0.0863	0.0841	0.0844	0.0815	0.0815	0.0842	0.0824				0.1031	0.109				1.4587	1.4477	0.084	0.0825									1.4034	1.4361	0.082	0.0827				1.396	1.3982				1.3723	1.3938	0.0823
1860	37	0.0832	0.0821	0.0814	0.0843	0.1156	0.0867	0.0987	0.0844	0.0844	0.0816	0.0818	0.0843	0.0815				0.1036	0.1088				1.4593	1.4466	0.0839	0.082									1.4049	1.4367	0.0821	0.0818				1.3953	1.3977				1.3728	1.3935	0.0822
1865	37	0.0835	0.0819	0.0815	0.0846	0.0966	0.1043	0.0953	0.0835	0.084	0.082	0.0813	0.0843	0.0822				0.1047	0.1112				1.4597	1.4465	0.0841	0.0825									1.406	1.4372	0.0822	0.0825				1.3946	1.3964				1.3791	1.3929	0.0824
1870	37	0.0833	0.0819	0.0807	0.0836	0.0827	0.0865	0.1134	0.0843	0.0845	0.0825	0.0813	0.0843	0.0819				0.104	0.1115				1.4609	1.4461	0.0839	0.0823									1.4069	1.437	0.0821	0.0822				1.3941	1.3959				1.3814	1.3918	0.0821
1875	37	0.0834	0.0818	0.0816	0.084	0.1122	0.103	0.1064	0.084	0.0846	0.081	0.0824	0.0844	0.082				0.107	0.1119				1.4622	1.4466	0.0839	0.0823									1.4086	1.439	0.0821	0.0823				1.3932	1.3956				1.3816	1.3914	0.0823
1880	37	0.0832	0.0817	0.0813	0.084	0.0828	0.0821	0.0976	0.0841	0.0848	0.0809	0.0835	0.0842	0.0817				0.1088	0.1139				1.4614	1.4452	0.0839	0.0821									1.4089	1.4391	0.0821	0.0821				1.3923	1.3938				1.3817	1.3902	0.0822
1885	37	0.0833	0.0817	0.0815	0.0842	0.0895	0.082	0.0922	0.0843	0.0843	0.0816	0.0814	0.0844	0.0816				0.1095	0.1153				1.4628	1.4455	0.0839	0.0819									1.4102	1.4397	0.0821	0.0821				1.392	1.3936				1.3816	1.3917	0.0824
1890	37	0.0835	0.0819	0.0811	0.0839	0.0841	0.11	0.1104	0.0841	0.0843	0.0813	0.0814	0.0844	0.0821				0.1091	0.1169				1.4636	1.4456	0.084	0.0823									1.4121	1.4403	0.0821	0.0824				1.3917	1.3923				1.3814	1.3941	0.0822
1895	37	0.0833	0.0817	0.0808	0.0842	0.0849	0.0926	0.0883	0.0841	0.0842	0.0814	0.0812	0.0842	0.0815				0.1091	0.1196				1.4649	1.4455	0.084	0.0821									1.4127	1.4408	0.082	0.0821				1.3907	1.3918				1.3807	1.3991	0.0823
1900	37	0.0836	0.0818	0.0815	0.0847	0.1081	0.086	0.1058	0.0845	0.084	0.0816	0.0835	0.0843	0.0822				0.1105	0.1206				1.4647	1.4443	0.084	0.0824									1.4139	1.4412	0.0821	0.0826				1.3902	1.392				1.3802	1.401	0.0823
1905	37	0.0834	0.0816	0.081	0.0841	0.0837	0.0824	0.1122	0.0843	0.0856	0.0816	0.0813	0.0842	0.082				0.1114	0.1216				1.4657	1.4443	0.0839	0.0823									1.4149	1.4419	0.0821	0.0824				1.3893	1.3904				1.3802	1.4011	0.0823
1910	37	0.0836	0.0818	0.0807	0.084	0.0924	0.0926	0.089	0.0847	0.0844	0.0814	0.0875	0.0844	0.0823				0.1118	0.1239				1.4662	1.4437	0.0839	0.0826									1.4162	1.4419	0.0822	0.0827				1.3889	1.3898				1.3796	1.4005	0.0822
1915	37	0.0835	0.0817	0.0816	0.0839	0.0828	0.0841	0.0896	0.0841	0.0849	0.0823	0.0826	0.0843	0.0821				0.1127	0.1264				1.4677	1.4442	0.084	0.0825									1.417	1.4426	0.0821	0.0826				1.388	1.3895				1.38	1.3997	0.0823
1920	37	0.0836	0.0819	0.0817	0.084	0.0957	0.1063	0.0842	0.0845	0.0843	0.0811	0.0815	0.0843	0.0823				0.1138	0.1273				1.4689	1.4445	0.0842	0.0824									1.4183	1.4436	0.0822	0.0826				1.3877	1.3891				1.3794	1.3993	0.0823
1925	37	0.0832	0.0818	0.0808	0.0841	0.0852	0.0889	0.1104	0.0833	0.0847	0.0818	0.0838	0.0844	0.0818				0.1164	0.1291				1.4694	1.4447	0.0841	0.0823									1.4203	1.4442	0.0821	0.0822				1.387	1.3881				1.379	1.3988	0.0822
1930	37	0.0833	0.0818	0.082	0.0841	0.0836	0.111	0.0995	0.0843	0.0843	0.0818	0.0812	0.0843	0.0817				0.118	0.1296				1.4766	1.4455	0.084	0.0822									1.4214	1.4448	0.0821	0.0822				1.3866	1.3871				1.3788	1.398	0.0823
1935	37	0.0832	0.0819	0.0818	0.084	0.0967	0.1095	0.0963	0.0842	0.0848	0.0825	0.0873	0.0844	0.0814				0.1196	0.1318				1.472	1.4448	0.0841	0.082									1.4244	1.4456	0.0822	0.0818				1.3859	1.3871				1.3788	1.3975	0.0824
1940	37	0.0835	0.0821	0.0808	0.0841	0.0909	0.0821	0.1045	0.0837	0.0846	0.082	0.0812	0.0845	0.082				0.1213	0.1339				1.4727	1.4461	0.0842	0.0824									1.4269	1.4457	0.0821	0.0824				1.3855	1.3867				1.3787	1.3969	0.0824
1945	37	0.0834	0.082	0.0809	0.084	0.1145	0.1099	0.1072	0.0843	0.084	0.082	0.0816	0.0844	0.0822				0.1221	0.1358				1.4732	1.4458	0.0843	0.0823									1.4293	1.4463	0.0822	0.0824				1.3847	1.3855				1.3783	1.396	0.0825
1950	37	0.0836	0.0822	0.0815	0.0842	0.116	0.1041	0.0987	0.0847	0.0846	0.0814	0.0813	0.0844	0.0821				0.1243	0.1384				1.4742	1.4467	0.0842	0.0822									1.4323	1.4462	0.0821	0.0825				1.3845	1.385				1.3787	1.3951	0.0823
1955	37	0.0836	0.0821	0.0814	0.0839	0.0937	0.094	0.0876	0.0838	0.0857	0.0818	0.0812	0.0844	0.0822				0.1269	0.1391				1.4733	1.4459	0.0843	0.0827									1.4353	1.4468	0.0823	0.0827				1.3839	1.3846				1.3785	1.3952	0.0824
1960	37	0.0834	0.0821	0.0815	0.084	0.1151	0.093	0.0949	0.0844	0.0848	0.0819	0.0813	0.0846	0.0816				0.1287	0.1407				1.4752	1.4462	0.0842	0.0821									1.4372	1.4472	0.0823	0.0822				1.3832	1.3839				1.3778	1.3944	0.0825
1965	37	0.0836	0.0822	0.0814	0.0842	0.0862	0.1029	0.0993	0.0841	0.0848	0.0821	0.0815	0.0846	0.0821				0.1289	0.1458				1.4742	1.4468	0.0842	0.0826									1.4381	1.4478	0.0821	0.0826				1.3821	1.3833				1.3779	1.3935	0.0824
1970	37	0.0835	0.082	0.0811	0.0838	0.0946	0.0978	0.1015	0.0839	0.0845	0.0816	0.0816	0.0843	0.0821				0.1314	0.1493				1.4742	1.4467	0.084	0.0825									1.4425	1.4478	0.0822	0.0826				1.3821	1.3829				1.3784	1.3942	0.0824
1975	37	0.0834	0.0822	0.0817	0.0839	0.1013	0.1035	0.1036	0.0839	0.0846	0.0817	0.0819	0.0844	0.0817				0.132	0.1483				1.4742	1.4475	0.0842	0.0821									1.4446	1.4484	0.0821	0.0822				1.382	1.3824				1.3764	1.3926	0.0823
1980	37	0.0835	0.0821	0.0809	0.0847	0.1109	0.083	0.0924	0.0842	0.0842	0.0819	0.0815	0.0842	0.0821				0.133	0.1533				1.475	1.4471	0.084	0.0824									1.4425	1.4478	0.0822	0.0824				1.3805	1.3814				1.3775	1.3931	0.0823
1985	37	0.0837	0.0821	0.0816	0.0841	0.1134	0.0825	0.1037	0.0856	0.0847	0.082	0.0821	0.0846	0.0822				0.1355	0.1565				1.4784	1.4481	0.0841	0.0828									1.4408	1.4494	0.0823	0.0828				1.38	1.3812				1.3769	1.3933	0.0824
1990	37	0.0836	0.0821	0.0817	0.0835	0.1147	0.0899	0.1072	0.084	0.0844	0.0817	0.0823	0.0845	0.0822				0.1354	0.1583				1.4763	1.4482	0.0842	0.0826									1.4381	1.4492	0.0822	0.0825				1.3796	1.3807				1.3769	1.3938	0.0824
1995	37	0.0836	0.082	0.0813	0.0847	0.0836	0.0827	0.0969	0.0839	0.0847	0.0819	0.0818	0.0844	0.082				0.1355	0.1626				1.4747	1.4492	0.0843	0.0824									1.4369	1.4501	0.0821	0.0825				1.3792	1.3804				1.3768	1.3932	0.0824
2000	37	0.0837	0.082	0.0815	0.0838	0.0828	0.1017	0.0891	0.084	0.0857	0.0814	0.0819	0.0844	0.0823				0.1395	0.164				1.4733	1.4489	0.0842	0.0827									1.4345	1.4506	0.0822	0.0826				1.3788	1.3796				1.3767	1.3931	0.0825
2005	37	0.0838	0.0819	0.0814	0.0841	0.0884	0.0935	0.0858	0.0835	0.0847	0.0818	0.082	0.0844	0.0823				0.1409	0.1675				1.472	1.4498	0.084	0.0828									1.4328	1.4507	0.0823	0.0828				1.3782	1.3785				1.3764	1.3945	0.0821
2010	37	0.0833	0.1022	0.085	0.085	0.097	0.101	0.0837	0.0847	0.0847	0.0815	0.0817	0.0843	0.0815				0.1485	0.1713				1.4704	1.4523	0.0839	0.0823									1.4302	1.4512	0.0823	0.0823				1.3779	1.3786				1.3767	1.3954	0.0824
2015	37	0.0835	0.0858	0.0808	0.0842	0.0875	0.1015	0.0893	0.0851	0.0842	0.081	0.0839	0.0844	0.0817				0.1503	0.1737				1.4682	1.4507	0.084	0.0826									1.4271	1.4517	0.0822	0.0825				1.3769	1.3775				1.3776	1.3952	0.0823
2020	37	0.0834	0.0818	0.0818	0.0842	0.1021	0.0967	0.0836	0.0843	0.0846	0.0815	0.0817	0.0845	0.0816				0.1552	0.1774				1.4673	1.4526	0.0839	0.0822									1.4265	1.4517	0.082	0.0821				1.3765	1.3775				1.3777	1.3981	0.0825
2025	37	0.0835	0.0817	0.0809	0.0844	0.0994	0.1106	0.0995	0.0844	0.0847	0.0813	0.0844	0.0845	0.0817				0.1564	0.1828				1.4657	1.4524	0.0839	0.082									1.4254	1.4524	0.0822	0.0819				1.3759	1.3766				1.3785	1.3988	0.0821
2030	37	0.0837	0.082	0.0821	0.0843	0.0832	0.1067	0.1047	0.085	0.0849	0.0815	0.0862	0.0847	0.082				0.1557	0.1851				1.4646	1.4504	0.084	0.0824									1.4246	1.4536	0.0822	0.0824				1.3759	1.3766				1.3773	1.3994	0.0824
2035	37	0.0839	0.0819	0.0811	0.0842	0.0828	0.0933	0.1016	0.0845	0.0845	0.0816	0.0865	0.0844	0.0823				0.1635	0.1909				1.4643	1.4526	0.0839	0.0825									1.4224	1.455	0.0822	0.0826				1.3749	1.3757				1.3789	1.4003	0.0823
2040	37	0.0833	0.0819	0.0818	0.0847	0.1005	0.1027	0.0921	0.0842	0.0842	0.0812	0.0816	0.0844	0.0818				0.164	0.193				1.4625	1.4529	0.0839	0.0824									1.4205	1.4568	0.0822	0.0823				1.3745	1.3751				1.379	1.4011	0.0823
2045	37	0.0836	0.0819	0.0819	0.0838	0.0915	0.0909	0.0932	0.0841	0.0843	0.0818	0.0814	0.0843	0.0822				0.1641	0.1967				1.4617	1.454	0.084	0.0828									1.4201	1.4587	0.0823	0.0827				1.3738	1.3746				1.3804	1.402	0.0821
2050	37	0.0836	0.0819	0.0817	0.0836	0.083	0.1013	0.0876	0.0841	0.0842	0.0829	0.0813	0.0845	0.0822				0.1676	0.2023				1.461	1.454	0.0842	0.0826									1.4182	1.4607	0.0822	0.0825				1.3738	1.3744				1.382	1.4016	0.0825
2055	37	0.0834	0.082	0.0819	0.0837	0.1082	0.1	0.0915	0.0834	0.0852	0.0819	0.0816	0.0845	0.0818				0.1716	0.2074				1.4596	1.4534	0.084	0.0824									1.4173	1.461	0.0823	0.0824				1.3735	1.3739				1.3828	1.4013	0.0824
2060	37	0.0839	0.082	0.0819	0.084	0.085	0.1036	0.0866	0.0843	0.0848	0.0822	0.0826	0.0845	0.0826				0.1738	0.2129				1.459	1.4539	0.0841	0.0829									1.4157	1.4612	0.0822	0.0829				1.3728	1.3735				1.3838	1.401	0.0825
2065	37	0.0839	0.0821	0.0819	0.0838	0.0881	0.0852	0.0859	0.0843	0.0848	0.082	0.0819	0.0844	0.0825				0.1793	0.2167				1.4582	1.4543	0.0843	0.083									1.4152	1.4606	0.0822	0.0828				1.3717	1.373				1.3846	1.4013	0.0825
2070	37	0.0834	0.0824	0.0809	0.0843	0.0828	0.1023	0.0909	0.0844	0.0844	0.0815	0.0815	0.0844	0.0821				0.1819	0.2226				1.4571	1.4539	0.0841	0.0825									1.4126	1.4622	0.0822	0.0825				1.3722	1.3729				1.3858	1.4009	0.0824
2075	37	0.0838	0.0823	0.0814	0.0848	0.0864	0.0855	0.0898	0.0849	0.0841	0.0824	0.0817	0.0845	0.0824				0.1859	0.2268				1.4568	1.4545	0.0842	0.0829									1.4119	1.4621	0.0823	0.0828				1.3709	1.3716				1.385	1.4007	0.0824
2080	37	0.0837	0.082	0.0809	0.0845	0.1009	0.082	0.088	0.0842	0.084	0.0816	0.0814	0.0845	0.0823				0.1908	0.2322				1.4562	1.4547	0.0841	0.0827									1.4109	1.46	0.0824	0.0826				1.3708	1.3716				1.3856	1.4006	0.0825
2085	37	0.0836	0.0819	0.0808	0.0844	0.0827	0.0903	0.0963	0.0844	0.0841	0.0809	0.0811	0.0844	0.0823				0.1965	0.2415				1.4546	1.4551	0.0842	0.0828									1.4098	1.4569	0.0822	0.0828				1.3703	1.3714				1.3859	1.4005	0.0825
2090	37	0.0837	0.0822	0.081	0.0843	0.0945	0.0871	0.0892	0.0842	0.084	0.0821	0.0813	0.0845	0.0821				0.2002	0.2468				1.4546	1.4586	0.084	0.0827									1.4084	1.455	0.0823	0.0827				1.3696	1.3707				1.3861	1.4004	0.0824
2095	37	0.0832	0.0819	0.0809	0.0841	0.1157	0.1103	0.1008	0.0838	0.084	0.0816	0.0811	0.0845	0.0816				0.2043	0.2497				1.4535	1.4565	0.0842	0.0822									1.407	1.4528	0.0821	0.082				1.3693	1.3701				1.3852	1.4005	0.0823
2100	37	0.0839	0.082	0.0818	0.0839	0.0836	0.108	0.0948	0.0844	0.0845	0.0826	0.0824	0.0845	0.0822				0.2095	0.2567				1.4529	1.4558	0.0841	0.0828									1.4054	1.4515	0.0823	0.0827				1.3691	1.3699				1.3852	1.4003	0.0824
2105	37	0.0836	0.082	0.0812	0.0844	0.0941	0.0918	0.0904	0.0845	0.0844	0.0814	0.0813	0.0845	0.0823				0.2133	0.263				1.4524	1.4545	0.0841	0.0825									1.4046	1.4499	0.0821	0.0826				1.369	1.3699				1.3858	1.4005	0.0824
2110	37	0.0838	0.0823	0.0816	0.0843	0.0904	0.0903	0.0851	0.0845	0.0845	0.0808	0.0815	0.0845	0.0823				0.2187	0.2649				1.4521	1.4558	0.0842	0.0828									1.4037	1.4486	0.0823	0.0829				1.3682	1.3686				1.386	1.4004	0.0824
2115	37	0.0839	0.0822	0.081	0.0842	0.083	0.0819	0.0833	0.0848	0.0854	0.0818	0.0818	0.0845	0.0821				0.2257	0.2744				1.4513	1.4521	0.0843	0.0826									1.4021	1.4466	0.0823	0.0828				1.3671	1.3688				1.386	1.4004	0.0826
2120	37	0.0836	0.082	0.0812	0.0847	0.0836	0.0853	0.0832	0.0844	0.0845	0.0822	0.0813	0.0845	0.0821				0.2326	0.2849				1.4509	1.4509	0.0842	0.0826									1.402	1.4461	0.0822	0.0825				1.3671	1.3681				1.3864	1.3999	0.0824
2125	37	0.0834	0.0819	0.081	0.0843	0.0843	0.111	0.0893	0.0845	0.0843	0.0819	0.0812	0.0843	0.0819				0.2408	0.2937				1.4505	1.4492	0.084	0.0822									1.4005	1.4435	0.0822	0.0823				1.3666	1.368				1.3855	1.3998	0.0822
2130	37	0.0832	0.0823	0.0815	0.0843	0.11	0.1111	0.09	0.0843	0.085	0.0818	0.0824	0.0845	0.0817				0.2446	0.3047				1.4495	1.4491	0.0842	0.0822									1.399	1.4436	0.0821	0.0821				1.3662	1.3668				1.386	1.3991	0.0824
2135	37	0.0835	0.0819	0.0816	0.084	0.0827	0.1027	0.0968	0.084	0.0838	0.0813	0.0812	0.0844	0.0821				0.2544	0.3162				1.4493	1.4474	0.084	0.0826									1.3975	1.4415	0.0822	0.0825				1.3657	1.3671				1.3858	1.3994	0.0823
2140	37	0.0837	0.0819	0.0808	0.0843	0.0826	0.0818	0.0849	0.0844	0.0842	0.0814	0.0813	0.0844	0.0821				0.2593	0.322				1.4483	1.4466	0.0843	0.0826									1.3976	1.441	0.0823	0.0827				1.3654	1.367				1.3862	1.3992	0.0822
2145	37	0.0836	0.0819	0.0808	0.0841	0.0828	0.086	0.0833	0.0841	0.085	0.0818	0.0811	0.0844	0.0819				0.266	0.3358				1.4475	1.4453	0.084	0.0824									1.3964	1.4393	0.0822	0.0825				1.3652	1.3661				1.3863	1.3987	0.0823
2150	37	0.0838	0.0819	0.0812	0.0841	0.1139	0.0996	0.0852	0.0836	0.0842	0.0822	0.0816	0.0845	0.0824				0.2724	0.3458				1.447	1.4445	0.084	0.0828									1.3954	1.4381	0.0822	0.0828				1.364	1.3653				1.3857	1.3981	0.0823
2155	37	0.0838	0.0821	0.0809	0.084	0.0827	0.0908	0.096	0.0844	0.085	0.0814	0.0824	0.0845	0.0822				0.2834	0.3589				1.4467	1.4433	0.084	0.0827									1.3943	1.4364	0.0823	0.0828				1.3643	1.3651				1.386	1.3983	0.0824
2160	37	0.0836	0.082	0.0817	0.0849	0.0826	0.0878	0.1095	0.0846	0.0847	0.0821	0.0817	0.0845	0.0824				0.2898	0.3718				1.4465	1.4411	0.084	0.0827									1.3934	1.4353	0.0822	0.0828				1.3638	1.3648				1.3848	1.3972	0.0824
2165	37	0.0837	0.0822	0.0815	0.084	0.0879	0.1067	0.0915	0.0844	0.0841	0.0817	0.0817	0.0845	0.0823				0.2976	0.3834				1.4457	1.4429	0.0842	0.0825									1.3926	1.4367	0.0823	0.0826				1.3637	1.3645				1.385	1.3975	0.0824
2170	37	0.0839	0.082	0.081	0.084	0.0842	0.1102	0.0953	0.0837	0.0842	0.0817	0.0814	0.0844	0.0823				0.3047	0.3989				1.4454	1.4401	0.0838	0.0828									1.3918	1.4338	0.0822	0.0826				1.3626	1.3643				1.3852	1.3971	0.0822
2175	37	0.0837	0.0824	0.0809	0.0844	0.1114	0.1104	0.0994	0.0841	0.0841	0.0818	0.0832	0.0845	0.0818				0.311	0.4147				1.4435	1.44	0.0839	0.0826									1.3906	1.4325	0.0824	0.0826				1.362	1.3638				1.3849	1.3967	0.0823
2180	37	0.0838	0.0823	0.0808	0.0845	0.0861	0.0891	0.1036	0.0841	0.0844	0.0817	0.0819	0.0845	0.0822				0.324	0.4363				1.4437	1.4389	0.084	0.0828									1.3901	1.431	0.0824	0.0826				1.3616	1.363				1.3842	1.3957	0.0824
2185	37	0.0836	0.082	0.0819	0.0844	0.1105	0.0873	0.0883	0.0841	0.0841	0.0817	0.0819	0.0845	0.082				0.3285	0.4555				1.4439	1.4378	0.0842	0.0825									1.3893	1.4308	0.0823	0.0825				1.3617	1.363				1.3854	1.3965	0.0825
2190	37	0.0837	0.0821	0.081	0.0846	0.0854	0.1116	0.0967	0.084	0.0841	0.0821	0.0813	0.0845	0.082				0.338	0.4712				1.4435	1.4368	0.0842	0.0825									1.3883	1.4287	0.0823	0.0825				1.3617	1.3627				1.3849	1.3963	0.0824
2195	37	0.0838	0.0821	0.081	0.0843	0.0825	0.1077	0.0994	0.0839	0.0844	0.0813	0.0819	0.0846	0.082				0.3504	0.4915				1.4435	1.4362	0.084	0.0827									1.3874	1.4275	0.0822	0.0828				1.3608	1.3622				1.3851	1.3963	0.0825
2200	37	0.0837	0.082	0.081	0.0845	0.0989	0.0913	0.0833	0.0841	0.0845	0.0811	0.0813	0.0846	0.0822				0.3588	0.4965				1.4432	1.4357	0.0843	0.0828									1.3868	1.4289	0.0824	0.0829				1.3607	1.3618				1.3855	1.3969	0.0823
2205	37	0.0838	0.0837	0.0812	0.0857	0.1098	0.1116	0.1145	0.0842	0.0844	0.0815	0.0958	0.0844	0.0823				0.3685	0.4917				1.4411	1.4332	0.0842	0.0829									1.3859	1.426	0.0823	0.0827				1.3595	1.3613				1.3843	1.3947	0.0823
2210	37	0.0837	0.082	0.0813	0.0842	0.0845	0.0836	0.1024	0.0839	0.0838	0.0815	0.0812	0.0846	0.0819				0.3981	0.5149				1.4421	1.4339	0.0841	0.0825									1.3855	1.4262	0.0824	0.0826				1.3597	1.3609				1.3846	1.3953	0.0824
2215	37	0.0838	0.082	0.0812	0.0843	0.0824	0.0991	0.0981	0.0842	0.084	0.0824	0.0812	0.0844	0.0821				0.4013	0.5401				1.4415	1.4326	0.0841	0.0828									1.385	1.4241	0.0823	0.0827				1.3595	1.3607				1.3843	1.3945	0.0825
2220	37	0.0835	0.082	0.0812	0.0845	0.106	0.0838	0.1076	0.0835	0.0842	0.082	0.0814	0.0844	0.0822				0.4178	0.5712				1.4411	1.4316	0.0843	0.0824									1.3843	1.4231	0.0822	0.0824				1.3592	1.3608				1.384	1.3945	0.0826
2225	37	0.0836	0.0819	0.0811	0.0842	0.1039	0.0818	0.0847	0.0843	0.0846	0.0817	0.0812	0.0845	0.0821				0.4331	0.5909				1.4406	1.4307	0.0843	0.0825									1.3833	1.4217	0.0825	0.0826				1.3584	1.3599				1.3842	1.3946	0.0824
2230	37	0.0835	0.0821	0.0813	0.0842	0.1134	0.0823	0.1114	0.0847	0.084	0.0826	0.0822	0.0844	0.0819				0.4544	0.6023				1.4402	1.4302	0.0842	0.0825									1.3823	1.4213	0.0823	0.0825				1.3585	1.3601				1.3845	1.3944	0.0825
2235	37	0.0838	0.082	0.082	0.0841	0.0977	0.0819	0.0974	0.0845	0.0847	0.0813	0.0811	0.0846	0.0823				0.4725	0.6257				1.4397	1.4292	0.0841	0.0829									1.3821	1.4196	0.0825	0.0828				1.3575	1.3596				1.3826	1.3928	0.0824
2240	37	0.0839	0.0822	0.0818	0.0843	0.0823	0.0814	0.1093	0.084	0.0849	0.0816	0.0824	0.0845	0.0822				0.4908	0.6349				1.4398	1.429	0.0842	0.0827									1.3812	1.4195	0.0823	0.0826				1.3569	1.3588				1.3839	1.3937	0.0825
2245	37	0.0836	0.082	0.0815	0.0842	0.1146	0.0822	0.087	0.0842	0.0844	0.0817	0.0923	0.0844	0.0816				0.4859	0.6484				1.4387	1.4264	0.084	0.0824									1.3806	1.4181	0.0823	0.0824				1.3567	1.3587				1.3833	1.3927	0.0823
2250	37	0.0837	0.0823	0.0819	0.0839	0.0823	0.0814	0.0833	0.0842	0.0835	0.0815	0.0811	0.0845	0.0824				0.5242	0.6684				1.4382	1.4278	0.0843	0.0828									1.3803	1.4183	0.0824	0.0826				1.3566	1.3581				1.3841	1.3933	0.0825
2255	37	0.0838	0.0821	0.0814	0.0839	0.0823	0.0813	0.1054	0.0844	0.0842	0.0828	0.083	0.0845	0.0821				0.5251	0.6799				1.4378	1.4256	0.0842	0.0826									1.3797	1.4163	0.0824	0.0826				1.3562	1.3582				1.3823	1.392	0.0825
2260	37	0.0839	0.0819	0.0812	0.084	0.0964	0.086	0.0866	0.0849	0.0843	0.0819	0.0814	0.0845	0.0822				0.5493	0.6942				1.4382	1.4252	0.0842	0.0828									1.3795	1.416	0.0824	0.0827				1.3556	1.3577				1.3835	1.3926	0.0823
2265	37	0.0838	0.082	0.0811	0.084	0.0822	0.0813	0.0854	0.0848	0.0842	0.0816	0.0816	0.0847	0.082				0.5759	0.7099				1.4374	1.4247	0.0839	0.0826									1.3784	1.4153	0.0824	0.0824				1.3549	1.3569				1.3824	1.3919	0.0824
2270	37	0.0837	0.0821	0.0814	0.0841	0.0829	0.0822	0.1048	0.0842	0.0844	0.0814	0.0814	0.0846	0.0819				0.5982	0.7232				1.4374	1.4247	0.0841	0.0825									1.3782	1.4146	0.0824	0.0823				1.3548	1.3574				1.384	1.3923	0.0823
2275	37	0.0836	0.082	0.0809	0.0837	0.0827	0.1088	0.1001	0.0847	0.0837	0.0815	0.0825	0.0845	0.0822				0.6058	0.7295				1.4368	1.4235	0.0842	0.0828									1.3774	1.4149	0.0824	0.0826				1.3552	1.3574				1.3832	1.3923	0.0824
2280	37	0.0839	0.0821	0.0809	0.0846	0.1008	0.0815	0.083	0.0842	0.0847	0.0816	0.0811	0.0845	0.0823				0.6188	0.7144				1.4362	1.4229	0.0841	0.0829									1.3769	1.4128	0.0824	0.0827				1.3544	1.3561				1.3831	1.392	0.0824
2285	37	0.0839	0.0819	0.0809	0.0841	0.1053	0.0814	0.1105	0.0842	0.0846	0.0809	0.0813	0.0846	0.0824				0.6331	0.6965				1.4371	1.4224	0.0843	0.0831									1.3767	1.4123	0.0825	0.0828				1.3539	1.3559				1.3831	1.3918	0.0824
2290	37	0.0839	0.0821	0.0811	0.084	0.0827	0.0812	0.1102	0.084	0.0849	0.0809	0.0814	0.0847	0.0824				0.6501	0.6785				1.4366	1.4217	0.0844	0.0828									1.3759	1.4119	0.0824	0.0828				1.3531	1.3557				1.3835	1.3913	0.0825
2295	37	0.0838	0.0821	0.081	0.0842	0.0819	0.0814	0.0983	0.0839	0.0846	0.081	0.0816	0.0844	0.0821				0.6607	0.6682				1.4361	1.4206	0.0841	0.0826									1.3758	1.4114	0.0823	0.0824				1.3533	1.3552				1.3832	1.391	0.0823
2300	37	0.084	0.0821	0.081	0.0842	0.082	0.0815	0.0847	0.084	0.0842	0.0821	0.0816	0.0845	0.0824				0.6792	0.6708				1.4356	1.42	0.0842	0.0829									1.3751	1.41	0.0825	0.0827				1.3528	1.3552				1.3826	1.3903	0.0824
[truncated: 48 more columns]
