# Supplementary material for: The number of active metabolic pathways is bounded by the number of cellular constraints at maximal metabolic rates
Source: PLoS Comput Biol. 2019 Mar 11;15(3):e1006858. doi: 10.1371/journal.pcbi.1006858 (PMC6428345; doi:10.1371/journal.pcbi.1006858)
Supplement: S1 Source code — All raw data and the Matlab-code used for data analysis can be found in the compressed folder attached to the supplements. (ZIP) [file pcbi.1006858.s005.zip › data_analysis_eLife.m]

%% Set working directory
cd('C:\Users\Daan\surfdrive\PhD\data_analysis_submission_eLife')
%addpath(genpath('C:\Users\Daan\surfdrive\PhD\Respirofermentation\Experiment'))
format compact

%% Section 1506 simpler
fign=1;
fileIDs={'data_1406_plate1_full','data_1406_plate2_full','data_2006_plate1_full','data_2006_plate2_full','data_0607_plate1_full','data_0607_plate2_full'};
expIDs={'plate_exp_1','plate_exp_1','plate_exp_2','plate_exp_2','plate_exp_3','plate_exp_3'};
n_exps=3;
cmap=lines(2);
minTime=2;
conditionColumns={16:20,21:25,28:32,33:37,40:44,45:49,52:56,57:61,64:68,69:73,76:80,81:85};
cols_succ={[40:49,52:62]};
numberConditions=12;
clear growthTable
growthTable=struct;
tableCondensed=struct;
nameConditions={'S','SL','M','ML','L','XL','G','XS','X','SLX','SM','SLM'};

for k=1:numberConditions
    growthTable.(nameConditions{k})=[];
    tableCondensed.(nameConditions{k})=[];
end

figure(fign)
clf(fign)
figure(fign)
fign=fign+1;
hold on
counter=0;
for k=1:length(fileIDs)
    plateID=fileIDs{k};
    exp=expIDs{k};
    fileName=[plateID,'.txt'];
    B=importdata(fileName);
    for j=1:numberConditions
        cond=nameConditions{j};
        Groei=[B(:,1),B(:,conditionColumns{j})];
        minOD.(exp).(cond)=min(nanmean(Groei(:,2:end),2));
        maxOD.(exp).(cond)=max(nanmean(Groei(:,2:end),2));
        hold on
        subplot(3,4,j)
        [growthTable]=makePlotsGrowthSimple(Groei,cond,minTime,growthTable);
        axis([0 inf -5 2])
        hold off
        counter=counter+1
    end
    hold off
end

plateID='data_1807_plate_succ_full';
exp='plate_exp_succ';
fileName=strcat(plateID,'.txt');
B=importdata(fileName);
cond='S';
Groei=[B(:,1),B(:,cols_succ{1})];
minOD.(exp).(cond)=min(nanmean(Groei(:,2:end),2));
maxOD.(exp).(cond)=max(nanmean(Groei(:,2:end),2));
hold on
subplot(3,4,1)
[growthTable]=makePlotsGrowthSimple(Groei,cond,minTime,growthTable);
axis([0 inf -5 2])
hold off

fields=fieldnames(growthTable);
for i=1:numel(fields)
    muVect=growthTable.(fields{i});
    means=zeros(n_exps,1);
    for j=1:n_exps
        muVectNow=muVect((j-1)*(length(muVect)/n_exps)+1:j*(length(muVect)/n_exps));
        numMuVectNow=muVectNow(~isnan(muVectNow));
        means(j)=mean(numMuVectNow);
    end
    if strcmp(fields{i},'S')
        muVectNow=muVect((n_exps-1)*(length(muVect)/n_exps)+1:end);
        numMuVectNow=muVectNow(~isnan(muVectNow));
        means(n_exps)=mean(numMuVectNow);
    end
    meanMuVect=nanmean(means);
    stdMuVect=nanstd(means);
    num_notnan=length(find(~isnan(means)));
    semMuVect=stdMuVect/sqrt(num_notnan);
    muVect=[muVect;meanMuVect;stdMuVect];
    growthTable.(fields{i})=muVect;
    tableCondensed.(fields{i})=[means;meanMuVect;stdMuVect;semMuVect];
end
%growthTableNice=struct2table(growthTable);
%rowNames={'day1_plate1_well1','day1_plate1_well2','day1_plate1_well3','day1_plate1_well4','day1_plate1_well5','day1_plate2_well1','day1_plate2_well2','day1_plate2_well3','day1_plate2_well4','day1_plate2_well5','day2_plate1_well1','day2_plate1_well2','day2_plate1_well3','day2_plate1_well4','day2_plate1_well5','day2_plate2_well1','day2_plate2_well2','day2_plate2_well3','day2_plate2_well4','day2_plate2_well5','day3_plate1_well1','day3_plate1_well2','day3_plate1_well3','day3_plate1_well4','day3_plate1_well5','day3_plate2_well1','day3_plate2_well2','day3_plate2_well3','day3_plate2_well4','day3_plate2_well5','mean','st_dev','sem'};
%growthTableNice.Properties.RowNames=rowNames;

tableCondensedNice=struct2table(tableCondensed);
rowNamesCondensed={'exp_1','exp_2','exp_3','mean','st_dev','sem'};
tableCondensedNice.Properties.RowNames=rowNamesCondensed;

y_growth_table=table2array(tableCondensedNice(end-2,:));
e=table2array(tableCondensedNice(end,:));
figure(fign)
clf(fign)
figure(fign)
fign=fign+1;
bar(y_growth_table,'FaceColor',cmap(1,:))
hold on;
h=errorbar(y_growth_table,e,'Color',cmap(2,:),'LineWidth',1.5); 
set(h,'linestyle','none')
Labels = nameConditions;
set(gca, 'XTick', 1:12, 'XTickLabel',Labels);
hold off

%% Import HPLC data
% data_170529_growth1=uiimport('data_170529_shakeflask.xlsx');
% data_170614_plate_exp_1=uiimport('data_170614_plate_exp_1.xlsx');
% data_170619_cal_xls_check=uiimport('data_170619_cal_xls.xlsx');
% data_170621_plate_exp_2=uiimport('data_170621_plate_exp_2_full.xlsx');
% data_170710_plate_exp_3=uiimport('data_170710_plate_exp_3.xlsx');
% data_170713_cal_acetate=uiimport('data_170713_cal_acetate.xlsx');
% data_170718_plate_succ=uiimport('data_170718_plate_succ.xlsx');
% %data_170622_plate_exp_2_t3=uiimport('data_170622_plate_exp_2_t3.xlsx');


% save('data_170529_growth1_import.mat','data_170529_growth1');
% save('data_170614_plate_exp_1_import.mat','data_170614_plate_exp_1');
% save('data_170619_cal_xls_check_import.mat','data_170619_cal_xls_check');
% save('data_170621_plate_exp_2_import.mat','data_170621_plate_exp_2');
% save('data_170710_plate_exp_3_import.mat','data_170710_plate_exp_3');
% save('data_170713_cal_acetate_import.mat','data_170713_cal_acetate');
% save('data_170718_plate_succ_import.mat','data_170718_plate_succ');
%save('data_170622_plate_exp_2_t3_import.mat','data_170622_plate_exp_2_t3');

%% Use HPLC data with own calibration curves
list_data_files={'data_170529_growth1_import.mat','data_170614_plate_exp_1_import.mat','data_170619_cal_xls_check_import.mat','data_170621_plate_exp_2_import.mat','data_170710_plate_exp_3_import.mat','data_170718_plate_succ_import.mat','data_170713_cal_acetate_import.mat'};
list_file_IDs={'flask_growth','plate_exp_1','cal_xls_extra','plate_exp_2','plate_exp_3','plate_exp_succ','cal_acetate'};
%load('ODs_at_samples.mat')

%Give names of area columns of internal standards for RI and UV
RI_internal_colname='Internal';
UV_internal_colname='UV_Internal';

for i=1:numel(list_data_files)
    dataFile=load(list_data_files{i});
    field=fieldnames(dataFile);
    dataHPLC=dataFile.(field{1});
    dataHPLCNum=dataHPLC.data;
    colNames=dataHPLC.textdata(1,2:end);
    rowNames=dataHPLC.textdata(2:end,1);
    [rowNames,I]=sort(rowNames);
    for k=1:length(dataHPLCNum(1,:))
        num=dataHPLCNum(:,k);
        dataHPLCNum(:,k)=num(I);
    end
    RI_standard=strcat(RI_internal_colname,'_Area');
    UV_standard=strcat(UV_internal_colname,'_Area');
    
    for j=1:length(colNames)
        if strncmpi(RI_standard,colNames{j},length(RI_standard))
            RI_internal=dataHPLCNum(:,j);
        elseif strncmpi(UV_standard,colNames{j},length(UV_standard))
            UV_internal=dataHPLCNum(:,j);
        end
    end
    
    zerosInternal=union(find(RI_internal==0),find(UV_internal==0));
    nonZerosInternal=setxor(zerosInternal,1:length(rowNames));
    RI_internal_str.(list_file_IDs{i})=RI_internal(nonZerosInternal);
    UV_internal_str.(list_file_IDs{i})=UV_internal(nonZerosInternal);
    data_HPLC.(list_file_IDs{i})=dataHPLCNum(nonZerosInternal,:); %get rid of MilliQ's
    row_names.(list_file_IDs{i})=rowNames(nonZerosInternal); %get rid of MilliQ's
    col_names.(list_file_IDs{i})=colNames;
end

%Compose all internal standards and take the median
RI_internal_total=[];
UV_internal_total=[];
for i=1:numel(list_file_IDs)
    RI_internal_total=[RI_internal_total;RI_internal_str.(list_file_IDs{i})];
    UV_internal_total=[UV_internal_total;UV_internal_str.(list_file_IDs{i})];
end
median_RI_internal=median(RI_internal_total);
median_UV_internal=median(UV_internal_total);

for i=1:numel(list_data_files)
    RI_internal_corr.(list_file_IDs{i})=RI_internal_str.(list_file_IDs{i})./median_RI_internal;
    UV_internal_corr.(list_file_IDs{i})=UV_internal_str.(list_file_IDs{i})./median_UV_internal;
end

% Give list of compounds
compounds={'Succinate','Maltose','Xylose','Mannose','Acetate_Succinate2'};
%calibration yes or no
cal_YN.('Succinate')=true;cal_YN.('Maltose')=true;cal_YN.('Xylose')=true;cal_YN.('Mannose')=true;cal_YN.('Succinate2')=true;cal_YN.('Acetate')=true;

% Create struct variable 'which_detector' indicating which detector is used
% for each compound
which_detector.('Succinate')='UV';
which_detector.('Acetate_Succinate2')='UV';
which_detector.('Maltose')='RI';
which_detector.('Xylose')='RI';
which_detector.('Mannose')='RI';

for i=1:numel(list_data_files)
    index_OD=find(strcmp('OD',col_names.(list_file_IDs{i})));
    data_OD.(list_file_IDs{i})=data_HPLC.(list_file_IDs{i})(:,index_OD);
    for ii=1:numel(compounds)
        index_compound_conc=find(strcmp(strcat(compounds{ii},'_Conc'),col_names.(list_file_IDs{i})));
        raw_data_conc=data_HPLC.(list_file_IDs{i})(:,index_compound_conc);
        index_compound_area=find(strcmp(strcat(compounds{ii},'_Area'),col_names.(list_file_IDs{i})));
        raw_data_area=data_HPLC.(list_file_IDs{i})(:,index_compound_area);

        if numel(index_compound_conc)>0
            if strcmp(which_detector.(compounds{ii}),'UV')
                data_conc.(list_file_IDs{i}).(compounds{ii})=raw_data_conc./UV_internal_corr.(list_file_IDs{i});
                data_area.(list_file_IDs{i}).(compounds{ii})=raw_data_area./UV_internal_corr.(list_file_IDs{i});
            else
                data_conc.(list_file_IDs{i}).(compounds{ii})=raw_data_conc./RI_internal_corr.(list_file_IDs{i});
                data_area.(list_file_IDs{i}).(compounds{ii})=raw_data_area./RI_internal_corr.(list_file_IDs{i});
            end
        end
    end
end

% Give a cell array of names of k calibration levels: cal_files
% Give a struct with for each compound which level it has at the i^th
% calibration level

cal_files.(list_file_IDs{1})={'Mixed_10','Mixed_20','Mixed_35','Mixed_50','Mixed_70','Mixed_80','Mixed_90','Mixed_100'};
cal_levels.(list_file_IDs{1}).('Succinate')=flipud([1.5 3 5.25 7.5 10.5 12 13.5 15]');
cal_levels.(list_file_IDs{1}).('Succinate2')=flipud([1.5 3 5.25 7.5 10.5 12 13.5 15]');
cal_levels.(list_file_IDs{1}).('Maltose')=flipud([2 4 7 10 14 16 18 20]');
cal_levels.(list_file_IDs{1}).('Mannose')=flipud([2 4 7 10 14 16 18 20]');

cal_files.(list_file_IDs{2})={'Cal_XLS_10','Cal_XLS_20','Cal_XLS_35','Cal_XLS_50','Cal_XLS_70','Cal_XLS_80','Cal_XLS_90','Cal_XLS_100'};
cal_levels.(list_file_IDs{2}).('Succinate')=[1.5 3 5.25 7.5 10.5 12 13.5 15]';
cal_levels.(list_file_IDs{2}).('Succinate2')=[1.5 3 5.25 7.5 10.5 12 13.5 15]';
cal_levels.(list_file_IDs{2}).('Maltose')=[2 4 7 10 14 16 18 20]';
cal_levels.(list_file_IDs{2}).('Xylose')=[2 4 7 10 14 16 18 20]';

cal_files.(list_file_IDs{3})={'Cal_XLS_10','Cal_XLS_20','Cal_XLS_35','Cal_XLS_50','Cal_XLS_70','Cal_XLS_80','Cal_XLS_90','Cal_XLS_100','Cal_XLS_10_2','Cal_XLS_20_2','Cal_XLS_35_2','Cal_XLS_50_2','Cal_XLS_70_2','Cal_XLS_80_2','Cal_XLS_90_2','Cal_XLS_100_2'};
cal_levels.(list_file_IDs{3}).('Succinate')=[1.5 3 5.25 7.5 10.5 12 13.5 15 1.5 3 5.25 7.5 10.5 12 13.5 15]';
cal_levels.(list_file_IDs{3}).('Succinate2')=[1.5 3 5.25 7.5 10.5 12 13.5 15 1.5 3 5.25 7.5 10.5 12 13.5 15]';
cal_levels.(list_file_IDs{3}).('Maltose')=[2 4 7 10 14 16 18 20 2 4 7 10 14 16 18 20]';
cal_levels.(list_file_IDs{3}).('Xylose')=[2 4 7 10 14 16 18 20 2 4 7 10 14 16 18 20]';
%cal_levels.('Mannose')=[2 4 7 10 14 16 19 20];

cal_files.(list_file_IDs{4})={'XLS_10','XLS_100','MLS_10','MLS_100'};
cal_levels.(list_file_IDs{4}).('Succinate')=[1.5 15 1.5 15]';
cal_levels.(list_file_IDs{4}).('Succinate2')=[1.5 15 1.5 15]';
cal_levels.(list_file_IDs{4}).('Maltose')=[2 20 2 20]';
cal_levels.(list_file_IDs{4}).('Xylose')=[2 20 0 0]';
cal_levels.(list_file_IDs{4}).('Mannose')=[0 0 2 20]';

cal_files.(list_file_IDs{7})={'AcSuc_10','AcSuc_20','AcSuc_35','AcSuc_50','AcSuc_70','AcSuc_80','AcSuc_90','AcSuc_100','Ac_10','Ac_20','Ac_35','Ac_50','Ac_70','Ac_80','Ac_90','Ac_100'};
cal_levels.(list_file_IDs{7}).('Succinate2')=[13.5 12 9.75 7.5 4.5 3 1.5 0 0 0 0 0 0 0 0 0]';
cal_levels.(list_file_IDs{7}).('Succinate2')=[13.5 12 9.75 7.5 4.5 3 1.5 0 0 0 0 0 0 0 0 0]';
cal_levels.(list_file_IDs{7}).('Acetate')=33.88.*[0.1 0.2 0.35 0.5 0.7 0.8 0.9 1 0.1 0.2 0.35 0.5 0.7 0.8 0.9 1]';

cal_compounds={'Succinate','Maltose','Xylose','Mannose','Succinate2','Acetate'};
for i=1:numel(cal_compounds)
    cal_areas_tot.(cal_compounds{i})=[];
    cal_levels_tot.(cal_compounds{i})=[];
end

for i=1:numel(list_data_files)
    if sum(strcmp(list_file_IDs{i},fieldnames(cal_levels)))>0 %Check if this file contains calibrations
        [C,index_rows,index_cal_files]=intersect(row_names.(list_file_IDs{i}),cal_files.(list_file_IDs{i})); %take those rows that have calibrations
        [~,I]=sort(index_cal_files); %Sort the rows to match to the levels 
        rows_cal_files=index_rows(I);
        for ii=1:numel(compounds)
            if strcmp(compounds{ii},'Acetate_Succinate2') && i~=1
                if sum(strcmp('Acetate',fieldnames(cal_levels.(list_file_IDs{i}))))>0
                    cal_areas_tot.('Acetate')=[cal_areas_tot.('Acetate');data_area.(list_file_IDs{i}).(compounds{ii})(rows_cal_files)];
                    cal_levels_tot.('Acetate')=[cal_levels_tot.('Acetate');cal_levels.(list_file_IDs{i}).('Acetate')];
                else
                    cal_areas_tot.('Succinate2')=[cal_areas_tot.('Succinate2');data_area.(list_file_IDs{i}).(compounds{ii})(rows_cal_files)];
                    cal_levels_tot.('Succinate2')=[cal_levels_tot.('Succinate2');cal_levels.(list_file_IDs{i}).('Succinate2')];                    
                end
            elseif sum(strcmp(compounds{ii},fieldnames(cal_levels.(list_file_IDs{i}))))>0
                cal_areas_tot.(compounds{ii})=[cal_areas_tot.(compounds{ii});data_area.(list_file_IDs{i}).(compounds{ii})(rows_cal_files)];
                cal_levels_tot.(compounds{ii})=[cal_levels_tot.(compounds{ii});cal_levels.(list_file_IDs{i}).(compounds{ii})];
            end
        end
    end
end

%Make calibration curves and calculate concentrations if we have our own calibration curves
plotYN=false;
clear Rsq

for ii=1:numel(cal_compounds)
    if cal_YN.(cal_compounds{ii})
        comp=cal_compounds{ii};
        if true%~strcmp('Acetate',comp)
            [y0_cal.(comp),slope_cal.(comp),Rsq.(comp)] = cal_curve(cal_levels_tot.(comp),cal_areas_tot.(comp),plotYN,comp);
            for i=1:numel(list_data_files) 
                if sum(strcmp(comp,fieldnames(data_area.(list_file_IDs{i}))))>0
                    areas_now=data_area.(list_file_IDs{i}).(comp);
                    y0_now=y0_cal.(comp);
                    slope_now=slope_cal.(comp);
                    data_conc.(list_file_IDs{i}).(comp)=(areas_now-y0_now)./slope_now;
                end
            end
        end
    end
end

% Give vector of conditions that are to be analysed
conditions={'S','SL','M','ML','L','XL','G','XS','X','SLX','SM','SLM'};

clear rowIndices
for i=1:numel(list_data_files)
    for ii=1:numel(conditions)
        rowIndices.(list_file_IDs{i}).(conditions{ii})=find(strncmpi(strcat(conditions{ii},'_t'),row_names.(list_file_IDs{i}),length(conditions{ii})+2));
        rowIndices_inf.(list_file_IDs{i}).(conditions{ii})=find(strncmpi(strcat(conditions{ii},'_inf'),row_names.(list_file_IDs{i}),length(conditions{ii})+4));
    end
end

C_num.('Succinate')=5;begin_conc.('Succinate')=15;
C_num.('Maltose')=12;begin_conc.('Maltose')=20;
C_num.('Mannose')=6;begin_conc.('Mannose')=20;
C_num.('Xylose')=6;begin_conc.('Xylose')=20;
C_num.('Acetate')=2;begin_conc.('Acetate')=0;

background_subtracted=false;
if background_subtracted
    file_IDs_fig_3={'plate_exp_1','plate_exp_2','plate_exp_3','plate_exp_succ'};
    for j=1:numberConditions
       cond=conditions{j};
       for i=1:numel(file_IDs_fig_3)
           plate=file_IDs_fig_3{i};
           if sum(strcmp(fieldnames(minOD.(plate)),cond))>0
               data_OD.(plate)(rowIndices.(plate).(cond))=max(0,data_OD.(plate)(rowIndices.(plate).(cond))-minOD.(plate).(cond));
           end
       end
    end
end

compounds={'Succinate','Maltose','Xylose','Mannose'};

%% Make Consumption Figures
for i=1:length(compounds)
    comp=compounds{i};
    for k=1:numberConditions
        cond=nameConditions{k};
        hplc_conc_OD.(cond).('OD')=[];
        hplc_conc_OD.(cond).(comp)=[];
    end
end
    
fign=5;
figure(fign)
clf(fign)
figure(fign)
fign=fign+1;
numberConditions=numel(conditions);
file_IDs_fig_3={'plate_exp_1','plate_exp_2','plate_exp_3','plate_exp_succ'};
%if length(compounds)*numel(list_file_IDs)<=4
cmap2=[[42,81,0],
[0,26,131],
[208,134,7],
[223,48,96]];
cmap2=cmap2./255;
leg_names={};
for i=1:length(compounds)
    leg_names{(i-1)*2+1}=compounds{i};
    leg_names{2*i}=strcat(compounds{i},'{}','trend');
end

for j=1:numberConditions
    cond=conditions{j};
    subplot(3,4,j)
    hold on
    for k=1:length(compounds)
        comp=compounds{k};
        xODs=[];
        yConcs=[];
        for i=1:numel(file_IDs_fig_3)
            plate=file_IDs_fig_3{i};
            if sum(strcmp(fieldnames(data_conc.(plate)),comp))>0
                xODs=[xODs;data_OD.(plate)(rowIndices.(plate).(cond))];
                concents=data_conc.(plate).(comp)(rowIndices.(plate).(cond));
                if max(concents)>5
                    concents=concents+begin_conc.(comp)-concents(1);
                end
            else
                xODs=[xODs;data_OD.(plate)(rowIndices.(plate).(cond))];
                concents=zeros(length(data_OD.(plate)(rowIndices.(plate).(cond))),1);
            end
            yConcs=[yConcs;concents];
        end
        [xODs,I]=sort(xODs);
        yConcs=yConcs(I);
        yConcs=yConcs.*C_num.(compounds{k});
        [int_cons,slope_cons]=find_slope_cons(xODs,yConcs,C_num,begin_conc,comp);
        %yConcsAll{kk}(:,j)
        if max(yConcs)>5 && ~strcmp(cond,'G')
        hplc_conc_OD.(cond).('OD')=[xODs];
        hplc_conc_OD.(cond).(comp)=[yConcs];
            plot(xODs,yConcs,'o',...
            'MarkerFaceColor',cmap2(k,:),...
            'Color',cmap2(k,:),...
            'LineWidth',1)
            plot(linspace(0,max(xODs)),int_cons+slope_cons*linspace(0,max(xODs)),...
                'LineWidth',1,...
                'LineStyle','--',...
                'Color',cmap2(k,:))
        else
            hplc_conc_OD.(cond).(comp)=zeros(length(yConcs),1);
            plot(-1,-1,'o',...
            'MarkerFaceColor',cmap2(k,:),...
            'Color',cmap2(k,:),...
            'LineWidth',0.00001)
            plot([0;0],[0;0],...
                'LineWidth',0.00000001,...
                'LineStyle','--',...
                'Color',cmap2(k,:))
        end
        %if ~strcmp(cond,'G')
        %    text(1.5,C_num.(comp)*data_conc.plate_exp_3.(comp)(rowIndices_inf.plate_exp_3.(cond)),comp)
        %end
        title(conditions{j})
        axis([0 1.2 0 250])
        xlabel('OD');
        ylabel('concentration Cmol/L');
    end
    if strcmp(cond,'G')
        [legh,objh,outh,outm] = legend(leg_names);
        set(objh,'linewidth',2);
    end
end
%figure(1)
%subplot(3,4,1)
%xlabel('OD');
%ylabel('concentration Cmol/L');
%[legh,objh,outh,outm] = legend(leg_names,'Location','NorthEast');
%set(objh,'linewidth',2);
hold off

%if numberConditions*numel(list_file_IDs)<=12
cmap3=[[255,151,185],
[0,231,156],
[232,67,150],
[87,174,55],
[99,104,224],
[248,208,82],
[37,27,90],
[146,132,0],
[141,156,255],
[145,61,0],
[81,0,81],
[219,53,74]];
    cmap3=cmap3./255;
%else
%    cmap3=jet(numberConditions*numel(list_file_IDs));
%end

leg_names2={};
for i=1:length(conditions)
    leg_names2{(i-1)*2+1}=conditions{i};
    leg_names2{2*i}=strcat(conditions{i},'{}','trend');
end

figure(fign)
clf(fign)
figure(fign)
fign=fign+1;
I=zeros(3,numberConditions);
for k=1:length(compounds)
    comp=compounds{k};
    for j=1:numberConditions
        cond=nameConditions{j};
        xODs=[];
        yConcs=[];
        for i=1:numel(file_IDs_fig_3)
            plate=file_IDs_fig_3{i};
            subplot(2,2,k)
            hold on
            
            if sum(strcmp(fieldnames(data_conc.(plate)),comp))>0
                xODs=[xODs;data_OD.(plate)(rowIndices.(plate).(cond))];
                concents=data_conc.(plate).(comp)(rowIndices.(plate).(cond));
                if max(concents)>5
                    concents=concents+begin_conc.(comp)-concents(1);
                end
                yConcs=[yConcs;concents];
            end
        end
        [xODs,I]=sort(xODs);
        yConcs=yConcs(I);
        yConcs=yConcs.*C_num.(compounds{k});
        [int_cons,slope_cons]=find_slope_cons(xODs,yConcs,C_num,begin_conc,comp);
        if max(yConcs)>5 && ~strcmp(comp,'G')
            width=1;
            plot(xODs,yConcs,'o',...
                'MarkerFaceColor',cmap3(j,:),...
                'LineWidth',width,...
                'Color',cmap3(j,:))
                title(compounds{k})
            plot(linspace(0,max(xODs)),int_cons+slope_cons*linspace(0,max(xODs)),...
                'LineWidth',1,...
                'LineStyle','--',...
                'Color',cmap3(j,:))
        else
            plot([0;0],[begin_conc.(comp)*C_num.(comp);begin_conc.(comp)*C_num.(comp)],'o',...
                'MarkerFaceColor',cmap3(j,:),...
                'LineWidth',0.00001*width,...
                'Color',cmap3(j,:))
                title(compounds{k});
            plot([0;0],[begin_conc.(comp)*C_num.(comp);begin_conc.(comp)*C_num.(comp)],...
                'LineWidth',0.00000001,...
                'LineStyle','-',...
                'Color',cmap3(j,:))
        end
    end
    axis([0 inf 0 begin_conc.(comp)*C_num.(comp)])
end
subplot(2,2,1)
xlabel('OD');
ylabel('concentration Cmol/L');
[legh,objh,outh,outm] = legend(leg_names2);
set(objh,'linewidth',2);
hold off


%C_mol.('S')=75;C_mol.('M')=120;C_mol.('L')=240;C_mol.('X')=120;
%C_mol.('G')=120;C_mol.('SM')=195;C_mol.('SL')=315;C_mol.('ML')=360;
%C_mol.('XL')=360;C_mol.('XS')=195;C_mol.('SLM')=360;C_mol.('SLX')=360;

running_out.('S')=.6;running_out.('M')=.7;running_out.('L')=1;running_out.('X')=.7;
running_out.('G')=.9;running_out.('SM')=.8;running_out.('SL')=.65;running_out.('ML')=1;
running_out.('XL')=.7;running_out.('XS')=.8;running_out.('SLM')=.8;running_out.('SLX')=.8;
running_in=0.2;


%% Calculate q_S's
q_S_per_cond=struct;
table_q_S=table;
table_q_S_sem=table;
for j=1:numberConditions
    cond=nameConditions{j};
    table_q_S.(cond)=zeros(length(compounds),1);
    table_q_S_sem.(cond)=zeros(length(compounds),1);
    if ~strcmp(cond,'G')
        OD_conc=hplc_conc_OD.(cond);
        for k=1:length(compounds)
            comp=compounds{k};
            if max(OD_conc.(comp))>5*C_num.(comp)
                mu_now=tableCondensed.(cond)(end-2);
                eaten=C_num.(comp)*begin_conc.(comp)-OD_conc.(comp);
                OD_vect=OD_conc.OD;
                OD_vect(OD_vect<0.15)=nan(length(find(OD_vect<0.15)),1);
                q_S_now=(eaten.*mu_now)./OD_vect;
                ind_inf=find(isinf(q_S_now));
                q_S_now(ind_inf)=nan(length(ind_inf),1);
                q_S_per_cond.(cond).(comp)=q_S_now;
                mean_q_S.(cond).(comp)=nanmean(q_S_now);
                table_q_S.(cond)(k)=nanmean(q_S_now);
                num_notnan=length(find(~isnan(q_S_now)));
                table_q_S_sem.(cond)(k)=nanstd(q_S_now)/sqrt(num_notnan);
            end
        end
    end
end
table_q_S.Properties.RowNames=compounds;
