# Supplementary material for: The number of active metabolic pathways is bounded by the number of cellular constraints at maximal metabolic rates
Source: PLoS Comput Biol. 2019 Mar 11;15(3):e1006858. doi: 10.1371/journal.pcbi.1006858 (PMC6428345; doi:10.1371/journal.pcbi.1006858)
Supplement: S1 Source code — All raw data and the Matlab-code used for data analysis can be found in the compressed folder attached to the supplements. (ZIP) [file pcbi.1006858.s005.zip › find_slope_cons.m]

function [int_cons,slope_cons]=find_slope_cons(xODs,yConcs,C_num,begin_conc,comp)

int_cons=C_num.(comp)*begin_conc.(comp);
ind_grown=find(xODs>0.1);
X=xODs(ind_grown);
Y=yConcs(ind_grown)-int_cons;
B=X\Y;
slope_cons=B;

end
