# Supplementary material for: The number of active metabolic pathways is bounded by the number of cellular constraints at maximal metabolic rates
Source: PLoS Comput Biol. 2019 Mar 11;15(3):e1006858. doi: 10.1371/journal.pcbi.1006858 (PMC6428345; doi:10.1371/journal.pcbi.1006858)
Supplement: S1 Source code — All raw data and the Matlab-code used for data analysis can be found in the compressed folder attached to the supplements. (ZIP) [file pcbi.1006858.s005.zip › fitGrowth.m]

function [B] = fitGrowth(GroeiInUren,par)
%UNTITLED4 Summary of this function goes here
%   Detailed explanation goes here
canBetter=1;
OD=GroeiInUren(:,2)-min(GroeiInUren(:,2))+0.001;

indexFit=1:length(GroeiInUren(:,1));
eExp=GroeiInUren(indexFit(end),1);
iExp=GroeiInUren(indexFit(1),1);
logAverageOD=log(OD);
while canBetter==1
    indexFit=find(GroeiInUren(:,1)<=eExp & GroeiInUren(:,1)>=iExp);
    while (OD(indexFit(1))<0.02 && canBetter==1)
        indexFit=indexFit(par.stepIndex+1:end);
        eExp=GroeiInUren(indexFit(end),1);
        iExp=GroeiInUren(indexFit(1),1);
        %OD(indexFit(1))<0.02 && canBetter==1
        %iExp=iExp+0.1;
        %indexFit=find(GroeiInUren(:,1)<eExp & GroeiInUren(:,1)>iExp);
        if eExp-iExp<par.minTimes(1)
            canBetter=0;
        end
    end
    Y=logAverageOD(indexFit);
    if canBetter==1;
        X=[ones(length(GroeiInUren(indexFit)),1),GroeiInUren(indexFit,1)];
        B=X\Y;
        Yest=B(1)+B(2).*GroeiInUren(indexFit,1);
        %SStot1=sum((Y-mean(Y)).^2);
        res1=sum((Y-Yest).^2)/length(Y);
        %Rsquare1=1-res1/SStot1;
        if eExp-iExp>par.minTimes(1)
            indexFit2=indexFit(par.stepIndex+1:end);
            eExp2=GroeiInUren(indexFit2(end),1);
            iExp2=GroeiInUren(indexFit2(1),1);
            %iExp2=iExp+stepSize;%min(fitTimesBounds(1),iExp+2);
            %eExp2=eExp;
            %indexFit2=find(GroeiInUren(:,1)<eExp2 & GroeiInUren(:,1)>iExp2);
            Y2=logAverageOD(indexFit2);
            X2=[ones(length(GroeiInUren(indexFit2)),1),GroeiInUren(indexFit2,1)];
            B2=X2\Y2;
            Yest2=B2(1)+B2(2).*GroeiInUren(indexFit2,1);
            res2=sum((Y2-Yest2).^2)/length(Y2);

            indexFit3=indexFit(1:end-par.stepIndex);
            eExp3=GroeiInUren(indexFit3(end),1);
            iExp3=GroeiInUren(indexFit3(1),1);
            %iExp3=iExp;
            %eExp3=eExp-stepSize;
            %indexFit3=find(GroeiInUren(:,1)<eExp3 & GroeiInUren(:,1)>iExp3);

            Y3=logAverageOD(indexFit3);
            X3=[ones(length(GroeiInUren(indexFit3)),1),GroeiInUren(indexFit3,1)];
            B3=X3\Y3;
            Yest3=B3(1)+B3(2).*GroeiInUren(indexFit3,1);
            %SStot3=sum((Y3-mean(Y3)).^2);
            res3=sum((Y3-Yest3).^2)/length(Y3);
            %Rsquare3=1-res3/SStot3;
            if res1<min(res2,res3) || (eExp3==eExp && iExp2 ==iExp)
                canBetter=0;
                B=B;
            elseif res2<res3
                iExp=iExp2;
                eExp=eExp2;
                B=B2;
            elseif res2>=res3
                iExp=iExp3;
                eExp=eExp3;
                B=B3;
            else
                canBetter=0;
            end
        else
        canBetter=0;
        end
    else
        B=NaN(2,1);
    end
end
end
