# Supplementary material for: The number of active metabolic pathways is bounded by the number of cellular constraints at maximal metabolic rates
Source: PLoS Comput Biol. 2019 Mar 11;15(3):e1006858. doi: 10.1371/journal.pcbi.1006858 (PMC6428345; doi:10.1371/journal.pcbi.1006858)
Supplement: S1 Source code — All raw data and the Matlab-code used for data analysis can be found in the compressed folder attached to the supplements. (ZIP) [file pcbi.1006858.s005.zip › fitGrowthWindow.m]

function [B,iExp,eExp,logAverageOD,Yest] = fitGrowthWindow(GroeiInUren,par)
%UNTITLED4 Summary of this function goes here
%   Detailed explanation goes here
RsqBound=0.95;


OD=GroeiInUren(:,2)-min(GroeiInUren(:,2))+0.001;

nPoints=100;
minIndex=par.minTimes*12;
indexFitLower=round(linspace(0,length(GroeiInUren(:,1))-minIndex,nPoints))+1;
indexFitUpper=round(linspace(minIndex,length(GroeiInUren(:,1)),nPoints))-1;
mus=zeros(nPoints,1);
Bs=zeros(2,nPoints);
iExps=zeros(nPoints,1);
eExps=zeros(nPoints,1);
Rsq=zeros(nPoints,1);
%Yests=zeros(length(GroeiInUren(:,1)),nPoints);
YestsFull=zeros(length(GroeiInUren(:,1)),nPoints);

logAverageOD=log(OD);
for ii=1:nPoints
    iIndex=indexFitLower(ii);
    eIndex=indexFitUpper(ii);
    if OD(iIndex)>0.10
        Y=logAverageOD(iIndex:eIndex);
        X=[ones(length(GroeiInUren(iIndex:eIndex)),1),GroeiInUren(iIndex:eIndex,1)];
        B=X\Y;
        Bs(:,ii)=B;
        mus(ii)=B(2);
        iExps(ii)=GroeiInUren(iIndex,1);
        eExps(ii)=GroeiInUren(eIndex,1);
        Yest=B(1)+B(2).*GroeiInUren(iIndex:eIndex,1);
        YestsFull(:,ii)=B(1)+B(2).*GroeiInUren(:,1);
        %SStot1=sum((Y-mean(Y)).^2);
        Rsq(ii)=1-sum((Y-Yest).^2)/sum((Y-mean(Y)).^2);
    else
        mus(ii)=NaN;
        iExps(ii)=NaN;
        eExps(ii)=NaN;
        YestsFull(:,ii)=NaN(length(GroeiInUren(:,1)),1);
        Rsq(ii)=NaN;
    end
end
linearPartsIndex=find(Rsq>RsqBound);
if isempty(linearPartsIndex)
    B=NaN(2,1);
    iExp=NaN;
    eExp=NaN;
    Yest=NaN(length(GroeiInUren(:,1)),1);
else
    musLinear=mus(linearPartsIndex);
    [muMax,maxIndex]=max(musLinear);
    Blinear=Bs(:,linearPartsIndex);
    iExpLinear=iExps(linearPartsIndex);
    eExpLinear=eExps(linearPartsIndex);
    YestLinear=YestsFull(:,linearPartsIndex);
    B=Blinear(:,maxIndex);
    iExp=iExpLinear(maxIndex);
    eExp=eExpLinear(maxIndex);
    Yest=YestLinear(:,maxIndex);
end

end
