# Supplementary material for: The number of active metabolic pathways is bounded by the number of cellular constraints at maximal metabolic rates
Source: PLoS Comput Biol. 2019 Mar 11;15(3):e1006858. doi: 10.1371/journal.pcbi.1006858 (PMC6428345; doi:10.1371/journal.pcbi.1006858)
Supplement: S1 Source code — All raw data and the Matlab-code used for data analysis can be found in the compressed folder attached to the supplements. (ZIP) [file pcbi.1006858.s005.zip › fitGrowthWindowSimple.m]

function [B,iExp,eExp,logODFull,Yest] = fitGrowthWindowSimple(GroeiInUren,par)
%UNTITLED4 Summary of this function goes here
%   Detailed explanation goes here
RsqBound=0.95;
OD=GroeiInUren(:,2);-min(GroeiInUren(:,2))+0.001;
logODFull=log(OD);
ind_last_number_from_back=find(~isnan(flipud(OD)),1);
OD=OD(1:end-ind_last_number_from_back+1);
times=GroeiInUren(:,1);
times=times(1:end-ind_last_number_from_back+1);
nPoints=100;
minIndex=par.minTimes/par.inter_measurements_time;
indexFitLower=round(linspace(0,length(OD)-minIndex,nPoints))+1;
indexFitUpper=round(linspace(minIndex,length(OD),nPoints))-1;
mus=zeros(nPoints,1);
Bs=zeros(2,nPoints);
iExps=zeros(nPoints,1);
eExps=zeros(nPoints,1);
Rsq=zeros(nPoints,1);
%Yests=zeros(length(GroeiInUren(:,1)),nPoints);
YestsFull=zeros(length(GroeiInUren(:,1)),nPoints);

logOD=log(OD);
for i=1:nPoints
    iIndex=indexFitLower(i);
    eIndex=indexFitUpper(i);
    if OD(iIndex)>0.10
        Y=logOD(iIndex:eIndex);
        X=[ones(length(times(iIndex:eIndex)),1),times(iIndex:eIndex)];
        index_num=find(~isnan(Y));
        Y=Y(index_num);
        X=X(index_num,:);
        B=X\Y;
        Bs(:,i)=B;
        mus(i)=B(2);
        iExps(i)=GroeiInUren(iIndex,1);
        eExps(i)=GroeiInUren(eIndex,1);
        Yest=B(1)+B(2).*X(:,2);
        YestsFull(:,i)=B(1)+B(2).*GroeiInUren(:,1);
        %SStot1=sum((Y-mean(Y)).^2);
        Rsq(i)=1-sum((Y-Yest).^2)/sum((Y-mean(Y)).^2);
    else
        mus(i)=NaN;
        iExps(i)=NaN;
        eExps(i)=NaN;
        YestsFull(:,i)=NaN(length(GroeiInUren(:,1)),1);
        Rsq(i)=NaN;
    end
end
linearPartsIndex=find(Rsq>RsqBound);
if isempty(linearPartsIndex)
    B=NaN(2,1);
    iExp=NaN;
    eExp=NaN;
    Yest=NaN(length(GroeiInUren(:,1)),1);
else
    musLinear=mus(linearPartsIndex);
    [muMax,maxIndex]=max(musLinear);
    Blinear=Bs(:,linearPartsIndex);
    iExpLinear=iExps(linearPartsIndex);
    eExpLinear=eExps(linearPartsIndex);
    YestLinear=YestsFull(:,linearPartsIndex);
    B=Blinear(:,maxIndex);
    iExp=iExpLinear(maxIndex);
    eExp=eExpLinear(maxIndex);
    Yest=YestLinear(:,maxIndex);
end

end
