# Supplementary material for: The number of active metabolic pathways is bounded by the number of cellular constraints at maximal metabolic rates
Source: PLoS Comput Biol. 2019 Mar 11;15(3):e1006858. doi: 10.1371/journal.pcbi.1006858 (PMC6428345; doi:10.1371/journal.pcbi.1006858)
Supplement: S1 Source code — All raw data and the Matlab-code used for data analysis can be found in the compressed folder attached to the supplements. (ZIP) [file pcbi.1006858.s005.zip › Groeicurve.m]

%Groei has columns time OD1 OD2
pointsLeftOut=10;
figure(1)
figure(2)
Groei=[15,0.017,0.018;
    49,0.020,0.020;
    81,0.019,0.018;
    108,0.024,0.024;
    141,0.032,0.031;
    168,0.044,0.043;
    198,0.058,0.057;
    228,0.082,0.081;
    258,0.101,0.101;
    288,0.134,0.132;
    318,0.191,0.191;
    350,0.245,0.245];
GroeiInUren=[Groei(:,1)/60,Groei(:,[2 3])];
AverageOD=(Groei(:,2)+Groei(:,3))./2;
clf(1)
figure(1)
plot(Groei(:,1),AverageOD,...
    'Linewidth',2)
logAverageOD=log(AverageOD);

%Leave first few out
Y=logAverageOD(pointsLeftOut+1:end);
X=[ones(length(GroeiInUren(pointsLeftOut+1:end,1)),1),GroeiInUren(pointsLeftOut+1:end,1)];
B=X\Y;
Yest=B(1)+B(2).*GroeiInUren(:,1);

clf(2)
figure(2)
scatter(GroeiInUren(:,1),logAverageOD)
hold on
plot(GroeiInUren(:,1),Yest,...
    'Linewidth',1)
title(strcat('Estimated growth rate = ',num2str(B(2))))
hold off
