# Supplementary material for: The number of active metabolic pathways is bounded by the number of cellular constraints at maximal metabolic rates
Source: PLoS Comput Biol. 2019 Mar 11;15(3):e1006858. doi: 10.1371/journal.pcbi.1006858 (PMC6428345; doi:10.1371/journal.pcbi.1006858)
Supplement: S1 Source code — All raw data and the Matlab-code used for data analysis can be found in the compressed folder attached to the supplements. (ZIP) [file pcbi.1006858.s005.zip › makePlotsGrowth.m]

function [growthTable] = makePlotsGrowth(GroeiShort,GroeiLong,substrate,minTime,growthTable)

%Groei has columns time OD1 OD2

par.stepSize=0.5;
par.stepIndex=6;
GroeiArrays={GroeiShort,GroeiLong};
par.minTimes=minTime;
nReplicates=length(GroeiShort(1,:))+length(GroeiLong(1,:))-2;
cmap=parula(2*nReplicates);
mus=zeros(2,nReplicates);
B=zeros(2,nReplicates);
iExp=zeros(nReplicates,1);
eExp=zeros(nReplicates,1);

counter=1;
for ii=1:length(GroeiArrays)
    Groei=GroeiArrays{ii};
    %iExp=0;
    %eExp=Groei(end,1)/60;
    GroeiInUren=[Groei(:,1)/60,Groei(:,2:end)];
    
    for jj=2:length(Groei(1,:))
        [B(:,counter),iExp(counter),eExp(counter),logAverageOD{counter},Yest{counter}]=fitGrowthWindow(GroeiInUren(:,[1 jj]),par);
        mus(:,counter)=B(:,counter);
        GroeiTimes{counter}=GroeiInUren(:,1);
        counter=counter+1;
    end
end
growthTable.(substrate)=[growthTable.(substrate);mus(2,:)'];

hold on
for ll=1:counter-1
    logAverageODNow=logAverageOD{ll};
    GroeiTimesNow=GroeiTimes{ll};
    YestNow=Yest{ll};
    indexFit=find(GroeiTimesNow<eExp(ll) & GroeiTimesNow>iExp(ll));
    indexNonFit=setxor(indexFit,1:length(GroeiTimesNow));

    scatter(GroeiTimesNow(indexFit),logAverageODNow(indexFit),5,...,
        'MarkerEdgeColor',cmap(2*ll-1,:),...
        'Marker','*')
    scatter(GroeiTimesNow(indexNonFit),logAverageODNow(indexNonFit),5,...,
        'MarkerEdgeColor',cmap(2*ll,:))
    %scatter(GroeiReg(:,1),logAverageOD(5>Groei(:,1)||Groei(:,1)>8))
    plot(GroeiTimesNow,YestNow,'Color',cmap(2*ll-1,:),...
        'Linewidth',1)
    title(strcat(substrate,' growth rate = ',num2str(mean(B(2,~isnan(B(2,:)))))))
end
hold off
end
