# Supplementary material for: The number of active metabolic pathways is bounded by the number of cellular constraints at maximal metabolic rates
Source: PLoS Comput Biol. 2019 Mar 11;15(3):e1006858. doi: 10.1371/journal.pcbi.1006858 (PMC6428345; doi:10.1371/journal.pcbi.1006858)
Supplement: S1 Source code — All raw data and the Matlab-code used for data analysis can be found in the compressed folder attached to the supplements. (ZIP) [file pcbi.1006858.s005.zip › makePlotsGrowthSimple.m]

function [growthTable] = makePlotsGrowthSimple(Groei,substrate,minTime,growthTable)

%Groei has columns time OD1 OD2

par.inter_measurements_time=5/60;
par.stepSize=0.5;
par.stepIndex=par.stepSize/par.inter_measurements_time;
par.minTimes=minTime;
nReplicates=length(Groei(1,2:end));
cmap=parula(2*nReplicates);
mus=zeros(2,nReplicates);
B=zeros(2,nReplicates);
iExp=zeros(nReplicates,1);
eExp=zeros(nReplicates,1);

counter=1;
GroeiInUren=[Groei(:,1)/60,Groei(:,2:end)];

hold on
for j=2:length(Groei(1,:))
    [B(:,counter),iExp(counter),eExp(counter),logAverageOD,Yest]=fitGrowthWindowSimple(GroeiInUren(:,[1 j]),par);
    mus(:,counter)=B(:,counter);
    GroeiTimes=GroeiInUren(:,1);

    
    logAverageODNow=logAverageOD;
    GroeiTimesNow=GroeiTimes;
    YestNow=Yest;
    if ~isnan(mus(2,counter))
        indexFit=find(GroeiTimesNow<eExp(counter) & GroeiTimesNow>iExp(counter));
        indexNonFit=setxor(indexFit,1:length(GroeiTimesNow));
        scatter(GroeiTimesNow(indexFit),logAverageODNow(indexFit),5,...,
            'MarkerEdgeColor',cmap(2*counter-1,:),...
            'Marker','*')
        scatter(GroeiTimesNow(indexNonFit),logAverageODNow(indexNonFit),5,...,
            'MarkerEdgeColor',cmap(2*counter,:))
        %scatter(GroeiReg(:,1),logAverageOD(5>Groei(:,1)||Groei(:,1)>8))
        plot(GroeiTimesNow,YestNow,'Color',cmap(2*counter-1,:),...
            'Linewidth',1)
        title(strcat(substrate,' growth rate = ',num2str(nanmean(B(2,:)))))
    end
    counter=counter+1;
end
hold off
growthTable.(substrate)=[growthTable.(substrate);mus(2,:)'];

% for ll=1:counter-1
%     logAverageODNow=logAverageOD{ll};
%     GroeiTimesNow=GroeiTimes{ll};
%     YestNow=Yest{ll};
%     indexFit=find(GroeiTimesNow<eExp(ll) & GroeiTimesNow>iExp(ll));
%     indexNonFit=setxor(indexFit,1:length(GroeiTimesNow));
% 
%     scatter(GroeiTimesNow(indexFit),logAverageODNow(indexFit),5,...,
%         'MarkerEdgeColor',cmap(2*ll-1,:),...
%         'Marker','*')
%     scatter(GroeiTimesNow(indexNonFit),logAverageODNow(indexNonFit),5,...,
%         'MarkerEdgeColor',cmap(2*ll,:))
%     %scatter(GroeiReg(:,1),logAverageOD(5>Groei(:,1)||Groei(:,1)>8))
%     plot(GroeiTimesNow,YestNow,'Color',cmap(2*ll-1,:),...
%         'Linewidth',1)
%     title(strcat(substrate,' growth rate = ',num2str(mean(B(2,~isnan(B(2,:)))))))
% end
% hold off
end
