# Supplementary material for: The number of active metabolic pathways is bounded by the number of cellular constraints at maximal metabolic rates
Source: PLoS Comput Biol. 2019 Mar 11;15(3):e1006858. doi: 10.1371/journal.pcbi.1006858 (PMC6428345; doi:10.1371/journal.pcbi.1006858)
Supplement: S1 Source code — All raw data and the Matlab-code used for data analysis can be found in the compressed folder attached to the supplements. (ZIP) [file pcbi.1006858.s005.zip › makePlotsGrowthWindow.m]

function [GroeiInUren,Yest,logAverageOD,growthRate] = makePlotsGrowthWindow(Groei,iExp,eExp,substrate,minTime,fitTimesBounds)

%Groei has columns time OD1 OD2
cmap=lines(2);
GroeiInUren=[Groei(:,1)/60,Groei(:,2:end)];
nPoints=20;
iExps=linspace(0,Groei(end,1)/60-minTime,nPoints);
eExps=linspace(minTime,Groei(end,1)/60,nPoints);
mus=zeros(nPoints,1);
times=zeros(nPoints,1);
for i=1:nPoints;
    iExp=iExps(i);
    eExp=eExps(i);
    indexFit=find(GroeiInUren(:,1)<eExp & GroeiInUren(:,1)>iExp);
    %indexNonFit=setxor(indexFit,1:length(GroeiInUren(:,1)));
    AverageOD=mean(GroeiInUren(:,2:end),2) - 0.08;

    logAverageOD=log(AverageOD);
    Y=logAverageOD(indexFit);
    
    X=[ones(length(GroeiInUren(indexFit)),1),GroeiInUren(indexFit,1)];
    B=X\Y;
    Yest=B(1)+B(2).*GroeiInUren(indexFit,1);
    times(i)=(iExp+eExp)/2;
    mus(i)=B(2);
end
plot(times,mus,'Color',cmap(1,:),...
    'Linewidth',1)
title(strcat(substrate,' growth rate = ',num2str(max(mus))))
hold off
growthRate=mus;

end
