# Supplementary material for: The number of active metabolic pathways is bounded by the number of cellular constraints at maximal metabolic rates
Source: PLoS Comput Biol. 2019 Mar 11;15(3):e1006858. doi: 10.1371/journal.pcbi.1006858 (PMC6428345; doi:10.1371/journal.pcbi.1006858)
Supplement: S2 Source code — The Matlab-code used for modeling overflow metabolism is attached in a compressed folder as a supplement. In the compressed folder, we have also added a text-file with instructions. (ZIP) [file pcbi.1006858.s006.zip]

Archive with 10 entries (10 files):
- getCostVectorOnce.m
- getFlux.m
- getInitials.m
- getNsat.m
- makeKinetics.m
- nonlcon.m
- overflow_toy.m
- SMinimizer.m
- SSFinder.m
- command_core_overflow.txt
