# Supplementary material for: The number of active metabolic pathways is bounded by the number of cellular constraints at maximal metabolic rates
Source: PLoS Comput Biol. 2019 Mar 11;15(3):e1006858. doi: 10.1371/journal.pcbi.1006858 (PMC6428345; doi:10.1371/journal.pcbi.1006858)
Supplement: S2 Source code — The Matlab-code used for modeling overflow metabolism is attached in a compressed folder as a supplement. In the compressed folder, we have also added a text-file with instructions. (ZIP) [file pcbi.1006858.s006.zip › getCostVectorOnce.m]

function [costVect]=getCostVectorOnce(conc,kin,EFM,consN,m,r,fracOfCostVect)

x=conc(1:m+1);
costVect=zeros(1,2);
VOverFResp=EFM./[kin.fTr(x),kin.fr(x),kin.ff(x),kin.fBM(x)];
costVect=consN*VOverFResp';
costVect=fracOfCostVect.*costVect;
end
