# Supplementary material for: The number of active metabolic pathways is bounded by the number of cellular constraints at maximal metabolic rates
Source: PLoS Comput Biol. 2019 Mar 11;15(3):e1006858. doi: 10.1371/journal.pcbi.1006858 (PMC6428345; doi:10.1371/journal.pcbi.1006858)
Supplement: S2 Source code — The Matlab-code used for modeling overflow metabolism is attached in a compressed folder as a supplement. In the compressed folder, we have also added a text-file with instructions. (ZIP) [file pcbi.1006858.s006.zip › getFlux.m]

function [conc,flux]=getFlux(initConc,N,mus,kin,consN,consb,m,r)
k=length(mus);
flux=zeros(k,4);
conc=zeros(k,7);
for i=1:k
    [concOpt,fluxOpt]=SMinimizer(initConc,N,mus(i),kin,consN,consb,m,r);
    flux(i,:)=fluxOpt;
    conc(i,:)=concOpt;
    initConc=concOpt;
end
end
