# Supplementary material for: The number of active metabolic pathways is bounded by the number of cellular constraints at maximal metabolic rates
Source: PLoS Comput Biol. 2019 Mar 11;15(3):e1006858. doi: 10.1371/journal.pcbi.1006858 (PMC6428345; doi:10.1371/journal.pcbi.1006858)
Supplement: S2 Source code — The Matlab-code used for modeling overflow metabolism is attached in a compressed folder as a supplement. In the compressed folder, we have also added a text-file with instructions. (ZIP) [file pcbi.1006858.s006.zip › getInitials.m]

function [xInitNew,eInitNew]=getInitials(initConc,kin,N,b,m,r,membCons)
flag=0;counter=0;
    SSSolver=@(conc)SSFinder(conc,kin,N,b);
    optionsfsolve=optimset('Algorithm','Levenberg-Marquardt','Display','Off');
    membConsFlag=1;
    while((flag<=0 || membConsFlag==0)&&counter<10)
        [concNew,~,flag]=fsolve(SSSolver,initConc,optionsfsolve);
        concNew=abs(concNew);
        
        if concNew(m+2)>membCons
            concNew(m+2)=0.1*membCons;
            initConc=concNew;
            membConsFlag=0;
        elseif flag<=0;
            initConc=[10*rand(1,m+1),0.2*rand(1,r)];
        end
        counter=counter+1;
    end
    
    if counter==100
        xInitNew=NaN(1,3);
        eInitNew=NaN(1,4);
    else
        xInitNew=concNew(1:m+1);
        eInitNew=concNew(m+2:m+1+r);
    end
end
