# Supplementary material for: The number of active metabolic pathways is bounded by the number of cellular constraints at maximal metabolic rates
Source: PLoS Comput Biol. 2019 Mar 11;15(3):e1006858. doi: 10.1371/journal.pcbi.1006858 (PMC6428345; doi:10.1371/journal.pcbi.1006858)
Supplement: S2 Source code — The Matlab-code used for modeling overflow metabolism is attached in a compressed folder as a supplement. In the compressed folder, we have also added a text-file with instructions. (ZIP) [file pcbi.1006858.s006.zip › getNsat.m]

function Nsat=getNsat(N,kin,x)
Nsat=N;
Nsat(:,1)=N(:,1).*kin.fTr(x);
Nsat(:,2)=N(:,2).*kin.fr(x);
Nsat(:,3)=N(:,3).*kin.ff(x);
Nsat(:,4)=N(:,4).*kin.fBM(x);
end
