# Supplementary material for: The number of active metabolic pathways is bounded by the number of cellular constraints at maximal metabolic rates
Source: PLoS Comput Biol. 2019 Mar 11;15(3):e1006858. doi: 10.1371/journal.pcbi.1006858 (PMC6428345; doi:10.1371/journal.pcbi.1006858)
Supplement: S2 Source code — The Matlab-code used for modeling overflow metabolism is attached in a compressed folder as a supplement. In the compressed folder, we have also added a text-file with instructions. (ZIP) [file pcbi.1006858.s006.zip › makeKinetics.m]

function [kin]=makeKinetics(par)
    
    kin=struct;
    kin.fTr=@(x) ((x(1)*par.vMaxTr)/(x(1)+par.kMTr+(x(2)/par.kipTrGLC)));
    kin.fr=@(x) ((x(2)*par.vMaxr)/(x(2)+par.kMr+(x(3)/par.kiprATP)));
    kin.ff=@(x) ((x(2)*par.vMaxf)/(x(2)+par.kMf+(x(3)/par.kipfATP)));
    kin.fBM=@(x) ((x(2)*x(3)*par.vMaxBM)/((1/(par.kMBMATP*par.kMGLCint))+(x(2)/par.kMGLCint)+((x(3))/(par.kMBMATP))+x(2)*x(3))); %kinetics.pdf 
