# Supplementary material for: The number of active metabolic pathways is bounded by the number of cellular constraints at maximal metabolic rates
Source: PLoS Comput Biol. 2019 Mar 11;15(3):e1006858. doi: 10.1371/journal.pcbi.1006858 (PMC6428345; doi:10.1371/journal.pcbi.1006858)
Supplement: S2 Source code — The Matlab-code used for modeling overflow metabolism is attached in a compressed folder as a supplement. In the compressed folder, we have also added a text-file with instructions. (ZIP) [file pcbi.1006858.s006.zip › nonlcon.m]

function [c,ceq]=nonlcon(conc,bmu,N,kin,m,r)
c=[];
x=conc(1:m+1);
e=conc(2+m:m+r+1);
Nsat=getNsat(N,kin,x);
ceq=Nsat*e.'-bmu;
end
