# Supplementary material for: The number of active metabolic pathways is bounded by the number of cellular constraints at maximal metabolic rates
Source: PLoS Comput Biol. 2019 Mar 11;15(3):e1006858. doi: 10.1371/journal.pcbi.1006858 (PMC6428345; doi:10.1371/journal.pcbi.1006858)
Supplement: S2 Source code — The Matlab-code used for modeling overflow metabolism is attached in a compressed folder as a supplement. In the compressed folder, we have also added a text-file with instructions. (ZIP) [file pcbi.1006858.s006.zip › overflow_toy.m]

function [growthRates,flux,conc,costVectResp,costVectFerm,kin]=overflow_toy(initConc,membCons,plotYN)
%Call using: [growthRates,flux,conc,costVectResp,costVectFerm]=overflow_toy([1,1,1,0.05,0.5,0.15,0.30],0.3,true);
m=2; %number of internal metabolites
r=4; %number of reactions
muMin=0.1;
muMax=1.5;
nPoints=60;
cons=struct;
cons.tot=1;
cons.memb=membCons;
stoich=struct;
stoich.respYield=26; stoich.fermYield=12; stoich.BMATPCost=10;
EFMResp=[(stoich.respYield+stoich.BMATPCost)/stoich.respYield,(stoich.BMATPCost)/stoich.respYield,0,1];
EFMFerm=[(stoich.fermYield+stoich.BMATPCost)/stoich.fermYield,0,(stoich.BMATPCost)/stoich.fermYield,1];
show_vect_rates=[0.9,1.15,1.4];%array of three growth rates at which we want to see the cost vectors

x=initConc(1:1+m);
e=initConc(m+2:m+1+r);

%SET UP SYSTEM
    vMaxMult=1.5;
    par=struct;
    par.vMaxTr=15*vMaxMult; par.vMaxr=0.85*vMaxMult;
    par.vMaxf=3.25*vMaxMult;par.vMaxBM=5*vMaxMult;
    par.kMTr=0.35;par.kMr=0.25;
    par.kMf=0.25;par.kMBMATP=0.25;
    par.kMGLCint=0.25;par.kipTrGLC=100;
    par.kiprATP=1;par.kipfATP=1;
    [kin]=makeKinetics(par);

    N=[1,-1,-1,-1;
       0,stoich.respYield,stoich.fermYield,-stoich.BMATPCost;
        0,0,0,1];
    
    consN=[1,1,1,1;
        (1/cons.memb),0,0,0];
    cons.memb=1;
    consb=[cons.tot;cons.memb];


growthRatesFirst=linspace(muMin,muMax/2,round(nPoints/5));
growthRatesSecond=linspace(muMax/2,muMax,nPoints-round(nPoints/5)+1);
growthRates=[growthRatesFirst,growthRatesSecond(2:end)];
[conc,flux]=getFlux(initConc,N,growthRates,kin,consN,consb,m,r);

%MAKE PLOTS
legendLoc='west';
legendFS=12;
clf
cmap4=flipud(summer(4));
cmap3=[245,173,13;
    86,146,172;
    105,199,87;
    230,88,63;
    155,156,129]./255;
if plotYN
    figure(1)
    subplot(2,2,1)
    plot(growthRates,flux(:,2),'LineWidth',2,'Color',cmap3(1,:))
    hold on
    plot(growthRates,flux(:,3),'LineWidth',2,'Color',cmap3(2,:))
    legend({'respiration','fermentation'},'Location',legendLoc,'FontSize',legendFS)
    xlabel('growth rate')
    ylabel('flux through biomass')
    hold off

    subplot(2,2,2)
    plot(growthRates,conc(:,1),'LineWidth',2,'Color',cmap4(2,:))
    hold on
    plot(growthRates,conc(:,2),'LineWidth',2,'Color',cmap4(3,:))
    plot(growthRates,conc(:,3),'LineWidth',2,'Color',cmap4(4,:))
    legend({'extGluc','intGluc','ATP'},'Location',legendLoc,'FontSize',legendFS)
    xlabel('growth rate')
    ylabel('concentration')
    hold off
    
    subplot(2,2,3)
    plot(growthRates,conc(:,4),'LineWidth',2,'Color',cmap3(5,:))
    hold on
    plot(growthRates,conc(:,5),'LineWidth',2,'Color',cmap3(1,:))
    plot(growthRates,conc(:,6),'LineWidth',2,'Color',cmap3(2,:))
    plot(growthRates,conc(:,7),'LineWidth',2,'Color',cmap3(4,:))
    legend({'transporters','respiration proteins','fermentation proteins','BM proteins'},'Location',legendLoc,'FontSize',legendFS)
    xlabel('growth rate')
    ylabel('concentration')
    hold off
    
    sats=fieldnames(kin);
    for i=1:numel(sats)
        saturations.sats{i}=zeros(nPoints,1);
        for j=1:nPoints
            saturations.(sats{i})(j)=kin.(sats{i})(conc(j,:));
        end
    end
    subplot(2,2,4)
    plot(growthRates,saturations.fr,'LineWidth',2,'Color',cmap3(1,:))
    legend({'respiratory saturation'},'Location',legendLoc,'FontSize',legendFS)
    xlabel('growth rate')
    ylabel('enzyme saturation')

    %Make extra plot of q_S, which is equal to the fluxes through respiration
    %and fermentation because the stoichiometry is 1-1
    cmap2=[245,173,13;
        86,146,172;
        105,199,87]./255;
    figure(2)
    plot(growthRates,flux(:,2),'LineWidth',2,...
        'Color',cmap2(1,:))
    hold on
    plot(growthRates,flux(:,3),'LineWidth',2,...
        'Color',cmap2(2,:))
    plot(growthRates,flux(:,2)+flux(:,3)+0.01,'LineWidth',2,...
        'Color',cmap2(3,:))
    legend({'respiration','fermentation','respiration + fermentation'},'Location',legendLoc,'FontSize',legendFS)
    xlabel('\mu')
    ylabel('substrate uptake flux')
    hold off
end

%MAKE COST VECTOR PLOTS FOR DIFFERENT GROWTH RATES
costVectIndices=1:nPoints;
costVectRates=growthRates(costVectIndices);
costVectConc=conc(costVectIndices,:);
costVectFlux=flux(costVectIndices,:);
timesResp=costVectFlux(:,2)./EFMResp(2);
timesResp=timesResp';
timesFerm=costVectFlux(:,3)./EFMFerm(3);
timesFerm=timesFerm';
costVectResp=zeros(2,length(costVectIndices));
costVectFerm=zeros(2,length(costVectIndices));
%GET COST VECTOR RESPIRATION
%WE PLOT ONLY A FRACTION OF THE COST VECTOR TO GET THE ARROWS IN THE SQUARE
fracOfCostVect=0.5;
timesFerm=timesFerm./fracOfCostVect;
timesResp=timesResp./fracOfCostVect;

for i=1:length(costVectIndices)
    costVectResp(:,i)=getCostVectorOnce(costVectConc(i,:),kin,EFMResp,consN,m,r,fracOfCostVect);
end
for i=1:length(costVectIndices)
    costVectFerm(:,i)=getCostVectorOnce(costVectConc(i,:),kin,EFMFerm,consN,m,r,fracOfCostVect);
end

%MAKE PLOTS OF COST VECTORS FOR SOME GROWTHRATES
plotGrowthIndices=[find(growthRates>show_vect_rates(1),1),find(growthRates>show_vect_rates(2),1),find(growthRates>show_vect_rates(3),1)];
%plotGrowthIndices=[floor(7.5*length(growthRates)/10),floor(8.5*length(growthRates)/10),floor(10*length(growthRates)/10)];

if plotYN
    figure(3)
    clf(3)
    figure(3)
    k=1;
    ax1=subplot(1,3,k);
    k=plotGrowthIndices(k);
    title(strcat('Cost Vectors at mu=',num2str(costVectRates(k),2)))
    hold on
    plot(linspace(0,costVectResp(1,k)),linspace(0,costVectResp(2,k)),'Color',cmap2(1,:),'LineWidth',2)
    plot(linspace(0,costVectFerm(1,k)),linspace(0,costVectFerm(2,k)),'Color',cmap2(2,:),'LineWidth',2)
    plot(timesResp(k)*costVectResp(1,k),timesResp(k)*costVectResp(2,k),'*','Color',cmap2(1,:),'LineWidth',2)
    plot(timesFerm(k)*costVectFerm(1,k),timesFerm(k)*costVectFerm(2,k),'*','Color',cmap2(2,:),'LineWidth',2)
    line(cons.tot*ones(1,100),linspace(0,cons.memb,100),'LineWidth',3,'Color','black')
    line(linspace(0,cons.tot,100),cons.memb*ones(1,100),'LineWidth',3,'Color','black')
    line(linspace(0,cons.tot,100),linspace(0,cons.tot,100),'LineStyle','--','LineWidth',1,'Color','black')
    xlabel('Usage of Total Protein')
    ylabel('Usage of Membrane Protein')
    hold off

    k=2;
    ax2=subplot(1,3,k);
    k=plotGrowthIndices(k);
    title(strcat('Cost Vectors at mu=',num2str(costVectRates(k),2)))
    hold on
    plot(linspace(0,costVectResp(1,k)),linspace(0,costVectResp(2,k)),'Color',cmap2(1,:),'LineWidth',2)
    plot(linspace(0,costVectFerm(1,k)),linspace(0,costVectFerm(2,k)),'Color',cmap2(2,:),'LineWidth',2)
    plot(timesResp(k)*costVectResp(1,k),timesResp(k)*costVectResp(2,k),'*','Color',cmap2(1,:),'LineWidth',2)
    plot(timesFerm(k)*costVectFerm(1,k),timesFerm(k)*costVectFerm(2,k),'*','Color',cmap2(2,:),'LineWidth',2)
    line(cons.tot*ones(1,100),linspace(0,cons.memb,100),'LineWidth',3,'Color','black')
    line(linspace(0,cons.tot,100),cons.memb*ones(1,100),'LineWidth',3,'Color','black')
    line(linspace(0,cons.tot,100),linspace(0,cons.tot,100),'LineStyle','--','LineWidth',1,'Color','black')
    xlabel('Usage of Total Protein')
    ylabel('Usage of Membrane Protein')
    hold off

    k=3;
    ax3=subplot(1,3,k);
    k=plotGrowthIndices(k);
    title(strcat('Cost Vectors at mu=',num2str(costVectRates(k),2)))
    hold on
    plot(linspace(0,costVectResp(1,k)),linspace(0,costVectResp(2,k)),'Color',cmap2(1,:),'LineWidth',2)
    plot(linspace(0,costVectFerm(1,k)),linspace(0,costVectFerm(2,k)),'Color',cmap2(2,:),'LineWidth',2)
    plot(timesResp(k)*costVectResp(1,k),timesResp(k)*costVectResp(2,k),'*','Color',cmap2(1,:),'LineWidth',2)
    plot(timesFerm(k)*costVectFerm(1,k),timesFerm(k)*costVectFerm(2,k),'*','Color',cmap2(2,:),'LineWidth',2)
    line(cons.tot*ones(1,100),linspace(0,cons.memb,100),'LineWidth',3,'Color','black')
    line(linspace(0,cons.tot,100),cons.memb*ones(1,100),'LineWidth',3,'Color','black')
    line(linspace(0,cons.tot,100),linspace(0,cons.tot,100),'LineStyle','--','LineWidth',1,'Color','black')
    xlabel('Usage of Total Protein')
    ylabel('Usage of Membrane Protein')
    hold off

    linkaxes([ax1,ax2,ax3],'xy')
end
end
