# Supplementary material for: The number of active metabolic pathways is bounded by the number of cellular constraints at maximal metabolic rates
Source: PLoS Comput Biol. 2019 Mar 11;15(3):e1006858. doi: 10.1371/journal.pcbi.1006858 (PMC6428345; doi:10.1371/journal.pcbi.1006858)
Supplement: S2 Source code — The Matlab-code used for modeling overflow metabolism is attached in a compressed folder as a supplement. In the compressed folder, we have also added a text-file with instructions. (ZIP) [file pcbi.1006858.s006.zip › SMinimizer.m]

function [concOpt,fluxOpt]=SMinimizer(initConc,N,mu,kin,consN,consb,m,r)

%ADD FOR LOOP TO GET MULTIPLE MINIMIZERS AND TAKE THE LOWEST
nIter=50;
counter=1;
flag=0;

%Make N\circ f
concOptIter=[];

%GET LINEAR CONSTRAINTS
bmu=[0;0;mu];
A=[zeros(2,m+1),consN];
b=consb;
Aeq=[];
beq=[];
lb=zeros(1,m+r+1);
ub=[];

%NON-LINEAR STEADY-STATE CONSTRAINTS
SScons=@(conc)nonlcon(conc,bmu,N,kin,m,r);

%OBJECTIVE FUNCTION
objfun=@(x) x(1);

while(flag<=0 && (counter<nIter))
    
    %GET INITIAL VALUES THAT SATISFY S.S.
    [xInitNew,eInitNew]=getInitials(initConc,kin,N,bmu,m,r,consb(2));
    initConc=[xInitNew,eInitNew];
    
    %SOLVE THE PROBLEM
    if isnan(xInitNew)
        concOptIter(counter,:)=[1000,rand(1,6)];
        initConc=[3*rand(1,3),0.25*rand(1,4)];
    else
        
        optionsfmincon=optimoptions('fmincon','Display','Off','OptimalityTolerance',1e-12);
        [concOpt,~,flag]=fmincon(objfun,initConc,A,b,Aeq,beq,lb,ub,SScons,optionsfmincon);
    
        concOptIter(counter,:)=concOpt;
        initConc=initConc+[0.5*(1.5-3*rand(1,3)),0.5*(0.125-0.25*rand(1,4))];
        counter=counter+1;
    end
end

if counter==nIter
warning(['Possibly a non-optimal solution at mu=',num2str(mu)])
end

%concOptIter=concOptIter(1:counter-1,:);
[dummy,optIndex]=min(concOptIter(:,1));
concOpt=concOptIter(optIndex,:);

xOpt=concOpt(1:m+1);
eOpt=concOpt(2+m:m+r+1);
fluxOpt(1)=eOpt(1)*kin.fTr(xOpt);
fluxOpt(2)=eOpt(2)*kin.fr(xOpt);
fluxOpt(3)=eOpt(3)*kin.ff(xOpt);
fluxOpt(4)=eOpt(4)*kin.fBM(xOpt);

end
