# Supplementary material for: The number of active metabolic pathways is bounded by the number of cellular constraints at maximal metabolic rates
Source: PLoS Comput Biol. 2019 Mar 11;15(3):e1006858. doi: 10.1371/journal.pcbi.1006858 (PMC6428345; doi:10.1371/journal.pcbi.1006858)
Supplement: S2 Source code — The Matlab-code used for modeling overflow metabolism is attached in a compressed folder as a supplement. In the compressed folder, we have also added a text-file with instructions. (ZIP) [file pcbi.1006858.s006.zip › SSFinder.m]

function [result]=SSFinder(concInit,kin,N,b)

%Take the absolute value to make sure that the positive values of x and e
%do the trick.
concInitAbs=abs(concInit.');
x=concInitAbs(1:3);
e=concInitAbs(4:end);
%e=[(f2(x)*f3(x)*f4(x)*fY - BM*f2(x)*f4(x)*mu + BM*f3(x)*f4(x)*mu - f2(x)*f3(x)*fY*mu + f3(x)*f4(x)*fY*mu - f2(x)*f3(x)*f4(x)*rY + f2(x)*f3(x)*mu*rY -f2(x)*f4(x)*mu*rY)/(f4(x)*(f1(x)*f3(x)*fY + f2(x)*f3(x)*fY - f1(x)*f2(x)*rY - f2(x)*f3(x)*rY)),(f1(x)*f3(x)*f4(x)*fY - BM*f1(x)*f4(x)*mu - BM*f3(x)*f4(x)*mu - f1(x)*f3(x)*fY*mu - f3(x)*f4(x)*fY*mu)/(f4(x)*(f1(x)*f3(x)*fY + f2(x)*f3(x)*fY - f1(x)*f2(x)*rY - f2(x)*f3(x)*rY)),(-BM*f1(x)*f4(x)*mu - BM*f2(x)*f4(x)*mu + f1(x)*f2(x)*f4(x)*rY - f1(x)*f2(x)*mu*rY-f2(x)*f4(x)*mu*rY)/(-f4(x)*(f1(x)*f3(x)*fY + f2(x)*f3(x)*fY - f1(x)*f2(x)*rY - f2(x)*f3(x)*rY)),mu/f4(x)];

Nsat=getNsat(N,kin,x);

%Add e sums to 1
Nsat=[Nsat;[1,1,1,1]];
b=[b;1];
%Solve N*v=b by doing v=N\b
result=(Nsat*e)-b;
end
