# Supplementary material for: The number of active metabolic pathways is bounded by the number of cellular constraints at maximal metabolic rates
Source: PLoS Comput Biol. 2019 Mar 11;15(3):e1006858. doi: 10.1371/journal.pcbi.1006858 (PMC6428345; doi:10.1371/journal.pcbi.1006858)
Supplement: S3 Source code — The Matlab-code used for the kinetic model of L. lactis is attached in a compressed folder as a supplement. In the compressed folder, we have also added a text-file with instructions. (ZIP) [file pcbi.1006858.s007.zip]

Archive with 11 entries (10 files):
- lactis_clean/fitGLCPYR2.mat
- lactis_clean/getFluxLactis.m
- lactis_clean/Goel_data/
- lactis_clean/Goel_data/results_metabolicshift.txt
- lactis_clean/Goel_data/results_proteomics_solfraction_lnorm.txt
- lactis_clean/Goel_data/VmaxProteinTranscriptCor.txt
- lactis_clean/lactis_script_clean_annotated.m
- lactis_clean/makeKineticsLactis.m
- lactis_clean/nonlconLactis_GLC.m
- lactis_clean/odesLactis.m
- lactis_clean/results_lactis_analysis.mat
