# Supplementary material for: The number of active metabolic pathways is bounded by the number of cellular constraints at maximal metabolic rates
Source: PLoS Comput Biol. 2019 Mar 11;15(3):e1006858. doi: 10.1371/journal.pcbi.1006858 (PMC6428345; doi:10.1371/journal.pcbi.1006858)
Supplement: S3 Source code — The Matlab-code used for the kinetic model of L. lactis is attached in a compressed folder as a supplement. In the compressed folder, we have also added a text-file with instructions. (ZIP) [file pcbi.1006858.s007.zip › lactis_clean/getFluxLactis.m]

function [fluxes]=getFluxLactis(MODEL,metabConcs,enzymeConcs)
%We use row vectors for all concentrations
%metab_concs=[GLC,G6P,PYR,ATP]
%enzyme_concs=[trans,upper,mixed,homo,biomass]
sats=zeros(1,length(enzymeConcs));

metabs_vec=num2cell(metabConcs);
[GLC,PYR,ATP] = deal(metabs_vec{:});
for i=1:MODEL.n_re
    re=MODEL.reactionNames{i};
    subs_concs=cellfun(@eval,MODEL.KINETICS.(re).substrates);
    prod_concs=cellfun(@eval,MODEL.KINETICS.(re).products);
    if MODEL.KINETICS.(re).reversible
        sats(i)=MODEL.KINETICS.(re).f(subs_concs(1),prod_concs(1));
    elseif MODEL.KINETICS.(re).twoSubstrates
        sats(i)=MODEL.KINETICS.(re).f(subs_concs(1),subs_concs(2));
    elseif MODEL.KINETICS.(re).productInhibition
        sats(i)=MODEL.KINETICS.(re).f(subs_concs(1),prod_concs(1));
    else%normal Michaelis Menten
        sats(i)=MODEL.KINETICS.(re).f(subs_concs(1));
    end
end
fluxes=sats.*enzymeConcs;
end
