# Supplementary material for: The number of active metabolic pathways is bounded by the number of cellular constraints at maximal metabolic rates
Source: PLoS Comput Biol. 2019 Mar 11;15(3):e1006858. doi: 10.1371/journal.pcbi.1006858 (PMC6428345; doi:10.1371/journal.pcbi.1006858)
Supplement: S3 Source code — The Matlab-code used for the kinetic model of L. lactis is attached in a compressed folder as a supplement. In the compressed folder, we have also added a text-file with instructions. (ZIP) [file pcbi.1006858.s007.zip › lactis_clean/Goel_data/results_metabolicshift.txt]

flux	D015A	D015B	D015C	D3A	D3B	D3C	D5A	D5B	D5C	D6A	D6B	D6C
Acetate	0.667007666	0.738872354	0.773735229	0.692498851	0.57119597	0.564774463	0.161224031	0.306025747	0.135251688	0.035564163	0.037527348	0.034495882
Lactate	0.13199	0.09182	0.08012	0.12893	0.20585	0.1951	0.66689	0.54091	0.64575	0.681054689	0.807882422	0.770498161
