# Supplementary material for: The number of active metabolic pathways is bounded by the number of cellular constraints at maximal metabolic rates
Source: PLoS Comput Biol. 2019 Mar 11;15(3):e1006858. doi: 10.1371/journal.pcbi.1006858 (PMC6428345; doi:10.1371/journal.pcbi.1006858)
Supplement: S3 Source code — The Matlab-code used for the kinetic model of L. lactis is attached in a compressed folder as a supplement. In the compressed folder, we have also added a text-file with instructions. (ZIP) [file pcbi.1006858.s007.zip › lactis_clean/Goel_data/results_proteomics_solfraction_lnorm.txt]

gene	effect_03	effect_05	effect_06	sd_03	sd_05	sd_06	pval_03	pval_05	pval_06
KRHU2_Human	-0.481282924	-0.87614616		1.994885026	2.570991236		0.818936224	0.747120443
llmg_0002	-0.113773235	0.04789091	0.091050822	0.093805408	0.132095042	0.134145034	0.229639559	0.718136434	0.499743997
llmg_0007	0.127889586	0.015278023	0.124045581	0.071463013	0.088616689	0.10470598	0.076921003	0.863510033	0.239288541
llmg_0015	0.148365222	-0.01770809	0.045472945	0.111656848	0.12980859	0.156356968	0.201487931	0.893094158	0.774701304
llmg_0020	-0.011427538	0.140992744	0.079494025	0.050433537	0.059814335	0.109127135	0.821127945	0.020019967	0.467743598
llmg_0021	0.361013817	0.421818283	0.323104942	0.15394926	0.155121475	0.42026414	0.021866761	0.008243504	0.444590001
llmg_0022	-0.608030155	-0.739975026		0.272538765	0.333790454		0.076070759	0.077430951
llmg_0025	-0.272399209	-0.643691181	-1.338904255	0.076955188	0.134586048	0.088092537	0.000959928	1.97E-05	0
llmg_0066	-0.120443964	-0.012686485	0.041517843	0.084207638	0.096897257	0.142437802	0.15884471	0.896358288	0.771889717
llmg_0071	-0.190176766	-0.748077651	-1.931007268	0.053452293	0.075167193	0.064953795	0.000457861	0	0
llmg_0072	-0.26262135	-0.769267731	-1.776973036	0.045405488	0.054636161	0.086199854	1.43E-08	0	0
llmg_0073	-0.243741417	-0.658422016	-1.466720414	0.070367376	0.092678768	0.110101616	0.000689801	4.20E-11	0
llmg_0074	-0.149357674	-0.579579506	-1.82488508	0.040655573	0.052223491	0.060108071	0.000270889	0	0
llmg_0075	-0.112767424	-0.641020822	-0.873960935	0.153597267	0.224266111	0.477716518	0.466736067	0.006484612	0.074112696
llmg_0079	0.374821122	0.169473976		0.182147691	0.192304484		0.051118166	0.387283617
llmg_0080	-0.681329183	-1.689153211	-2.220581468	0.186991208	0.240823532	0.354504751	0.001229487	2.37E-07	1.49E-06
llmg_0084	0.08063599	-0.187875405		0.153262943	0.180196617		0.602117217	0.304275805
llmg_0085	0.108141429	0.071462102	0.002638762	0.056659778	0.066646193	0.093134134	0.059096174	0.286108804	0.977451448
llmg_0092	-0.361956183	-0.686245682	-0.959954563	0.081916948	0.182253705	0.104824891	0.000127129	0.000753606	4.67E-10
llmg_0093	-0.172687391	-0.590551319	-1.339140986	0.06432261	0.082591065	0.086687608	0.008322771	8.32E-11	0
llmg_0098	0.18744546	0.390586076	0.515676623	0.061317786	0.076464481	0.133748705	0.00263148	9.38E-07	0.000168437
llmg_0099	0.111406336	0.473778502	0.249117166	0.104538284	0.153910109	0.145932454	0.290563742	0.003064417	0.092656442
llmg_0106	0.120430485	0.427517154	0.116467441	0.14960215	0.184199165	0.279389068	0.431322292	0.032229965	0.681706594
llmg_0111	0.054337332		0.032493846	0.232734325		0.19002678	0.82465117		0.870931347
llmg_0113	-0.012041221	-0.005190925	0.186480382	0.084750157	0.102229578	0.140800287	0.887450399	0.959656472	0.189927749
llmg_0117	-0.045831058	-0.474348311	-0.763435599	0.112952224	0.196645187	0.153093421	0.686688212	0.019646044	8.10E-06
llmg_0118	0.49148444	1.189992071	1.295856723	0.083614877	0.098675655	0.152819258	5.44E-06	2.00E-11	1.56E-08
llmg_0119	-0.135768957	-0.178356229		0.121842897	0.149226464		0.315828882	0.285599342
llmg_0124	0.216920043	0.291561301	0.381251303	0.099213341	0.150490485	0.118496298	0.031351754	0.055796834	0.001792375
llmg_0125	0.06141503	0.285556065	0.117405758	0.11457082	0.134832567	0.273895676	0.593155082	0.03674379	0.669127365
llmg_0126	-0.046478365	-0.244524279	-0.659935275	2.046596148	2.321003033	2.822965683	0.98195566	0.916441502	0.815943414
llmg_0127	0.156864035	0.478194174	0.351581531	0.034939114	0.042643397	0.059812151	9.10E-06	0	8.14E-09
llmg_0138	-0.025694628	-0.671230658		0.219778619	0.269172736		0.911481141	0.054913126
llmg_0139	-0.347345335	-0.633979891		4.343327135	5.162482215		0.939361595	0.90704482
llmg_0144	0.169440548	-0.117624002	-0.322318437	0.05441923	0.066185961	0.099022088	0.002141953	0.077182626	0.001348332
llmg_0145	0.213434512	0.283201582	0.58574787	0.144881603	0.169258281	0.254029472	0.142634989	0.09620762	0.022380217
llmg_0146	-0.1517933	-0.596992701	-1.921510715	0.066664073	0.081989622	0.111491763	0.024191541	1.70E-11	0
llmg_0150	-0.306001544	-0.613629664	-1.199017738	0.04465743	0.053512611	0.074385589	1.59E-10	0	0
llmg_0158	-0.848240615	-1.211447901		0.291749048	0.302946841		0.009393353	0.000841928
llmg_0167	-0.413378503	-0.776012397	-1.224814691	0.136320602	0.19249266	0.135824427	0.00592159	0.000520348	5.18E-09
llmg_0171	-0.080796387	-0.68599048	-0.884290361	0.086239328	0.118403867	0.14360518	0.35190665	1.63E-07	3.63E-08
llmg_0172	-0.145482199	-0.362944614	-0.769108616	0.041605286	0.053656513	0.07384586	0.000593243	1.81E-10	0
llmg_0174	-0.04592213	0.092912905	-0.018006034	0.088296789	0.107918298	0.166679738	0.607766621	0.397782303	0.914871759
llmg_0175	0.00266045	0.020657698	0.099807056	0.067415973	0.078238584	0.110418167	0.968597483	0.792280773	0.368157318
llmg_0176	0.076465786	0.144044336	-0.03657231	0.078044058	0.116797896	0.104205984	0.331336494	0.222533672	0.726910957
llmg_0178	-0.076979472	0.391099876		0.212587426	81.72708424		0.732072753	0.996366848
llmg_0184	-0.167478857	-0.180824338	-1.68327371	0.14386995	0.188910499	0.183887967	0.25355852	0.34611916	3.44E-10
llmg_0185	0.140838582	-0.458183031	-1.567565057	0.228332669	0.266193943	0.495804256	0.540853134	0.092934836	0.002989498
llmg_0190	-0.166944341	-0.462314834		3.069687794	3.069687794		0.960047708	0.889842677
llmg_0191	-0.016117793		-0.093195827	0.320941867		0.301750628	0.960471043		0.760796279
llmg_0192	-0.034985618		-0.52001289	0.4862035		0.396983495	0.945425984		0.247177535
llmg_0193	-0.0109014	0.265841222		0.172153616	0.189964948		0.950206674	0.178683895
llmg_0195	-0.146543924	-0.363499576	-0.330568682	0.128363377	0.178043718	0.158030296	0.26056774	0.04799403	0.043015944
llmg_0196	0.171764497		-0.161786016	0.037438751		0.045852918	0.005904984		0.016768869
llmg_0201	-0.47320445	-0.416882233		0.449082021	0.550010902		0.340247075	0.482653289
llmg_0202	0.017725861	-0.089813741	-0.120941309	0.051368152	0.070890135	0.071003611	0.73065238	0.207670658	0.091142095
llmg_0204	0.113134073	0.357072522	0.656514525	0.032281528	0.03778504	0.068510588	0.000517754	0	0
llmg_0206	0.007826337	-0.000544702	-0.136739513	0.075272468	0.108827846	0.11110635	0.917381499	0.996015619	0.221081148
llmg_0207	-0.077862293	-0.132625538	-0.306373916	0.090240235	0.115356787	0.123708958	0.390979777	0.253921012	0.015518913
llmg_0209	0.075485508	0.085031968	0.180607038	0.050152825	0.065985069	0.079518812	0.134038907	0.199162859	0.024309267
llmg_0210	0.060197613	-0.099990167	-0.108182951	0.071302593	0.080125248	0.132096482	0.400953447	0.215568282	0.415149288
llmg_0216	0.097968179	-0.188016181	-0.31376639	0.072319465	0.096539761	0.108722005	0.183526353	0.058885217	0.006400695
llmg_0217	0.51399483		0.725559434	0.261161602		0.213237555	0.106180371		0.019197058
llmg_0224	-0.015810764	0.406991645	0.226882364	0.067953292	0.083477726	0.130347315	0.816667957	6.15E-06	0.085967526
llmg_0230	0.02350509	0.012382794	-0.005033594	0.036883654	0.045668886	0.064334521	0.524314817	0.786423131	0.937676114
llmg_0239	0.136070224	0.343333387	0.715171575	0.06501844	0.083771505	0.105328976	0.040752391	0.000130974	6.60E-09
llmg_0240	-0.182037696	0.135827514		0.164542089	0.201522079		0.318951183	0.530203767
llmg_0242	-0.021248123	-0.277707314	-0.350322662	0.129758302	0.164477644	0.144977854	0.870477089	0.096522225	0.018734565
llmg_0251	0.230893408	0.272386094	0.380010324	0.058352424	0.068065793	0.112480476	0.000106993	8.99E-05	0.00088349
llmg_0253	-0.250027717	-0.312800121	-0.247776041	0.02630543	0.032249587	0.041838612	0	0	4.56E-09
llmg_0260	-0.682321686		-0.245798145	0.188966759		0.154290712	0.015367436		0.172020824
llmg_0263	0.025082855	0.245398859		0.428040132	0.428040132		0.956081933	0.597127346
llmg_0264	-0.147331612	0.152896578		0.449059837	0.370474703		0.746850672	0.684981343
llmg_0265	-0.058871932	-0.163228729	0.563527403	0.138007985	0.16521599	0.253906803	0.674741006	0.336261964	0.039545209
llmg_0267	-0.324474721	-0.116921764		0.121366795	0.14864336		0.044162523	0.467146719
llmg_0271	-0.155031708	-0.309487449	-0.444281882	0.051534533	0.061935803	0.120506879	0.003069634	1.57E-06	0.00031422
llmg_0273	-0.113934177	-0.230051083	-0.529104151	0.060150662	0.071481306	0.090219099	0.059613471	0.001498856	1.78E-08
llmg_0276	-0.840785565	-1.515525958	-2.34420575	0.065432735	0.077764028	0.147654943	0	0	0
llmg_0277	-0.716383982	-1.025099561	-1.6070534	0.089270164	0.163661561	0.105055907	3.23E-11	3.76E-08	0
llmg_0281	0.099415686	0.246493261	0.793912611	0.09382356	0.135998834	0.140064587	0.297511979	0.079609954	3.16E-06
llmg_0291	-0.088603544	-0.378392192	-0.190984846	0.128823536	0.288413384	0.13258728	0.49791731	0.201447407	0.162148517
llmg_0292	-0.092305503	-0.317553314	0.132489327	0.195922864	0.389388991	0.220140939	0.643206161	0.425436721	0.554787152
llmg_0294	0.13568682	-0.230868484	-0.361909545	0.071272349	0.084899598	0.154092849	0.059785395	0.007702148	0.020789289
llmg_0296	0.110237105	0.272158851	0.479252469	0.053185483	0.065396922	0.083637318	0.038714836	3.72E-05	1.74E-08
llmg_0297	0.096383251	0.229028243	0.349197666	0.194601171	0.374841393	0.264137948	0.626739151	0.549282515	0.203672691
llmg_0299	0.229671821		1.016620941	0.21773065		0.177776331	0.339777779		0.002286484
llmg_0302	-0.387799635	-0.565032489	-0.565954996	0.057134428	0.070252671	0.100135246	1.45E-10	9.59E-14	5.81E-08
llmg_0304	-0.274951886		-0.060472088	0.078959045		0.072703492	0.004527894		0.42178615
llmg_0306	-0.258635919	-0.259949657		0.270101815	0.267624705		0.358862613	0.352262365
llmg_0312	0.408338573	1.825003399	1.704161252	0.11587117	0.164743718	0.154100602	0.001102302	1.30E-13	1.37E-13
llmg_0316	0.12363307	0.723074457	1.029095591	0.093602302	0.111053771	0.190388584	0.196544247	3.37E-07	7.42E-06
llmg_0318	-0.116307637	-0.548212252	-0.676362385	0.087088412	0.114383861	0.107953951	0.184236415	4.76E-06	6.04E-09
llmg_0319	-0.039953538	-0.025239737	0.101841077	0.029562664	0.035663923	0.047356011	0.177076731	0.479414746	0.031932955
llmg_0326	-0.094359395		-0.392642512	0.075825909		0.065667163	0.268495382		0.001874927
llmg_0335,llmg_0336	0.410985463		0.456427883	2.777428704		1.87368807	0.888146048		0.817220741
llmg_0350	-0.013672791	-0.424883875		0.145153572	0.161087718		0.926508528	0.021669822
llmg_0354	-0.079101139	-0.340449093	-0.642374326	0.270982138	0.339503197	0.301083366	0.773093863	0.326866851	0.044278386
llmg_0355	-0.032692812	-0.13613391	0.151069358	0.097900393	0.1344842	0.136485617	0.738677851	0.312293818	0.269318263
llmg_0356	-0.127034089	-0.294684496	-1.074867194	0.03524984	0.040653643	0.064672085	0.000362221	3.04E-12	0
llmg_0357	-0.066553671	-0.164879515	-0.580940947	0.046595783	0.061079981	0.067157263	0.155149019	0.007693048	5.11E-15
llmg_0360	0.062809083	-0.096449245	-0.260352563	0.121634128	0.136109863	0.215241458	0.607151773	0.480821334	0.230341337
llmg_0361	0.112422564	0.471366667	0.770293256	0.046217641	0.046217641	0.037736546	0.035301352	1.33E-06	1.76E-09
llmg_0368	0.098715926	0.266512245	0.245448037	0.079209288	0.119238554	0.0972983	0.215830455	0.027829771	0.013365467
llmg_0369	0.422776562	1.192960691		0.111588346	0.119345243		0.000850675	3.23E-10
llmg_0371	0.046405209	0.273610954	0.121237549	0.067432471	0.079865894	0.116011459	0.493586155	0.001022411	0.299545763
llmg_0372	0.232668294	0.480220154	1.000810632	0.074901641	0.098665543	0.108035816	0.002329896	3.25E-06	6.66E-16
llmg_0374	0.082706633	-0.111700916	-0.475828737	0.079595354	0.092803074	0.146138753	0.303229253	0.233794575	0.001920465
llmg_0376	-0.219108365	0.506783484		0.294167112	0.294167112		0.497748801	0.160029667
llmg_0380	-0.171732698	-0.246804393		0.147493879	0.151301011		0.259487889	0.120217338
llmg_0389	-0.045732732	-0.134216137	0.031146828	0.023639534	0.029475725	0.035552702	0.053576891	6.56E-06	0.381389237
llmg_0401	0.355404661	0.611305222	0.735419838	0.091127135	0.111448206	0.139175034	0.000177256	3.29E-07	7.76E-07
llmg_0403	-0.164677409	-0.272747903	-0.063944551	0.060445206	0.084322215	0.075639866	0.007558056	0.00163341	0.399838561
llmg_0406	0.130197014	0.021164596	0.125838105	0.153837028	0.164935392	0.176697006	0.404298109	0.898781088	0.482050894
llmg_0407	-0.319265211	-0.434296723		0.595288715	0.7290768		0.614729689	0.577326268
llmg_0408	0.141340746	0.200144447	-0.859885225	0.058416479	0.067268904	0.098860019	0.016690327	0.003393404	4.44E-15
llmg_0410	0.281152139	0.150927188	-0.082847177	0.049635045	0.055914494	0.098645501	7.75E-08	0.007781504	0.402386109
llmg_0411	0.114788767	0.080479204	-0.26692223	0.054088685	0.070813386	0.087255487	0.035428438	0.257525526	0.002621914
llmg_0414	-0.006192068	0.014157353	-0.253440519	0.036484404	0.046115236	0.061472254	0.865308861	0.758987376	4.47E-05
llmg_0417	-0.536887204	-0.627082426		0.462926707	0.52092109		0.268699503	0.251877993
llmg_0419	-0.0576034	-0.054516918	0.551278616	0.175690816	0.283292928	0.226815868	0.749167211	0.850904233	0.033379413
llmg_0428	0.017991462	-0.070957312		0.246530593	0.24481098		0.942627974	0.775246992
llmg_0429	-0.383110389	-0.500781597	-1.149264328	0.127505795	0.382225153	0.132569426	0.003537584	0.193840175	3.58E-13
llmg_0433	0.01875779	-0.041437767	0.222639639	0.041750642	0.054048205	0.074473164	0.653844297	0.444414834	0.003241461
llmg_0437	-0.225590551	-0.567116061	-2.318118192	0.063261131	0.079508723	0.11342924	0.000484952	3.74E-11	0
llmg_0438	-0.28583806	-0.495580494		0.095358387	0.099729564		0.004107337	7.15E-06
llmg_0444	0.04750411	0.09658598	0.153434672	0.102106252	0.118114354	0.160751016	0.644105874	0.418018033	0.345172754
llmg_0445	0.055764061	0.178613263		0.112044415	0.122099578		0.624409408	0.159854877
llmg_0446	0.345975535	0.425426325	-1.553660864	0.054543713	0.073512305	0.089067796	1.03E-09	2.11E-08	0
llmg_0447	-0.210290148	-0.534186333	-0.561811547	0.122062245	0.137338252	0.261347059	0.092646906	0.000370268	0.037682815
llmg_0451	-0.061036089	-0.252218631	-0.381550156	0.064390931	0.091441564	0.083247411	0.344939673	0.006649099	1.06E-05
llmg_0452	-0.019891397	-0.379368741		0.568284177	0.659788716		0.973432103	0.590205112
llmg_0453	0.321613264	0.618716269	-1.209523971	0.213367739	0.288901285	0.242495666	0.162650944	0.057876851	0.000547076
llmg_0455	0.638839471	0.799321678	0.07015767	0.104574365	0.168621097	0.142875783	0.000114336	0.0007917	0.633995775
llmg_0456	0.349413079	0.921617761		0.121550387	0.134848047		0.01396905	1.81E-05
llmg_0459	-0.072273626	0.530791602	0.290852295	0.137479985	0.232476252	0.149262869	0.605511293	0.034789185	0.067106961
llmg_0465	-0.137953941	-0.556622812	-0.48814873	0.096592159	0.107328085	0.155035414	0.159706019	4.26E-06	0.002820099
llmg_0466	-0.063338985	-0.371820362		0.429445292	0.429445292		0.889880794	0.43543343
llmg_0467	-0.140243974	-0.248204716	-0.257212758	0.090473285	0.117946743	0.11252586	0.124273111	0.037852721	0.024375541
llmg_0476	0.277086716	0.323892316		0.515053783	0.630809479		0.613666975	0.629508657
llmg_0492	0.173267717	-0.214928218	9.89E-05	0.100894972	0.115749403	0.193199163	0.098288279	0.075155044	0.99959551
llmg_0496	-0.00791986	0.157306318	-0.189891394	0.037595913	0.044093446	0.097866735	0.833328942	0.000432999	0.053485252
llmg_0505	0.058144906		0.013045959	0.20645549		0.168570202	0.789508203		0.941313359
llmg_0514	0.056778986	0.041832244	0.159396345	0.068238418	0.129757762	0.077591009	0.416273679	0.750873742	0.054760034
llmg_0517	0.040674885	-0.038749357	-0.054384647	0.067586798	0.080209799	0.113850694	0.550070542	0.631176326	0.634999257
llmg_0519	0.102348467	0.386070708	0.401575615	0.035223567	0.042626517	0.056706328	0.00390043	0	8.00E-12
llmg_0521	-0.189942054	-0.106940449	-0.189406026	0.078656909	0.090143602	0.179449432	0.018214257	0.239285262	0.294637812
llmg_0528	-0.150670785	-0.368510793	-0.598061835	0.058248549	0.070653046	0.093529642	0.010695597	6.35E-07	2.18E-09
llmg_0530	-0.160699246	-0.526053668	-1.375224952	0.111039963	0.128613243	0.187042962	0.160772068	0.000419412	1.36E-07
llmg_0532	-0.117401308	-0.324436379	0.040496563	0.094237291	0.123421658	0.147099141	0.217932416	0.010997242	0.78408041
llmg_0533	-0.437151655	-0.543295993		0.251892968	0.311964941		0.143179208	0.142064755
llmg_0534	-0.416223588	-0.587686883		0.091897589	0.112551101		0.006229992	0.003405619
llmg_0538	0.027926939	0.019516267		0.236619068	0.28979799		0.910642733	0.948917569
llmg_0539	0.139654523	0.218027832	0.532214653	0.09602923	0.124550563	0.17188671	0.1481694	0.082284206	0.002380159
llmg_0541	-0.046895883	-0.204388592	-0.666107443	0.075757737	0.091203865	0.107243525	0.537366535	0.027329996	1.35E-08
llmg_0553	0.291549218	0.491225713		0.210895408	0.258293069		0.225400706	0.11559372
llmg_0555	1.020542384	0.918027035		0.134436524	0.155233926		0.000629795	0.001969413
llmg_0556	0.08353525	0.064037836		0.066842759	0.072594043		0.235223917	0.395030167
llmg_0559	0.203461317	0.258350163	0.340113449	0.274126318	0.372675929	0.309291531	0.475027992	0.503947285	0.297250807
llmg_0563	-0.177052105	0.171560292	0.096559819	0.045687441	0.061396501	0.068158371	0.000142342	0.005682639	0.158052999
llmg_0565	0.04024182	-0.026395466	-0.234787931	0.101415663	0.137318672	0.125237664	0.694419444	0.848909188	0.070932944
llmg_0566	0.025778069	-0.166088232	0.009031604	0.116236635	0.15304175	0.152441118	0.825744381	0.285026055	0.953083433
llmg_0567	0.382508494	0.177266059		2.284750495	2.284750495		0.877690282	0.943041833
llmg_0577	-0.066343144	-0.030282376	-0.309508651	0.127797583	0.166872967	0.201375347	0.605962708	0.856732626	0.130604395
llmg_0578	-0.01862188		-0.050454476	0.139161222		0.113827873	0.89876803		0.676104734
llmg_0582	-0.120093715	-0.373484463	-0.493867811	0.055599623	0.079840364	0.066966555	0.035694449	2.31E-05	1.75E-09
llmg_0584	-0.15835043	-0.349885654		0.185013354	0.219958879		0.403310564	0.12908948
llmg_0585	-0.297781721	-0.742004933	-1.430743247	0.061224726	0.072937178	0.119328277	2.46E-06	0	0
llmg_0586	-0.30796204	-0.216283885	-0.005950858	0.040939996	0.052791765	0.065875411	4.25E-13	5.16E-05	0.928070662
llmg_0588	0.226517121	0.018372942		0.191968046	0.23511188		0.291086987	0.940743226
llmg_0589	-0.315089788	-0.56235736	-2.502854506	0.25161072	0.417249176	0.332849696	0.23643498	0.204833191	1.17E-05
llmg_0591	0.090139072	-0.012068369	0.082025093	0.44326619	0.582698038	0.47078711	0.842938191	0.983883474	0.865161675
llmg_0592	-0.050797364	-0.062155848	0.033881295	0.114253451	0.226594677	0.177000685	0.662562367	0.787360939	0.850605387
llmg_0593	-0.067945471	-0.19157314	-0.255319857	0.037681736	0.049422975	0.068925007	0.072703999	0.00013924	0.000266774
llmg_0601	-0.127912274	0.078473193		0.593639889	0.593639889		0.839940918	0.901216856
llmg_0602	0.025200258	-0.280530289	-0.923614589	0.133057562	0.160043154	0.237884696	0.851313567	0.091885998	0.000669363
llmg_0607	0.365421762	0.700930599	0.967019488	0.179677254	0.215132057	0.374003435	0.049192665	0.002406607	0.013795564
llmg_0609	0.082919872	0.042618579	0.13344501	0.136547476	0.160213895	0.269135854	0.548247297	0.792050827	0.623629013
llmg_0610	0.146038189	0.133254668	-0.311543344	0.152695485	0.176047201	0.318064187	0.342908353	0.452211846	0.331472975
llmg_0615	-0.066706519	0.080097197	0.101273615	0.206585616	0.26816181	0.53115245	0.748117389	0.766414631	0.849558022
llmg_0616	0.12362134	-0.155712673	-0.816006035	0.321069633	0.406119118	0.501647902	0.70215843	0.703345132	0.11129189
llmg_0617	-0.056083114	-0.141481989	0.145006484	0.035251583	0.041731706	0.056207891	0.111958489	0.000727189	0.010035391
llmg_0627	0.091981525	0.11992885	-0.118668617	0.130705941	0.212549114	0.144036833	0.483130337	0.57377121	0.411842164
llmg_0629	-0.05367772	-0.837688311	-2.089509312	0.056303015	0.075637794	0.11905307	0.340659587	0	0
llmg_0634	-0.01502599	-0.057392904	-0.028648861	0.050091805	0.061764657	0.07528152	0.76443074	0.353602447	0.703830594
llmg_0638	-0.023028552	0.184579946	0.28715876	0.062592586	0.090047634	0.101787249	0.714116293	0.044360539	0.006314403
llmg_0639	-0.088084931		0.093783019	6.765790539		6.062347939	0.989826452		0.987911644
llmg_0697	0.226588096	0.245133249	0.063960174	0.048921428	0.063844767	0.067253925	7.77E-06	0.000180894	0.343111361
llmg_0698	0.209773303	0.342040457	0.231512694	0.068437763	0.09499259	0.112806227	0.002706377	0.000468263	0.042390474
llmg_0699	-0.11492635	-0.165338583		0.018452914	0.018452914		0.001561265	0.00028872
llmg_0701	0.179733937	0.496120729	0.401972885	0.064607302	0.092657839	0.090945118	0.005781493	1.83E-07	1.43E-05
llmg_0702	0.198430028	0.386890451	0.360976005	0.042551509	0.057312184	0.059616826	6.73E-06	2.87E-10	1.04E-08
llmg_0722	0.070090825	0.168596634	0.379554476	0.044872502	0.055642478	0.074879455	0.119600265	0.002712055	7.98E-07
llmg_0727	0.229968825	0.309315432	-0.287099342	0.065072396	0.081159717	0.094621436	0.000562212	0.000209972	0.0028976
llmg_0729	0.217269319	0.196183509	-0.389482399	0.041477401	0.049478266	0.07577894	3.60E-07	9.74E-05	5.79E-07
llmg_0738	0.526834627	0.784418158	-1.591704186	0.079483868	0.105104858	0.227653839	2.12E-09	4.20E-11	3.90E-10
llmg_0739	-0.041723614	-0.05774155	-2.065704856	0.084906917	0.094746548	0.165321221	0.62334795	0.54250451	0
llmg_0740	0.093792743	0.03115886	-0.872410354	0.051332199	0.062432526	0.100521774	0.068890447	0.618170465	6.66E-16
llmg_0741	0.187701219	-0.003487529	-0.775923651	0.057902019	0.081109266	0.067125298	0.001395215	0.965746749	0
llmg_0742	-0.133959419	-0.288928322		0.160053225	0.173986731		0.418967049	0.122670479
llmg_0744	0.115343503	0.152045307		0.110067575	0.113383847		0.298223511	0.184201804
llmg_0745	0.249069289	0.427056485	-0.40992546	0.063374269	0.080751727	0.110704412	0.000108501	2.59E-07	0.000259533
llmg_0747	0.064414161	0.05084788		0.138389814	0.135736728		0.647878617	0.712871661
llmg_0749	0.014951312	-0.263319	0.298380212	0.143700214	0.221525615	0.165035246	0.917486393	0.239335288	0.075707548
llmg_0751	-0.423803237	-1.015220423	-2.345778934	0.062014112	0.101500732	0.086298659	4.64E-11	0	0
llmg_0759	0.13352541	0.110810441		0.142674493	0.174739854		0.392300861	0.55386054
llmg_0761	-0.041271766	-0.404569117	-0.560592537	0.194178187	0.238186815	0.29240775	0.83281729	0.097581464	0.062758693
llmg_0763	-0.043136916	-0.168408965	-1.061152617	0.084499506	0.113652217	0.188846255	0.610706593	0.141203692	1.42E-07
llmg_0765	-0.003474137	0.451058372	-0.179690896	0.236962216	0.320848357	0.269342457	0.988590902	0.190076288	0.519775442
llmg_0766	0.087219213	0.054286739	0.226200964	0.202455317	0.408902962	0.19237922	0.670453041	0.895488537	0.251204205
llmg_0769	0.051730956	-0.290038754	-0.403596631	0.216911534	0.22955759	0.28407228	0.814529662	0.224521353	0.174583771
llmg_0772	0.042556275	-0.398851425		0.155755954	0.156144832		0.789742656	0.026785918
llmg_0774	-0.219436439	-0.316376697	0.197741975	0.05531566	0.068145058	0.089611654	0.000109855	7.16E-06	0.028771541
llmg_0775	0.036357818	-0.076732124	-0.601513658	0.211752444	0.353670432	0.254567644	0.864101909	0.828785524	0.020531066
llmg_0776	-0.159410487	-0.387478739	0.464111107	0.300617449	0.459200739	0.368179679	0.607493129	0.418502555	0.23608705
llmg_0778	0.129245992	-0.157364556		0.070522073	0.070522073		0.140785259	0.08946946
llmg_0779	-0.271832465	-0.16248145	-0.547290975	0.075469387	0.091738007	0.1425576	0.000475661	0.07930593	0.000206684
llmg_0781	-0.142974014	-0.390148943	-0.837050893	0.208277737	0.283164163	0.281404968	0.499286783	0.181518423	0.006783394
llmg_0782	-0.082440668	-0.254465119	0.017293928	0.102144429	0.144019932	0.129183873	0.422382878	0.08167156	0.893894565
llmg_0783	-0.150415523	0.04322386	0.297196761	0.035230957	0.046495063	0.047453407	2.42E-05	0.353080641	9.22E-10
llmg_0787	0.312905326	-0.037459977		0.20311399	0.261146558		0.151687327	0.888533344
llmg_0791	0.329563521	0.195202797		0.091529577	0.119422379		0.001905743	0.118601793
llmg_0834	-0.171217504	-0.101512287	-0.152788685	0.189145289	0.232888907	0.285530846	0.377307924	0.668104229	0.599127157
llmg_0868	0.021532699	-0.123365415	-0.483306291	0.065023293	0.08055978	0.097676545	0.74114723	0.128502057	2.66E-06
llmg_0871	-0.046017554	-0.06680971	-0.045887412	0.140978422	0.174898194	0.205263048	0.745855221	0.704540918	0.82427113
llmg_0872	-0.009213951	-0.025219785	-0.17213288	0.068319866	0.08281131	0.127021412	0.893041337	0.761465811	0.179003287
llmg_0876	-0.36038012	-0.554951102	-0.826689919	0.069656986	0.086211172	0.109369927	8.63E-07	2.23E-09	6.89E-12
llmg_0878	-0.112091973	-0.169600647	-0.285066094	0.0517606	0.063723554	0.085091646	0.032696831	0.009051528	0.001136878
llmg_0879	-0.406765569	-0.719876674	-0.223310685	0.11680322	0.149530426	0.208535458	0.001923891	6.66E-05	0.2948872
llmg_0880	-0.36360003	-0.864484337		0.724208484	0.886970626		0.636945099	0.374497593
llmg_0886	0.155761041	0.218153058		0.127591612	0.166359108		0.245615094	0.214280706
llmg_0888	0.173503668		0.0910824	0.320236473		0.261471986	0.611218653		0.741768644
llmg_0890	0.222941133	0.241750334	0.280286489	0.174743537	0.213186754	0.316601636	0.205231292	0.259747544	0.378304493
llmg_0891	0.720894948	1.064772477		0.146024292	0.178842503		0.00433399	0.001911225
llmg_0893	0.198965885	0.194299628	0.337474846	0.09581776	0.146668081	0.116307033	0.040763908	0.188681513	0.004690085
llmg_0894	0.10863933	0.180629286	0.438822418	0.06636022	0.083765911	0.138062801	0.106439301	0.034761006	0.00226771
llmg_0906	0.004569653	0.234974001	0.530030544	0.172207576	0.264205355	0.214339243	0.978876846	0.375698386	0.014892596
llmg_0907	0.0357861	-0.2142105		0.303281741	0.371442757		0.910664316	0.589132231
llmg_0908	-0.129033642	-0.268898284	-0.467845903	0.065614901	0.105967651	0.090887997	0.052388814	0.012924065	1.59E-06
llmg_0911	0.233735712	1.175054801	1.49843927	0.211034713	0.322360849	0.258463683	0.291678591	0.00385322	0.00011973
llmg_0915	-0.105762087	0.009767503	-0.267631897	0.129077629	0.170137678	0.210782886	0.423293276	0.954851575	0.220360383
llmg_0926	0.153560582	0.02746184	0.213997006	0.059932659	0.091284262	0.076746218	0.012764872	0.764512658	0.006967748
llmg_0928	0.098580311	-0.681882287	-0.68440097	0.156337	0.175864738	0.287242882	0.537229575	0.001336146	0.029933902
llmg_0929	-0.022470438	-0.190895195		0.593993722	0.552705245		0.970264376	0.734042972
llmg_0930	-0.009929733	-0.181905071	-0.338942076	0.080201703	0.100938669	0.128337749	0.902102015	0.079257379	0.011829312
llmg_0935	-0.037413879	0.15112062	0.167400122	0.146414852	0.253245498	0.164513229	0.801208342	0.558115483	0.322375646
llmg_0936	0.348545069		0.208086728	0.228336613		0.228336613	0.187423229		0.403924467
llmg_0937	0.385670607	0.108562112	0.500717233	0.175314921	0.299570382	0.168315709	0.04193511	0.721524534	0.008497709
llmg_0938	-0.219211096	-0.237647939	-0.13748373	0.10181443	0.139176374	0.125113092	0.034865279	0.092285712	0.275697791
llmg_0939	-0.024519325		0.202181086	0.178655421		0.14587154	0.896193532		0.224371874
llmg_0940	-0.099086765	-0.310564706	-0.552644266	0.049791519	0.073310731	0.06019212	0.048109628	3.63E-05	0
llmg_0942	0.173641037	0.007989118		0.247351276	0.302942207		0.514001743	0.979980994
llmg_0943	-0.221915461	-0.379781077	-0.465886142	0.079182934	0.113981163	0.107251545	0.00557624	0.001029815	2.24E-05
llmg_0947	-0.173110912	-0.34966132		0.1574748	0.192866453		0.321731177	0.129575943
llmg_0948	-0.201163767		0.023426957	0.192683989		0.157325819	0.344305079		0.887446309
llmg_0951	-0.040629534	-0.216382133	-1.020130935	0.188869689	0.313204947	0.2503457	0.833610659	0.503968787	0.001836091
llmg_0952	-0.124474533	-0.163640413	0.136436808	0.111693019	0.147342283	0.180858254	0.270217361	0.271843727	0.454020788
llmg_0954	-0.69948727	-0.696168458		0.19287599	0.19287599		0.022226414	0.022568445
llmg_0964	0.128143765	0.234022258	-0.105349748	0.063895031	0.082727235	0.090784634	0.049008673	0.006181153	0.250051756
llmg_0972	0.126016335	-0.597600255	-0.334110141	0.151986742	0.219978991	0.247742312	0.417892389	0.014143014	0.194183869
llmg_0973	0.478433548	1.455112344	1.882569653	0.052813313	0.062092091	0.088673917	1.55E-15	0	0
llmg_0974	0.338240611	1.116870858		1.23471084	1.350530782		0.786573512	0.416742325
llmg_0975	0.111148514	0.329104529	0.828604502	0.113685245	0.244688455	0.111369055	0.337982333	0.1912001	1.11E-07
llmg_0976	0.285418828	1.076171224	1.178299346	0.057075103	0.08449506	0.075486355	1.03E-06	0	0
llmg_0977	0.367478404	1.271792531	1.215595841	0.138979852	0.209304101	0.178903984	0.009662907	2.90E-08	1.14E-09
llmg_0986	0.217267077	0.234608348	0.16437904	0.038650009	0.050014385	0.053503226	4.28E-08	4.11E-06	0.002315624
llmg_0987	0.257679056	0.458200335	1.380152696	0.213751236	0.276295452	0.314190716	0.235460079	0.105476059	8.66E-05
llmg_0988	0.303948021	-0.090109839	0.933132707	4.550518377	7.976786313	5.90938827	0.947220247	0.991066987	0.875663519
llmg_0993	0.418157539	1.098202983	1.56051525	0.062681722	0.077659744	0.139565007	6.76E-10	0	0
llmg_0994	0.361951406	1.233521645	1.746963476	0.058765213	0.073967132	0.081056036	1.40E-08	0	0
llmg_0995	0.311183736	0.505454058		0.17981618	0.220228945		0.144086324	0.070198044
llmg_0997	-0.000166966	0.502378037		0.068752653	0.078105432		0.998074717	1.30E-07
llmg_0999	-0.132897337	0.261048313	0.44487078	0.109432594	0.178837237	0.119067441	0.231535158	0.151993404	0.000569766
llmg_1000	-0.145465463	0.641126251	0.202343066	0.947264793	1.284773086	1.217536918	0.87987391	0.624557142	0.870088995
llmg_1008	-0.184490616	-0.111396123	0.285550077	0.052715728	0.068897996	0.068832892	0.000550205	0.107161833	4.57E-05
llmg_1023	-0.245829085	-0.551386116	-1.120942933	0.156466916	0.194073324	0.247608571	0.134578754	0.011283776	0.000297995
llmg_1048	0.202967977	-0.081354443	0.93999581	0.250498884	0.343341865	0.277951758	0.436650913	0.817479937	0.006980656
llmg_1049	0.243664164	0.530433873		0.355416039	0.355416039		0.530650171	0.209868656
llmg_1050	-0.415767099	-0.798100551		0.604967553	4.121905442		0.522494054	0.854090335
llmg_1051	-0.000479162		-0.504222905	0.411130198		0.335686401	0.999115157		0.193389999
llmg_1060	-0.247297305	-0.306277689	-1.059058554	0.188267386	0.266524093	0.230333088	0.199297835	0.259881634	7.74E-05
llmg_1062	-0.099063285	-0.359474191		0.346814758	0.400279491		0.77674886	0.374961661
llmg_1064	-0.093001187	0.163508104	0.195131895	0.222210632	0.29563637	0.510521651	0.676581401	0.581616662	0.703219259
llmg_1065	0.022285259	0.085193777		0.399372113	0.41084134		0.956501193	0.839514393
llmg_1067	0.076170201	-0.144244671		0.168027784	0.205791167		0.669314121	0.514617235
llmg_1069	0.134579263		0.378407587	0.384856317		0.314233867	0.74082058		0.282394162
llmg_1080	-0.223225024	-0.977317592		0.248693044	0.248693044		0.420145491	0.017105678
llmg_1086	0.236112204	-0.000285136		0.363460829	0.442677054		0.5445948	0.999510978
llmg_1088	-0.430934472	-0.619233415	-1.175379089	0.138715144	0.218394647	0.155577279	0.003116567	0.006588994	8.16E-10
llmg_1089	0.179016799	0.105465999	0.494670326	0.067863767	0.081932927	0.106806579	0.009259501	0.200081523	8.05E-06
llmg_1103	0.213450294	0.227714569		0.477626358	0.477626358		0.678078321	0.658408176
llmg_1106	0.055760288		0.159179563	0.053629424		0.053629425	0.346105544		0.031224086
llmg_1107	0.274849584	0.312832885	0.602356125	0.08450159	0.11812772	0.148750351	0.002171491	0.011117065	0.000199935
llmg_1113	0.056101602	-0.09991782	-0.168759035	0.040233928	0.048030869	0.07198543	0.164405461	0.038490416	0.019822218
llmg_1114	0.079873759	-0.082449893	0.309025845	0.106892706	0.170947244	0.13772568	0.45816441	0.631533716	0.028968969
llmg_1115	0.027878088	-0.096353485	-0.20071101	0.129263998	0.152219507	0.219505357	0.830243323	0.53001624	0.365501739
llmg_1116	0.163350471	0.263705115		0.11968065	0.117941856		0.190082356	0.039059088
llmg_1117	-0.172474999	-0.532182896	-0.813268789	0.073571598	0.095095866	0.118469671	0.02077784	1.51E-07	3.58E-10
llmg_1118	-0.188453106	-0.153724612	0.284383209	0.061837543	0.082057068	0.098755899	0.002707663	0.062873741	0.004537149
llmg_1119	-0.332174884	-0.443847944	0.109176726	0.053572938	0.070044002	0.086040088	1.45E-09	6.55E-10	0.205239458
llmg_1120	0.182994276	0.028644931	0.736439687	0.07225268	0.092389951	0.134018101	0.012102473	0.756857061	1.20E-07
llmg_1123	0.002532286	0.094600292	-0.076326698	0.058804234	0.075721429	0.08809513	0.965720035	0.213882412	0.387924148
llmg_1125	0.032530784	0.158289296	0.670658724	0.32205725	0.527344717	0.421441256	0.921360668	0.769649398	0.139839016
llmg_1131	0.19318282	0.470487401	0.579818272	0.157273324	0.24023897	0.192619697	0.247449294	0.078642955	0.013113776
llmg_1135	-0.883583829	-1.371568607	-1.792573915	0.221481992	0.284122031	0.446133313	0.000333793	2.87E-05	0.000307508
llmg_1181	-0.132164902	-0.055671116	-0.224497932	0.089797365	0.161403429	0.111806257	0.142909459	0.730579104	0.046226201
llmg_1183	0.08845308	-0.099791708	-0.175981717	0.058058876	0.069221895	0.088521007	0.128943112	0.150707579	0.047940764
llmg_1184	-0.006882702	-0.078781201	-0.379489483	0.109842043	0.138746214	0.136712963	0.950327617	0.573118437	0.008120232
llmg_1185	0.000944339	-0.03542084	0.026063911	0.086317888	0.118868975	0.10619644	0.991296456	0.766435447	0.806707383
llmg_1186	0.16286966	0.1758465	0.408091507	0.079702866	0.084385564	0.164631753	0.048591466	0.044540758	0.018148094
llmg_1188	0.044223048	0.004003542	0.085223239	0.085963283	0.114783097	0.107832651	0.611461762	0.972453072	0.436769006
llmg_1189	-0.095237638	-0.244919345	-0.680377517	0.108615107	0.118483229	0.209649003	0.387320357	0.047159127	0.002812369
llmg_1194	0.354707497		0.32268607	0.255039892		0.2082392	0.223010119		0.181927199
llmg_1207	0.290233927	0.525529903	0.592884645	0.054653531	0.064104805	0.09582517	4.78E-07	2.39E-13	7.91E-09
llmg_1208	0.166022089	0.591609958	0.397097449	0.040491624	0.046534431	0.10537197	5.56E-05	0	0.00020421
llmg_1219	-0.063938894	-0.270741911	-0.15806764	0.143285988	0.336127229	0.153947564	0.659429308	0.42845451	0.314770047
llmg_1222	0.007952473		-0.174261745	0.228602196		0.186652911	0.973595339		0.393359497
llmg_1224	0.045469988	0.061498306	0.273440577	0.075832419	0.117479079	0.105894211	0.560912905	0.611021671	0.025489931
llmg_1225	-0.335333215	-0.112329793	-0.67489902	0.114159885	0.177648651	0.109007132	0.008803727	0.535131574	7.63E-06
llmg_1227	-0.006451195		0.223167246	1.209293724		0.995384078	0.995949862		0.83147358
llmg_1238,llmg_1256	0.086954399	1.319413407	1.306884591	0.154730835	0.198279295	0.253504198	0.581066207	3.04E-06	6.64E-05
llmg_1258	-0.193380173	-0.557344748	-1.517892164	0.117776544	0.132745454	0.315224245	0.107900381	0.000132405	1.85E-05
llmg_1271	-0.208281556	-0.018714791		0.186792325	0.228772943		0.315536985	0.937975474
llmg_1272	0.180168329	0.166903671		0.230906979	0.304273906		0.439828701	0.58637615
llmg_1275	-0.04804379	0.056401189	0.010713953	0.07207138	0.092964908	0.122386994	0.508499333	0.547172316	0.930638227
llmg_1277	0.18850257	0.494179125	0.794580809	0.153602856	0.194140294	0.356113925	0.227293464	0.015092911	0.031641664
llmg_1280	-0.122770728		0.090384338	0.098025599		0.080037567	0.265799591		0.310029775
llmg_1289	-0.005561897	-0.451251442		0.167788786	0.171742767		0.973921216	0.017081757
llmg_1291	0.148199906	-0.620230509		1.055991387	1.055991387		0.895173204	0.588526492
llmg_1292	-0.073007076	-0.606805446		0.354638747	0.354638747		0.846950776	0.162240685
llmg_1294	-0.167238603	-1.074927864	-1.681011664	0.158104638	0.28946376	0.176450952	0.298079604	0.000777463	7.32E-11
llmg_1295	-0.230582714	-0.66400648		0.083994115	0.094671572		0.007967011	2.37E-09
llmg_1304	-0.314616995	-0.01265299		0.154711198	0.189481746		0.097664973	0.949347303
llmg_1309	-0.113471654	-0.169631546	0.04326235	0.073553304	0.116913603	0.087423733	0.125696263	0.149574276	0.621661039
llmg_1310	0.007637546	0.015946875	0.591159172	0.146670831	0.168784124	0.221630349	0.958743548	0.925223608	0.01117334
llmg_1311	0.036027103		0.403167798	0.154814443		0.126405464	0.825211336		0.024279089
llmg_1314	-0.176483806	0.160575658		0.108293736	0.142779106		0.119636753	0.274747767
llmg_1315	-0.047975885	0.068985854	0.221397388	0.089922546	0.119169244	0.103026907	0.598577429	0.568057375	0.04193781
llmg_1317	0.220294728	0.00366845	-0.874870322	0.083672987	0.093064647	0.151887494	0.009916298	0.968641389	1.08E-07
llmg_1329	-0.041042003	-0.741708832	-0.537861601	0.084971447	0.254998564	0.085227878	0.631860356	0.006033092	2.13E-07
llmg_1331	0.071672266	-0.011656833	-0.013365765	0.925669795	1.04554171	1.326499954	0.939187498	0.991234298	0.992077982
llmg_1332	0.102336145		0.624423386	0.281886152		0.230159079	0.73141723		0.042124728
llmg_1335	0.304121622	0.355449236		0.501460659	0.61416137		0.570680671	0.587845811
llmg_1337	-0.017026168	-0.174075176		0.118100334	0.131297812		0.88657238	0.197386093
llmg_1338	-0.063993677	-0.185417781		5.120184714	8.730753679		0.990511409	0.983877799
llmg_1339	-0.037355951		-0.207402184	0.254146452		0.207509709	0.888886026		0.363445188
llmg_1340	0.021381294	1.350102815	0.13870122	0.088507296	0.201192894	0.080673913	0.810407127	6.08E-08	0.093700203
llmg_1342	-0.031157235	-0.079629564	-0.106142801	0.081352919	0.24522948	0.087313775	0.703492433	0.746869314	0.230321275
llmg_1343	0.915365044		1.747151485	0.392526675		0.339815752	0.067045684		0.003640849
llmg_1346	0.221725375	2.077305759	0.637279656	0.159242781	0.245425784	0.133793208	0.177126169	1.61E-08	8.40E-05
llmg_1350	-0.013074248	-0.32155729	-0.04382171	0.096478621	0.108376544	0.132511419	0.892644151	0.004267246	0.741985064
llmg_1351	0.020036441	-0.380622841	0.189550892	0.409029176	0.517056024	0.576385784	0.961194441	0.466290428	0.744114853
llmg_1352	0.108955186	0.347344965	0.603355345	0.165472344	0.260503094	0.188701778	0.511690532	0.185298509	0.001832874
llmg_1353	0.068993032	0.551794348	0.44390782	0.053276425	0.062922792	0.110682822	0.199764621	9.91E-13	0.000154927
llmg_1354	-0.067552512		0.048603271	0.356606954		0.28707213	0.852921127		0.868375835
llmg_1355	0.201737321	0.365216908	0.290548913	0.09536556	0.171646971	0.09973569	0.049460284	0.04829146	0.009687851
llmg_1356	-0.205784388	-0.094768044	-0.361111192	0.070429347	0.106182991	0.082819885	0.00582911	0.3777436	9.57E-05
llmg_1357	0.325819202		1.269041938	0.126478631		0.110591012	0.024272296		7.95E-08
llmg_1358	-0.077186379	-0.352634657	-0.16018557	0.080642972	0.144071314	0.081300535	0.342044587	0.01708972	0.05306783
llmg_1412	-0.170151142	0.048832296		0.538653799	0.538653799		0.758586161	0.929555971
llmg_1414	0.086795156	-0.092815204		0.119860253	0.130614683		0.484098884	0.492121918
llmg_1415	-0.137416963		0.051131378	0.552106029		0.427787628	0.813341798		0.909513307
llmg_1416	-0.311640325	-0.337917137	-0.268171197	0.204799738	0.43061806	0.251925148	0.14233297	0.440983074	0.298652385
llmg_1424	-0.005780008	0.190987612	0.624031856	0.059425311	0.079303921	0.083060167	0.922586995	0.016687648	8.21E-13
llmg_1425	0.199952538	0.154384581		0.699600905	0.699600905		0.789214334	0.836151516
llmg_1441	0.046089286	-0.096195542	-0.580697584	0.052238062	0.066868656	0.104416698	0.378984515	0.152287269	1.15E-07
llmg_1442	-0.820694307	-1.242825068	-1.293680881	0.436292679	0.534377756	0.698098281	0.065792691	0.024128657	0.069766539
llmg_1451	0.019691878	-0.056545288	-0.032612294	0.054809227	0.068982966	0.076960484	0.720074135	0.414160116	0.672572882
llmg_1453	0.412528696		0.314769067	0.203604071		0.166242028	0.098596226		0.116843133
llmg_1463	0.05394354	-0.086845011	0.292482637	0.097232419	0.137283934	0.116153804	0.582206608	0.530690417	0.016015626
llmg_1464	-0.155333474	-0.120853122	-0.107333168	0.066182113	0.091730459	0.101205863	0.023282348	0.194202133	0.294434491
llmg_1466	0.282732921		0.438424941	0.304625267		0.28220019	0.37163102		0.146245836
llmg_1470	-0.168516218	-0.267700159	-0.137826586	0.099321667	0.155065903	0.116464978	0.117838467	0.112221022	0.261588679
llmg_1472	0.028215378	-0.099237993	-0.075076404	0.882546298	1.070971982	0.99828755	0.974730806	0.926856535	0.940605916
llmg_1475	0.353398973	1.152410316	1.168726625	0.064754207	0.077948096	0.179379349	6.14E-07	0	7.76E-09
llmg_1477	0.273291548	0.903791363	1.052779799	0.048993711	0.06622566	0.064044161	8.18E-08	0	0
llmg_1478	0.211960537	1.060100085	1.114701627	0.089006873	0.121815104	0.116885584	0.018592524	7.99E-15	0
llmg_1487	-0.2680021	-0.48496075	-0.278773322	0.599230405	0.672093378	1.065954914	0.658139753	0.476543171	0.795602262
llmg_1489	0.010957888	0.228361702		0.279973122	0.336485063		0.970294193	0.52748294
llmg_1491	-0.076557644	0.037620933	0.365487324	0.100289239	0.11192518	0.163506323	0.447357272	0.737604398	0.028018571
llmg_1493	0.2850991	0.392202973	0.381368374	0.075310929	0.08928486	0.155441955	0.000223841	2.15E-05	0.015334939
llmg_1496	-0.344640979		-0.720841386	0.135453716		0.110597496	0.051620025		0.001270844
llmg_1497	-0.056685408	-0.20066808	-0.499509356	0.088759005	0.11946516	0.147983686	0.526441745	0.100264317	0.001571848
llmg_1498	-0.447670597	1.010765234	-1.27588177	0.157229816	0.295379942	0.152137689	0.009371521	0.002440208	2.67E-08
llmg_1499	-0.185978474	-0.24634344	-0.67142652	0.434129694	0.691956662	0.592491402	0.671424632	0.724324566	0.266094998
llmg_1508	0.216373171	0.320288651	0.812925111	0.062963593	0.103729717	0.089880884	0.000763914	0.002406143	6.66E-16
llmg_1509	0.085987909	0.078750748	0.949073588	0.109895973	0.143144692	0.198421424	0.437716263	0.584717211	1.62E-05
llmg_1514	-0.080060497	-0.400221695	-0.751964648	0.070554177	0.089064881	0.114182909	0.258589264	1.54E-05	1.04E-09
llmg_1516	-0.062659939	-0.58478804	-1.006900239	0.032583992	0.0421423	0.048930386	0.055009953	0	0
llmg_1521	-0.134939721		-0.064715067	0.308743435		0.252087959	0.680298648		0.807626548
llmg_1524	-0.005720238		-0.059764186	0.103000927		0.084099905	0.95786247		0.509075306
llmg_1529	0.270511376	1.002548907	0.984924243	0.271854362	0.434362378	0.446017332	0.325148121	0.02575492	0.032482306
llmg_1530	-0.028996682	0.184841992	0.140137135	0.044767343	0.051248155	0.093859773	0.51872867	0.000496494	0.13873845
llmg_1531	0.547044066	0.725772911		3.07E-05	3.54E-05		0	0
llmg_1532	0.261880136	0.149979157	0.531583364	0.087885858	0.124784078	0.113595732	0.004554958	0.235419685	2.46E-05
llmg_1534	0.045540158	-0.422309461		1.785407859	1.785407859		0.981252481	0.828248867
llmg_1541	0.261162551	0.657643007	0.876707553	0.090997952	0.122391565	0.162688581	0.006182715	2.49E-06	2.36E-06
llmg_1543	0.15909243	0.160699318	0.560722652	0.075996924	0.093163661	0.112480411	0.038550081	0.087276977	2.25E-06
llmg_1544	0.063211824	-0.178963886	0.402685702	0.098348932	0.219345569	0.102992783	0.526492443	0.422582004	0.00066152
llmg_1545	0.323573865	0.234459774		0.169979048	0.194378478		0.081215228	0.250982792
llmg_1546	-0.132971859	-0.465195509		1.734127476	1.734127476		0.943706093	0.805888322
llmg_1547	0.099229152	0.084037196	0.384297062	0.100119395	0.146668665	0.196215586	0.331129144	0.571781014	0.06141203
llmg_1550	0.151875872	0.176151221		0.181462342	0.226878042		0.440773325	0.472615764
llmg_1553	-0.215618046	-0.383034602	-1.020249541	0.147658634	0.238092392	0.190626476	0.172186617	0.135967552	0.000233067
llmg_1557	-0.039657611	-0.211378522	-0.389715985	0.107532548	0.160131315	0.170440123	0.713776876	0.192605794	0.026326001
llmg_1574	0.134543501	0.04052588	-0.29286655	0.035665377	0.043202343	0.065815358	0.00017992	0.348646912	1.05E-05
llmg_1575	-0.043568499	-0.183501599	2.73E-05	0.122688698	0.162728537	0.266975848	0.723122279	0.261696889	0.999918469
llmg_1581	-0.052945697	-0.016885171		0.382640654	0.468637179		0.895348646	0.972652362
llmg_1588	-0.279090293	-0.269412423	-0.44989955	0.048662651	0.055235041	0.11304085	4.14E-08	2.38E-06	0.000100433
llmg_1595	0.070944964	0.346528389	-1.484244848	0.510022421	0.613771637	0.835745877	0.890635329	0.578065492	0.089575718
llmg_1596	-0.465729982	-1.227957218		0.642321901	0.786680454		0.500907423	0.179291148
llmg_1599	-0.285070487	-0.517913101	-0.65690992	0.08988944	0.145740888	0.130049587	0.001838027	0.000507395	1.25E-06
llmg_1601	-0.420256609	-0.659786665	-0.886554595	0.048961787	0.064558083	0.064157873	2.22E-16	0	0
llmg_1630	-0.962529349	-1.342942659	-2.269873149	0.229557706	0.456635029	0.249472779	0.000546686	0.008736215	3.74E-08
llmg_1631	0.041070572	-0.058061332	0.121243951	0.1526641	0.179555877	0.373251696	0.788679298	0.747359334	0.746250464
llmg_1638	-0.057231347	-0.316580308	-0.824106756	0.086443405	0.146872576	0.115940976	0.514235711	0.041368253	2.39E-07
llmg_1641	-0.475516082	-1.080302575	-2.212261436	0.090897286	0.116862144	0.141829321	7.73E-07	1.55E-15	0
llmg_1645	0.268677574		0.150092884	0.010960906		0.013424313	2.11E-06		9.99E-05
llmg_1646	0.040112859	0.059835328	-0.072983561	0.05486977	0.077742154	0.064196979	0.465827874	0.442648439	0.257314274
llmg_1648	0.011689387	0.620026088	-0.141449578	0.094040825	0.13299381	0.089524198	0.902534746	0.000223503	0.132528935
llmg_1649	-0.154952409		-0.237389737	0.085387928		0.069718951	0.129290036		0.019147858
llmg_1662	-0.239477849	-0.779486321	-1.897769217	0.056593141	0.071237586	0.114011322	3.60E-05	0	0
llmg_1671	-0.00360724	0.13226099	0.176519679	0.051684079	0.059136909	0.109250722	0.944430242	0.026468227	0.107794668
llmg_1678	0.06247114		0.428609862	0.183086102		0.140934512	0.738844272		0.010251014
llmg_1681	-0.110058529	-0.473241022	-0.387113868	0.317424985	1.241706836	0.336697199	0.733054206	0.707834268	0.266169794
llmg_1685	0.091321227	-0.137061789	-0.536997434	0.228999242	0.445449371	0.365105781	0.695016879	0.762053475	0.159612816
llmg_1686	-0.185115364	-0.549930852		0.429543516	0.46650229		0.674138441	0.26130878
llmg_1687	0.103873906	0.216709189		1.10234323	1.21859127		0.928586028	0.865832213
llmg_1689	-0.171471018	-0.241187461		0.158172918	0.19372147		0.327815815	0.268292594
llmg_1691	-0.164611077	0.36062516		0.097348508	0.107998473		0.116631811	0.005897162
llmg_1692	0.360238559	0.530760273		1.239798933	1.239798933		0.785828354	0.690620587
llmg_1693	0.160516316	0.470045512		0.16064019	0.187485255		0.327257895	0.019036776
llmg_1694	0.184741273	-0.501802492		0.700755905	0.858247201		0.802584028	0.58414828
llmg_1702	-0.467464667	-0.519632452	-0.546444647	0.053585165	0.070306409	0.097094183	6.59E-14	4.72E-11	1.70E-07
llmg_1706	-0.072860516	-0.005540998	-0.22738164	0.044075346	0.053605307	0.065389825	0.099035679	0.917719768	0.000557524
llmg_1720	-0.074029982		0.451101364	0.334167582		0.272846688	0.833438977		0.159174234
llmg_1724	0.194060603	0.517608039	0.480386288	0.02958406	0.035845088	0.055256124	1.60E-10	0	0
llmg_1725	0.087793196	0.167555975	-0.032160764	0.291394321	0.43582544	0.349646718	0.769367721	0.708689202	0.92852989
llmg_1734	0.220636563	0.273734105	-0.149790723	0.054576025	0.074450148	0.072924571	7.06E-05	0.000289603	0.041019228
llmg_1737	-0.033554059	0.000765968	-0.355604501	0.133173773	0.213902501	0.206969182	0.802274724	0.997159405	0.092962822
llmg_1741	0.22251025	0.129726256	-0.069094902	0.215154042	0.342237351	0.226788368	0.305573181	0.706107619	0.761769767
llmg_1743	0.14286996	0.547239332	-0.01879315	0.069222233	0.092991944	0.1002242	0.04081915	2.68E-08	0.851523875
llmg_1744	0.185105007	-0.169835414		0.392502177	0.390674545		0.643577419	0.669569417
llmg_1746	-0.377280573	-0.376793777		2.420453803	5.157051875		0.882231723	0.944588138
llmg_1753	0.164421052	0.178700023	0.122655322	0.165363225	0.314096229	0.174821479	0.334018554	0.576840938	0.49242066
llmg_1759	-0.424637267	-0.772414677	-1.095119489	0.256960881	0.300290526	0.363202135	0.103175095	0.012362539	0.003642981
llmg_1764	-0.043779432	-0.026485821	-0.024379808	0.068623973	0.09909329	0.07785956	0.524665908	0.789692775	0.754707218
llmg_1765	-0.196890627	-0.249646259	-0.230391588	0.098950702	0.249020472	0.099720758	0.055497873	0.323857447	0.027689853
llmg_1773	-0.477753203	-0.986198405	-2.137145201	0.0291443	0.033100697	0.076781947	0	0	0
llmg_1777	0.02923078	-0.101863107	0.007848186	0.086582693	0.100276432	0.1865014	0.737518518	0.316138109	0.966654376
llmg_1778	0.278965254	0.045789918	-0.351208073	0.222826536	0.295804295	0.299274835	0.22858522	0.878916467	0.257757167
llmg_1779	0.038246368	-0.098760578	-0.234478874	0.087374082	0.133873565	0.108748071	0.662574699	0.462505797	0.033596048
llmg_1783	-0.098277117	-0.25851493	-0.332922211	0.096349087	0.112526582	0.24425996	0.312189188	0.025427686	0.178442161
llmg_1784	0.7623408	0.397300357		0.01221658	0.008638426		3.95E-07	1.34E-06
llmg_1785	0.175410258	0.344423989		0.621353283	0.767389984		0.778853262	0.655459092
llmg_1786	0.064869943	0.016996055	-0.160497662	0.080538905	0.102894089	0.150954199	0.422530928	0.869145994	0.290321539
llmg_1788	0.141782062		0.305866695	4.012537284		3.733401589	0.97318007		0.937883228
llmg_1789	-0.164550738	-0.255249694	-0.890362024	0.028307097	0.033741183	0.044772968	1.06E-08	1.73E-13	0
llmg_1792	0.114201686	0.263129465	0.202231622	0.032866993	0.039834843	0.072055869	0.000553962	9.76E-11	0.005193539
llmg_1796	0.178912919	0.329056073	0.309890796	0.047867852	0.072240051	0.06226926	0.000263561	1.08E-05	1.75E-06
llmg_1797	0.170673552		-0.065855426	0.626678423		0.525821147	0.796244702		0.90521101
llmg_1805	0.025520604	-0.05231047	0.278777433	0.077837414	0.103563026	0.124446963	0.744170142	0.615364925	0.028862579
llmg_1808	-0.177535755	-0.179872159	-0.488918064	0.275112136	0.603265766	0.322597575	0.531948336	0.771134445	0.157824875
llmg_1810	-0.181290104	-0.607027584	-0.344794819	0.217979087	0.414268806	0.217979087	0.423273384	0.170830209	0.142006073
llmg_1811	0.103323117	0.270969436	0.511269489	0.142945397	0.288591101	0.131775177	0.476778811	0.357116356	0.000713414
llmg_1812	0.227990887	0.090060144		0.239718849	0.293594431		0.385241098	0.771397122
llmg_1815	0.101146181	0.030060655	-0.13425597	0.040806493	0.050702264	0.079470213	0.014027386	0.55393753	0.092727205
llmg_1816	-0.05127744	-0.53848146	-0.303975125	0.957635587	1.322191118	1.213444863	0.95835159	0.692394893	0.807267778
llmg_1820	0.186345163	0.229183764	0.27341696	0.106382105	0.156440398	0.117483559	0.083439392	0.146612548	0.022328235
llmg_1822	-0.008075041	-0.145727567	-0.111336207	0.148008622	0.243349833	0.199921441	0.9569423	0.554890507	0.582752498
llmg_1823	0.239426882		0.305794636	0.629897788		0.523347799	0.719478952		0.584383724
llmg_1825	-0.02836879	-0.264412567	-0.385573087	0.100881877	0.127277506	0.131844452	0.779074405	0.040067138	0.004184057
llmg_1826	-0.210040272	0.097399407		0.376157118	0.460696501		0.600661635	0.840908491
llmg_1831	-0.014720407	-0.339273674	-0.607683949	0.043418162	0.050472244	0.07004066	0.734953557	2.01E-10	1.78E-15
llmg_1833	0.478053237		-0.376787745	0.452556836		0.369511109	0.339157168		0.354650333
llmg_1834	-0.306357056		-0.541447316	0.244478308		0.244478308	0.265575358		0.07764354
llmg_1845	-0.436273519	-0.512515564	-0.103378627	0.10124074	0.109874538	0.193775355	0.000153596	5.60E-05	0.597494117
llmg_1849	-0.103510917	-0.267397831		0.063529988	0.084249021		0.129195657	0.00801143
llmg_1850	-0.225690698	-0.319660533	-0.8560609	0.189116728	0.24320871	0.285487727	0.248207852	0.205232623	0.007708997
llmg_1853	-0.170561572	-0.473328614		0.094406786	0.099910751		0.088547526	0.000190441
llmg_1860	0.22789587	-0.028448257	-0.616386757	0.093004951	0.124779236	0.124779236	0.032225046	0.823837535	0.000442717
llmg_1862	0.026374445		0.331649649	0.195099324		0.159297931	0.897739447		0.091834593
llmg_1863	0.346691707	0.545249857		0.815785927	0.815785927		0.692716415	0.540486564
llmg_1864	0.111512247	0.01559642	0.196259471	0.095423069	0.127959515	0.186016037	0.248853934	0.903544609	0.297153574
llmg_1865	0.312819789		1.297016404	0.172013708		0.140448604	0.128644892		0.000250088
llmg_1871	-0.089152925	-0.051253043	-0.236035457	0.073347124	0.123840725	0.091962991	0.228094461	0.680188168	0.01231884
llmg_1878	0.105635192	0.032681474	0.158802908	0.133579975	0.143038445	0.377215905	0.431936042	0.81999012	0.675153504
llmg_1879	-0.136544532	-0.347975328		0.107273437	0.131352779		0.210602001	0.01159102
llmg_1880	0.161127391	-0.021556426	0.07590115	0.165335517	0.260250087	0.216096994	0.335112151	0.934362664	0.727087285
llmg_1881	-0.271782189	-0.048180757		0.122111828	0.122111828		0.076579293	0.709433786
llmg_1882	0.365678707	0.25329047		0.169225954	0.184609533		0.051629088	0.195157658
llmg_1895	0.013471844	-0.168284937	0.078071833	0.071167113	0.07904258	0.127097475	0.850156208	0.035151225	0.540120494
llmg_1897	0.169596965	0.20220526	0.166217353	0.081436254	0.128985763	0.093006756	0.048119285	0.130053137	0.086550378
llmg_1902	0.062794269	-0.209041128		0.225035945	0.216824339		0.794046112	0.389590063
llmg_1906	0.035212166	0.259442926	0.376439445	0.064598444	0.078563456	0.133345909	0.587022991	0.001371306	0.005843045
llmg_1907	0.235298002	0.227714239	0.360112594	0.05054223	0.060403886	0.128756462	1.44E-05	0.000331796	0.006613789
llmg_1908	-0.031412014		-0.216687416	0.272247373		0.223621	0.912634138		0.377052124
llmg_1909	-0.088378464	0.02703658		2.363654342	2.670849773		0.970843506	0.992104541
llmg_1913	0.650757712	0.743240002	2.614468325	0.153618635	0.217249557	0.203218352	0.001397795	0.005711776	5.67E-08
llmg_1914	-0.013778312	0.11829101	-0.207929034	0.17409015	0.27179816	0.204138796	0.93833898	0.671821445	0.330288403
llmg_1915	-0.454061619	-0.998282578	-2.21386545	1.074636128	1.531763797	2.158871604	0.674035658	0.516879024	0.308941115
llmg_1916	-0.460354729	-1.017488627	-2.821552021	0.050946372	0.061625563	0.116097913	0	0	0
llmg_1917	-0.706458199	-0.481014151	-2.241151721	0.430558913	1.144734984	0.614575721	0.110634641	0.677149819	0.000934212
llmg_1921	0.092806402	0.369365545	0.217149358	0.047867183	0.053688684	0.086527058	0.053783722	5.98E-11	0.012796872
llmg_1923	0.096035634	0.204885048	0.482149202	0.176675536	0.230448864	0.282375666	0.593406014	0.385693536	0.104923868
llmg_1926	-0.026219282	0.165832295	0.368199191	0.213726663	0.341285923	0.24988444	0.903045423	0.629979613	0.1493131
llmg_1934	-0.110687171	-0.22479924	0.312352769	0.790824604	1.039102042	1.608545922	0.88944739	0.829911165	0.847094583
llmg_1943	0.234081019	0.542840909	0.238212346	0.187906057	0.256675161	0.38069724	0.22190609	0.042319352	0.535932053
llmg_1945	-0.199358511	-0.027988508		0.162409891	0.162409891		0.247745177	0.866613927
llmg_1946	0.056338155	-0.053371139	0.008392033	0.095951438	0.110454113	0.159524253	0.558539298	0.630103543	0.958159396
llmg_1947	0.009877277	0.015813623	0.04824344	0.102414177	0.139872098	0.140251131	0.923595858	0.910487649	0.732464295
llmg_1948	-0.010063331	0.203886968	-0.032416581	0.070720762	0.089680545	0.102972603	0.887005687	0.024185014	0.753274227
llmg_1951	-0.49154662	-0.085273521		2.144016922	3.866855213		0.827746449	0.983259135
llmg_1953	-0.155982209	-0.538141248	-0.56731432	0.108347025	0.12808066	0.171423962	0.154486992	7.79E-05	0.001488476
llmg_1969	-0.17710113		-0.175156001	0.413495135		0.337617364	0.6862537		0.626035654
llmg_1972	-0.001604966		-0.244585654	0.237634924		0.207805713	0.994722179		0.262017364
llmg_1974	0.095130578	-0.042298326	0.10384708	0.076590219	0.100621254	0.088304798	0.216631941	0.674965754	0.241919786
llmg_1977	0.028150662	0.102612689	-0.194296438	0.10605922	0.188354898	0.131978088	0.791608077	0.587955636	0.146284915
llmg_1981	0.098757471	0.043663047	0.176431045	0.030513856	0.036369845	0.052813145	0.001294863	0.230533648	0.000901785
llmg_1982	0.063088922	0.12045976	0.152642817	0.036677444	0.047577558	0.054604867	0.086002196	0.011635863	0.005372855
llmg_1985	-0.130325644	-0.357616524	-0.630526742	0.05400389	0.066600434	0.115207274	0.018431344	9.74E-07	6.48E-07
llmg_1989	0.087248796	0.125956561	-0.25287254	0.088129433	0.106521382	0.166548973	0.330088699	0.246313213	0.139406014
llmg_1990	-0.305402539	-1.307094947		0.266339056	0.266339056		0.278214739	0.000616078
llmg_1991	-0.422827449	-0.984927004	-2.085380285	0.08750923	0.097225533	0.2384368	1.03E-05	1.91E-14	3.49E-12
llmg_1994	-0.019175997	-0.174891561	0.05843935	0.036827908	0.048546128	0.052512402	0.602899683	0.000359101	0.266503747
llmg_1996	0.017580427	0.00487464	0.080116621	0.066876535	0.113576536	0.087734922	0.793319776	0.965872705	0.363898656
llmg_1997	-0.069176901	-0.458980422	-0.646311476	0.117570925	0.178079989	0.174444946	0.558871146	0.012889411	0.000520834
llmg_1999	0.18878482		0.077277961	0.117929118		0.091722648	0.135395411		0.415974874
llmg_2017	-0.027551534	-0.116869726	-0.037217372	0.035931112	0.044905281	0.052974174	0.443741421	0.009658665	0.482814058
llmg_2019	-0.216714794	0.165778278		0.095559213	0.117688495		0.032235235	0.171264052
llmg_2023	-0.314949712	-0.574128779	-1.100744366	0.082640871	0.131181246	0.095456562	0.000262822	3.45E-05	0
llmg_2029	0.135283767	0.33501718	0.566586117	0.060421269	0.075645946	0.105480271	0.02640804	1.66E-05	2.45E-07
llmg_2030	-0.167871883	0.137814532	0.072978598	0.155526734	0.194137555	0.484212148	0.28374641	0.479894913	0.880588709
llmg_2031	-0.027325441	-0.069282394	0.060406584	0.07131921	0.091798264	0.142767023	0.702845201	0.453099032	0.673588352
llmg_2035	0.043868038	0.463203406		0.093650206	0.106709653		0.645431254	0.000444242
llmg_2040	-0.027385304	-0.036989201	0.039782378	0.095896939	0.127180615	0.134675224	0.775936354	0.771917143	0.768448092
llmg_2043	0.109655761	-0.279685939	0.089922165	0.098230702	0.217942062	0.083628393	0.272868408	0.208896529	0.290556822
llmg_2044	-0.04023751	-0.145727567	-0.155791057	0.042273635	0.054586417	0.064686665	0.342443208	0.008279515	0.017020754
llmg_2046	0.171942198	0.338866988	0.436864871	0.11470764	0.144447209	0.189184965	0.136828568	0.020820691	0.022853541
llmg_2047	-0.244487465		0.10009926	0.319914581		0.261209161	0.479224553		0.717312259
llmg_2048	0.168293411	0.301217081	-0.090722604	0.186140129	0.209407645	0.273001116	0.379342712	0.16958714	0.743964632
llmg_2050	0.121099022	0.053437085	0.045993173	0.034642809	0.042729932	0.053960937	0.000491882	0.211356361	0.394211021
llmg_2053	0.023419597	0.35237521	0.327560745	0.064392965	0.069890389	0.123801288	0.716660966	1.48E-06	0.009130818
llmg_2055	-0.193709464	-0.237567922	-0.485930686	0.055419483	0.070503089	0.093442757	0.000724314	0.00109308	1.16E-06
llmg_2058	0.046393037	0.109165236		0.07454475	0.088378341		0.539130993	0.227800624
llmg_2060	-0.156028788	-0.223676603	-0.447843563	0.058179087	0.064808345	0.109828309	0.008263909	0.000751276	7.85E-05
llmg_2061	-0.327031774	-0.350521284	-0.429204187	0.116654735	0.141140875	0.207919234	0.006801262	0.015821977	0.043322254
llmg_2062	-0.086992476	-0.058149504	0.108284489	0.109679392	0.216305501	0.137635627	0.438019648	0.791117234	0.441665631
llmg_2063	0.296483816		0.500427826	0.367419885		0.29999708	0.456356655		0.156167198
llmg_2064	-0.165484654	-0.553407888	-0.822428698	0.142438904	0.236153638	0.188442636	0.269907866	0.038936492	0.001128106
llmg_2069	0.106387139	-0.046256382	0.026615301	0.047596956	0.05366832	0.083999904	0.026485136	0.389753126	0.751680477
llmg_2073	-0.080382695	-0.157311644	0.073705485	0.137516583	0.187176683	0.26326577	0.56431817	0.408954376	0.781902415
llmg_2075	0.134798518	-0.213207203		0.07603677	0.086541098		0.084277258	0.018393307
llmg_2076	-0.14158546	-0.190499023	-0.48310669	0.07817177	0.104465214	0.14181624	0.074279465	0.072368398	0.001079668
llmg_2077	-0.005112917	-0.018572376	-0.041046944	0.06386143	0.075517572	0.124114843	0.936375607	0.806325829	0.741671765
llmg_2078	0.150959912	0.282466048	0.18233637	0.059648632	0.068006402	0.096055224	0.011910319	4.31E-05	0.058659956
llmg_2080	0.054870863	0.221189391	-0.370261552	0.373565934	0.427433475	0.547179017	0.88505844	0.611899686	0.508278451
llmg_2081	0.172675722		0.28297666	0.387066991		0.316038875	0.674171296		0.411608842
llmg_2111	-0.669250887	-1.007237241	-1.863068531	0.065535107	0.086042376	0.127765321	0	0	0
llmg_2136	-0.589726987	-0.456983136	-0.957118007	0.13986535	0.167327053	0.20453333	0.000159565	0.009714152	3.98E-05
llmg_2143	-0.616724318	-1.366280904	-2.349387357	0.039221096	0.04474933	0.106620841	0	0	0
llmg_2147	0.090960405	-0.27679812		0.511604774	0.506045427		0.860985877	0.591499101
llmg_2153	-0.060910332		-0.333407169	0.220320907		0.179891267	0.79325712		0.123012794
llmg_2154	-0.536519598	-0.198607541		0.252309075	0.291341425		0.086794782	0.525717661
llmg_2155	-0.243355269	-0.371361042	-0.192182233	0.068871713	0.086924107	0.090902921	0.000821197	7.43E-05	0.038889384
llmg_2156	0.233184167	0.401871617	0.199308763	0.076560421	0.099447305	0.127072546	0.003011715	0.000108755	0.12013308
llmg_2157	-0.245584815	-0.508682548	-0.646847243	0.066660041	0.112232885	0.069702737	0.000329443	1.26E-05	4.44E-16
llmg_2160	0.031489641	0.164729942	0.260986525	0.056934662	0.080906842	0.07787739	0.581141511	0.043746406	0.001049518
llmg_2161	0.166273177	0.301575584	0.323747406	0.081438418	0.108146031	0.136037869	0.043173052	0.006076756	0.018751119
llmg_2163	0.388666354	0.525229381	-0.122329212	0.155875922	0.198157968	0.328991797	0.01839411	0.012704617	0.712632522
llmg_2164	0.22463339	0.61624262	0.1467215	0.058752917	0.070703882	0.093054889	0.000199118	8.44E-15	0.117166327
llmg_2167	-0.122211522	0.054748687	0.254148171	0.028151688	0.035458906	0.043632868	1.63E-05	0.123050586	8.81E-09
llmg_2169	0.321990764	0.435740588	0.487431705	0.089120192	0.11540426	0.166674994	0.000552799	0.000322481	0.004594065
llmg_2170	0.059550189	-0.299682084	-0.070778912	0.253181229	0.350134065	0.257722959	0.816223044	0.401275737	0.786161623
llmg_2176	-0.206074169	-0.558174162	-0.778742721	0.050377046	0.065219114	0.075871347	5.48E-05	4.44E-16	0
llmg_2185	-0.008106414	-0.148042809	-0.065614254	0.088259346	0.121852669	0.116596654	0.92714686	0.229489572	0.575854211
llmg_2186	0.058873889	-0.001603664	-0.841372661	0.21838021	0.281934537	0.349481818	0.788277595	0.995478012	0.018741511
llmg_2190	-0.029989729	-0.153052038	-0.801525074	0.784737521	1.36114002	0.836867394	0.97026743	0.912696528	0.360762068
llmg_2195	0.12694003	0.326168406	0.413130986	0.07648146	0.094155483	0.1286307	0.100370042	0.000809562	0.001818304
llmg_2196	0.085461192	0.240421158	0.508304059	0.150058642	0.259374131	0.147485401	0.57324438	0.361361508	0.001701768
llmg_2198	-0.101078757	-0.083120736	-0.109407828	0.04921586	0.060439013	0.07464281	0.042897914	0.172457466	0.146201046
llmg_2201	0.426468715	0.231781073	-0.127671087	0.056007134	0.069203355	0.084486868	4.67E-13	0.000927951	0.131945501
llmg_2205	0.000429525	-0.090745226	-0.163110362	0.178532033	0.296061883	0.23617568	0.99812347	0.764941873	0.504109567
llmg_2211	-0.381796687	-0.960313704		0.085634012	0.089574941		4.11E-05	4.44E-15
llmg_2215	0.00288853	0.155224821	0.380425959	0.109934454	0.204483552	0.126935492	0.979201152	0.453344528	0.005234602
llmg_2217	0.002822735	-0.075421119		0.123677738	0.142406698		0.981892123	0.598980335
llmg_2224	0.579749823	0.367889145		0.786898724	0.786898724		0.502148702	0.664462916
llmg_2228	0.002015942	-0.245470782		0.169993217	0.184303906		0.990640411	0.19594839
llmg_2229	-0.098866568	-0.01883963	-0.21763892	0.223894651	0.258531275	0.24752485	0.668191142	0.943345125	0.399895072
llmg_2233	-0.092783443	-0.354098925	-0.280768952	0.064772635	0.086721808	0.071995434	0.154397524	7.68E-05	0.00015305
llmg_2235	-0.048528782	0.02059258		0.247909223	0.30362555		0.852510887	0.948555729
llmg_2241	-0.303256828	-0.392687927	-0.745136509	0.133220924	0.203359258	0.156472836	0.026668871	0.058550347	1.40E-05
llmg_2242	-0.295996444	-0.575005271	-0.923780682	0.068279798	0.074087024	0.216451525	4.31E-05	2.73E-11	5.50E-05
llmg_2243	-0.108280396	-0.255304688		0.330922981	0.330922981		0.759918818	0.483460995
llmg_2244	0.066276936		0.124639899	0.166370043		0.135840571	0.706799051		0.400950322
llmg_2248	-0.152811785	-0.117093624		0.111884416	0.137029865		0.23023103	0.431848492
llmg_2269	-0.039149434	-0.428715587	0.031243773	0.133137801	0.150323981	0.159539384	0.770455044	0.007243864	0.845870054
llmg_2271	0.172083194	-0.025828063		1.265905243	1.265905243		0.900480185	0.985003153
llmg_2272	0.129317844	-0.102071759		0.401476568	0.401476568		0.763504179	0.811844278
llmg_2273	-0.353352436	-0.549957811	-0.663483896	0.096188296	0.124362011	0.132480089	0.000372556	2.32E-05	2.13E-06
llmg_2274	-0.238155976	-0.383863825		0.202246161	0.247699949		0.291966706	0.181899188
llmg_2276	0.070366508	0.330912879	0.632752505	0.037600714	0.043675019	0.075790983	0.063148247	2.87E-12	3.38E-14
llmg_2277	0.116494818	0.614448384	-0.197046538	0.073616416	0.082948321	0.879815478	0.11781017	1.70E-10	0.823402904
llmg_2281	-0.152169453	-0.00711783	-0.164899994	0.057679987	0.06799276	0.119886629	0.010642313	0.916980741	0.17418698
llmg_2282	0.707805564		0.77802978	0.611665336		0.499422655	0.2994741		0.180002536
llmg_2284	-0.11291645	-0.223110691	-0.004411099	0.072153492	0.082248113	0.187303084	0.120206763	0.007647964	0.981249874
llmg_2285	0.009421076	0.203479304	0.084035631	0.281496875	0.47576827	0.240768255	0.973578349	0.672693107	0.730109572
llmg_2288	-0.176902122	-0.551800068	-1.558464396	0.046484982	0.053718982	0.09822977	0.000179276	0	0
llmg_2289	0.083842877	0.216712397	0.16331179	0.045418673	0.053166333	0.091146687	0.066824622	7.34E-05	0.075149928
llmg_2292	0.027069985	0.008284729	0.406747367	0.057659008	0.078267119	0.069124114	0.639535111	0.915868136	3.39E-08
llmg_2299	0.077099276	0.173016149	0.240021188	0.053629106	0.072330683	0.083227327	0.15261948	0.017994518	0.004505871
llmg_2300	0.488934915	0.313240502	0.159742531	0.171854529	0.238749907	0.347664079	0.009167525	0.202463911	0.65020738
llmg_2302	-0.291921861	-0.339167584	-1.228277873	0.048273472	0.066095037	0.0658303	3.10E-09	4.29E-07	0
llmg_2308	0.014734114	-0.270860207	-1.502926293	0.099651465	0.205506892	0.101727215	0.88325887	0.19560233	0
llmg_2309	-0.001256679	-0.016041016	-1.475742486	0.102957284	0.105438369	0.330488566	0.990291414	0.879457652	2.56E-05
llmg_2312	-0.107841809	-0.116044832	-1.497855786	0.088440932	0.10998683	0.153241547	0.223781639	0.292342813	0
llmg_2313	-0.144216406	-0.292918976	-2.017678471	0.039365142	0.045446071	0.072714679	0.000278351	2.97E-10	0
llmg_2314	0.039974436	0.060085907	-0.015632679	0.052004587	0.060295912	0.107766459	0.442626775	0.319713943	0.884749657
llmg_2316	0.05931727	-0.077616797	0.022724556	0.081439768	0.118920265	0.10444852	0.46771485	0.515124474	0.828110222
llmg_2318	-0.243047645	-0.243090783	-0.496220872	0.085702561	0.094853165	0.187491874	0.007207593	0.014356139	0.01166481
llmg_2323	-0.04420594	-0.332669396	-0.253737599	0.063853865	0.09039367	0.090967882	0.492229951	0.000609768	0.007659108
llmg_2324	0.241743788	-0.250959955		2.264202491	2.264202491		0.921712619	0.918743939
llmg_2327	0.19944109	0.82770549		0.225951319	0.225951319		0.427267532	0.021519508
llmg_2328	0.064413559	-0.188896072	-0.304306333	0.043685533	0.05623999	0.063973526	0.141255757	0.000869674	2.89E-06
llmg_2329	0.016864867	-0.008404317	0.074060456	0.139403611	0.223042554	0.21684157	0.904978154	0.970335652	0.736444134
llmg_2330	0.026151712	-0.132922759	0.141648569	0.129299528	0.218757688	0.169171378	0.840794924	0.547050174	0.407654742
llmg_2332	-0.113363247	-0.164386779	-0.126752828	0.037221316	0.050315848	0.054115682	0.002559476	0.001232163	0.019919556
llmg_2341	0.211167157	0.226964783	0.117898989	0.130711554	0.165691402	0.206849682	0.124603373	0.188570482	0.576150962
llmg_2353	0.074038086	0.38516265	0.100043876	0.053067646	0.070296231	0.077812979	0.165678385	2.59E-07	0.201154523
llmg_2354	0.151947215	0.125443632	0.252397182	0.083365855	0.104996935	0.134270018	0.070636082	0.234348744	0.06236007
llmg_2355	0.203362971	0.260258643		0.218756921	0.267921417		0.395230774	0.375963763
llmg_2356	0.070507586	0.487167211	0.454080297	0.054465741	0.064274599	0.107576415	0.197177939	1.91E-12	3.89E-05
llmg_2357	0.853027836	1.387028505	1.014682304	0.969699165	1.13938524	1.521931829	0.390624472	0.239191356	0.51341543
llmg_2358	0.098544867	0.053477627	0.013683898	0.080616368	0.095623034	0.145713941	0.225973228	0.57790988	0.925470067
llmg_2359	-0.007425161	-0.09657314	0.118575501	0.110768757	0.161111805	0.133316107	0.946662542	0.549979824	0.375479914
llmg_2362	0.156798818	0.411307872	0.331422805	0.044437151	0.052438923	0.074538169	0.000487432	9.02E-14	1.26E-05
llmg_2363	-0.031326189	0.700792613	0.231316628	0.319441645	0.538635759	0.345976429	0.922964098	0.20965005	0.512240412
llmg_2364	0.049050839	0.382512697	0.295377274	0.041380297	0.055394379	0.06837609	0.237479487	8.90E-11	2.61E-05
llmg_2365	0.037348797	0.313465859	0.501456118	0.064480475	0.088086803	0.130605183	0.56331696	0.000501464	0.000182248
llmg_2366	0.064312237	0.362130484	0.574008415	0.076669291	0.086950486	0.169977363	0.402464914	4.46E-05	0.000864627
llmg_2367	0.093801458	0.341452858	0.418961579	0.057309998	0.062099387	0.119710184	0.104103827	1.95E-07	0.000638299
llmg_2370	0.062534767	0.32038248	0.154606302	0.701037013	0.75065022	1.184233919	0.929269784	0.671316575	0.896641861
llmg_2371	0.134106209	0.54034815	0.423969619	0.062545596	0.076432045	0.108231784	0.032820157	1.08E-11	0.00011081
llmg_2372	0.241618233	0.418845567	0.99582043	0.115654797	0.131899583	0.308620431	0.042381133	0.002700083	0.002337117
llmg_2373	0.228518429	0.390385204	0.43122166	0.055044527	0.067728994	0.108351234	5.11E-05	3.56E-08	0.00010028
llmg_2374	0.073792541	0.395990283	0.396213441	0.058531772	0.077241125	0.106876352	0.208690489	6.27E-07	0.000262892
llmg_2375	-0.03614251	0.395627707	-0.436363858	0.048660263	0.060631681	0.180867228	0.459780511	5.48E-09	0.01809724
llmg_2376	-0.028558752	0.41394844	-0.13770226	0.07802178	0.103888153	0.111230519	0.715074933	0.000125	0.218480775
llmg_2377	0.213327294	0.328948957	0.414097568	0.04098468	0.050377984	0.060487007	2.67E-07	1.41E-10	1.89E-11
llmg_2378	0.108387183	0.46712752	0.392574313	0.07565012	0.094916759	0.170798105	0.155779558	4.44E-06	0.024112842
llmg_2379	0.136434281	0.368623361	0.430451164	0.039163861	0.050352389	0.051076171	0.000542424	1.13E-12	4.44E-16
llmg_2380	0.234400118	0.393467092	0.46297609	0.080381113	0.118392921	0.097518456	0.00414241	0.001140774	5.12E-06
llmg_2381	0.110975193	0.336188007	0.359020362	0.052271494	0.056148011	0.102626483	0.034712829	7.20E-09	0.000552277
llmg_2382	0.16542502	0.171758257	0.47126894	0.074635602	0.090044936	0.14512658	0.028400543	0.058665249	0.001482377
llmg_2383	0.099434697	0.460337173	0.43208538	0.03102903	0.037076607	0.065077115	0.001510831	0	1.66E-10
llmg_2384	0.123411253	0.279718037	0.559586028	0.98453241	1.099913702	3.314263805	0.900621743	0.800035676	0.866429833
llmg_2385	-0.017742766		0.175286179	0.871827644		0.711844291	0.984550353		0.815284182
llmg_2387	0.078304353	0.012430143	-0.000789437	0.081285372	0.096807335	0.136278126	0.337618266	0.89807974	0.995389108
llmg_2388	-0.040512251	0.23863734	-0.154939061	0.113991949	0.117317264	0.271244124	0.724030639	0.048137708	0.570826716
llmg_2390	0.213097348	0.363322798	0.283337441	0.069970458	0.08860602	0.163618196	0.004150288	0.000202579	0.091231494
llmg_2401	0.024357113	-0.684449447	-0.938551009	0.129534309	0.195042483	0.135072589	0.852035777	0.001358354	7.19E-08
llmg_2412	0.053667624	-0.165421933	-0.232635363	0.040231682	0.0536406	0.054755536	0.183262219	0.002239965	2.90E-05
llmg_2415	0.026353012	-0.192456687	-0.206977665	0.062614024	0.090889051	0.121722029	0.677587547	0.044771621	0.101977981
llmg_2421	0.075772533	-0.101483635		0.101815766	0.108863255		0.463421691	0.359803402
llmg_2422	0.058179424	-0.02240229	0.015228702	0.121707152	0.160168111	0.174070304	0.634756109	0.889338139	0.930641829
llmg_2424	-0.018345538	-0.111406455		0.650454139	0.796640371		0.978590401	0.894240873
llmg_2425	-0.322466713	0.007416338	0.059125247	0.109823896	0.114043483	0.206881621	0.006443712	0.948595711	0.777068466
llmg_2428	-0.085863869	-0.176907041	-0.108827621	0.087355044	0.114921392	0.139519581	0.327799031	0.126584693	0.437056133
llmg_2429	0.156827716	0.181413476	0.42871571	0.043943126	0.059239081	0.064586192	0.000413788	0.002383224	1.37E-10
llmg_2430	0.201936579	0.38279269	0.409437211	0.053214871	0.063609882	0.08920737	0.0001654	3.36E-09	5.59E-06
llmg_2431	-0.13136583	-0.58624728	-1.60610455	0.055276812	0.06775999	0.085905618	0.018072792	2.22E-16	0
llmg_2432	0.514020818	0.313429983	-1.522907552	0.047558634	0.059542206	0.084866774	0	1.77E-07	0
llmg_2448	-0.128363001	-0.049784846	0.029096173	0.041572716	0.049114157	0.077696877	0.002191617	0.311503425	0.708289843
llmg_2455	0.026890162	0.130326485	0.209157308	0.051210968	0.071245073	0.07539221	0.600148735	0.068960333	0.006097216
llmg_2459	-0.337880937	0.32943447		0.106116447	0.106116447		0.024426923	0.026717786
llmg_2464	-0.080454139	0.156060503	0.264628175	0.194154746	0.219731023	0.293138417	0.680703544	0.481484051	0.371811617
llmg_2473	0.168961829	0.438834334	0.533014048	0.040576826	0.047484373	0.082800216	4.22E-05	0	5.56E-10
llmg_2474	0.038612523	0.082372304		0.080444905	0.070818936		0.634222721	0.252641877
llmg_2475	0.270842075	0.473499527	0.591514434	0.085357088	0.124748686	0.125933094	0.001827965	0.000212728	5.89E-06
llmg_2476	0.194846033		0.24907695	0.237497432		0.237497432	0.449309812		0.34231509
llmg_2477	0.380850324	0.854225187		0.211337631	0.25883468		0.131402836	0.021469037
llmg_2479	0.091322568	-0.410252566		0.154854468	0.189657216		0.581010302	0.08285908
llmg_2482	-0.337844635	-0.852027583	-1.106590355	0.101877523	0.109372897	0.187721103	0.002895193	5.04E-08	4.41E-06
llmg_2483	-0.109119231		0.233239807	0.212921633		0.173849785	0.630139832		0.237426525
llmg_2484	-0.117783105	-0.216692786	-0.665652156	0.080190317	0.125840142	0.098260471	0.142784134	0.085956164	5.28E-11
llmg_2485	0.294410745	-0.352499082	-0.15763454	0.205839454	0.254233805	0.375525181	0.165524026	0.17833565	0.678386851
llmg_2490	-0.387367206	-0.374580059	-0.900120697	0.153768413	0.186180498	0.24233858	0.021436062	0.05944187	0.001587253
llmg_2494	-0.554228374	-0.938952206	-1.059639944	0.098444039	0.120927492	0.179294721	3.48E-07	4.96E-11	1.13E-07
llmg_2498	-0.455596962	-0.696918545		1.558286161	1.558286161		0.789057578	0.685024463
llmg_2499	-0.110916155	-0.284696173	-0.519726215	0.050163272	0.062172334	0.078532681	0.02799633	7.59E-06	2.46E-10
llmg_2502	0.526095674	0.60854579	0.218450359	0.144676987	0.172182133	0.306397827	0.000960989	0.001269092	0.481035746
llmg_2504	-0.142003099	-0.341489859	-0.254606341	0.094557591	0.168214593	0.097589101	0.139992286	0.048153985	0.012210741
llmg_2505	0.266662973	-0.004343971	0.282612869	0.236376791	0.362312532	0.397884603	0.274079316	0.990565826	0.486626659
llmg_2506	-0.052400658	-0.015643767	0.238199274	0.102982486	0.112691626	0.22015332	0.612448468	0.889985975	0.28292703
llmg_2507	-0.399224367	-1.145824989		0.324205651	0.336284441		0.227149511	0.001787502
llmg_2509	-0.025895261		0.338373242	0.146179842		0.119355341	0.866345724		0.036459585
llmg_2510	-0.252133778	0.081244658		0.105484455	0.105484455		0.062368729	0.475974471
llmg_2520	0.331880434	0.637106719		0.160003621	0.195963614		0.092742395	0.022667
llmg_2521	0.25968355	0.18976975		0.183268095	0.224456659		0.21567862	0.436431166
llmg_2539	-0.264030691	-0.468130552	-0.435997153	0.033274009	0.041290996	0.052246402	5.11E-15	0	2.22E-16
llmg_2540	0.200602281	0.396228295		0.191941286	0.191941286		0.318389475	0.06339124
llmg_2545	0.093564154	0.223934922	0.114016038	0.075879106	0.094299234	0.120301224	0.218573369	0.018228707	0.344062974
llmg_2546	0.175655671	0.184042288	0.570152356	0.083881831	0.112946877	0.112563152	0.037123425	0.104305376	7.28E-07
llmg_2551	0.112480191	-0.291215475	-0.097884407	0.112374925	0.270221058	0.120613427	0.323538135	0.288339257	0.422380769
llmg_2556	0.108187896	0.303449111	0.379591897	0.03635399	0.049551445	0.054458404	0.003027586	1.57E-09	7.68E-12
llmg_2557	0.021611433	0.170307416	0.329656064	0.038284024	0.046964216	0.067117445	0.572796742	0.000333056	1.43E-06
llmg_2558	0.18195834	0.763325898	0.083352553	0.141051182	0.148698811	0.405004617	0.200386807	1.66E-06	0.837412156
llmg_2563	-0.15005536		0.215658646	0.416528775		0.340094321	0.733376567		0.553879192
rllmg_0172	-0.663839867	-1.477548339		0.334364845	0.40951163		0.103861945	0.015411629
rllmg_0448	0.175215271		0.319234186	0.174677819		0.150996866	0.361867716		0.088153728
rllmg_0462	-0.228102928	-0.741157864	-1.125764064	0.684312683	0.777532588	1.04530489	0.742534452	0.352450303	0.294977739
rllmg_1398	-0.091166805	-0.676276441	-2.802263173	0.373734826	0.411575627	0.673728756	0.8105865	0.12114567	0.000839121
rllmg_1460	-0.075806075	-0.272895238		0.184447927	0.200822246		0.685678924	0.19009564
TRYP_PIG	0.119949983	-0.050084421	-0.24190955	0.0709757	0.11025107	0.083816198	0.093022457	0.650261585	0.004452368
