# Supplementary material for: The number of active metabolic pathways is bounded by the number of cellular constraints at maximal metabolic rates
Source: PLoS Comput Biol. 2019 Mar 11;15(3):e1006858. doi: 10.1371/journal.pcbi.1006858 (PMC6428345; doi:10.1371/journal.pcbi.1006858)
Supplement: S3 Source code — The Matlab-code used for the kinetic model of L. lactis is attached in a compressed folder as a supplement. In the compressed folder, we have also added a text-file with instructions. (ZIP) [file pcbi.1006858.s007.zip › lactis_clean/Goel_data/VmaxProteinTranscriptCor.txt]

idgene	activity	drate	rateclassrate	vmax	protein	proteom_fract	proteom_pval	transcript	transcr_pval	idsample	PVdeviates	TVdeviates	PTdeviates	geneNR
llmg_0253	PGK	0.3	0.3	0.017459881	0.213385	mem	0.0393362	0.120557	0.413608	D3A	FALSE	FALSE	FALSE	1
llmg_0253	PGK	0.3	0.3	0.017459881	-0.229837	sol	4.66E-14	0.120557	0.413608	D3A	FALSE	FALSE	FALSE	1
llmg_0355	PGM	0.3	0.3	-0.012461795	-0.357581	mem	0.00232114	0.0478012	0.868776	D3A	FALSE	FALSE	FALSE	1
llmg_0355	PGM	0.3	0.3	-0.012461795	-0.20245	sol	0.0161533	0.0478012	0.868776	D3A	FALSE	FALSE	FALSE	1
llmg_0617	ENO	0.3	0.3	0.206400543	0.109327	mem	0.0815162	-0.384164	0.083499	D3A	FALSE	FALSE	FALSE	1
llmg_0617	ENO	0.3	0.3	0.206400543	-0.0722818	sol	0.0375115	-0.384164	0.083499	D3A	FALSE	FALSE	FALSE	1
llmg_0763	PTA	0.3	0.3	0.261738926	0.0331725	sol	0.766848	0.327054	0.0362623	D3A	FALSE	FALSE	TRUE	1
llmg_1118	PFK	0.3	0.3	-0.326099366	-0.112295	mem	0.379379	0.0371343	0.776891	D3A	FALSE	FALSE	FALSE	1
llmg_1118	PFK	0.3	0.3	-0.326099366	-0.110582	sol	0.178525	0.0371343	0.776891	D3A	FALSE	FALSE	FALSE	1
llmg_1119	PYK	0.3	0.3	-0.364805192	0.0345638	mem	0.583101	-0.263016	0.313904	D3A	FALSE	FALSE	FALSE	1
llmg_1119	PYK	0.3	0.3	-0.364805192	-0.373449	sol	5.55E-15	-0.263016	0.313904	D3A	FALSE	FALSE	FALSE	1
llmg_1120	LDH	0.3	0.3	0.021689115	-0.327097	mem	0.010975	-0.297222	0.18079	D3A	FALSE	FALSE	FALSE	1
llmg_1120	LDH	0.3	0.3	0.021689115	-0.0056559	sol	0.940712	-0.297222	0.18079	D3A	FALSE	FALSE	FALSE	1
llmg_1424	TPI	0.3	0.3	0.133226275	-0.219935	mem	0.0160501	0.034327	0.783104	D3A	FALSE	FALSE	FALSE	1
llmg_1424	TPI	0.3	0.3	0.133226275	0.125563	sol	0.0443742	0.034327	0.783104	D3A	FALSE	FALSE	FALSE	1
llmg_2167	ALD	0.3	0.3	0.074475497	-0.104211	mem	0.213821	0.0767431	0.659755	D3A	FALSE	FALSE	FALSE	1
llmg_2167	ALD	0.3	0.3	0.074475497	-0.105199	sol	0.000230107	0.0767431	0.659755	D3A	FALSE	FALSE	FALSE	1
llmg_2288	ACK	0.3	0.3	0.251453251	-0.0708937	sol	0.21209	0.197447	0.250989	D3A	TRUE	TRUE	TRUE	1
llmg_2289	ACK	0.3	0.3	0.251453251	-0.197303	mem	0.060842	0.476095	0.108863	D3A	TRUE	TRUE	TRUE	2
llmg_2289	ACK	0.3	0.3	0.251453251	0.0306945	sol	0.665268	0.476095	0.108863	D3A	TRUE	TRUE	TRUE	2
llmg_2299	GLK	0.3	0.3	-0.526886523	-0.263722	mem	0.0396758	-0.0189492	0.852587	D3A	TRUE	TRUE	FALSE	1
llmg_2299	GLK	0.3	0.3	-0.526886523	0.0363762	sol	0.657688	-0.0189492	0.852587	D3A	TRUE	TRUE	FALSE	1
llmg_2432	ADH	0.3	0.3	1.275353193	0.0337043	mem	0.517616	0.527724	0.00477886	D3A	TRUE	TRUE	TRUE	1
llmg_2432	ADH	0.3	0.3	1.275353193	0.209729	sol	7.62E-06	0.527724	0.00477886	D3A	TRUE	TRUE	TRUE	1
llmg_2448	PGI	0.3	0.3	0.084703997	0.0157643	mem	0.916416	0.063748	0.667696	D3A	FALSE	FALSE	FALSE	1
llmg_2448	PGI	0.3	0.3	0.084703997	-0.173919	sol	0.000713829	0.063748	0.667696	D3A	FALSE	FALSE	FALSE	1
llmg_2499	G6PDH	0.3	0.3	-1.059759378	-0.180673	mem	0.0197509	0.0251776	0.872245	D3A	FALSE	TRUE	FALSE	1
llmg_2499	G6PDH	0.3	0.3	-1.059759378	-0.0865149	sol	0.125789	0.0251776	0.872245	D3A	FALSE	TRUE	FALSE	1
llmg_2539	GAPDH	0.3	0.3	0.711925685	0.0995411	mem	0.277296	-0.561267	0.0015427	D3A	FALSE	TRUE	FALSE	1
llmg_2539	GAPDH	0.3	0.3	0.711925685	-0.277554	sol	4.44E-16	-0.561267	0.0015427	D3A	FALSE	TRUE	FALSE	1
llmg_0253	PGK	0.3	0.3	-0.145897076	-0.24745	mem	0.0151416	0.0402008	0.769623	D3B	FALSE	FALSE	FALSE	1
llmg_0253	PGK	0.3	0.3	-0.145897076	-0.225834	sol	1.02E-13	0.0402008	0.769623	D3B	FALSE	FALSE	FALSE	1
llmg_0355	PGM	0.3	0.3	-0.043284811	-0.0615657	mem	0.567041	-0.179116	0.509532	D3B	FALSE	FALSE	FALSE	1
llmg_0355	PGM	0.3	0.3	-0.043284811	-0.0449659	sol	0.586435	-0.179116	0.509532	D3B	FALSE	FALSE	FALSE	1
llmg_0617	ENO	0.3	0.3	-0.287257403	-0.21026	mem	0.000846369	-0.0894508	0.659152	D3B	FALSE	FALSE	FALSE	1
llmg_0617	ENO	0.3	0.3	-0.287257403	-0.057114	sol	0.120702	-0.0894508	0.659152	D3B	FALSE	FALSE	FALSE	1
llmg_0763	PTA	0.3	0.3	-0.240223303	-0.0339921	sol	0.768716	-0.0529724	0.707071	D3B	FALSE	FALSE	TRUE	1
llmg_1118	PFK	0.3	0.3	-0.323322982	-0.349813	mem	0.00409904	-0.0162115	0.89473	D3B	FALSE	FALSE	FALSE	1
llmg_1118	PFK	0.3	0.3	-0.323322982	-0.201806	sol	0.0140339	-0.0162115	0.89473	D3B	FALSE	FALSE	FALSE	1
llmg_1119	PYK	0.3	0.3	-0.484125108	-0.243693	mem	0.000246299	-0.0575703	0.812234	D3B	FALSE	FALSE	FALSE	1
llmg_1119	PYK	0.3	0.3	-0.484125108	-0.274904	sol	2.51E-07	-0.0575703	0.812234	D3B	FALSE	FALSE	FALSE	1
llmg_1120	LDH	0.3	0.3	0.190396205	-0.452779	mem	4.37E-05	0.122786	0.549707	D3B	FALSE	FALSE	FALSE	1
llmg_1120	LDH	0.3	0.3	0.190396205	-0.0403892	sol	0.582557	0.122786	0.549707	D3B	FALSE	FALSE	FALSE	1
llmg_1424	TPI	0.3	0.3	-0.090578876	-0.0232946	mem	0.781078	0.121824	0.300333	D3B	FALSE	FALSE	FALSE	1
llmg_1424	TPI	0.3	0.3	-0.090578876	0.00631221	sol	0.921784	0.121824	0.300333	D3B	FALSE	FALSE	FALSE	1
llmg_2167	ALD	0.3	0.3	-0.07848803	-0.18785	mem	0.0248469	0.296559	0.0760458	D3B	FALSE	FALSE	FALSE	1
llmg_2167	ALD	0.3	0.3	-0.07848803	-0.181239	sol	1.20E-07	0.296559	0.0760458	D3B	FALSE	FALSE	FALSE	1
llmg_2288	ACK	0.3	0.3	0.286654055	-0.17338	sol	0.00725774	0.151515	0.344615	D3B	TRUE	TRUE	TRUE	1
llmg_2289	ACK	0.3	0.3	0.286654055	0.00447257	mem	0.958197	0.43993	0.113051	D3B	TRUE	TRUE	TRUE	2
llmg_2289	ACK	0.3	0.3	0.286654055	0.198158	sol	0.00659951	0.43993	0.113051	D3B	TRUE	TRUE	TRUE	2
llmg_2299	GLK	0.3	0.3	-0.402729809	0.0617874	mem	0.637262	-0.0778351	0.416951	D3B	TRUE	TRUE	FALSE	1
llmg_2299	GLK	0.3	0.3	-0.402729809	0.16594	sol	0.0449282	-0.0778351	0.416951	D3B	TRUE	TRUE	FALSE	1
llmg_2432	ADH	0.3	0.3	0.969524026	0.544647	mem	0	0.499755	0.00434174	D3B	TRUE	TRUE	TRUE	1
llmg_2432	ADH	0.3	0.3	0.969524026	0.596885	sol	0	0.499755	0.00434174	D3B	TRUE	TRUE	TRUE	1
llmg_2448	PGI	0.3	0.3	-0.179257497	-0.274971	mem	0.0506148	0.285916	0.0461837	D3B	FALSE	FALSE	FALSE	1
llmg_2448	PGI	0.3	0.3	-0.179257497	-0.0285906	sol	0.579752	0.285916	0.0461837	D3B	FALSE	FALSE	FALSE	1
llmg_2499	G6PDH	0.3	0.3	-0.384325087	-0.176114	mem	0.0172802	0.131247	0.373241	D3B	FALSE	TRUE	FALSE	1
llmg_2499	G6PDH	0.3	0.3	-0.384325087	-0.236085	sol	8.82E-05	0.131247	0.373241	D3B	FALSE	TRUE	FALSE	1
llmg_2539	GAPDH	0.3	0.3	-0.200890318	-0.24677	mem	0.0105498	-0.513634	0.00188421	D3B	FALSE	TRUE	FALSE	1
llmg_2539	GAPDH	0.3	0.3	-0.200890318	-0.275123	sol	2.11E-14	-0.513634	0.00188421	D3B	FALSE	TRUE	FALSE	1
llmg_0253	PGK	0.3	0.3	-0.298081994	-0.206478	mem	0.356846	-0.315028	0.0275025	D3C	FALSE	FALSE	FALSE	1
llmg_0253	PGK	0.3	0.3	-0.298081994	-0.265679	sol	2.47E-11	-0.315028	0.0275025	D3C	FALSE	FALSE	FALSE	1
llmg_0355	PGM	0.3	0.3	0.197273999	-0.59323	mem	0.00126891	-0.487342	0.0792493	D3C	FALSE	FALSE	FALSE	1
llmg_0355	PGM	0.3	0.3	0.197273999	0.325287	sol	0.018107	-0.487342	0.0792493	D3C	FALSE	FALSE	FALSE	1
llmg_0617	ENO	0.3	0.3	0.115411289	-0.355446	mem	6.37E-05	-0.59008	0.006242	D3C	FALSE	FALSE	FALSE	1
llmg_0617	ENO	0.3	0.3	0.115411289	0.0314127	sol	0.563401	-0.59008	0.006242	D3C	FALSE	FALSE	FALSE	1
llmg_0763	PTA	0.3	0.3	-0.034666467	-0.23114	sol	0.0587929	-0.164776	0.247158	D3C	FALSE	FALSE	TRUE	1
llmg_1118	PFK	0.3	0.3	-0.362764746	-0.242048	mem	0.165983	-0.179891	0.14899	D3C	FALSE	FALSE	FALSE	1
llmg_1118	PFK	0.3	0.3	-0.362764746	-0.230144	sol	0.0241256	-0.179891	0.14899	D3C	FALSE	FALSE	FALSE	1
llmg_1119	PYK	0.3	0.3	-0.350266755	-0.162423	mem	0.106332	-0.1589	0.513354	D3C	FALSE	FALSE	FALSE	1
llmg_1119	PYK	0.3	0.3	-0.350266755	-0.269687	sol	0.000153596	-0.1589	0.513354	D3C	FALSE	FALSE	FALSE	1
llmg_1120	LDH	0.3	0.3	-0.073220648	0.0250598	mem	0.842804	-0.232768	0.260409	D3C	FALSE	FALSE	FALSE	1
llmg_1120	LDH	0.3	0.3	-0.073220648	0.459747	sol	2.08E-05	-0.232768	0.260409	D3C	FALSE	FALSE	FALSE	1
llmg_1424	TPI	0.3	0.3	-0.164668694	-0.281683	mem	0.0430794	0.0369013	0.751783	D3C	FALSE	FALSE	FALSE	1
llmg_1424	TPI	0.3	0.3	-0.164668694	0.00296178	sol	0.972541	0.0369013	0.751783	D3C	FALSE	FALSE	FALSE	1
llmg_2167	ALD	0.3	0.3	-0.090501569	-0.396734	mem	0.00349125	-0.117622	0.471894	D3C	FALSE	FALSE	FALSE	1
llmg_2167	ALD	0.3	0.3	-0.090501569	-0.0225155	sol	0.578879	-0.117622	0.471894	D3C	FALSE	FALSE	FALSE	1
llmg_2288	ACK	0.3	0.3	0.229577169	-0.272486	sol	1.58E-05	-0.273273	0.0934984	D3C	TRUE	TRUE	TRUE	1
llmg_2289	ACK	0.3	0.3	0.229577169	0.0407295	mem	0.691369	0.293788	0.284414	D3C	TRUE	TRUE	TRUE	2
llmg_2289	ACK	0.3	0.3	0.229577169	0.128825	sol	0.128639	0.293788	0.284414	D3C	TRUE	TRUE	TRUE	2
llmg_2299	GLK	0.3	0.3	-0.360321134	0.405384	mem	0.147774	-0.0642284	0.502226	D3C	TRUE	TRUE	FALSE	1
llmg_2299	GLK	0.3	0.3	-0.360321134	0.254414	sol	0.0167112	-0.0642284	0.502226	D3C	TRUE	TRUE	FALSE	1
llmg_2432	ADH	0.3	0.3	0.532894731	0.416237	mem	1.24E-08	0.571816	0.00135869	D3C	TRUE	TRUE	TRUE	1
llmg_2432	ADH	0.3	0.3	0.532894731	0.770875	sol	0	0.571816	0.00135869	D3C	TRUE	TRUE	TRUE	1
llmg_2448	PGI	0.3	0.3	-0.179683179	-0.429156	mem	0.156091	0.0861722	0.535676	D3C	FALSE	FALSE	FALSE	1
llmg_2448	PGI	0.3	0.3	-0.179683179	-0.0374606	sol	0.616216	0.0861722	0.535676	D3C	FALSE	FALSE	FALSE	1
llmg_2499	G6PDH	0.3	0.3	-0.307539284	-0.294788	mem	0.00262885	0.0253178	0.86276	D3C	FALSE	TRUE	FALSE	1
llmg_2499	G6PDH	0.3	0.3	-0.307539284	-0.0806024	sol	0.328332	0.0253178	0.86276	D3C	FALSE	TRUE	FALSE	1
llmg_2539	GAPDH	0.3	0.3	-0.494653642	-0.615116	mem	0.00119787	-0.906754	1.29E-06	D3C	FALSE	TRUE	FALSE	1
llmg_2539	GAPDH	0.3	0.3	-0.494653642	-0.348531	sol	7.30E-12	-0.906754	1.29E-06	D3C	FALSE	TRUE	FALSE	1
llmg_0253	PGK	0.5	0.5	-0.308214366	-0.295032	mem	0.0136857	0.190274	0.189445	D5A	FALSE	FALSE	FALSE	1
llmg_0253	PGK	0.5	0.5	-0.308214366	-0.237707	sol	3.89E-13	0.190274	0.189445	D5A	FALSE	FALSE	FALSE	1
llmg_0355	PGM	0.5	0.5	-0.307616681	0.215037	mem	0.084466	-0.112151	0.691176	D5A	FALSE	FALSE	FALSE	1
llmg_0355	PGM	0.5	0.5	-0.307616681	-0.0387783	sol	0.686856	-0.112151	0.691176	D5A	FALSE	FALSE	FALSE	1
llmg_0617	ENO	0.5	0.5	0.131837368	-0.266775	mem	0.000295709	0.150505	0.477453	D5A	FALSE	FALSE	FALSE	1
llmg_0617	ENO	0.5	0.5	0.131837368	-0.0194977	sol	0.612784	0.150505	0.477453	D5A	FALSE	FALSE	FALSE	1
llmg_0763	PTA	0.5	0.5	0.027239677	-0.0711048	sol	0.562297	0.0342332	0.815575	D5A	FALSE	FALSE	TRUE	1
llmg_1118	PFK	0.5	0.5	-0.323530793	-0.117908	mem	0.453914	0.0733547	0.566559	D5A	FALSE	FALSE	FALSE	1
llmg_1118	PFK	0.5	0.5	-0.323530793	-0.0274421	sol	0.794696	0.0733547	0.566559	D5A	FALSE	FALSE	FALSE	1
llmg_1119	PYK	0.5	0.5	-0.607685268	-0.0523613	mem	0.491419	-0.193424	0.445703	D5A	FALSE	FALSE	FALSE	1
llmg_1119	PYK	0.5	0.5	-0.607685268	-0.473729	sol	0	-0.193424	0.445703	D5A	FALSE	FALSE	FALSE	1
llmg_1120	LDH	0.5	0.5	0.314134628	0.250318	mem	0.0407092	-0.281678	0.192805	D5A	FALSE	FALSE	FALSE	1
llmg_1120	LDH	0.5	0.5	0.314134628	-0.00548448	sol	0.943279	-0.281678	0.192805	D5A	FALSE	FALSE	FALSE	1
llmg_1424	TPI	0.5	0.5	0.162028193	0.277625	mem	0.0119525	0.00787445	0.948312	D5A	FALSE	FALSE	FALSE	1
llmg_1424	TPI	0.5	0.5	0.162028193	0.0926472	sol	0.188468	0.00787445	0.948312	D5A	FALSE	FALSE	FALSE	1
llmg_2167	ALD	0.5	0.5	-0.01290284	0.122601	mem	0.18676	0.314229	0.0714626	D5A	FALSE	FALSE	FALSE	1
llmg_2167	ALD	0.5	0.5	-0.01290284	0.0156737	sol	0.618178	0.314229	0.0714626	D5A	FALSE	FALSE	FALSE	1
llmg_2288	ACK	0.5	0.5	-0.067477942	-0.569381	sol	0	0.241807	0.151725	D5A	TRUE	TRUE	TRUE	1
llmg_2289	ACK	0.5	0.5	-0.067477942	0.209308	mem	0.0459929	0.594565	0.0425987	D5A	TRUE	TRUE	TRUE	2
llmg_2289	ACK	0.5	0.5	-0.067477942	0.164703	sol	0.0145731	0.594565	0.0425987	D5A	TRUE	TRUE	TRUE	2
llmg_2299	GLK	0.5	0.5	-0.405661404	0.0832265	mem	0.547672	-0.0719989	0.470636	D5A	TRUE	TRUE	FALSE	1
llmg_2299	GLK	0.5	0.5	-0.405661404	-0.0259542	sol	0.804115	-0.0719989	0.470636	D5A	TRUE	TRUE	FALSE	1
llmg_2432	ADH	0.5	0.5	-0.248559788	0.263189	mem	1.14E-05	0.410397	0.0212508	D5A	TRUE	TRUE	TRUE	1
llmg_2432	ADH	0.5	0.5	-0.248559788	0.239457	sol	1.48E-06	0.410397	0.0212508	D5A	TRUE	TRUE	TRUE	1
llmg_2448	PGI	0.5	0.5	-0.104961552	0.301734	mem	0.12038	0.0451191	0.755059	D5A	FALSE	FALSE	FALSE	1
llmg_2448	PGI	0.5	0.5	-0.104961552	0.0391353	sol	0.466826	0.0451191	0.755059	D5A	FALSE	FALSE	FALSE	1
llmg_2499	G6PDH	0.5	0.5	-0.519338489	-0.459777	mem	1.16E-07	0.189479	0.220064	D5A	FALSE	TRUE	FALSE	1
llmg_2499	G6PDH	0.5	0.5	-0.519338489	-0.364959	sol	3.14E-08	0.189479	0.220064	D5A	FALSE	TRUE	FALSE	1
llmg_2539	GAPDH	0.5	0.5	0.041003387	-0.159848	mem	0.176437	-0.32661	0.0463398	D5A	FALSE	TRUE	FALSE	1
llmg_2539	GAPDH	0.5	0.5	0.041003387	-0.453624	sol	0	-0.32661	0.0463398	D5A	FALSE	TRUE	FALSE	1
llmg_0253	PGK	0.5	0.5	-0.141972765	-0.0983379	mem	0.395062	-0.0237615	0.862505	D5C	FALSE	FALSE	FALSE	1
llmg_0253	PGK	0.5	0.5	-0.141972765	-0.285461	sol	0	-0.0237615	0.862505	D5C	FALSE	FALSE	FALSE	1
llmg_0355	PGM	0.5	0.5	0.123568647	-0.046335	mem	0.753653	-0.105694	0.696446	D5C	FALSE	FALSE	FALSE	1
llmg_0355	PGM	0.5	0.5	0.123568647	0.198328	sol	0.0243716	-0.105694	0.696446	D5C	FALSE	FALSE	FALSE	1
llmg_0617	ENO	0.5	0.5	-0.048698813	-0.264403	mem	0.000129987	-0.0313659	0.876911	D5C	FALSE	FALSE	FALSE	1
llmg_0617	ENO	0.5	0.5	-0.048698813	-0.111582	sol	0.00142292	-0.0313659	0.876911	D5C	FALSE	FALSE	FALSE	1
llmg_0763	PTA	0.5	0.5	-0.110352382	-0.212211	sol	0.0524358	0.00842004	0.952314	D5C	FALSE	FALSE	TRUE	1
llmg_1118	PFK	0.5	0.5	-0.342300385	0.0617335	mem	0.655127	-0.0800727	0.514818	D5C	FALSE	FALSE	FALSE	1
llmg_1118	PFK	0.5	0.5	-0.342300385	-0.18112	sol	0.0201565	-0.0800727	0.514818	D5C	FALSE	FALSE	FALSE	1
llmg_1119	PYK	0.5	0.5	-0.579343319	-0.215192	mem	0.00502071	0.365671	0.138343	D5C	FALSE	FALSE	FALSE	1
llmg_1119	PYK	0.5	0.5	-0.579343319	-0.458183	sol	0	0.365671	0.138343	D5C	FALSE	FALSE	FALSE	1
llmg_1120	LDH	0.5	0.5	0.185807645	-0.334338	mem	0.0245349	-0.0257382	0.899928	D5C	FALSE	FALSE	FALSE	1
llmg_1120	LDH	0.5	0.5	0.185807645	-0.084046	sol	0.249107	-0.0257382	0.899928	D5C	FALSE	FALSE	FALSE	1
llmg_1424	TPI	0.5	0.5	0.134696439	-0.154341	mem	0.147756	0.0323372	0.781609	D5C	FALSE	FALSE	FALSE	1
llmg_1424	TPI	0.5	0.5	0.134696439	0.213159	sol	0.00125786	0.0323372	0.781609	D5C	FALSE	FALSE	FALSE	1
llmg_2167	ALD	0.5	0.5	-0.065784104	-0.0465732	mem	0.642521	0.107658	0.509946	D5C	FALSE	FALSE	FALSE	1
llmg_2167	ALD	0.5	0.5	-0.065784104	0.00336073	sol	0.919719	0.107658	0.509946	D5C	FALSE	FALSE	FALSE	1
llmg_2288	ACK	0.5	0.5	-0.031954866	-0.502286	sol	1.41E-13	0.0455063	0.775046	D5C	TRUE	TRUE	TRUE	1
llmg_2289	ACK	0.5	0.5	-0.031954866	0.0633397	mem	0.606805	0.570864	0.0425136	D5C	TRUE	TRUE	TRUE	2
llmg_2289	ACK	0.5	0.5	-0.031954866	0.277358	sol	0.000104817	0.570864	0.0425136	D5C	TRUE	TRUE	TRUE	2
llmg_2299	GLK	0.5	0.5	-0.003905623	-0.119096	mem	0.432242	0.0774851	0.419026	D5C	TRUE	TRUE	FALSE	1
llmg_2299	GLK	0.5	0.5	-0.003905623	0.210765	sol	0.0249214	0.0774851	0.419026	D5C	TRUE	TRUE	FALSE	1
llmg_2432	ADH	0.5	0.5	0.571009874	0.0235075	mem	0.69217	0.155351	0.345565	D5C	TRUE	TRUE	TRUE	1
llmg_2432	ADH	0.5	0.5	0.571009874	0.24925	sol	4.24E-07	0.155351	0.345565	D5C	TRUE	TRUE	TRUE	1
llmg_2448	PGI	0.5	0.5	-0.298101038	-0.0193274	mem	0.909825	0.206008	0.144522	D5C	FALSE	FALSE	FALSE	1
llmg_2448	PGI	0.5	0.5	-0.298101038	-0.00342016	sol	0.950759	0.206008	0.144522	D5C	FALSE	FALSE	FALSE	1
llmg_2499	G6PDH	0.5	0.5	-0.471378833	-0.51647	mem	4.07E-09	0.195739	0.187676	D5C	FALSE	TRUE	FALSE	1
llmg_2499	G6PDH	0.5	0.5	-0.471378833	-0.248991	sol	3.95E-05	0.195739	0.187676	D5C	FALSE	TRUE	FALSE	1
llmg_2539	GAPDH	0.5	0.5	0.087218784	-0.116076	mem	0.288051	-1.0856	4.86E-08	D5C	FALSE	TRUE	FALSE	1
llmg_2539	GAPDH	0.5	0.5	0.087218784	-0.505242	sol	0	-1.0856	4.86E-08	D5C	FALSE	TRUE	FALSE	1
llmg_0253	PGK	0.6	0.6	0.196362764	0.268828	mem	0.035062	0.00198676	0.990519	D6A	FALSE	FALSE	FALSE	1
llmg_0253	PGK	0.6	0.6	0.196362764	-0.183907	sol	8.31E-06	0.00198676	0.990519	D6A	FALSE	FALSE	FALSE	1
llmg_0355	PGM	0.6	0.6	0.26138258	-0.1011	mem	0.440863	1.06942	0.00267988	D6A	FALSE	FALSE	FALSE	1
llmg_0355	PGM	0.6	0.6	0.26138258	0.336341	sol	0.000940258	1.06942	0.00267988	D6A	FALSE	FALSE	FALSE	1
llmg_0617	ENO	0.6	0.6	0.268755406	0.361266	mem	4.21E-06	-0.072149	0.770177	D6A	FALSE	FALSE	FALSE	1
llmg_0617	ENO	0.6	0.6	0.268755406	0.0288166	sol	0.494578	-0.072149	0.770177	D6A	FALSE	FALSE	FALSE	1
llmg_0763	PTA	0.6	0.6	0.072261259	-0.462723	sol	0.0779899	0.202708	0.242898	D6A	FALSE	FALSE	TRUE	1
llmg_1118	PFK	0.6	0.6	0.232894555	0.268009	mem	0.0660604	0.262154	0.0867164	D6A	FALSE	FALSE	FALSE	1
llmg_1118	PFK	0.6	0.6	0.232894555	0.132169	sol	0.176582	0.262154	0.0867164	D6A	FALSE	FALSE	FALSE	1
llmg_1119	PYK	0.6	0.6	0.370735973	0.399806	mem	1.62E-06	0.149252	0.613974	D6A	FALSE	FALSE	FALSE	1
llmg_1119	PYK	0.6	0.6	0.370735973	-0.0358211	sol	0.557182	0.149252	0.613974	D6A	FALSE	FALSE	FALSE	1
llmg_1120	LDH	0.6	0.6	0.563467443	0.32767	mem	0.0842274	-0.238341	0.342961	D6A	FALSE	FALSE	FALSE	1
llmg_1120	LDH	0.6	0.6	0.563467443	0.579143	sol	8.94E-11	-0.238341	0.342961	D6A	FALSE	FALSE	FALSE	1
llmg_1424	TPI	0.6	0.6	0.379562855	-0.194224	mem	0.078913	-0.128293	0.369798	D6A	FALSE	FALSE	FALSE	1
llmg_1424	TPI	0.6	0.6	0.379562855	0.433103	sol	1.83E-08	-0.128293	0.369798	D6A	FALSE	FALSE	FALSE	1
llmg_2167	ALD	0.6	0.6	0.454575181	0.138237	mem	0.219831	0.76726	0.000495738	D6A	FALSE	FALSE	FALSE	1
llmg_2167	ALD	0.6	0.6	0.454575181	0.122416	sol	0.00108859	0.76726	0.000495738	D6A	FALSE	FALSE	FALSE	1
llmg_2288	ACK	0.6	0.6	-0.119431816	-1.34036	sol	0	-0.0755941	0.697092	D6A	TRUE	TRUE	TRUE	1
llmg_2289	ACK	0.6	0.6	-0.119431816	-0.486319	mem	0.0513849	1.86182	3.40E-06	D6A	TRUE	TRUE	TRUE	2
llmg_2289	ACK	0.6	0.6	-0.119431816	0.0768984	sol	0.495436	1.86182	3.40E-06	D6A	TRUE	TRUE	TRUE	2
llmg_2299	GLK	0.6	0.6	-1.201459646	-0.502764	mem	0.00118156	0.101281	0.386552	D6A	TRUE	TRUE	FALSE	1
llmg_2299	GLK	0.6	0.6	-1.201459646	0.149487	sol	0.166745	0.101281	0.386552	D6A	TRUE	TRUE	FALSE	1
llmg_2432	ADH	0.6	0.6	-1.915798783	-0.751608	mem	0	0.202781	0.312973	D6A	TRUE	TRUE	TRUE	1
llmg_2432	ADH	0.6	0.6	-1.915798783	-0.713555	sol	0	0.202781	0.312973	D6A	TRUE	TRUE	TRUE	1
llmg_2448	PGI	0.6	0.6	0.235024303	-0.171037	mem	0.348036	0.347696	0.046658	D6A	FALSE	FALSE	FALSE	1
llmg_2448	PGI	0.6	0.6	0.235024303	0.0153027	sol	0.83027	0.347696	0.046658	D6A	FALSE	FALSE	FALSE	1
llmg_2499	G6PDH	0.6	0.6	-0.63801837	-0.613007	mem	2.16E-07	-0.0522773	0.769755	D6A	FALSE	TRUE	FALSE	1
llmg_2499	G6PDH	0.6	0.6	-0.63801837	-0.435093	sol	5.06E-08	-0.0522773	0.769755	D6A	FALSE	TRUE	FALSE	1
llmg_2539	GAPDH	0.6	0.6	-0.074277818	0.550845	mem	1.65E-06	-0.554069	0.00518683	D6A	FALSE	TRUE	FALSE	1
llmg_2539	GAPDH	0.6	0.6	-0.074277818	-0.39468	sol	0	-0.554069	0.00518683	D6A	FALSE	TRUE	FALSE	1
llmg_0253	PGK	0.61	0.6	0.29630509	0.197571	mem	0.120915	-0.00737942	0.957097	D6B	FALSE	FALSE	FALSE	1
llmg_0253	PGK	0.61	0.6	0.29630509	-0.188811	sol	9.98E-07	-0.00737942	0.957097	D6B	FALSE	FALSE	FALSE	1
llmg_0355	PGM	0.61	0.6	0.54239887	0.116031	mem	0.383233	0.777152	0.00694234	D6B	FALSE	FALSE	FALSE	1
llmg_0355	PGM	0.61	0.6	0.54239887	0.376584	sol	7.58E-05	0.777152	0.00694234	D6B	FALSE	FALSE	FALSE	1
llmg_0617	ENO	0.61	0.6	0.184246421	0.080742	mem	0.303688	0.106703	0.59903	D6B	FALSE	FALSE	FALSE	1
llmg_0617	ENO	0.61	0.6	0.184246421	0.0226604	sol	0.592772	0.106703	0.59903	D6B	FALSE	FALSE	FALSE	1
llmg_0763	PTA	0.61	0.6	-0.311468154	-0.548352	sol	0.00588869	0.0748339	0.595931	D6B	FALSE	FALSE	TRUE	1
llmg_1118	PFK	0.61	0.6	0.467473298	0.402934	mem	0.0304324	0.0160278	0.895916	D6B	FALSE	FALSE	FALSE	1
llmg_1118	PFK	0.61	0.6	0.467473298	0.238209	sol	0.0165413	0.0160278	0.895916	D6B	FALSE	FALSE	FALSE	1
llmg_1119	PYK	0.61	0.6	0.425150543	0.287345	mem	0.000163735	0.606608	0.0170188	D6B	FALSE	FALSE	FALSE	1
llmg_1119	PYK	0.61	0.6	0.425150543	-0.029392	sol	0.611192	0.606608	0.0170188	D6B	FALSE	FALSE	FALSE	1
llmg_1120	LDH	0.61	0.6	0.851534128	0.199957	mem	0.303935	0.462945	0.0297288	D6B	FALSE	FALSE	FALSE	1
llmg_1120	LDH	0.61	0.6	0.851534128	0.751324	sol	8.88E-16	0.462945	0.0297288	D6B	FALSE	FALSE	FALSE	1
llmg_1424	TPI	0.61	0.6	0.581490457	-0.176363	mem	0.107179	0.105216	0.369964	D6B	FALSE	FALSE	FALSE	1
llmg_1424	TPI	0.61	0.6	0.581490457	0.573372	sol	2.16E-13	0.105216	0.369964	D6B	FALSE	FALSE	FALSE	1
llmg_2167	ALD	0.61	0.6	0.414812177	0.127355	mem	0.19863	0.849116	1.08E-05	D6B	FALSE	FALSE	FALSE	1
llmg_2167	ALD	0.61	0.6	0.414812177	0.238002	sol	5.39E-10	0.849116	1.08E-05	D6B	FALSE	FALSE	FALSE	1
llmg_2288	ACK	0.61	0.6	-0.14504157	-1.722	sol	0	0.0472346	0.766758	D6B	TRUE	TRUE	TRUE	1
llmg_2289	ACK	0.61	0.6	-0.14504157	-0.475712	mem	0.05917	1.51249	3.98E-06	D6B	TRUE	TRUE	TRUE	2
llmg_2289	ACK	0.61	0.6	-0.14504157	0.0723986	sol	0.585634	1.51249	3.98E-06	D6B	TRUE	TRUE	TRUE	2
llmg_2299	GLK	0.61	0.6	-0.249823555	-0.631768	mem	0.000164078	-0.0843772	0.379341	D6B	TRUE	TRUE	FALSE	1
llmg_2299	GLK	0.61	0.6	-0.249823555	0.0990166	sol	0.36272	-0.0843772	0.379341	D6B	TRUE	TRUE	FALSE	1
llmg_2432	ADH	0.61	0.6	-2.97961545	-1.11306	mem	0	-0.202334	0.221606	D6B	TRUE	TRUE	TRUE	1
llmg_2432	ADH	0.61	0.6	-2.97961545	-1.22486	sol	0	-0.202334	0.221606	D6B	TRUE	TRUE	TRUE	1
llmg_2448	PGI	0.61	0.6	0.535348356	-0.0758852	mem	0.66489	0.704207	1.60E-05	D6B	FALSE	FALSE	FALSE	1
llmg_2448	PGI	0.61	0.6	0.535348356	0.0570623	sol	0.377901	0.704207	1.60E-05	D6B	FALSE	FALSE	FALSE	1
llmg_2499	G6PDH	0.61	0.6	-0.624317467	-0.775271	mem	7.02E-12	-0.00687157	0.962571	D6B	FALSE	TRUE	FALSE	1
llmg_2499	G6PDH	0.61	0.6	-0.624317467	-0.481294	sol	5.95E-09	-0.00687157	0.962571	D6B	FALSE	TRUE	FALSE	1
llmg_2539	GAPDH	0.61	0.6	-0.165028989	0.668725	mem	1.82E-09	-0.582039	0.000555887	D6B	FALSE	TRUE	FALSE	1
llmg_2539	GAPDH	0.61	0.6	-0.165028989	-0.472532	sol	0	-0.582039	0.000555887	D6B	FALSE	TRUE	FALSE	1
llmg_0253	PGK	0.613	0.6	0.334213793	0.183107	mem	0.564246	-0.00378036	0.978013	D6C	FALSE	FALSE	FALSE	1
llmg_0253	PGK	0.613	0.6	0.334213793	-0.15266	sol	0.0126854	-0.00378036	0.978013	D6C	FALSE	FALSE	FALSE	1
llmg_0355	PGM	0.613	0.6	0.453440964	0.568388	mem	0.00882772	0.414408	0.132888	D6C	FALSE	FALSE	FALSE	1
llmg_0355	PGM	0.613	0.6	0.453440964	-0.133684	sol	0.368795	0.414408	0.132888	D6C	FALSE	FALSE	FALSE	1
llmg_0617	ENO	0.613	0.6	-0.012026879	0.472487	mem	0.000880828	0.0295801	0.883865	D6C	FALSE	FALSE	FALSE	1
llmg_0617	ENO	0.613	0.6	-0.012026879	0.229306	sol	0.0108325	0.0295801	0.883865	D6C	FALSE	FALSE	FALSE	1
llmg_0763	PTA	0.613	0.6	-0.410432339	-1.23369	sol	0.000265369	0.0367211	0.794352	D6C	FALSE	FALSE	TRUE	1
llmg_1118	PFK	0.613	0.6	0.430197209	-0.190504	mem	0.381577	0.117982	0.339167	D6C	FALSE	FALSE	FALSE	1
llmg_1118	PFK	0.613	0.6	0.430197209	0.461194	sol	0.012422	0.117982	0.339167	D6C	FALSE	FALSE	FALSE	1
llmg_1119	PYK	0.613	0.6	0.5279513	-0.118713	mem	0.343326	0.286489	0.242317	D6C	FALSE	FALSE	FALSE	1
llmg_1119	PYK	0.613	0.6	0.5279513	0.640978	sol	1.09E-07	0.286489	0.242317	D6C	FALSE	FALSE	FALSE	1
llmg_1120	LDH	0.613	0.6	0.839569032	-0.811878	mem	0.0128113	0.23203	0.261894	D6C	FALSE	FALSE	FALSE	1
llmg_1120	LDH	0.613	0.6	0.839569032	0.864359	sol	0.00224815	0.23203	0.261894	D6C	FALSE	FALSE	FALSE	1
llmg_1424	TPI	0.613	0.6	0.549082398	0.173634	mem	0.251925	0.0702949	0.547707	D6C	FALSE	FALSE	FALSE	1
llmg_1424	TPI	0.613	0.6	0.549082398	0.655415	sol	1.18E-08	0.0702949	0.547707	D6C	FALSE	FALSE	FALSE	1
llmg_2167	ALD	0.613	0.6	0.473189086	0.690145	mem	9.06E-05	0.386481	0.0230489	D6C	FALSE	FALSE	FALSE	1
llmg_2167	ALD	0.613	0.6	0.473189086	0.189536	sol	0.00397279	0.386481	0.0230489	D6C	FALSE	FALSE	FALSE	1
llmg_2288	ACK	0.613	0.6	-0.120718822	-1.62049	sol	0	-0.138698	0.386395	D6C	TRUE	TRUE	TRUE	1
llmg_2289	ACK	0.613	0.6	-0.120718822	-0.478606	mem	0.0576857	1.42253	1.03E-05	D6C	TRUE	TRUE	TRUE	2
llmg_2289	ACK	0.613	0.6	-0.120718822	0.195057	sol	0.266298	1.42253	1.03E-05	D6C	TRUE	TRUE	TRUE	2
llmg_2299	GLK	0.613	0.6	-0.277239621	0.176748	mem	0.600598	0.102285	0.288003	D6C	TRUE	TRUE	FALSE	1
llmg_2299	GLK	0.613	0.6	-0.277239621	0.713521	sol	1.67E-06	0.102285	0.288003	D6C	TRUE	TRUE	FALSE	1
llmg_2432	ADH	0.613	0.6	-3.697514057	-0.918822	mem	2.18E-14	-0.0738583	0.651978	D6C	TRUE	TRUE	TRUE	1
llmg_2432	ADH	0.613	0.6	-3.697514057	-1.83617	sol	0	-0.0738583	0.651978	D6C	TRUE	TRUE	TRUE	1
llmg_2448	PGI	0.613	0.6	0.430492997	1.00195	mem	0.00601823	0.49667	0.00108399	D6C	FALSE	FALSE	FALSE	1
llmg_2448	PGI	0.613	0.6	0.430492997	-0.220974	sol	0.189109	0.49667	0.00108399	D6C	FALSE	FALSE	FALSE	1
llmg_2499	G6PDH	0.613	0.6	-0.72900039	-0.225837	mem	0.198847	0.0233589	0.87328	D6C	FALSE	TRUE	FALSE	1
llmg_2499	G6PDH	0.613	0.6	-0.72900039	-0.4441	sol	4.40E-05	0.0233589	0.87328	D6C	FALSE	TRUE	FALSE	1
llmg_2539	GAPDH	0.613	0.6	0.31878531	0.682067	mem	0.000100828	-0.960459	4.76E-07	D6C	FALSE	TRUE	FALSE	1
llmg_2539	GAPDH	0.613	0.6	0.31878531	-0.493867	sol	2.82E-10	-0.960459	4.76E-07	D6C	FALSE	TRUE	FALSE	1
llmg_1997	PFL	0.3	0.3		-0.236119	mem	0.037915	-0.00494699	0.967635	D3A			FALSE	1
llmg_1997	PFL	0.3	0.3		-0.117227	sol	0.592961	-0.00494699	0.967635	D3A			FALSE	1
llmg_1997	PFL	0.3	0.3		-0.364809	mem	0.0247174	-0.00289655	0.979738	D3B			FALSE	1
llmg_1997	PFL	0.3	0.3		-0.116842	sol	0.541378	-0.00289655	0.979738	D3B			FALSE	1
llmg_1997	PFL	0.3	0.3		-0.227912	mem	0.128732	-0.0969884	0.397908	D3C			FALSE	1
llmg_1997	PFL	0.3	0.3		0.0464525	sol	0.84772	-0.0969884	0.397908	D3C			FALSE	1
llmg_1997	PFL	0.5	0.5		-0.483102	mem	0.000195612	-0.2668	0.0308854	D5A			FALSE	1
llmg_1997	PFL	0.5	0.5		-0.472893	sol	0.054574	-0.2668	0.0308854	D5A			FALSE	1
llmg_1997	PFL	0.5	0.5		-0.250004	mem	0.100887	0.0186707	0.869988	D5C			FALSE	1
llmg_1997	PFL	0.5	0.5		-0.427333	sol	0.378237	0.0186707	0.869988	D5C			FALSE	1
llmg_1997	PFL	0.6	0.6		-0.568243	mem	0.00016059	-0.322456	0.0261057	D6A			FALSE	1
llmg_1997	PFL	0.6	0.6		-0.483175	sol	0.108291	-0.322456	0.0261057	D6A			FALSE	1
llmg_1997	PFL	0.61	0.6		-1.23942	mem	2.65E-09	0.100742	0.380123	D6B			FALSE	1
llmg_1997	PFL	0.61	0.6		-0.732025	sol	0.0790981	0.100742	0.380123	D6B			FALSE	1
llmg_1997	PFL	0.613	0.6		-0.781164	sol	0.0110587	-0.0661116	0.563215	D6C			FALSE	1
