# Supplementary material for: The number of active metabolic pathways is bounded by the number of cellular constraints at maximal metabolic rates
Source: PLoS Comput Biol. 2019 Mar 11;15(3):e1006858. doi: 10.1371/journal.pcbi.1006858 (PMC6428345; doi:10.1371/journal.pcbi.1006858)
Supplement: S3 Source code — The Matlab-code used for the kinetic model of L. lactis is attached in a compressed folder as a supplement. In the compressed folder, we have also added a text-file with instructions. (ZIP) [file pcbi.1006858.s007.zip › lactis_clean/lactis_script_clean_annotated.m]

%lactis_script: Here I will make a core resource allocation model explaining 
%the L. lactis model found by Goel et al (2015)

%% Global parameters initialization
format compact
clear all
cd('C:\Users\Daan\surfdrive\PhD\tryout_programs\lactis_clean')
addpath(genpath('C:\Users\Daan\surfdrive\PhD\tryout_programs\lactis_clean'))

MEMB_CONS=0.2; %size membrane constraint
CYT_CONS=1; %size cytosolic constraint
maintenance=0.05; %amount of biomass flux needed for zero growth
BM_scale=1.1;  %growth rate per biomass flux

n_timepoints=20;
GLC_calc=[0.7071,1.5874,3.5636,8.0000,16]; %Give external concentrations
PYR_calc=[0.1250,0.5000,2.0000,8.0000,9]; %Give pyruvate concentration. Assumption: this is determined by other cellular processes

GLC_calc=interp1q((1:length(GLC_calc))',GLC_calc',linspace(1,length(GLC_calc),n_timepoints)');
PYR_calc=interp1q((1:length(PYR_calc))',PYR_calc',linspace(1,length(PYR_calc),n_timepoints)');

n_timepoints=length(GLC_calc);
KCAT_SCALE=.5;
UB_METABS=60;
Ymix=8.7521;%Yield per glucose mixed-fermentation pathway, obtained from fit findFitGivenCostRelations
Rmixhomo=1.4942;%Ratio yields mix/homo, obtained via findFitGivenCostRelations

% Stoichiometry
%reactions: transport, mixed acid, homolactic,biomass
%internal metabolites: Pyr, ATP
%external metabolites: Glc
k=(3-2*Rmixhomo)/Ymix; %Make sure that yields are right
n=6*(Rmixhomo-1)/Ymix;

MODEL.metaboliteNames={'PYR', 'ATP'};
MODEL.reactionNames={'transport','mixedFerm','homoFerm',...
        'biomass'};
MODEL.reversibilities=[0,0,0,0];
MODEL.stoich=    [ 1,-1, -1, -k
                   0, 3,  2, -n];
               
%Calculate EFMs
mnet = CalculateFluxModes(MODEL); %Use EFMTools for this. Can be downloaded on http://www.csb.ethz.ch/tools/software/efmtool.html
MODEL.n_re=length(MODEL.stoich(1,:));
MODEL.n_met=length(MODEL.stoich(:,1));
MODEL.n_extmet=1;
MODEL.Ymix=Ymix;
MODEL.Rmixhomo=Rmixhomo;
MODEL.k=k;
MODEL.n=n;
%Normalize EFMs
mnet.efms=mnet.efms./mnet.efms(end,:);

%Find EFM with highest yield (mixed acid), lowest yield (homolactic acid)
yields=mnet.efms(MODEL.n_re,:)./mnet.efms(1,:);
[~,mixed_ind]=max(yields);
homo_ind=setxor(mixed_ind,[1 2]);

MODEL.EFM_mixed=mnet.efms(:,mixed_ind);
MODEL.EFM_homo=mnet.efms(:,homo_ind);

%Add external metabolite
MODEL.metaboliteNames=['GLC',MODEL.metaboliteNames];
MODEL.stoich=[-1,0,0,0;MODEL.stoich];
MODEL.n_met=MODEL.n_met+MODEL.n_extmet;

%Save which reaction is the mixed fermentation reaction:
MODEL.re_mixed=find(strcmp(MODEL.reactionNames,'mixedFerm'));
MODEL.re_homo=find(strcmp(MODEL.reactionNames,'homoFerm'));


% Kinetics
%
KINETICS.transport.PRODINH=false;
KINETICS.transport.reversible=MODEL.reversibilities(1);
clear('pars')
pars=struct;
[pars.kCatFW,pars.kCatBW,pars.KmS1,pars.KmP]=deal(KCAT_SCALE*1.7,KCAT_SCALE*0.6,10,0.5);
KINETICS.transport.pars=pars;

%
KINETICS.mixedFerm.PRODINH=true;
KINETICS.mixedFerm.reversible=MODEL.reversibilities(2);
clear('pars')
pars=struct;
[pars.kCatFW,pars.kCatBW,pars.KmS1,pars.KmP]=deal(KCAT_SCALE*20,KCAT_SCALE*1,0.4,0.5);
KINETICS.mixedFerm.pars=pars;

%
KINETICS.homoFerm.PRODINH=true;
KINETICS.homoFerm.reversible=MODEL.reversibilities(3);
clear('pars')
pars=struct;
[pars.kCatFW,pars.kCatBW,pars.KmS1,pars.KmP]=deal(KCAT_SCALE*52,KCAT_SCALE*10,4.8,100);
KINETICS.homoFerm.pars=pars;

%
KINETICS.biomass.PRODINH=false;
KINETICS.biomass.reversible=MODEL.reversibilities(4);
clear('pars')
pars=struct;
[pars.kCatFW,pars.kCatBW,pars.KmS1,pars.KmS2]=deal(KCAT_SCALE*120,KCAT_SCALE*20,20,10);
KINETICS.biomass.pars=pars;

%
MODEL.KINETICS=KINETICS;

%Make kinetic function handles
MODEL=makeKineticsLactis(MODEL);

% Add constraints
A=zeros(2,MODEL.n_re);
A(1,1)=1/MEMB_CONS;
A(2,2)=10;%weight mixed proteins
A(2,3)=1;%weight homolactic proteins
A(2,4)=10;%weighting biomass
MODEL.CONSTRAINTS.A=A;
MODEL.CONSTRAINTS.b=ones(2,1);

%% Maximize biomass flux per substrate level

%Pre-allocate space to save information
metabConcsaver=zeros(length(GLC_calc),MODEL.n_met);
enzymeConcsaver=zeros(length(GLC_calc),MODEL.n_re);
fluxsaver=zeros(length(GLC_calc),MODEL.n_re);

%Pre-write some initial conditions such that we always find global optimum
%instead of local optima
enzymeConcs0_inter=[MEMB_CONS,0.02,0.2,0.006];
internMetabConcs0_inter=[0.01,1.0286];
enzymeConcs0_homo=[MEMB_CONS,0,0.4,0.006];
internMetabConcs0_homo=[0.01,1.0286];
enzymeConcs0_mixed=[MEMB_CONS,0.04,0,0.006];
internMetabConcs0_mixed=[0.01,1.0286];
enzymeConcs0=enzymeConcs0_inter;
internMetabConcs0=internMetabConcs0_inter;
options=optimoptions('fsolve','MaxFunctionEvaluations',1e6,'MaxIter',1e3,'Algorithm','levenberg-marquardt');


lb=zeros(1,length(internMetabConcs0)+length(enzymeConcs0));
ub=[ones(1,length(internMetabConcs0))*UB_METABS,inf*ones(1,length(enzymeConcs0))];
lbs=repmat(lb,4,1);
ubs=repmat(ub,4,1);
ubs(3,length(internMetabConcs0)+MODEL.re_mixed)=0;%Enforce one of the solutions tot test pure mixed-acid fermentation
ubs(4,length(internMetabConcs0)+MODEL.re_homo)=0;%Enfore one of the solutions to test pure homolactic fermentation
optionsfmincon=optimoptions('fmincon','MaxFunctionEvaluations',6000,'MaxIterations',2000,'OptimalityTolerance',1e-3);

for i=1:length(GLC_calc)
    GLC=GLC_calc(i)
    FUN_SS_Solver=@(internMetabConcs) odesLactis(MODEL,[GLC,internMetabConcs],enzymeConcs0);
    
    internMetabConcs0=fsolve(FUN_SS_Solver,internMetabConcs0,options); %Make sure metabolite concentrations give steady state
    x0s=[internMetabConcs0,enzymeConcs0;
        internMetabConcs0_inter,enzymeConcs0_inter;
        internMetabConcs0_homo,enzymeConcs0_homo;
        internMetabConcs0_mixed,enzymeConcs0_mixed];
        %internMetabConcs0,enzymeConcs0_homo;
        %internMetabConcs0,enzymeConcs0_homo];
    PYR=PYR_calc(i)
    lbs(:,1)=PYR;
    ubs(:,1)=PYR;
    x0s(:,1)=PYR;
    %Pre-allocate space to store results of multiple iterations, such that
    %the highest biomass flux can be selected in the end
    xResults=zeros(size(x0s));
    fvalResults=zeros(length(x0s(:,1)),1);
    EXITFLAGS=zeros(length(x0s(:,1)),1);
    for j=1:length(x0s(:,1))
        x0=x0s(j,:);
        lb=lbs(j,:);
        ub=ubs(j,:);
        
        % Maximize biomass flux given S=external glucose concentration
        % Variable x=[G6P,PYR,ATP,eTr,eUpp,eMix,eHom,eBiom]

        %x0=initialValues(j,:);
        %Write constraint function that makes sure we keep the steady-state
        nonlcon=@(concs) nonlconLactis_GLC(MODEL,concs,GLC);
        A=[zeros(2,MODEL.n_met-MODEL.n_extmet),MODEL.CONSTRAINTS.A];%Enzyme constraints
        b=MODEL.CONSTRAINTS.b;
        Aeq=[];
        beq=[];
        opt_fun=@(concs) -subsref(getFluxLactis(MODEL,[GLC,concs(1:MODEL.n_met-MODEL.n_extmet)],concs(MODEL.n_met-MODEL.n_extmet+1:end)), struct('type', '()', 'subs', {{MODEL.n_re}}));
        [xResults(j,:),fvalResults(j),EXITFLAGS(j)] = fmincon(opt_fun,x0,A,b,Aeq,beq,lb,ub,nonlcon,optionsfmincon);
    end
    fvalResults(EXITFLAGS<1)=nan;
    xResults(EXITFLAGS<1,:)=nan;
    xResults(log(xResults)<-11)=0;
    [fval,maxInd]=nanmin(fvalResults);
    x=xResults(maxInd,:);
    fluxes=getFluxLactis(MODEL,[GLC,x(1:MODEL.n_met-MODEL.n_extmet)],x(MODEL.n_met-MODEL.n_extmet+1:end));
    fluxsaver(i,:)=fluxes;
    metabConcsaver(i,:)=[GLC,x(1:MODEL.n_met-MODEL.n_extmet)];
    enzymeConcsaver(i,:)=x(MODEL.n_met-MODEL.n_extmet+1:end);
    
    %Give new initials as optimum of last one
    internMetabConcs0=x(1:MODEL.n_met-MODEL.n_extmet);
    enzymeConcs0=x(MODEL.n_met-MODEL.n_extmet+1:end);
end

%Find saturations
sats=zeros(size(fluxsaver));
kCatsats=zeros(size(fluxsaver));
for i=1:n_timepoints
    metabs=metabConcsaver(i,:);
    enzymesPlusOne=enzymeConcsaver(i,:)+1; %Add 1 to find saturation even if enzymeconc=0
    fluxesPlusOne=getFluxLactis(MODEL,metabs,enzymesPlusOne);
    fluxes=getFluxLactis(MODEL,metabs,enzymeConcsaver(i,:));
    kCatsats(i,:)=fluxesPlusOne-fluxes;
end

for i=1:MODEL.n_re
    re=MODEL.reactionNames{i};
    kCat=MODEL.KINETICS.(re).pars.kCatFW;
    sats(:,i)=kCatsats(:,i)/kCat;
end

%% Load data
expdata=load('results_lactis_analysis.mat');
results=expdata.results;

%% Plot results
%Make plots of:
%- fluxes normalized vs biomass flux
%- metabolite concentrations
%- enzyme concentrations
%- saturations
mus=-maintenance+BM_scale*fluxsaver(:,end);
gray = [0.4 0.4 0.4];
fluxcmap=lines(MODEL.n_re);
metabcmap=summer(MODEL.n_met);
costvectorHomocmap=winter(n_timepoints);
costvectorMixedcmap=autumn(n_timepoints);
fluxLegend=MODEL.reactionNames;
metabLegend=MODEL.metaboliteNames;
total_ferm=sum(fluxsaver(:,[MODEL.re_homo,MODEL.re_mixed]),2);
ind_switchstart=find((fluxsaver(:,MODEL.re_homo)./total_ferm)>0.2,1);
ind_switchend=find((fluxsaver(:,MODEL.re_homo)./total_ferm)>0.8,1);
switchmus=mus([ind_switchstart,ind_switchend]);
ind_switchstart=find(mus>0.15,1);
genericSwitchmus=false;
if genericSwitchmus
    if isempty(ind_switchstart) && isempty(ind_switchend)
        switchmus=[0;0];
        ind_switchstart=1;
    elseif isempty(ind_switchstart)
        switchmus=[0;switchmus];
        ind_switchstart=1;
    elseif isempty(ind_switchend)
        switchmus=[switchmus;max(mus)];
    end
end

groups=fields(results);
n_groups=numel(groups);

figure(1)
clf(1)
figure(1)

subplot(2,2,1)
hold on
for i=1:2
    plot(mus,fluxsaver(:,i+1)./total_ferm,...
        'Linewidth',2,'Color',fluxcmap(i+1,:));
end
yregion=get(gca,'YLim');

for i=2:n_groups
    group=groups{i};
    errorbar(results.(group).dils_flux,results.(group).avg_flux_fracs,...
        results.(group).std_flux_fracs,'o',...
        'MarkerSize',8,...
        'MarkerEdgeColor',fluxcmap(i,:),...
        'MarkerFaceColor',fluxcmap(i,:),...
        'Color',fluxcmap(i,:),...
        'LineWidth',2)
end
legend('predicted mixed fermentation','predicted homo fermentation',...
    'measured mixed fermentation','measured homo fermentation')
xlabel('Growth rate')
ylabel('flux relative to biomass flux')
%set(h1,{'color'},num2cell(fluxcmap(2:end-1,:),2));
set(gca,'children',flipud(get(gca,'children')))
hold off

subplot(2,2,2)
h2=plot(mus,metabConcsaver,'-o',...
    'Linewidth',2);
legend(metabLegend)

xlabel('Growth rate')
ylabel('Metabolite concentrations')
set(h2,{'color'},num2cell(metabcmap,2));
set(gca,'children',flipud(get(gca,'children')))

subplot(2,2,3)
hold on
for i=1:length(enzymeConcsaver(1,:))
    plot(mus,(log(enzymeConcsaver(:,i))-log(enzymeConcsaver(ind_switchstart,i)))/log(2),'-',...
        'Color',fluxcmap(i,:),'Linewidth',2);
end
for i=1:n_groups
    group=groups{i};
    errorbar(results.(group).dils_prot,results.(group).avgProtGene,...
        results.(group).stdProtGene,...
        '--o',...
        'MarkerSize',3,...
        'MarkerEdgeColor',fluxcmap(i,:),...
        'MarkerFaceColor',fluxcmap(i,:),...
        'Color',fluxcmap(i,:))
end
legend('Estimated transport change','Estimated mixed change','Estimated homo change',...
    'Estimated biomass change','Measured upper glycolysis','Measured mixed','Measured homo','Location','southwest')
axis([0,0.8,-2,2])

xlabel('Growth rate')
ylabel('log2 ratio of enzyme concentrations')

set(gca,'children',flipud(get(gca,'children')))
hold off

subplot(2,2,4)
h4=plot(mus,sats,'-o',...
    'Linewidth',2);
legend(fluxLegend)
xlabel('Growth rate')
ylabel('Enzyme saturations')
set(h4,{'color'},num2cell(fluxcmap,2));
set(gca,'children',flipud(get(gca,'children')))


%%
% Plot cost vectors
scatter_size=80;
costVectorsHomo=(MODEL.CONSTRAINTS.A*(repmat(MODEL.EFM_homo,1,n_timepoints)./kCatsats'))./...
    repmat(MODEL.CONSTRAINTS.b,1,n_timepoints);
costVectorsMixed=(MODEL.CONSTRAINTS.A*(repmat(MODEL.EFM_mixed,1,n_timepoints)./kCatsats'))./...
    repmat(MODEL.CONSTRAINTS.b,1,n_timepoints);

figure(2)
clf(2)
figure(2)
hold on
scatter(costVectorsHomo(1,:),costVectorsHomo(2,:),scatter_size,costvectorHomocmap,...
    'filled')
text(costVectorsHomo(1,1),costVectorsHomo(2,1)-0.2,...
    ['Homolactic costs \mu=',num2str(mus(1))],...
    'HorizontalAlignment','center')
text(costVectorsHomo(1,end),costVectorsHomo(2,end)-0.2,...
    ['Homolactic costs \mu=',num2str(mus(end))],...
    'HorizontalAlignment','center')
scatter(costVectorsMixed(1,:),costVectorsMixed(2,:),scatter_size,costvectorMixedcmap,...
    'filled')
text(costVectorsMixed(1,1),costVectorsMixed(2,1)-0.2,...
    ['Mixedlactic costs \mu=',num2str(mus(1))],...
    'HorizontalAlignment','center')
text(costVectorsMixed(1,end),costVectorsMixed(2,end)-0.2,...
    ['Mixedlactic costs \mu=',num2str(mus(end))],...
    'HorizontalAlignment','center')
line([1;1],[0;1],'LineWidth',2,'Color','black')
line([0;1],[1;1],'LineWidth',2,'Color','black')
xl=xlim;
yl=xlim;
min_axis=min(xl(2),yl(2));
line([0;min_axis],[0;min_axis],'LineWidth',1,'LineStyle','--','Color','black')
xlabel('Fraction of first constraint')
ylabel('Fraction of second constraint')
hold off


%%
figure(5)
clf(5)
figure(5)

subplot(2,2,2)
hold on
for i=1:2
    plot(mus,fluxsaver(:,i+1)./total_ferm,'--',...
        'Linewidth',2,'Color',fluxcmap(i+1,:));
end
yregion=get(gca,'YLim');
%patch([switchmus',fliplr(switchmus')]',[yregion(1) yregion(1) yregion(2) yregion(2)]',...
%    gray,'FaceAlpha',0.4,...
%    'LineStyle','none')
for i=2:n_groups
    group=groups{i};
    plot(results.(group).dils_flux,results.(group).avg_flux_fracs,...
        'o',...
        'MarkerSize',8,...
        'MarkerEdgeColor',fluxcmap(i,:),...
        'MarkerFaceColor',fluxcmap(i,:),...
        'Color',fluxcmap(i,:),...
        'LineWidth',2)
    fill([results.(group).dils_flux;flipud(results.(group).dils_flux)],...
        [results.(group).avg_flux_fracs+results.(group).std_flux_fracs;flipud(results.(group).avg_flux_fracs-results.(group).std_flux_fracs)],...
        fluxcmap(i,:),...
        'LineStyle','none',...
        'FaceAlpha',0.2)
end
legend('predicted mixed fermentation','predicted homo fermentation',...
    'measured mixed fermentation','std','measured homo fermentation','std')
xlabel('Growth rate')
ylabel('Fraction of fermentation flux')
%set(h1,{'color'},num2cell(fluxcmap(2:end-1,:),2));
set(gca,'children',flipud(get(gca,'children')))
axis([0,0.8,-0.2,1.2])
hold off

subplot(2,2,3)
hold on
for i=1:length(enzymeConcsaver(1,:))
    plot(mus,(log(enzymeConcsaver(:,i))-log(enzymeConcsaver(ind_switchstart,i)))/log(2),'--',...
        'Color',fluxcmap(i,:),'Linewidth',2);
end
colour_groups=[4,2,3];
for i=1:n_groups
    group=groups{i};
    i=colour_groups(i);
    plot(results.(group).dils_prot,results.(group).avgProtGene,...
        'o',...
        'MarkerSize',8,...
        'MarkerEdgeColor',fluxcmap(i,:),...
        'MarkerFaceColor',fluxcmap(i,:))
    fill([results.(group).dils_prot;flipud(results.(group).dils_prot)],...
        [results.(group).avgProtGene+results.(group).stdProtGene;flipud(results.(group).avgProtGene-results.(group).stdProtGene)],...
        fluxcmap(i,:),...
        'LineStyle','none',...
        'FaceAlpha',0.2)
end

xlabel('Growth rate')
ylabel('log2 ratio of enzyme concentrations')
legend('Transport proteins',...
    'Mixed-acid proteins',...
    'Homolactic proteins',...
    'Other cytosolic proteins',...
    'Protein measurements')
set(gca,'children',flipud(get(gca,'children')))
axis([0.05,0.65,-3,3])
hold off

subplot(2,2,4)
h4=plot(mus,sats,'--',...
    'Linewidth',2);
legend(fluxLegend)

xlabel('Growth rate')
ylabel('Enzyme saturations')
set(h4,{'color'},num2cell(fluxcmap,2));
set(gca,'children',flipud(get(gca,'children')))
