# Supplementary material for: The number of active metabolic pathways is bounded by the number of cellular constraints at maximal metabolic rates
Source: PLoS Comput Biol. 2019 Mar 11;15(3):e1006858. doi: 10.1371/journal.pcbi.1006858 (PMC6428345; doi:10.1371/journal.pcbi.1006858)
Supplement: S3 Source code — The Matlab-code used for the kinetic model of L. lactis is attached in a compressed folder as a supplement. In the compressed folder, we have also added a text-file with instructions. (ZIP) [file pcbi.1006858.s007.zip › lactis_clean/makeKineticsLactis.m]

function [MODEL]=makeKineticsLactis(MODEL)
    reactions=fields(MODEL.KINETICS);
    for i=1:numel(reactions)
        re=reactions{i};
        %Find out if reversible
        MODEL.KINETICS.(re).reversible=(MODEL.KINETICS.(re).reversible==1);
        
        %Find out info about reaction
        re_number=find(strcmp(re,MODEL.reactionNames));
        re_stoich=MODEL.stoich(:,re_number);
        MODEL.KINETICS.(re).twoSubstrates=(length(re_stoich(re_stoich<0))==2);
        MODEL.KINETICS.(re).substrates=MODEL.metaboliteNames(re_stoich<0);
        MODEL.KINETICS.(re).products=MODEL.metaboliteNames(re_stoich>0);
        MODEL.KINETICS.(re).productCoeffs=re_stoich(re_stoich>0);
        MODEL.KINETICS.(re).substrateCoeffs=-re_stoich(re_stoich<0);
        if MODEL.KINETICS.(re).twoSubstrates
            subsCoeff=MODEL.KINETICS.(re).substrateCoeffs;
            realSubs=find(subsCoeff>0.1*max(subsCoeff));
            if length(realSubs)==1
                MODEL.KINETICS.(re).twoSubstrates=false;
                MODEL.KINETICS.(re).substrates=MODEL.KINETICS.(re).substrates(realSubs);
            end
        end
        MODEL.KINETICS.(re).productInhibition=(~MODEL.KINETICS.(re).reversible && length(MODEL.KINETICS.(re).products)>0 && MODEL.KINETICS.(re).PRODINH);
        
        %Build kinetic function based on properties reactions
        pars=MODEL.KINETICS.(re).pars;
        if MODEL.KINETICS.(re).reversible
            MODEL.KINETICS.(re).f=@(S,P)(pars.kCatFW.*(S./pars.KmS1)-pars.kCatBW.*(P./pars.KmP))./...
                (1+(S./pars.KmS1)+(P./pars.KmP));
        elseif MODEL.KINETICS.(re).twoSubstrates
            MODEL.KINETICS.(re).f=@(S1,S2)(pars.kCatFW.*S1.*S2)./...
                (1./(pars.KmS1.*pars.KmS2)+(S1./pars.KmS2)+(S2./pars.KmS1)+(S1.*S2));
        elseif MODEL.KINETICS.(re).productInhibition
            MODEL.KINETICS.(re).f=@(S,P)(pars.kCatFW.*S)./(pars.KmS1.*((1+(P/pars.KmP)).^MODEL.KINETICS.(re).productCoeffs)+S);
        else %normal Michaelis Menten
            MODEL.KINETICS.(re).f=@(S1)(pars.kCatFW.*S1)./(pars.KmS1+S1);
        end
    end
end
