# Supplementary material for: The number of active metabolic pathways is bounded by the number of cellular constraints at maximal metabolic rates
Source: PLoS Comput Biol. 2019 Mar 11;15(3):e1006858. doi: 10.1371/journal.pcbi.1006858 (PMC6428345; doi:10.1371/journal.pcbi.1006858)
Supplement: S3 Source code — The Matlab-code used for the kinetic model of L. lactis is attached in a compressed folder as a supplement. In the compressed folder, we have also added a text-file with instructions. (ZIP) [file pcbi.1006858.s007.zip › lactis_clean/nonlconLactis_GLC.m]

function [c,ceq]=nonlconLactis_GLC(MODEL,concs,GLC)

%lambdaMixed=x(1);
metabConcs=[GLC,concs(1:MODEL.n_met-MODEL.n_extmet)]; %only internal metaboliteconcs in concs
enzymeConcs=concs(MODEL.n_met-MODEL.n_extmet+1:end);
fluxDiffs=odesLactis(MODEL,metabConcs,enzymeConcs);
ceq=fluxDiffs(2:end);
c=[];
end
