# Supplementary material for: The number of active metabolic pathways is bounded by the number of cellular constraints at maximal metabolic rates
Source: PLoS Comput Biol. 2019 Mar 11;15(3):e1006858. doi: 10.1371/journal.pcbi.1006858 (PMC6428345; doi:10.1371/journal.pcbi.1006858)
Supplement: S3 Source code — The Matlab-code used for the kinetic model of L. lactis is attached in a compressed folder as a supplement. In the compressed folder, we have also added a text-file with instructions. (ZIP) [file pcbi.1006858.s007.zip › lactis_clean/odesLactis.m]

function [dmetabConcsdt] = odesLactis(MODEL,metabConcs,enzymeConcs)
fluxes=getFluxLactis(MODEL,metabConcs,enzymeConcs)';
N=MODEL.stoich(MODEL.n_extmet+1:end,:);%Only internal metabolites

dmetabConcsdt=[zeros(MODEL.n_extmet,1);N*fluxes];
end
