# Supplementary material for: The number of active metabolic pathways is bounded by the number of cellular constraints at maximal metabolic rates
Source: PLoS Comput Biol. 2019 Mar 11;15(3):e1006858. doi: 10.1371/journal.pcbi.1006858 (PMC6428345; doi:10.1371/journal.pcbi.1006858)
Supplement: S4 Source code — The Python and Matlab-code used for finding co-consuming EFMs are attached in a compressed folder as a supplement. In the compressed folder, we have also added a text-file with instructions. (ZIP) [file pcbi.1006858.s008.zip]

Archive with 4 entries (4 files):
- find_cocons_EFM.m
- find_EFMs_cocons.py
- iECSE_1348.xml
- command_cocons_EFMs.txt
