# Supplementary material for: The number of active metabolic pathways is bounded by the number of cellular constraints at maximal metabolic rates
Source: PLoS Comput Biol. 2019 Mar 11;15(3):e1006858. doi: 10.1371/journal.pcbi.1006858 (PMC6428345; doi:10.1371/journal.pcbi.1006858)
Supplement: S4 Source code — The Python and Matlab-code used for finding co-consuming EFMs are attached in a compressed folder as a supplement. In the compressed folder, we have also added a text-file with instructions. (ZIP) [file pcbi.1006858.s008.zip › find_cocons_EFM.m]

%% Coconsuming EFM finder
%Script that calculates EFMs in minimal network exported by python
%script: 'find_EFMs_cocons.py'. This script checks which EFMs consume
%the substrates of interest. The exchange reactions for these substrates
%should be given at substrate_reacs

%Working directory should contain efmtools which is freely downloadable,
%and the Matlab-file created by the python script. The substrate_reacs cell
%array should contain all reactions that must be in the EFMs of interest.
%In this case the exchange reactions and the biomass reaction

%The result is a struct variable mnet that contains a matrix mnet.efms
%listing all EFMs. The variable ind_cocons_EFMs gives the column indices
%that contain EFMs that show coconsumption. 
clear all
cd('C:\Users\Daan\surfdrive\PhD\tryout_programs\find_cocons_EFMs')
addpath(genpath('C:\Users\Daan\surfdrive\PhD\tryout_programs\find_cocons_EFMs'))

python_output=load('stoich_large_e_coli_xyl_succ.mat');
substrate_reacs={'R_EX_xyl__D_e','R_EX_succ_e','R_BIOMASS_Ec_iJO1366_core_53p95M'};
filename='var_react_xyl_succ_rel_biom';

stru.stoich=python_output.N;
stru.reversibilities=python_output.rev;

for i=1:length(python_output.re_names(:,1))
    reaction_names{i}=strtrim(python_output.re_names(i,:));
end
for i=1:length(python_output.m_names(:,1))
    metab_names{i}=strtrim(python_output.m_names(i,:));
end
stru.reactionNames=reaction_names;
stru.metaboliteNames=metab_names;

opts = CreateFluxModeOpts('enforce','R_BIOMASS_Ec_iJO1366_core_53p95M','arithmetic','fractional');

mnet=CalculateFluxModes(stru,opts);
ind_exchange=[];
for i=1:length(mnet.reactionNames)
    for j=1:numel(substrate_reacs)
        if strcmp(mnet.reactionNames{i},substrate_reacs{j})
            ind_exchange(j)=i;
        end
    end
end

counter=0;
ind_cocons_EFMs=[];
for i=1:length(mnet.efms(1,:))
    if abs(prod(mnet.efms(ind_exchange,i)))>0
        counter=counter+1;
        ind_cocons_EFMs(counter)=i;
    end
end


%% Further analysis
%In this section we further analyse the coconsuming EFMs. Much variability
%in the EFMs is not due to a difference in the consumption of xylose and
%mannose, but rather by a difference later in the network. Therefore, we
%are just interested in the separate EFMs that show a different ratio for
%the co-consumption. 

%This section will output a .txt file with all reactions that are variable
%when the ratio of the substrate uptake reactions changes.

%Find EFMs with different uptake ratios of xylose and succinate
efms_cocons=mnet.efms(:,ind_cocons_EFMs);
diff_uptake=efms_cocons(ind_exchange(1),:)./efms_cocons(ind_exchange(2),:);
[C,ia,ib]=unique(diff_uptake);
diff_uptake_efms=efms_cocons(:,ia);

%Throw out overlapping part of the different uptake EFMs
ind_var_react=zeros(length(mnet.efms(:,1)),1);
for i=1:length(mnet.efms(:,1))
    react_per_dif_uptake=[];
    for j=1:length(C)
        for k=1:length(C)
            if ~isequal(sort(efms_cocons(i,ib==j)),sort(efms_cocons(i,ib==k)))
                ind_var_react(i)=1;
            end
        end
    end
end
var_react_inds=find(ind_var_react~=0);
if isempty(var_react_inds)
    var_react_inds=1:length(diff_uptake_efms(:,1));
end
var_react_names=mnet.reactionNames(var_react_inds);
var_react_values=diff_uptake_efms(var_react_inds,:);

ind_biomass=find(strncmpi(mnet.reactionNames,'R_BIOMASS',9));
var_react_rel_biom=var_react_values./repmat(diff_uptake_efms(ind_biomass,:),length(var_react_values(:,1)),1);

T=array2table(var_react_values);
T.Properties.RowNames=var_react_names;

T_rel_biom=array2table(var_react_rel_biom);
T_rel_biom.Properties.RowNames=var_react_names;

writetable(T_rel_biom,filename,'WriteRowNames',true)
