# Supplementary material for: The number of active metabolic pathways is bounded by the number of cellular constraints at maximal metabolic rates
Source: PLoS Comput Biol. 2019 Mar 11;15(3):e1006858. doi: 10.1371/journal.pcbi.1006858 (PMC6428345; doi:10.1371/journal.pcbi.1006858)
Supplement: S4 Source code — The Python and Matlab-code used for finding co-consuming EFMs are attached in a compressed folder as a supplement. In the compressed folder, we have also added a text-file with instructions. (ZIP) [file pcbi.1006858.s008.zip › find_EFMs_cocons.py]

# -*- coding: utf-8 -*-

"""
Created on Tue Jun 27 11:30:11 2017

@author: Daan de Groot
Script for finding a minimal network in a genome-scale network that uses some 
carbon sources to grow.

This network is exported in a format that can be read in Matlab, such that the
efmtools-package can be used. Use Matlab-program: 'find_cocons_EFM.m' to do that
"""

#Start by setting this filename. This file should eventually be imported into
#the Matlab-program
matlab_filename='stoich_large_e_coli_xyl_succ.mat'

import cbmpy as cbm
import numpy, scipy.io

infty=float("inf")

#E. coli model
mod = cbm.CBRead.readSBML3FBC('iECSE_1348.xml')

ex_rea = [reac_id for reac_id in mod.getReactionIds() if reac_id.startswith('R_EX')]

def set_exchange_irrev_except(rev_exchange,fixed_exchange):
    for react in ex_rea:
        reaction_class=mod.getReaction(react)
        if react not in rev_exchange:
            reaction_class.reversible=False
            reaction_class.setLowerBound(0)
            reaction_class.setUpperBound(infty)
        elif react not in fixed_exchange:
            reaction_class.reversible=True
            reaction_class.setLowerBound(-infty)
            reaction_class.setUpperBound(infty)
        else:
            reaction_class.reversible=True
            reaction_class.setLowerBound(fixed_exchange[react][0])
            reaction_class.setUpperBound(fixed_exchange[react][1])

"""
Below you can set the exchange reactions that are reversible, i.e. you can set
the available carbon sources. The reactions that are always reversible should 
be determined by running an FVA on glucose. For iECSE_1348.xml this was already
done
"""
#E. coli on succinate and xylose
rev_exchange=['R_EX_succ_e','R_EX_xyl__D_e','R_EX_ca2_e','R_EX_cl_e','R_EX_cobalt2_e','R_EX_k_e','R_EX_mg2_e','R_EX_mn2_e','R_EX_mobd_e','R_EX_cu2_e','R_EX_fe2_e','R_EX_ni2_e','R_EX_nh4_e','R_EX_o2_e','R_EX_zn2_e','R_EX_pi_e','R_EX_so4_e']
fixed_exchange={'R_EX_succ_e':[-20,0],'R_EX_xyl__D_e':[-20,0]}

#E. coli on mannose
#rev_exchange=['R_EX_ca2_e','R_EX_cl_e','R_EX_cobalt2_e','R_EX_k_e','R_EX_mg2_e','R_EX_mn2_e','R_EX_mobd_e','R_EX_cu2_e','R_EX_fe2_e','R_EX_ni2_e','R_EX_nh4_e','R_EX_o2_e','R_EX_zn2_e','R_EX_pi_e','R_EX_so4_e','R_EX_man_e']
#fixed_exchange={'R_EX_man_e':[-20,0]}

#E. coli on maltose
#rev_exchange=['R_EX_ca2_e','R_EX_cl_e','R_EX_cobalt2_e','R_EX_k_e','R_EX_mg2_e','R_EX_mn2_e','R_EX_mobd_e','R_EX_cu2_e','R_EX_fe2_e','R_EX_ni2_e','R_EX_nh4_e','R_EX_o2_e','R_EX_zn2_e','R_EX_pi_e','R_EX_so4_e','R_EX_malt_e']
#fixed_exchange={'R_EX_malt_e':[-20,0]}

set_exchange_irrev_except(rev_exchange,fixed_exchange)

fba_result=cbm.doFBA(mod)
cbm.CBWrite.writeOptimalSolution(mod,'opt_sol_e_coli_xyl_succ')


all_react_values=mod.getReactionValues()

for react in all_react_values:
    if all_react_values[react]==0:
        mod.deleteReactionAndBounds(react)
        
mod.deleteNonReactingSpecies(simulate=False)

N=mod.buildStoichMatrix(matrix_type='numpy',only_return=True)
metab_stoich=N.getLabels()[0]
reactions_stoich=N.getLabels()[1]
reversible_stoich=[0]*len(reactions_stoich)

for i in range(0,len(reactions_stoich)):
    react_class=mod.getReaction(reactions_stoich[i])
    if react_class.reversible:
        reversible_stoich[i]=1
    else:
        reversible_stoich[i]=0
    
scipy.io.savemat(matlab_filename, mdict={'N': N.array,'rev':reversible_stoich,'re_names':reactions_stoich,'m_names':metab_stoich})
