# Supplementary material for: The number of active metabolic pathways is bounded by the number of cellular constraints at maximal metabolic rates
Source: PLoS Comput Biol. 2019 Mar 11;15(3):e1006858. doi: 10.1371/journal.pcbi.1006858 (PMC6428345; doi:10.1371/journal.pcbi.1006858)
Supplement: S4 Source code — The Python and Matlab-code used for finding co-consuming EFMs are attached in a compressed folder as a supplement. In the compressed folder, we have also added a text-file with instructions. (ZIP) [file pcbi.1006858.s008.zip › command_cocons_EFMs.txt]

First run the python-script: find_EFMs_cocons.py
This is a script for finding a minimal network in a genome-scale network that uses some carbon sources to grow.
This network is exported in a format that can be read in Matlab, such that the efmtools-package can be used. 
Use Matlab-program: 'find_cocons_EFM.m' to find EFMs using the efmtools-package
This is a script that calculates EFMs in minimal network exported by python script: 'find_EFMs_cocons.py'. This script checks which EFMs consume the substrates of interest. The exchange reactions for these substrates should be given at substrate_reacs
 
Working directory should contain efmtools which is freely downloadable, and the Matlab-file created by the python script. The substrate_reacs cell array should contain all reactions that must be in the EFMs of interest. In this case the exchange reactions and the biomass reaction.
 
The result is a struct variable mnet that contains a matrix mnet.efms listing all EFMs. The variable "ind_cocons_EFMs" gives the column indices that contain EFMs that show coconsumption. 
