# Supplementary material for: The number of active metabolic pathways is bounded by the number of cellular constraints at maximal metabolic rates
Source: PLoS Comput Biol. 2019 Mar 11;15(3):e1006858. doi: 10.1371/journal.pcbi.1006858 (PMC6428345; doi:10.1371/journal.pcbi.1006858)
Supplement: S1 Dataset — Estimated growth rates from separate biological replicates. (TXT) [file pcbi.1006858.s009.txt]

	S	SL	M	ML	L	XL	G	XS	X	SLX	SM	SLM
Experiment 1	0.476	0.625	0.336	0.518	0.571	0.611	0.779	0.612	0.543	0.636	0.550	0.635
Experiment 2	0.534	0.617	0.307	0.519	0.568	0.551	0.664	0.582	0.551	0.613	0.563	0.608
Experiment 3	0.527	0.587	0.346	0.513	0.587	0.574	0.727	0.604	0.500	0.578	0.560	0.585
Mean	0.512	0.610	0.329	0.517	0.576	0.579	0.723	0.599	0.531	0.609	0.558	0.609
Standard Deviation	0.032	0.020	0.020	0.004	0.010	0.031	0.058	0.015	0.028	0.029	0.007	0.025
Standard Error of the Mean	0.019	0.011	0.012	0.002	0.006	0.018	0.033	0.009	0.016	0.017	0.004	0.014
