# Supplementary material for: The number of active metabolic pathways is bounded by the number of cellular constraints at maximal metabolic rates
Source: PLoS Comput Biol. 2019 Mar 11;15(3):e1006858. doi: 10.1371/journal.pcbi.1006858 (PMC6428345; doi:10.1371/journal.pcbi.1006858)
Supplement: S2 Dataset — For all different growth media, we include an excell-sheet. Shown are the measured concentrations of carbon sources (normalized for initial concentration), with the corresponding Optical Density (OD). The letters that indicate the conditions denote the available carbon sources in the medium: S = Succinate, L = maLtose, M = Mannose, X = Xylose, G = Glucose. (XLSX) [file pcbi.1006858.s010.xlsx]

## Sheet: S
OD	Succinate	Maltose	Xylose	Mannose
0	75	0	0	0
0	75	0	0	0
0	64.7033	0	0	0
0	75	0	0	0
0	75	0	0	0
0.00533333	69.8679	0	0	0
0.00924	55.6694	0	0	0
0.01024	70.1677	0	0	0
0.02035	58.2429	0	0	0
0.119811	50.0205	0	0	0
0.251171	33.0511	0	0	0
0.33325	8.49439	0	0	0
0.378011	27.6381	0	0	0
0.582591	11.4689	0	0	0
0.59285	-4.24779	0	0	0

## Sheet: SL
OD	Succinate	Maltose	Xylose	Mannose
0	75	240	0	0
0	75	240	0	0
0	75	240	0	0
0.21638	54.1289	218.091	0	0
0.31968	51.4106	208.585	0	0
0.39846	33.9038	203.895	0	0
0.59956	22.1363	189.56	0	0
0.61698	14.9555	174.352	0	0
0.87088	9.63853	161.288	0	0
0.95018	25.8428	137.469	0	0

## Sheet: M
OD	Succinate	Maltose	Xylose	Mannose
0	0	0	0	120
0	0	0	0	120
0	0	0	0	120
0.11054	0	0	0	109.888
0.13184	0	0	0	107.687
0.49382	0	0	0	74.4951
0.59072	0	0	0	60.0501
0.79792	0	0	0	32.8847
1.1181	0	0	0	-2.53536
1.1438	0	0	0	-2.53536

## Sheet: ML
OD	Succinate	Maltose	Xylose	Mannose
0	0	240	0	120
0	0	240	0	120
0	0	240	0	120
0.19854	0	230.305	0	111.184
0.2901	0	223.483	0	107.733
0.4015	0	215.953	0	104.349
0.68954	0	191.173	0	73.586
0.75702	0	194.001	0	78.7152
1.09392	0	157.645	0	55.2961
1.11394	0	164.762	0	41.6286

## Sheet: L
OD	Succinate	Maltose	Xylose	Mannose
0	0	240	0	0
0	0	240	0	0
0	0	240	0	0
0.2126	0	215.726	0	0
0.27374	0	207.641	0	0
0.3209	0	206.606	0	0
0.37674	0	198.014	0	0
0.77042	0	145.444	0	0
1.02522	0	85.5427	0	0
1.02992	0	87.4268	0	0

## Sheet: XL
OD	Succinate	Maltose	Xylose	Mannose
0	0	240	120	0
0	0	240	120	0
0	0	240	120	0
0.22758	0	225.197	109.004	0
0.29558	0	220.645	106.308	0
0.30416	0	220.102	104.225	0
0.30554	0	220.304	103.77	0
0.38916	0	215.942	100.127	0
0.69104	0	195.235	80.8968	0
0.72584	0	152.611	67.9564	0

## Sheet: XS
OD	Succinate	Maltose	Xylose	Mannose
0	75	0	120	0
0	75	0	120	0
0	75	0	120	0
0.1531	51.0364	0	107.137	0
0.1743	41.9542	0	104.994	0
0.22676	45.0804	0	100.906	0
0.71186	-1.16916	0	41.7547	0
0.72136	16.6205	0	53.5008	0
0.88966	-0.917098	0	22.4237	0
1.00706	7.65727	0	7.62392	0

## Sheet: X
OD	Succinate	Maltose	Xylose	Mannose
0	0	0	120	0
0	0	0	120	0
0	0	0	120	0
0.19444	0	0	96.0715	0
0.28304	0	0	85.0895	0
0.2848	0	0	86.0539	0
0.3568	0	0	82.9879	0
0.71178	0	0	24.1925	0
0.76474	0	0	22.7426	0
0.80338	0	0	21.1896	0

## Sheet: SLX
OD	Succinate	Maltose	Xylose	Mannose
0	75	240	120	0
0	75	240	120	0
0	75	240	120	0
0.21472	45.476	225.48	110.751	0
0.47602	41.1397	214.449	100.757	0
0.50602	32.4383	208.745	94.121	0
0.53032	46.62	218.617	106.152	0
0.54268	36.1101	205.823	96.7917	0
0.77488	25.4625	194.252	80.4956	0
1.01802	16.6192	172.869	64.3361	0

## Sheet: SM
OD	Succinate	Maltose	Xylose	Mannose
0	75	0	0	120
0	75	0	0	120
0	75	0	0	120
0.31188	50.9884	0	0	110.237
0.31794	17.1698	0	0	110.065
0.42404	14.5282	0	0	109.819
0.74328	29.0025	0	0	91.0214
0.77448	29.1034	0	0	94.6643
0.86074	-8.17187	0	0	90.0785
0.86944	-8.28557	0	0	80.6639

[truncated: 1 more sheets: SLM]
