# Supplementary material for: The number of active metabolic pathways is bounded by the number of cellular constraints at maximal metabolic rates
Source: PLoS Comput Biol. 2019 Mar 11;15(3):e1006858. doi: 10.1371/journal.pcbi.1006858 (PMC6428345; doi:10.1371/journal.pcbi.1006858)
Supplement: S3 Dataset — Shown are the estimated uptake rates (mean and standard deviation) of different carbon sources (normalized for initial concentration) on the different growth media. The letters that indicate the conditions denote the available carbon sources in the medium: S = Succinate, L = maLtose, M = Mannose, X = Xylose, G = Glucose. (XLSX) [file pcbi.1006858.s011.xlsx]

## Sheet: mean
Compound	S	SL	M	ML	L	XL	G	XS	X	SLX	SM	SLM
Succinate	80.5248	51.0258	0	0	0	0	0	70.0142	0	46.9161	56.9815	51.8588
Maltose	0	59.1541	0	32.4778	71.5041	41.9515	0	0	0	35.7919	0	30.1636
Xylose	0	0	0	0	0	31.3332	0	57.9907	64.8334	26.9021	0	0
Mannose	0	0	33.1496	27.8252	0	0	0	0	0	0	18.9872	25.3464

## Sheet: standard_error_of_the_mean
Compound	S	SL	M	ML	L	XL	G	XS	X	SLX	SM	SLM
Succinate	8.5787	4.14576	0	0	0	0	0	10.113	0	6.56691	9.49153	6.95418
Maltose	0	2.05603	0	1.75484	3.95256	4.62941	0	0	0	2.1491	0	2.10827
Xylose	0	0	0	0	0	1.84117	0	2.94407	1.88949	2.20156	0	0
Mannose	0	0	1.02221	2.42615	0	0	0	0	0	0	1.40949	3.4071
